# Supplementary material for: Open chromatin profiling identifies AP1 as a transcriptional regulator in oesophageal adenocarcinoma
Source: PLoS Genet. 2017 Aug 31;13(8):e1006879. doi: 10.1371/journal.pgen.1006879 (PMC5578490; doi:10.1371/journal.pgen.1006879)
Supplement: S1 Table — Peaks are assigned to the gene with the nearest TSS. (XLSX) [file pgen.1006879.s016.xlsx]

## Sheet: Annotated_joint_peaks.txt
Chr	Start	End	Annotation	Detailed Annotation	Distance to TSS	Nearest PromoterID	Entrez ID	Nearest Unigene	Nearest Refseq	Nearest Ensembl	Gene Name	Gene Alias	Gene Description	Gene Type	Cluster
chr1	8180908	8181197	Intergenic	Intergenic	-94659	NM_018948	54206	Hs.605445	XM_005263477	ENSG00000116285	ERRFI1	GENE-33|MIG-6|MIG6|RALT	ERBB receptor feedback inhibitor 1	protein-coding	Cluster 3
chr1	8242322	8242699	Intergenic	Intergenic	-141880	NM_001080397	50651	Hs.463036	XM_005263467	ENSG00000162426	SLC45A1	DNB5	solute carrier family 45, member 1	protein-coding	Cluster 3
chr1	8272115	8272390	Intergenic	Intergenic	-112138	NM_001080397	50651	Hs.463036	XM_005263467	ENSG00000162426	SLC45A1	DNB5	solute carrier family 45, member 1	protein-coding	Cluster 3
chr1	12540907	12541148	intron (NM_018156, intron 66 of 68)	intron (NM_018156, intron 66 of 68)	-26273	NR_003025	677885	Hs.721005	NR_003025		SNORA59A	ACA59	small nucleolar RNA, H/ACA box 59A	snoRNA	Cluster 3
chr1	12664405	12664688	intron (NM_004753, intron 1 of 5)	intron (NM_004753, intron 1 of 5)	13274	NM_004753	9249	Hs.289347	XM_005263533	ENSG00000162496	DHRS3	DD83.1|RDH17|Rsdr1|SDR1|SDR16C1|retSDR1	dehydrogenase/reductase (SDR family) member 3	protein-coding	Cluster 3
chr1	16470469	16470730	intron (NM_004431, intron 3 of 16)	intron (NM_004431, intron 3 of 16)	11983	NM_004431	1969	Hs.171596	XM_005245751	ENSG00000142627	EPHA2	ARCC2|CTPA|CTPP1|CTRCT6|ECK	EPH receptor A2	protein-coding	Cluster 3
chr1	16488803	16489130	Intergenic	Intergenic	-6384	NM_004431	1969	Hs.171596	XM_005245751	ENSG00000142627	EPHA2	ARCC2|CTPA|CTPP1|CTRCT6|ECK	EPH receptor A2	protein-coding	Cluster 3
chr1	17516484	17516739	Intergenic	Intergenic	-15010	NM_013358	29943	Hs.412941	NM_013358	ENSG00000142623	PADI1	HPAD10|PAD1|PDI|PDI1	peptidyl arginine deiminase, type I	protein-coding	Cluster 2
chr1	17560205	17560456	intron (NM_013358, intron 11 of 15)	intron (NM_013358, intron 11 of 15)	-15263	NM_016233	51702	Hs.149195	NM_016233	ENSG00000142619	PADI3	PAD3|PDI3	peptidyl arginine deiminase, type III	protein-coding	Cluster 3
chr1	33899238	33899656	Intergenic	Intergenic	-38785	NM_145238	7579	Hs.442705	XM_005271171	ENSG00000121903	ZSCAN20	KOX29|ZFP-31|ZNF31|ZNF360	zinc finger and SCAN domain containing 20	protein-coding	Cluster 2
chr1	41341395	41341781	Intergenic	(CTG)n|Simple_repeat|Simple_repeat	-13570	NM_133467	163732	Hs.355820	NM_133467	ENSG00000179862	CITED4	-	Cbp/p300-interacting transactivator, with Glu/Asp-rich carboxy-terminal domain, 4	protein-coding	Cluster 2
chr1	43672596	43672843	intron (NM_001195831, intron 10 of 23)	intron (NM_001195831, intron 10 of 23)	-34478	NM_001159936	10969	Hs.346868	NM_001159936	ENSG00000117395	EBNA1BP2	EBP2|NOBP|P40	EBNA1 binding protein 2	protein-coding	Cluster 2
chr1	53879015	53879329	Intergenic	Intergenic	26521	NR_002314	163742	Hs.99394	NR_002314	ENSG00000236253	SLC25A3P1	-	solute carrier family 25 (mitochondrial carrier; phosphate carrier), member 3 pseudogene 1	pseudo	Cluster 1
chr1	55894800	55895102	Intergenic	Intergenic	203637	NR_039618	100616272		NR_039618	ENSG00000265822	MIR4422	-	microRNA 4422	ncRNA	Cluster 3
chr1	59314504	59315011	intron (NR_108106, intron 1 of 1)	intron (NR_108106, intron 1 of 1)	63934	NR_034015	100131060	Hs.680604	NR_034014	ENSG00000234807	LINC01135	RP4-794H19.2	long intergenic non-protein coding RNA 1135	ncRNA	Cluster 2
chr1	59349032	59349365	intron (NR_108106, intron 1 of 1)	L3|LINE|CR1	98375	NR_034015	100131060	Hs.680604	NR_034014	ENSG00000234807	LINC01135	RP4-794H19.2	long intergenic non-protein coding RNA 1135	ncRNA	Cluster 3
chr1	59351002	59351312	intron (NR_108106, intron 1 of 1)	intron (NR_108106, intron 1 of 1)	100334	NR_034015	100131060	Hs.680604	NR_034014	ENSG00000234807	LINC01135	RP4-794H19.2	long intergenic non-protein coding RNA 1135	ncRNA	Cluster 3
chr1	67029978	67030331	intron (NM_032291, intron 1 of 24)	intron (NM_032291, intron 1 of 24)	30329	NM_032291	84251	Hs.132121	XM_005271262	ENSG00000118473	SGIP1	-	SH3-domain GRB2-like (endophilin) interacting protein 1	protein-coding	Cluster 1
chr1	68850616	68850936	Intergenic	MER41B|LTR|ERV1	64866	NM_000329	6121	Hs.2133	NM_000329	ENSG00000116745	RPE65	LCA2|RP20|mRPE65|rd12|sRPE65	retinal pigment epithelium-specific protein 65kDa	protein-coding	Cluster 2
chr1	79297446	79297700	Intergenic	Intergenic	174922	NM_022159	64123	Hs.132314	NM_022159	ENSG00000162618	ELTD1	ETL|KPG_003	EGF, latrophilin and seven transmembrane domain containing 1	protein-coding	Cluster 1
chr1	79659137	79659406	Intergenic	Intergenic	-186776	NM_022159	64123	Hs.132314	NM_022159	ENSG00000162618	ELTD1	ETL|KPG_003	EGF, latrophilin and seven transmembrane domain containing 1	protein-coding	Cluster 3
chr1	84831269	84831630	intron (NR_003927, intron 7 of 8)	Tigger15a|DNA|TcMar-Tigger	32127	NR_003927	391051	Hs.647646	NR_003927		UOX	UOXP|URICASE	urate oxidase, pseudogene	pseudo	Cluster 3
chr1	85794690	85794981	intron (NM_012137, intron 4 of 5)	intron (NM_012137, intron 4 of 5)	-52248	NM_003921	8915	Hs.193516	XM_005271311	ENSG00000142867	BCL10	CARMEN|CIPER|CLAP|c-E10|mE10	B-cell CLL/lymphoma 10	protein-coding	Cluster 3
chr1	94245250	94245622	intron (NM_001261408, intron 2 of 13)	intron (NM_001261408, intron 2 of 13)	-66952	NR_030621	100126348		NR_030621	ENSG00000211575	MIR760	MIRN760|hsa-mir-760	microRNA 760	ncRNA	Cluster 1
chr1	95071364	95071626	Intergenic	Intergenic	-64082	NM_001993	2152	Hs.62192	NM_001178096	ENSG00000117525	F3	CD142|TF|TFA	coagulation factor III (thromboplastin, tissue factor)	protein-coding	Cluster 1
chr1	95111712	95112096	Intergenic	Intergenic	-104491	NM_001993	2152	Hs.62192	NM_001178096	ENSG00000117525	F3	CD142|TF|TFA	coagulation factor III (thromboplastin, tissue factor)	protein-coding	Cluster 1
chr1	107745091	107745373	intron (NM_014917, intron 2 of 5)	intron (NM_014917, intron 2 of 5)	62487	NM_014917	22854	Hs.732535	XM_005270629	ENSG00000162631	NTNG1	Lmnt1	netrin G1	protein-coding	Cluster 3
chr1	151031772	151032240	promoter-TSS (NM_006818)	promoter-TSS (NM_006818)	119	NM_020239	56882	Hs.22065	NM_001038707	ENSG00000197622	CDC42SE1	SCIP1|SPEC1	CDC42 small effector 1	protein-coding	Cluster 3
chr1	153748168	153748501	exon (NM_024330, exon 1 of 10)	exon (NM_024330, exon 1 of 10)	566	NM_024330	11000	Hs.438723	XM_005244851	ENSG00000143554	SLC27A3	ACSVL3|FATP3|VLCS-3	solute carrier family 27 (fatty acid transporter), member 3	protein-coding	Cluster 3
chr1	167683710	167683958	Intergenic	CpG	-7353	NM_024569	9019	Hs.493919	NM_001146191	ENSG00000197965	MPZL1	MPZL1b|PZR|PZR1b|PZRa|PZRb	myelin protein zero-like 1	protein-coding	Cluster 3
chr1	175138531	175138898	intron (NM_001162895, intron 1 of 2)	intron (NM_001162895, intron 1 of 2)	23235	NM_001162895	9674	Hs.518138	XM_005245628	ENSG00000235750	KIAA0040	-	KIAA0040	protein-coding	Cluster 1
chr1	183962308	183962569	intron (NM_015101, intron 1 of 11)	intron (NM_015101, intron 1 of 11)	44425	NM_015101	23127	Hs.387995	XM_005245008	ENSG00000198756	COLGALT2	C1orf17|GLT25D2	collagen beta(1-O)galactosyltransferase 2	protein-coding	Cluster 3
chr1	199241812	199242135	Intergenic	Intergenic	-335415	NR_040073	100131234	Hs.711077	NR_040073		MIR181A1HG	RP11-31E23.1	MIR181A1 host gene (non-protein coding)	ncRNA	Cluster 1
chr1	200404774	200405022	Intergenic	Intergenic	-25712	NM_012482	23528	Hs.735801	NM_001281293	ENSG00000162702	ZNF281	ZBP-99|ZNP-99	zinc finger protein 281	protein-coding	Cluster 1
chr1	204140854	204141224	Intergenic	Intergenic	-5574	NM_000537	5972	Hs.3210	NM_000537	ENSG00000143839	REN	HNFJ2	renin	protein-coding	Cluster 1
chr1	206939643	206939897	Intergenic	Intergenic	6069	NM_000572	3586	Hs.193717	NM_000572	ENSG00000136634	IL10	CSIF|GVHDS|IL-10|IL10A|TGIF	interleukin 10	protein-coding	Cluster 1
chr1	218879352	218879633	Intergenic	Intergenic	-360472	NR_046268	728463	Hs.568469	NR_046268	ENSG00000232480	RP11-224O19.2	-	uncharacterized LOC728463	ncRNA	Cluster 3
chr1	235116517	235116887	Intergenic	Intergenic	174550	NR_002956	677802	Hs.744743	NR_002956		SNORA14B	ACA14b	small nucleolar RNA, H/ACA box 14B	snoRNA	Cluster 2
chr10	4812930	4813245	Intergenic	Intergenic	-55282	NR_073127	83592	Hs.657944	NM_001040177	ENSG00000165568	AKR1E2	AKR1CL2|AKRDC1|LoopADR|hTSP|htAKR	aldo-keto reductase family 1, member E2	protein-coding	Cluster 3
chr10	4814096	4814370	Intergenic	Intergenic	-54136	NR_073127	83592	Hs.657944	NM_001040177	ENSG00000165568	AKR1E2	AKR1CL2|AKRDC1|LoopADR|hTSP|htAKR	aldo-keto reductase family 1, member E2	protein-coding	Cluster 1
chr10	14620393	14620806	intron (NM_001282695, intron 2 of 5)	intron (NM_001282695, intron 2 of 5)	-6227	NM_001282700	83641	Hs.446315	XM_005252614	ENSG00000065809	FAM107B	C10orf45	family with sequence similarity 107, member B	protein-coding	Cluster 3
chr10	32229772	32230050	Intergenic	AmnSINE1|SINE|Deu	-12107	NM_018287	94134	Hs.741991	XM_005252644	ENSG00000165322	ARHGAP12	-	Rho GTPase activating protein 12	protein-coding	Cluster 3
chr10	33247257	33247527	promoter-TSS (NM_002211)	promoter-TSS (NM_002211)	-99	NM_002211	3688	Hs.643813	XM_005252448	ENSG00000150093	ITGB1	CD29|FNRB|GPIIA|MDF2|MSK12|VLA-BETA|VLAB	integrin, beta 1 (fibronectin receptor, beta polypeptide, antigen CD29 includes MDF2, MSK12)	protein-coding	Cluster 3
chr10	33298989	33299498	Intergenic	Intergenic	-51950	NM_002211	3688	Hs.643813	XM_005252448	ENSG00000150093	ITGB1	CD29|FNRB|GPIIA|MDF2|MSK12|VLA-BETA|VLAB	integrin, beta 1 (fibronectin receptor, beta polypeptide, antigen CD29 includes MDF2, MSK12)	protein-coding	Cluster 3
chr10	33445008	33445347	Intergenic	Intergenic	178656	NM_001244972	8829	Hs.653996	NM_001024628	ENSG00000099250	NRP1	BDCA4|CD304|NP1|NRP|VEGF165R	neuropilin 1	protein-coding	Cluster 3
chr10	33654785	33655282	Intergenic	LTR26|LTR|ERV1	-31200	NM_001024629	8829	Hs.653996	NM_001024628	ENSG00000099250	NRP1	BDCA4|CD304|NP1|NRP|VEGF165R	neuropilin 1	protein-coding	Cluster 1
chr10	35294901	35295232	Intergenic	L2b|LINE|L2	68192	NM_001198779	8453	Hs.82919	NM_001198777	ENSG00000108094	CUL2	-	cullin 2	protein-coding	Cluster 1
chr10	54203236	54203534	Intergenic	L2a|LINE|L2	129344	NM_012242	22943	Hs.40499	NM_012242	ENSG00000107984	DKK1	DKK-1|SK	dickkopf WNT signaling pathway inhibitor 1	protein-coding	Cluster 2
chr10	71579575	71579829	intron (NM_080802, intron 1 of 36)	L2a|LINE|L2	18058	NM_080805	1305	Hs.695934	NM_001130103	ENSG00000197467	COL13A1	COLXIIIA1	collagen, type XIII, alpha 1	protein-coding	Cluster 1
chr10	72338270	72338663	Intergenic	Intergenic	24065	NM_001083116	5551	Hs.2200	NM_001083116	ENSG00000180644	PRF1	FLH2|HPLH2|P1|PFN1|PFP	perforin 1 (pore forming protein)	protein-coding	Cluster 1
chr10	75021943	75022187	intron (NM_145170, intron 26 of 27)	MER44C|DNA|TcMar-Tigger	-9614	NM_016065	51021	Hs.180312	NM_016065	ENSG00000182180	MRPS16	COXPD2|MRP-S16|RPMS16	mitochondrial ribosomal protein S16	protein-coding	Cluster 1
chr10	79497353	79497653	Intergenic	Intergenic	-99926	NM_001271522	3778	Hs.144795	XM_005269773	ENSG00000156113	KCNMA1	BKTM|KCa1.1|MaxiK|SAKCA|SLO|SLO-ALPHA|SLO1|bA205K10.1|mSLO1	potassium large conductance calcium-activated channel, subfamily M, alpha member 1	protein-coding	Cluster 1
chr10	79709006	79709276	Intergenic	Intergenic	22571	NR_024585	100128292	Hs.547908	NR_024585		DLG5-AS1	-	DLG5 antisense RNA 1	ncRNA	Cluster 1
chr10	98623756	98624028	intron (NM_001170765, intron 2 of 7)	intron (NM_001170765, intron 2 of 7)	31180	NM_032440	84458	Hs.745068	XM_005270229	ENSG00000196233	LCOR	MLR2	ligand dependent nuclear receptor corepressor	protein-coding	Cluster 3
chr10	101327327	101327580	Intergenic	L1MC4a|LINE|L1	34763	NM_145285	159296	Hs.243272	NM_145285	ENSG00000119919	NKX2-3	CSX3|NK2.3|NKX2.3|NKX2C|NKX4-3	NK2 homeobox 3	protein-coding	N/A
chr10	101726061	101726418	intron (NM_015221, intron 3 of 16)	intron (NM_015221, intron 3 of 16)	39273	NR_024130	100188954	Hs.656104	NR_024130		DNMBP-AS1	NCRNA00093|bA287G8.2	DNMBP antisense RNA 1	ncRNA	Cluster 1
chr10	105655190	105655665	intron (NM_024928, intron 7 of 9)	intron (NM_024928, intron 7 of 9)	22618	NM_024928	79991	Hs.62314	NM_024928		OBFC1	AAF-44|AAF44|RP11-541N10.2|RPA-32|STN1|bA541N10.2	oligonucleotide/oligosaccharide-binding fold containing 1	protein-coding	Cluster 1
chr10	107762844	107763231	Intergenic	Intergenic	1161429	NM_001206570	114815	Hs.591915	XM_005269473	ENSG00000108018	SORCS1	hSorCS	sortilin-related VPS10 domain containing receptor 1	protein-coding	Cluster 1
chr10	112174422	112174675	Intergenic	Intergenic	-83077	NM_004419	1847	Hs.2128	NM_004419	ENSG00000138166	DUSP5	DUSP|HVH3	dual specificity phosphatase 5	protein-coding	Cluster 1
chr10	114139807	114140112	intron (NM_016234, intron 1 of 20)	intron (NM_016234, intron 1 of 20)	4003	NM_016234	51703	Hs.11638	XM_005269897	ENSG00000197142	ACSL5	ACS2|ACS5|FACL5	acyl-CoA synthetase long-chain family member 5	protein-coding	Cluster 1
chr10	114149181	114149524	intron (NM_016234, intron 1 of 20)	intron (NM_016234, intron 1 of 20)	13396	NM_016234	51703	Hs.11638	XM_005269897	ENSG00000197142	ACSL5	ACS2|ACS5|FACL5	acyl-CoA synthetase long-chain family member 5	protein-coding	Cluster 1
chr10	114164425	114164900	intron (NM_016234, intron 5 of 20)	intron (NM_016234, intron 5 of 20)	28706	NM_016234	51703	Hs.11638	XM_005269897	ENSG00000197142	ACSL5	ACS2|ACS5|FACL5	acyl-CoA synthetase long-chain family member 5	protein-coding	Cluster 1
chr10	114833575	114833929	intron (NM_001146286, intron 4 of 11)	intron (NM_001146286, intron 4 of 11)	123743	NM_001146286	6934	Hs.593995	XM_005270071	ENSG00000148737	TCF7L2	TCF-4|TCF4	transcription factor 7-like 2 (T-cell specific, HMG-box)	protein-coding	Cluster 2
chr10	114853423	114853820	intron (NM_001146283, intron 5 of 12)	intron (NM_001146283, intron 5 of 12)	143612	NM_001146286	6934	Hs.593995	XM_005270071	ENSG00000148737	TCF7L2	TCF-4|TCF4	transcription factor 7-like 2 (T-cell specific, HMG-box)	protein-coding	Cluster 3
chr10	133761528	133761774	intron (NR_033191, intron 7 of 7)	intron (NR_033191, intron 7 of 7)	13691	NR_033191	55844	Hs.657480	XM_005277924		PPP2R2D	MDS026	protein phosphatase 2, regulatory subunit B, delta	protein-coding	Cluster 1
chr11	1146285	1146565	Intergenic	Intergenic	71550	NM_002457	4583	Hs.315	NM_002457	ENSG00000198788	MUC2	MLP|MUC-2|SMUC	mucin 2, oligomeric mucus/gel-forming	protein-coding	Cluster 2
chr11	2098516	2098829	Intergenic	L1ME1|LINE|L1	56767	NR_030158	619552		NR_030158		MIR483	MIRN483|hsa-mir-483	microRNA 483	ncRNA	Cluster 3
chr11	10681274	10681514	intron (NM_130385, intron 1 of 20)	intron (NM_130385, intron 1 of 20)	-7546	NM_001098579	10335	Hs.680194	XM_005252733	ENSG00000072952	MRVI1	IRAG|JAW1L	murine retrovirus integration site 1 homolog	protein-coding	Cluster 3
chr11	12188642	12188933	intron (NM_001282663, intron 3 of 27)	intron (NM_001282663, intron 3 of 27)	3557	NR_106739	102466906		NR_106739		MIR6124	hsa-mir-6124	microRNA mir-6124	ncRNA	Cluster 3
chr11	12715214	12715461	intron (NM_021961, intron 2 of 12)	intron (NM_021961, intron 2 of 12)	19368	NM_021961	7003	Hs.655331	XM_005253090	ENSG00000187079	TEAD1	AA|NTEF-1|REF1|TCF-13|TCF13|TEAD-1|TEF-1	TEA domain family member 1 (SV40 transcriptional enhancer factor)	protein-coding	Cluster 3
chr11	27895122	27895481	Intergenic	Intergenic	-151696	NM_170731	627	Hs.502182	XM_005253060	ENSG00000176697	BDNF	ANON2|BULN2	brain-derived neurotrophic factor	protein-coding	Cluster 1
chr11	31677061	31677366	intron (NM_019040, intron 9 of 9)	intron (NM_019040, intron 9 of 9)	145937	NM_019040	26610	Hs.614864	XM_005252863	ENSG00000109911	ELP4	C11orf19|PAX6NEB|PAXNEB|dJ68P15A.1|hELP4	elongator acetyltransferase complex subunit 4	protein-coding	Cluster 1
chr11	33711948	33712326	Intergenic	LTR44|LTR|ERV1	10149	NM_001166692	100131378	Hs.709466	NM_001166692		C11orf91	-	chromosome 11 open reading frame 91	protein-coding	Cluster 2
chr11	34621075	34621488	Intergenic	Intergenic	-21307	NM_012153	26298	Hs.653859	XM_005252857		EHF	ESE3|ESE3B|ESEJ	ets homologous factor	protein-coding	Cluster 3
chr11	64622515	64622823	intron (NM_006795, intron 4 of 4)	intron (NM_006795, intron 4 of 4)	-10628	NM_017525	55561	Hs.293590	NM_017525	ENSG00000171219	CDC42BPG	DMPK2|HSMDPKIN|KAPPA-200|MRCKG|MRCKgamma	CDC42 binding protein kinase gamma (DMPK-like)	protein-coding	Cluster 3
chr11	67055805	67056057	promoter-TSS (NM_207354)	promoter-TSS (NM_207354)	-831	NM_207354	338692	Hs.438673	NM_207354	ENSG00000172932	ANKRD13D	-	ankyrin repeat domain 13 family, member D	protein-coding	Cluster 3
chr11	69064583	69065171	TTS (NM_138768)	TTS (NM_138768)	3255	NM_138768	26579	Hs.523848	XM_005273905	ENSG00000172927	MYEOV	OCIM	myeloma overexpressed	protein-coding	Cluster 3
chr11	69257473	69257746	Intergenic	Intergenic	195987	NM_138768	26579	Hs.523848	XM_005273905	ENSG00000172927	MYEOV	OCIM	myeloma overexpressed	protein-coding	Cluster 1
chr11	69863077	69863498	Intergenic	Intergenic	58167	NR_103835	100009613	Hs.743025	XR_247176		ANO1-AS2	C11orf78|NCRNA00224|RP11-626H12.4	ANO1 antisense RNA 2 (head to head)	ncRNA	Cluster 1
chr11	75946471	75946759	Intergenic	CpG	-29041	NM_004626	7481	Hs.108219	XM_005274231	ENSG00000085741	WNT11	HWNT11	wingless-type MMTV integration site family, member 11	protein-coding	Cluster 3
chr11	80305058	80305301	Intergenic	Intergenic	-1153484	NM_001098816	26011	Hs.213087	XM_005273900	ENSG00000149256	TENM4	Doc4|ODZ4|TNM4|Ten-M4	teneurin transmembrane protein 4	protein-coding	Cluster 3
chr11	93969648	93969967	Intergenic	L1PA2|LINE|L1	-68996	NM_001199206	390243	Hs.553758	NM_001080486	ENSG00000183560	FOLR4	Folbp3	folate receptor 4, delta (putative)	protein-coding	Cluster 2
chr11	95657130	95657385	5' UTR (NM_201278, exon 1 of 17)	5' UTR (NM_201278, exon 1 of 17)	114	NM_001243571	8898	Hs.181326	XM_005274374	ENSG00000087053	MTMR2	CMT4B|CMT4B1	myotubularin related protein 2	protein-coding	Cluster 3
chr11	121835973	121836402	Intergenic	Intergenic	134365	NR_029671	406911		NR_029671	ENSG00000207971	MIR125B1	MIRN125B1	microRNA 125b-1	ncRNA	Cluster 1
chr11	122067663	122068089	intron (NR_024430, intron 1 of 3)	intron (NR_024430, intron 1 of 3)	5894	NR_024430	399959	Hs.732590	XR_246434	ENSG00000255248	MIR100HG	AGD1|RP11-166D19.1|lncRNA-N2	mir-100-let-7a-2 cluster host gene (non-protein coding)	ncRNA	Cluster 1
chr11	126350629	126350896	intron (NM_032531, intron 4 of 16)	intron (NM_032531, intron 4 of 16)	74685	NM_001254759	6484	Hs.591947	XM_005271648	ENSG00000110080	ST3GAL4	CGS23|NANTA3|SAT3|SIAT4|SIAT4C|ST3GalIV|STZ	ST3 beta-galactoside alpha-2,3-sialyltransferase 4	protein-coding	Cluster 3
chr11	131934845	131935136	intron (NM_001048209, intron 2 of 7)	intron (NM_001048209, intron 2 of 7)	154278	NM_016522	50863	Hs.504352	XM_005271580	ENSG00000182667	NTM	HNT|IGLON2|NTRI	neurotrimin	protein-coding	Cluster 1
chr11	131942027	131942351	intron (NM_001048209, intron 2 of 7)	intron (NM_001048209, intron 2 of 7)	161477	NM_016522	50863	Hs.504352	XM_005271580	ENSG00000182667	NTM	HNT|IGLON2|NTRI	neurotrimin	protein-coding	Cluster 1
chr12	13025072	13025473	Intergenic	Intergenic	-3139	NR_003932	387841	Hs.631728	NR_003932	ENSG00000234498	RPL13AP20	RPL13A_9_1211	ribosomal protein L13a pseudogene 20	pseudo	Cluster 3
chr12	28913249	28913713	Intergenic	L1PA2|LINE|L1	-388455	NM_001271783	55711	Hs.744741	NM_001271783	ENSG00000064763	FAR2	MLSTD1|SDR10E2	fatty acyl CoA reductase 2	protein-coding	Cluster 3
chr12	30641537	30641801	Intergenic	Intergenic	188509	NM_001190995	10526	Hs.505136	NM_001190995	ENSG00000133704	IPO8	RANBP8	importin 8	protein-coding	Cluster 1
chr12	30947951	30948390	promoter-TSS (NR_040245)	promoter-TSS (NR_040245)	-445	NR_040245	100287314	Hs.355210	NR_040245	ENSG00000235884	LINC00941	RP11-77I22.3	long intergenic non-protein coding RNA 941	ncRNA	Cluster 1
chr12	31902128	31902453	Intergenic	LTR8|LTR|ERV1	-20182	NM_001278412	196394	Hs.740628	NM_001113402	ENSG00000151743	AMN1	-	antagonist of mitotic exit network 1 homolog (S. cerevisiae)	protein-coding	Cluster 3
chr12	47262461	47262727	Intergenic	L1MB8|LINE|L1	-42814	NM_018018	55089	Hs.446077	XM_005268996	ENSG00000139209	SLC38A4	ATA3|NAT3|PAAT	solute carrier family 38, member 4	protein-coding	N/A
chr12	47670572	47670912	Intergenic	Intergenic	-60516	NR_026544	100233209	Hs.657722	NR_026544	ENSG00000247774	PCED1B-AS1	-	PCED1B antisense RNA 1	ncRNA	Cluster 3
chr12	56435646	56435895	promoter-TSS (NM_001029)	promoter-TSS (NM_001029)	84	NM_001029	6231	Hs.711461	NM_001029	ENSG00000197728	RPS26	DBA10|S26	ribosomal protein S26	protein-coding	Cluster 3
chr12	56912449	56912700	Intergenic	Intergenic	-3035	NM_002898	5939	Hs.683360	XM_005269059		RBMS2	SCR3	RNA binding motif, single stranded interacting protein 2	protein-coding	Cluster 1
chr12	64311904	64312151	intron (NM_020762, intron 1 of 21)	MIR|SINE|MIR	73486	NM_020762	57522	Hs.593803	XM_005269042	ENSG00000196935	SRGAP1	ARHGAP13	SLIT-ROBO Rho GTPase activating protein 1	protein-coding	Cluster 1
chr12	65824729	65825127	intron (NM_001031679, intron 5 of 6)	intron (NM_001031679, intron 5 of 6)	152161	NM_001193461	253827	Hs.339024	NM_001031679	ENSG00000174099	MSRB3	DFNB74	methionine sulfoxide reductase B3	protein-coding	Cluster 1
chr12	65930542	65931025	Intergenic	Intergenic	258016	NM_001193461	253827	Hs.339024	NM_001031679	ENSG00000174099	MSRB3	DFNB74	methionine sulfoxide reductase B3	protein-coding	Cluster 1
chr12	66025401	66025794	Intergenic	Intergenic	-192643	NM_003484	8091	Hs.505924	XM_005269164	ENSG00000149948	HMGA2	BABL|HMGI-C|HMGIC|LIPO|STQTL9	high mobility group AT-hook 2	protein-coding	Cluster 3
chr12	66042914	66043281	Intergenic	Intergenic	-175143	NM_003484	8091	Hs.505924	XM_005269164	ENSG00000149948	HMGA2	BABL|HMGI-C|HMGIC|LIPO|STQTL9	high mobility group AT-hook 2	protein-coding	Cluster 3
chr12	66050621	66051134	Intergenic	Intergenic	-167363	NM_003484	8091	Hs.505924	XM_005269164	ENSG00000149948	HMGA2	BABL|HMGI-C|HMGIC|LIPO|STQTL9	high mobility group AT-hook 2	protein-coding	Cluster 1
chr12	76184011	76184377	Intergenic	Intergenic	241362	NM_007350	22822	Hs.602085	NM_007350		PHLDA1	DT1P1B11|PHRIP|TDAG51	pleckstrin homology-like domain, family A, member 1	protein-coding	Cluster 1
chr12	76219493	76219876	Intergenic	L2|LINE|L2	205872	NM_007350	22822	Hs.602085	NM_007350		PHLDA1	DT1P1B11|PHRIP|TDAG51	pleckstrin homology-like domain, family A, member 1	protein-coding	Cluster 1
chr12	76338011	76338660	Intergenic	Intergenic	87221	NM_007350	22822	Hs.602085	NM_007350		PHLDA1	DT1P1B11|PHRIP|TDAG51	pleckstrin homology-like domain, family A, member 1	protein-coding	Cluster 3
chr12	76371688	76372073	Intergenic	Intergenic	53676	NM_007350	22822	Hs.602085	NM_007350		PHLDA1	DT1P1B11|PHRIP|TDAG51	pleckstrin homology-like domain, family A, member 1	protein-coding	Cluster 3
chr12	76414698	76415025	Intergenic	Intergenic	10695	NM_007350	22822	Hs.602085	NM_007350		PHLDA1	DT1P1B11|PHRIP|TDAG51	pleckstrin homology-like domain, family A, member 1	protein-coding	Cluster 1
chr12	89746229	89746669	promoter-TSS (NM_022652)	promoter-TSS (NM_022652)	-153	NM_022652	1848	Hs.718640	NM_001946	ENSG00000139318	DUSP6	HH19|MKP3|PYST1	dual specificity phosphatase 6	protein-coding	Cluster 3
chr12	89747695	89748141	Intergenic	CpG-5623	-1622	NM_022652	1848	Hs.718640	NM_001946	ENSG00000139318	DUSP6	HH19|MKP3|PYST1	dual specificity phosphatase 6	protein-coding	Cluster 3
chr12	89764544	89764972	Intergenic	Intergenic	-18462	NM_022652	1848	Hs.718640	NM_001946	ENSG00000139318	DUSP6	HH19|MKP3|PYST1	dual specificity phosphatase 6	protein-coding	Cluster 3
chr12	91725464	91725762	Intergenic	Intergenic	-148807	NM_001920	1634	Hs.156316	XM_005268693	ENSG00000011465	DCN	CSCD|DSPG2|PG40|PGII|PGS2|SLRR1B	decorin	protein-coding	N/A
chr12	92987758	92988077	Intergenic	L2c|LINE|L2	-108702	NM_001037671	338809	Hs.326303	NM_001037671	ENSG00000214215	C12orf74	-	chromosome 12 open reading frame 74	protein-coding	Cluster 1
chr12	109232212	109232526	intron (NM_001161330, intron 2 of 13)	intron (NM_001161330, intron 2 of 13)	-11042	NM_001161331	54434	Hs.199763	XM_005268984	ENSG00000084112	SSH1	SSH1L	slingshot protein phosphatase 1	protein-coding	Cluster 2
chr12	120669120	120669492	intron (NM_002859, intron 1 of 10)	intron (NM_002859, intron 1 of 10)	18658	NM_025157	5829	Hs.446336	XM_005253910	ENSG00000089159	PXN	-	paxillin	protein-coding	Cluster 2
chr12	125165957	125166199	Intergenic	MER58A|DNA|hAT-Charlie	-114068	NM_001206654	9612	Hs.137510	XM_005253638	ENSG00000196498	NCOR2	CTG26|N-CoR2|SMAP270|SMRT|SMRTE|SMRTE-tau|TNRC14|TRAC|TRAC-1|TRAC1	nuclear receptor corepressor 2	protein-coding	Cluster 1
chr12	125412901	125413153	Intergenic	CpG	12934	NR_049820	100847004		NR_049820	ENSG00000265345	MIR5188	-	microRNA 5188	ncRNA	Cluster 3
chr12	125424411	125424848	Intergenic	Intergenic	24536	NR_049820	100847004		NR_049820	ENSG00000265345	MIR5188	-	microRNA 5188	ncRNA	Cluster 2
chr12	132195373	132195629	promoter-TSS (NM_004592)	promoter-TSS (NM_004592)	-131	NM_004592	6433	Hs.308171	NM_001261411	ENSG00000061936	SFSWAP	SFRS8|SWAP	splicing factor, suppressor of white-apricot homolog (Drosophila)	protein-coding	Cluster 2
chr13	44880658	44881038	Intergenic	Intergenic	-67130	NM_001010897	387923	Hs.377972	NM_001010897	ENSG00000151778	SERP2	C13orf21|RP11-269C23.1|bA269C23.1	stress-associated endoplasmic reticulum protein family member 2	protein-coding	Cluster 3
chr13	106571518	106572078	Intergenic	Intergenic	212580	NR_046391	144920	Hs.567700	XR_243037		LINC00343	NCRNA00343	long intergenic non-protein coding RNA 343	ncRNA	Cluster 3
chr13	106572878	106573132	Intergenic	Intergenic	213787	NR_046391	144920	Hs.567700	XR_243037		LINC00343	NCRNA00343	long intergenic non-protein coding RNA 343	ncRNA	Cluster 3
chr13	110396032	110396353	Intergenic	Intergenic	15571	NR_103846	101409253	Hs.578072	NR_103846	ENSG00000234854	LINC00676	RP11-313L9.1	long intergenic non-protein coding RNA 676	ncRNA	Cluster 3
chr13	114488065	114488412	intron (NM_182614, intron 3 of 8)	intron (NM_182614, intron 3 of 8)	26022	NM_182614	348013	Hs.280805	XM_005272413	ENSG00000184497	TMEM255B	FAM70B	transmembrane protein 255B	protein-coding	Cluster 1
chr14	23158475	23158729	Intergenic	MLT1F|LTR|ERVL-MaLR	-77129	NM_005015	5018	Hs.151134	XM_005267714	ENSG00000155463	OXA1L	OXA1	oxidase (cytochrome c) assembly 1-like	protein-coding	Cluster 3
chr14	28778055	28778364	Intergenic	HSMAR2|DNA|TcMar-Mariner	-458069	NM_005249	2290	Hs.741222	NM_005249	ENSG00000176165	FOXG1	BF1|BF2|FHKL3|FKH2|FKHL1|FKHL2|FKHL3|FKHL4|FOXG1A|FOXG1B|FOXG1C|HBF-1|HBF-2|HBF-3|HBF-G2|HBF2|HFK1|HFK2|HFK3|KHL2|QIN	forkhead box G1	protein-coding	Cluster 3
chr14	29046882	29047280	Intergenic	Intergenic	-189197	NM_005249	2290	Hs.741222	NM_005249	ENSG00000176165	FOXG1	BF1|BF2|FHKL3|FKH2|FKHL1|FKHL2|FKHL3|FKHL4|FOXG1A|FOXG1B|FOXG1C|HBF-1|HBF-2|HBF-3|HBF-G2|HBF2|HFK1|HFK2|HFK3|KHL2|QIN	forkhead box G1	protein-coding	Cluster 1
chr14	34034082	34034336	intron (NM_001164749, intron 5 of 11)	intron (NM_001164749, intron 5 of 11)	386075	NM_022073	112399	Hs.135507	NM_022073	ENSG00000129521	EGLN3	HIFP4H3|HIFPH3|PHD3	egl-9 family hypoxia-inducible factor 3	protein-coding	Cluster 1
chr14	50100977	50101249	exon (NM_001083908, exon 1 of 2)	exon (NM_001083908, exon 1 of 2)	835	NM_018139	55172	Hs.231761	NM_001083908	ENSG00000165506	DNAAF2	C14orf104|CILD10|KTU|PF13	dynein, axonemal, assembly factor 2	protein-coding	Cluster 3
chr14	54575526	54575905	Intergenic	Intergenic	-152161	NM_001202	652	Hs.68879	XM_005268015	ENSG00000125378	BMP4	BMP2B|BMP2B1|MCOPS6|OFC11|ZYME	bone morphogenetic protein 4	protein-coding	Cluster 3
chr14	62028671	62028931	Intergenic	Intergenic	-8457	NR_039985	400221	Hs.344000	NR_039985	ENSG00000232774	FLJ22447	-	uncharacterized LOC400221	ncRNA	Cluster 3
chr14	65725184	65725546	Intergenic	LTR26|LTR|ERV1	-36300	NR_103769	100128233	Hs.497323	NR_103769	ENSG00000255002	LOC100128233	-	uncharacterized LOC100128233	ncRNA	Cluster 3
chr14	67880820	67881180	Intergenic	Intergenic	-2172	NM_016445	26499	Hs.170473	NM_016445	ENSG00000100558	PLEK2	-	pleckstrin 2	protein-coding	Cluster 2
chr14	69152174	69152555	Intergenic	Intergenic	108267	NM_004926	677	Hs.707091	XM_005268025	ENSG00000185650	ZFP36L1	BRF1|Berg36|ERF-1|ERF1|RNF162B|TIS11B|cMG1	ZFP36 ring finger protein-like 1	protein-coding	Cluster 1
chr14	69246768	69247035	Intergenic	Intergenic	13730	NM_004926	677	Hs.707091	XM_005268025	ENSG00000185650	ZFP36L1	BRF1|Berg36|ERF-1|ERF1|RNF162B|TIS11B|cMG1	ZFP36 ring finger protein-like 1	protein-coding	Cluster 3
chr14	75038604	75038912	intron (NM_000428, intron 3 of 35)	intron (NM_000428, intron 3 of 35)	40276	NM_000428	4053	Hs.597522	NM_000428	ENSG00000119681	LTBP2	C14orf141|GLC3D|LTBP3|MSPKA|MSTP031|WMS3	latent transforming growth factor beta binding protein 2	protein-coding	Cluster 1
chr14	75046738	75047031	intron (NM_000428, intron 3 of 35)	L2a|LINE|L2	32150	NM_000428	4053	Hs.597522	NM_000428	ENSG00000119681	LTBP2	C14orf141|GLC3D|LTBP3|MSPKA|MSTP031|WMS3	latent transforming growth factor beta binding protein 2	protein-coding	Cluster 1
chr14	84932232	84932476	Intergenic	Intergenic	-927869	NR_102737	100996280	Hs.742397	NR_102737	ENSG00000259107	LINC00911	-	long intergenic non-protein coding RNA 911	ncRNA	Cluster 3
chr14	94425764	94426104	intron (NM_001202429, intron 2 of 9)	intron (NM_001202429, intron 2 of 9)	-2167	NM_016150	51676	Hs.510327	XM_005267758	ENSG00000100628	ASB2	ASB-2	ankyrin repeat and SOCS box containing 2	protein-coding	Cluster 2
chr14	101159419	101159913	Intergenic	L2a|LINE|L2	-33536	NM_003836	8788	Hs.533717	XM_005268153	ENSG00000185559	DLK1	DLK|DLK-1|Delta1|FA1|PREF1|Pref-1|ZOG|pG2	delta-like 1 homolog (Drosophila)	protein-coding	Cluster 1
chr15	30270842	30271094	Intergenic	(GA)n|Simple_repeat|Simple_repeat	-104190	NM_001282472	653073	Hs.649690	XM_001724383		GOLGA8J	-	golgin A8 family, member J	protein-coding	Cluster 1
chr15	50647131	50647394	promoter-TSS (NR_026891)	promoter-TSS (NR_026891)	-186	NR_026891	55056	Hs.511316	NM_017976		FLJ10038	-	uncharacterized protein FLJ10038	ncRNA	Cluster 3
chr15	67442639	67443021	intron (NM_001145103, intron 1 of 8)	(GAAA)n|Simple_repeat|Simple_repeat	12471	NM_001145103	4088	Hs.742270	XM_005254383	ENSG00000166949	SMAD3	HSPC193|HsT17436|JV15-2|LDS1C|LDS3|MADH3	SMAD family member 3	protein-coding	Cluster 3
chr15	71587461	71588013	intron (NM_024817, intron 5 of 16)	intron (NM_024817, intron 5 of 16)	153949	NM_024817	79875	Hs.387057	XM_005254678	ENSG00000187720	THSD4	ADAMTSL-6|ADAMTSL6|FVSY9334|PRO34005	thrombospondin, type I, domain containing 4	protein-coding	Cluster 2
chr15	85590568	85590961	intron (NM_002605, intron 1 of 21)	intron (NM_002605, intron 1 of 21)	65559	NM_173454	5151	Hs.9333	XM_005254933	ENSG00000073417	PDE8A	HsT19550	phosphodiesterase 8A	protein-coding	Cluster 3
chr15	96817035	96817290	intron (NR_102743, intron 5 of 7)	L2b|LINE|L2	-51995	NM_001145155	7026	Hs.519445	NM_001145155	ENSG00000185551	NR2F2	ARP1|COUPTFB|COUPTFII|NF-E3|NR2F1|SVP40|TFCOUP2	nuclear receptor subfamily 2, group F, member 2	protein-coding	Cluster 3
chr15	101253657	101253940	Intergenic	Intergenic	111043	NM_198243	140460	Hs.709044	NM_024708	ENSG00000183475	ASB7	-	ankyrin repeat and SOCS box containing 7	protein-coding	Cluster 3
chr16	3070724	3071049	intron (NM_016639, intron 1 of 3)	CpG	573	NM_016639	51330	Hs.355899	NM_016639	ENSG00000006327	TNFRSF12A	CD266|FN14|TWEAKR	tumor necrosis factor receptor superfamily, member 12A	protein-coding	Cluster 1
chr16	7235817	7236082	intron (NM_001142334, intron 2 of 13)	intron (NM_001142334, intron 2 of 13)	-146802	NM_145891	54715	Hs.459842	XM_005255378	ENSG00000078328	RBFOX1	2BP1|A2BP1|FOX-1|FOX1|HRNBP1	RNA binding protein, fox-1 homolog (C. elegans) 1	protein-coding	Cluster 1
chr16	15684632	15685189	Intergenic	Intergenic	20042	NR_106761	102465252		NR_106761		MIR6506	hsa-mir-6506	microRNA mir-6506	ncRNA	Cluster 3
chr16	21637982	21638326	intron (NM_001077180, intron 4 of 4)	intron (NM_001077180, intron 4 of 4)	25833	NM_005849	10261	Hs.530902	NM_005849	ENSG00000140749	IGSF6	DORA	immunoglobulin superfamily, member 6	protein-coding	Cluster 3
chr16	22037765	22038099	intron (NM_001164579, intron 1 of 2)	intron (NM_001164579, intron 1 of 2)	18476	NM_001164579	730094	Hs.498890	NM_173501	ENSG00000185716	C16orf52	-	chromosome 16 open reading frame 52	protein-coding	Cluster 1
chr16	46389818	46390112	Intergenic	HSATII|Satellite|Satellite	213044	NR_026556	124149	Hs.97414	NM_001004299		ANKRD26P1	-	ankyrin repeat domain 26 pseudogene 1	pseudo	N/A
chr16	46394169	46394477	Intergenic	HSATII|Satellite|Satellite	208686	NR_026556	124149	Hs.97414	NM_001004299		ANKRD26P1	-	ankyrin repeat domain 26 pseudogene 1	pseudo	N/A
chr16	46406757	46406999	Intergenic	HSATII|Satellite|Satellite	196131	NR_026556	124149	Hs.97414	NM_001004299		ANKRD26P1	-	ankyrin repeat domain 26 pseudogene 1	pseudo	N/A
chr16	46407967	46408487	Intergenic	HSATII|Satellite|Satellite	194782	NR_026556	124149	Hs.97414	NM_001004299		ANKRD26P1	-	ankyrin repeat domain 26 pseudogene 1	pseudo	N/A
chr16	51442355	51442606	Intergenic	Intergenic	-257297	NM_002968	6299	Hs.135787	NM_001127892	ENSG00000103449	SALL1	HSAL1|Sal-1|TBS|ZNF794	spalt-like transcription factor 1	protein-coding	Cluster 1
chr16	55787179	55787470	Intergenic	MLT1C|LTR|ERVL-MaLR	-7187	NR_003276	51716	Hs.721645	NR_003276	ENSG00000228695	CES1P1	CES1A2|CES1A3|CES4|CESR|PCE-3	carboxylesterase 1 pseudogene 1	pseudo	Cluster 1
chr16	68955608	68955920	intron (NM_024562, intron 12 of 17)	intron (NM_024562, intron 12 of 17)	78255	NM_024562	79613	Hs.13526	XR_243424	ENSG00000103047	TANGO6	TMCO7	transport and golgi organization 6 homolog (Drosophila)	protein-coding	Cluster 3
chr16	69438371	69438781	Intergenic	Intergenic	-18685	NM_005652	7014	Hs.63335	XM_005256121	ENSG00000132604	TERF2	TRBF2|TRF2	telomeric repeat binding factor 2	protein-coding	Cluster 3
chr16	69444148	69444481	Intergenic	Intergenic	-14184	NM_030579	80777	Hs.461131	NM_030579	ENSG00000103018	CYB5B	CYB5-M|CYPB5M|OMB5|RP11-140H17.1	cytochrome b5 type B (outer mitochondrial membrane)	protein-coding	Cluster 1
chr16	69564641	69564891	Intergenic	Intergenic	35005	NR_031719	100302119		NR_031719	ENSG00000223109	MIR1538	MIRN1538|hsa-mir-1538	microRNA 1538	ncRNA	Cluster 2
chr16	75279070	75279346	intron (NM_001170715, intron 1 of 6)	intron (NM_001170715, intron 1 of 6)	3016	NM_001170719	9564	Hs.479747	XM_005256258	ENSG00000050820	BCAR1	CAS|CAS1|CASS1|CRKAS|P130Cas	breast cancer anti-estrogen resistance 1	protein-coding	Cluster 2
chr16	75339232	75339535	intron (NM_006324, intron 5 of 6)	intron (NM_006324, intron 5 of 6)	-37432	NM_001170715	9564	Hs.479747	XM_005256258	ENSG00000050820	BCAR1	CAS|CAS1|CASS1|CRKAS|P130Cas	breast cancer anti-estrogen resistance 1	protein-coding	Cluster 3
chr16	89382441	89382974	intron (NR_045839, intron 3 of 9)	MIRc|SINE|MIR	-4834	NM_001242885	100287036	Hs.656995	NM_001242885		AC137932.6	-	uncharacterized LOC100287036	protein-coding	Cluster 3
chr16	89396545	89396970	intron (NM_001256182, intron 3 of 13)	intron (NM_001256182, intron 3 of 13)	9216	NM_001242885	100287036	Hs.656995	NM_001242885		AC137932.6	-	uncharacterized LOC100287036	protein-coding	Cluster 1
chr17	2858363	2858662	intron (NM_001100398, intron 3 of 23)	L1MB5|LINE|L1	108389	NM_014566	8386	Hs.553508	NM_014566	ENSG00000262628	OR1D5	C17orf2|OR17-2|OR17-30|OR17-31	olfactory receptor, family 1, subfamily D, member 5	protein-coding	Cluster 3
chr17	13487577	13488338	intron (NM_006042, intron 1 of 1)	intron (NM_006042, intron 1 of 1)	17287	NM_006042	9955	Hs.462270	NM_006042	ENSG00000153976	HS3ST3A1	30ST3A1|3OST3A1	heparan sulfate (glucosamine) 3-O-sulfotransferase 3A1	protein-coding	Cluster 1
chr17	15818153	15818580	Intergenic	MLT1D|LTR|ERVL-MaLR	-29865	NM_000676	136	Hs.167046	NM_000676	ENSG00000170425	ADORA2B	ADORA2	adenosine A2b receptor	protein-coding	Cluster 1
chr17	15824250	15824493	Intergenic	Intergenic	-23860	NM_000676	136	Hs.167046	NM_000676	ENSG00000170425	ADORA2B	ADORA2	adenosine A2b receptor	protein-coding	Cluster 2
chr17	36298754	36298994	Intergenic	Intergenic	14871	NM_032258	84218	Hs.735975	XM_005257729	ENSG00000185128	TBC1D3F	TBC1D3	TBC1 domain family, member 3F	protein-coding	Cluster 1
chr17	36860110	36860446	Intergenic	CpG	-1595	NM_005937	4302	Hs.91531	XM_005257379	ENSG00000108292	MLLT6	AF17	myeloid/lymphoid or mixed-lineage leukemia (trithorax homolog, Drosophila); translocated to, 6	protein-coding	Cluster 3
chr17	38673029	38673478	Intergenic	Intergenic	-15399	NM_032865	84951	Hs.438292	XM_005257743	ENSG00000131746	TNS4	CTEN	tensin 4	protein-coding	Cluster 3
chr17	41606523	41606992	intron (NM_001986, intron 11 of 12)	intron (NM_001986, intron 11 of 12)	1046	NM_001261439	2118	Hs.434059	XM_005257142	ENSG00000175832	ETV4	E1A-F|E1AF|PEA3|PEAS3	ets variant 4	protein-coding	Cluster 1
chr17	43449052	43449334	Intergenic	CpG	53819	NM_199282	201176	Hs.205326	XM_005257127	ENSG00000159314	ARHGAP27	CAMGAP1|PP905|SH3D20|SH3P20	Rho GTPase activating protein 27	protein-coding	Cluster 3
chr17	46321516	46322074	intron (NM_001075099, intron 4 of 12)	intron (NM_001075099, intron 4 of 12)	-87922	NR_031607	100302211		NR_031607		MIR1203	MIRN1203|hsa-mir-1203	microRNA 1203	ncRNA	Cluster 1
chr17	56471913	56472222	intron (NM_017763, intron 2 of 9)	intron (NM_017763, intron 2 of 9)	22864	NM_017763	54894	Hs.584916	NM_017763	ENSG00000108375	RNF43	RNF124|URCC	ring finger protein 43	protein-coding	Cluster 3
chr17	57697020	57697320	5' UTR (NM_004859, exon 1 of 32)	5' UTR (NM_004859, exon 1 of 32)	120	NM_001288653	1213	Hs.491351	XM_005257011	ENSG00000141367	CLTC	CHC|CHC17|CLH-17|CLTCL2|Hc	clathrin, heavy chain (Hc)	protein-coding	Cluster 3
chr17	57831929	57832291	intron (NM_030938, intron 5 of 11)	intron (NM_030938, intron 5 of 11)	47247	NM_030938	81671	Hs.708260	XM_005257710	ENSG00000062716	VMP1	EPG3|TANGO5|TMEM49	vacuole membrane protein 1	protein-coding	Cluster 3
chr17	57833734	57834027	intron (NM_030938, intron 5 of 11)	intron (NM_030938, intron 5 of 11)	49017	NM_030938	81671	Hs.708260	XM_005257710	ENSG00000062716	VMP1	EPG3|TANGO5|TMEM49	vacuole membrane protein 1	protein-coding	Cluster 3
chr17	57915005	57915333	intron (NM_030938, intron 10 of 11)	intron (NM_030938, intron 10 of 11)	-3458	NR_029493	406991	Hs.444569	NR_029493	ENSG00000199004	MIR21	MIRN21|hsa-mir-21|miR-21|miRNA21	microRNA 21	ncRNA	Cluster 3
chr17	62703239	62703652	Intergenic	Intergenic	-45059	NM_022739	64750	Hs.515011	XM_005257585		SMURF2	-	SMAD specific E3 ubiquitin protein ligase 2	protein-coding	Cluster 2
chr17	65418046	65418307	intron (NM_181671, intron 1 of 9)	intron (NM_181671, intron 1 of 9)	44779	NM_012417	26207	Hs.591185	XM_005257216	ENSG00000154217	PITPNC1	M-RDGB-beta|MRDGBbeta|RDGB-BETA|RDGBB|RDGBB1	phosphatidylinositol transfer protein, cytoplasmic 1	protein-coding	Cluster 3
chr17	66379657	66380358	intron (NM_001267727, intron 8 of 11)	intron (NM_001267727, intron 8 of 11)	-29757	NM_001278433	5573	Hs.745160	NM_001276289	ENSG00000108946	PRKAR1A	ACRDYS1|ADOHR|CAR|CNC|CNC1|PKR1|PPNAD1|PRKAR1|TSE1	protein kinase, cAMP-dependent, regulatory, type I, alpha	protein-coding	Cluster 1
chr17	66818066	66818377	Intergenic	ERV3-16A3_I-int|LTR|ERVL	133312	NM_001288986	10351	Hs.58351	XM_005256938	ENSG00000141338	ABCA8	-	ATP-binding cassette, sub-family A (ABC1), member 8	protein-coding	Cluster 1
chr17	69420268	69420690	Intergenic	Intergenic	-222159	NR_104152	101928165	Hs.407613	XR_243749	ENSG00000260785	CASC17	LINC00600|RP11-879D6.1	cancer susceptibility candidate 17 (non-protein coding)	ncRNA	Cluster 3
chr17	70335121	70335452	Intergenic	Intergenic	218125	NM_000346	6662	Hs.647409	NM_000346	ENSG00000125398	SOX9	CMD1|CMPD1|SRA1	SRY (sex determining region Y)-box 9	protein-coding	Cluster 2
chr17	70389699	70390004	Intergenic	Intergenic	199092	NR_036488	100499467	Hs.157726	NR_036488		LINC00673	LINC00511	long intergenic non-protein coding RNA 673	ncRNA	Cluster 1
chr17	71301208	71301522	intron (NM_012121, intron 1 of 1)	intron (NM_012121, intron 1 of 1)	6778	NM_012121	23580	Hs.3903	XM_005257182	ENSG00000179604	CDC42EP4	BORG4|CEP4|KAIA1777	CDC42 effector protein (Rho GTPase binding) 4	protein-coding	Cluster 2
chr17	74025541	74025845	Intergenic	Intergenic	-2186	NM_001988	2125	Hs.500635	XM_005257143	ENSG00000167880	EVPL	EVPK	envoplakin	protein-coding	Cluster 3
chr17	75251011	75251269	Intergenic	Intergenic	-26352	NM_001113491	10801	Hs.440932	XM_005256958	ENSG00000184640	38595	AF17q25|MSF|MSF1|NAPB|PNUTL4|SINT1|SeptD1	septin 9	protein-coding	Cluster 3
chr17	76325511	76325836	Intergenic	Intergenic	30487	NM_003955	9021	Hs.703620	NM_003955	ENSG00000184557	SOCS3	ATOD4|CIS3|Cish3|SOCS-3|SSI-3|SSI3	suppressor of cytokine signaling 3	protein-coding	Cluster 1
chr18	43354012	43354413	Intergenic	Intergenic	47294	NM_001146037	6563	Hs.101307	XM_005258329	ENSG00000141469	SLC14A1	HUT11|HsT1341|JK|RACH1|RACH2|UT-B1|UT1|UTE	solute carrier family 14 (urea transporter), member 1 (Kidd blood group)	protein-coding	Cluster 3
chr18	43382745	43383335	Intergenic	Intergenic	-22505	NM_213602	284266	Hs.287692	XM_005258249	ENSG00000197046	SIGLEC15	CD33L3|HsT1361|SIGLEC-15	sialic acid binding Ig-like lectin 15	protein-coding	Cluster 2
chr18	57622069	57622350	Intergenic	Intergenic	55017	NM_021127	5366	Hs.96	XM_005266710	ENSG00000141682	PMAIP1	APR|NOXA	phorbol-12-myristate-13-acetate-induced protein 1	protein-coding	Cluster 1
chr19	4812884	4813192	Intergenic	L2a|LINE|L2	18716	NM_182919	148022	Hs.29344	NM_182919	ENSG00000127666	TICAM1	IIAE6|MyD88-3|PRVTIRB|TICAM-1|TRIF	toll-like receptor adaptor molecule 1	protein-coding	Cluster 2
chr19	4870203	4870453	Intergenic	L2a|LINE|L2	-2548	NM_001164189	10226	Hs.140452	NM_001164189	ENSG00000105355	PLIN3	M6PRBP1|PP17|TIP47	perilipin 3	protein-coding	Cluster 2
chr19	6766062	6766408	intron (NM_005490, intron 1 of 9)	intron (NM_005490, intron 1 of 9)	1288	NM_005490	10045	Hs.439645	XM_005259466	ENSG00000125731	SH2D3A	NSP1	SH2 domain containing 3A	protein-coding	Cluster 3
chr19	11205783	11206049	intron (NM_001195800, intron 1 of 15)	intron (NM_001195800, intron 1 of 15)	5878	NM_001195800	3949	Hs.713981	XM_005259909	ENSG00000130164	LDLR	FH|FHC|LDLCQ2	low density lipoprotein receptor	protein-coding	Cluster 3
chr19	13278316	13278772	Intergenic	Intergenic	17262	NM_004907	9592	Hs.501629	NM_004907	ENSG00000160888	IER2	ETR101	immediate early response 2	protein-coding	Cluster 3
chr19	15946511	15947039	non-coding (NR_015379, exon 3 of 3)	non-coding (NR_015379, exon 3 of 3)	7018	NR_015379	652995	Hs.644234	XR_244082	ENSG00000214049	UCA1	CUDR|LINC00178|NCRNA00178|UCAT1	urothelial cancer associated 1 (non-protein coding)	ncRNA	Cluster 3
chr19	35809799	35810219	Intergenic	Intergenic	-10060	NM_001278417	933	Hs.579691	XM_005259418	ENSG00000012124	CD22	SIGLEC-2|SIGLEC2	CD22 molecule	protein-coding	Cluster 2
chr19	39564322	39564657	Intergenic	Intergenic	-10456	NM_001004318	390928	Hs.448934	NM_001004318	ENSG00000183760	PAPL	-	iron/zinc purple acid phosphatase-like protein	protein-coding	Cluster 2
chr19	39903097	39903393	promoter-TSS (NM_022835)	promoter-TSS (NM_022835)	-505	NM_022835	64857	Hs.631574	XM_005259161	ENSG00000090924	PLEKHG2	ARHGEF42|CLG	pleckstrin homology domain containing, family G (with RhoGef domain) member 2	protein-coding	Cluster 2
chr19	41731865	41732190	promoter-TSS (NM_001278599)	promoter-TSS (NM_001278599)	-633	NM_001278599	558	Hs.590970	NM_001278599	ENSG00000167601	AXL	JTK11|UFO	AXL receptor tyrosine kinase	protein-coding	Cluster 2
chr19	42625811	42626078	intron (NM_001207025, intron 4 of 13)	intron (NM_001207025, intron 4 of 13)	10681	NM_001207025	5452	Hs.147381	XM_005259009	ENSG00000028277	POU2F2	OCT2|OTF2|Oct-2	POU class 2 homeobox 2	protein-coding	Cluster 1
chr19	45927497	45927873	promoter-TSS (NM_001166049)	promoter-TSS (NM_001166049)	-508	NM_001166049	2067	Hs.435981	XM_005258634	ENSG00000012061	ERCC1	COFS4|RAD10|UV20	excision repair cross-complementing rodent repair deficiency, complementation group 1 (includes overlapping antisense sequence)	protein-coding	Cluster 3
chr19	46792537	46792864	intron (NR_046936, intron 3 of 3)	MLT1H|LTR|ERVL-MaLR	-7603	NM_152795	64344	Hs.420830	XM_005259152	ENSG00000124440	HIF3A	HIF-3A|IPAS|MOP7|PASD7|bHLHe17	hypoxia inducible factor 3, alpha subunit	protein-coding	Cluster 3
chr19	50879542	50879782	promoter-TSS (NM_007121)	promoter-TSS (NM_007121)	-18	NM_007121	7376	Hs.432976	XM_005259195	ENSG00000131408	NR1H2	LXR-b|LXRB|NER|NER-I|RIP15|UNR	nuclear receptor subfamily 1, group H, member 2	protein-coding	Cluster 3
chr19	51435223	51435563	Intergenic	Intergenic	20951	NM_012427	25818	Hs.50915	NM_001077491	ENSG00000167754	KLK5	KLK-L2|KLKL2|SCTE	kallikrein-related peptidase 5	protein-coding	Cluster 3
chr19	54523538	54523864	Intergenic	Intergenic	28159	NM_145814	59285	Hs.631560	NM_031897	ENSG00000130433	CACNG6	-	calcium channel, voltage-dependent, gamma subunit 6	protein-coding	Cluster 3
chr19	55030035	55030347	Intergenic	Intergenic	-13718	NR_104095	90011	Hs.288520	NM_001047605		KIR3DX1	KIR3DL0|LENG12	killer cell immunoglobulin-like receptor, three domains, X1	pseudo	Cluster 3
chr2	602673	603343	Intergenic	Intergenic	74431	NM_152834	129787	Hs.43899	XM_005264683		TMEM18	-	transmembrane protein 18	protein-coding	Cluster 1
chr2	6697041	6697352	Intergenic	Intergenic	-93309	NR_106986	102466235		NR_106986		MIR7515	hsa-mir-7515	microRNA mir-7515	ncRNA	Cluster 1
chr2	9374826	9375205	intron (NM_003887, intron 1 of 27)	intron (NM_003887, intron 1 of 27)	28121	NM_003887	8853	Hs.555902	XM_005246181	ENSG00000151693	ASAP2	AMAP2|CENTB3|DDEF2|PAG3|PAP|Pap-alpha|SHAG1	ArfGAP with SH3 domain, ankyrin repeat and PH domain 2	protein-coding	Cluster 3
chr2	10633728	10634023	Intergenic	Intergenic	-45195	NM_001287188	4953	Hs.467701	XM_005246165	ENSG00000115758	ODC1	ODC	ornithine decarboxylase 1	protein-coding	Cluster 3
chr2	11076404	11076675	Intergenic	Intergenic	24476	NM_002236	3754	Hs.23735	NM_002236	ENSG00000162975	KCNF1	IK8|KCNF|KV5.1|kH1	potassium voltage-gated channel, subfamily F, member 1	protein-coding	Cluster 3
chr2	11970327	11970720	Intergenic	Intergenic	6589	NR_036226	100422996		NR_036226	ENSG00000265172	MIR4262	-	microRNA 4262	ncRNA	Cluster 3
chr2	17484339	17484660	Intergenic	Intergenic	215207	NM_001099218	729475	Hs.722353	XM_005262625	ENSG00000214842	RAD51AP2	-	RAD51 associated protein 2	protein-coding	Cluster 1
chr2	62532054	62532515	Intergenic	Intergenic	99323	NR_049824	100847087		NR_049824	ENSG00000266097	MIR5192	-	microRNA 5192	ncRNA	Cluster 3
chr2	62805152	62805446	Intergenic	Intergenic	-71695	NM_198276	200728	Hs.308028	XM_005264199	ENSG00000186889	TMEM17	-	transmembrane protein 17	protein-coding	Cluster 2
chr2	74347446	74347732	Intergenic	CpG	27450	NM_212552	388962	Hs.61472	NM_001035505	ENSG00000163170	BOLA3	MMDS2	bolA family member 3	protein-coding	Cluster 3
chr2	101397147	101397556	Intergenic	Intergenic	-39262	NM_002518	4862	Hs.705895	XM_005263953	ENSG00000170485	NPAS2	MOP4|PASD4|bHLHe9	neuronal PAS domain protein 2	protein-coding	Cluster 3
chr2	110859021	110859373	intron (NM_005434, intron 1 of 3)	intron (NM_005434, intron 1 of 3)	14946	NM_005434	7851	Hs.185055	NM_005434	ENSG00000144063	MALL	BENE	mal, T-cell differentiation protein-like	protein-coding	Cluster 3
chr2	112732663	112733059	intron (NM_006343, intron 6 of 18)	intron (NM_006343, intron 6 of 18)	76670	NM_006343	10461	Hs.306178	XM_005263565	ENSG00000153208	MERTK	MER|RP38|c-mer	c-mer proto-oncogene tyrosine kinase	protein-coding	Cluster 3
chr2	113569534	113569821	Intergenic	Intergenic	24679	NM_000576	3553	Hs.126256	NM_000576	ENSG00000125538	IL1B	IL-1|IL1-BETA|IL1F2	interleukin 1, beta	protein-coding	Cluster 2
chr2	134575721	134576185	Intergenic	Intergenic	-249922	NM_207363	344148	Hs.537329	XM_005263659	ENSG00000176771	NCKAP5	ERIH1|ERIH2|NAP5	NCK-associated protein 5	protein-coding	Cluster 3
chr2	139705707	139705960	Intergenic	Intergenic	50939	NR_033658	647012	Hs.639411	NR_033658		YY1P2	-	YY1 transcription factor pseudogene 2	pseudo	Cluster 3
chr2	139707180	139707424	Intergenic	Intergenic	52408	NR_033658	647012	Hs.639411	NR_033658		YY1P2	-	YY1 transcription factor pseudogene 2	pseudo	Cluster 3
chr2	146081131	146081478	Intergenic	Intergenic	655770	NR_033870	401014	Hs.742290	NR_033870		TEX41	AC074093.1|DKFZp686O1327|LINC00953	testis expressed 41 (non-protein coding)	ncRNA	Cluster 1
chr2	158039432	158039765	Intergenic	Intergenic	-74742	NM_014568	11227	Hs.269027	NM_014568		GALNT5	GALNAC-T5|GALNACT5	UDP-N-acetyl-alpha-D-galactosamine:polypeptide N-acetylgalactosaminyltransferase 5 (GalNAc-T5)	protein-coding	Cluster 3
chr2	159580497	159580758	Intergenic	Intergenic	-71202	NM_001017920	92196	Hs.59761	XM_005246949	ENSG00000163331	DAPL1	-	death associated protein-like 1	protein-coding	Cluster 3
chr2	170681264	170681520	promoter-TSS (NM_014168)	promoter-TSS (NM_014168)	-39	NM_014168	29081	Hs.470553	XM_005246478	ENSG00000138382	METTL5	HSPC133	methyltransferase like 5	protein-coding	Cluster 3
chr2	173117938	173118205	Intergenic	Intergenic	-150593	NM_004405	1746	Hs.419	NM_004405	ENSG00000115844	DLX2	TES-1|TES1	distal-less homeobox 2	protein-coding	Cluster 3
chr2	182656079	182656340	Intergenic	Intergenic	-100234	NM_001287504	6744	Hs.196983	XM_005246812	ENSG00000138434	SSFA2	CS-1|CS1|KRAP|SPAG13	sperm specific antigen 2	protein-coding	Cluster 3
chr2	182675604	182675857	Intergenic	Intergenic	-80713	NM_001287504	6744	Hs.196983	XM_005246812	ENSG00000138434	SSFA2	CS-1|CS1|KRAP|SPAG13	sperm specific antigen 2	protein-coding	Cluster 3
chr2	182677189	182677466	Intergenic	Intergenic	-79116	NM_001287504	6744	Hs.196983	XM_005246812	ENSG00000138434	SSFA2	CS-1|CS1|KRAP|SPAG13	sperm specific antigen 2	protein-coding	Cluster 3
chr2	192510857	192511137	Intergenic	LTR16A2|LTR|ERVL	-31801	NM_001254736	64859	Hs.591610	NM_022837		NABP1	OBFC2A|SOSS-B2|SSB2	nucleic acid binding protein 1	protein-coding	Cluster 1
chr2	201981413	201981700	intron (NM_001202517, intron 1 of 8)	CpG	679	NM_001127184	8837	Hs.731912	XM_005246935	ENSG00000003402	CFLAR	CASH|CASP8AP1|CLARP|Casper|FLAME|FLAME-1|FLAME1|FLIP|I-FLICE|MRIT|c-FLIP|c-FLIPL|c-FLIPR|c-FLIPS	CASP8 and FADD-like apoptosis regulator	protein-coding	Cluster 3
chr2	202016055	202016453	intron (NR_040030, intron 2 of 6)	intron (NR_040030, intron 2 of 6)	6261	NR_040030	65072	Hs.664613	XR_241318	ENSG00000226312	CFLAR-AS1	ALS2CR10	CFLAR antisense RNA 1	ncRNA	Cluster 1
chr2	213984037	213984395	intron (NM_001079526, intron 4 of 8)	intron (NM_001079526, intron 4 of 8)	30842	NM_016260	22807	Hs.604950	XM_005246383	ENSG00000030419	IKZF2	ANF1A2|HELIOS|ZNF1A2|ZNFN1A2	IKAROS family zinc finger 2 (Helios)	protein-coding	Cluster 1
chr2	220563572	220563979	Intergenic	Intergenic	71483	NR_048551	6508	Hs.684906	XM_005246789	ENSG00000114923	SLC4A3	AE3|SLC2C	solute carrier family 4 (anion exchanger), member 3	protein-coding	Cluster 1
chr2	227514934	227515191	Intergenic	Intergenic	8447	NR_049887	100847053		NR_049887	ENSG00000263363	MIR5702	-	microRNA 5702	ncRNA	Cluster 3
chr2	234883142	234883599	intron (NM_024080, intron 17 of 25)	intron (NM_024080, intron 17 of 25)	57327	NM_024080	79054	Hs.366053	XM_005246104	ENSG00000144481	TRPM8	LTRPC6|TRPP8	transient receptor potential cation channel, subfamily M, member 8	protein-coding	Cluster 2
chr2	235112016	235112295	Intergenic	Intergenic	152809	NM_006944	6694	Hs.444488	XM_005246102	ENSG00000072080	SPP2	SPP-24|SPP24	secreted phosphoprotein 2, 24kDa	protein-coding	Cluster 3
chr2	235166910	235167171	Intergenic	Intergenic	207694	NM_006944	6694	Hs.444488	XM_005246102	ENSG00000072080	SPP2	SPP-24|SPP24	secreted phosphoprotein 2, 24kDa	protein-coding	Cluster 3
chr2	238409540	238409925	intron (NM_001042467, intron 2 of 14)	intron (NM_001042467, intron 2 of 14)	-9842	NR_106869	102465486		NR_106869		MIR6811	hsa-mir-6811	microRNA mir-6811	ncRNA	Cluster 1
chr2	239870130	239870427	Intergenic	Intergenic	-22313	NR_034162	401039	Hs.516791	NM_001001698	ENSG00000227744	FLJ43879	AC114788.2	FLJ43879 protein	ncRNA	Cluster 1
chr2	240169261	240169764	intron (NM_006037, intron 2 of 26)	intron (NM_006037, intron 2 of 26)	-52359	NR_026664	85009	Hs.744565	NM_032923		MGC16025	-	uncharacterized LOC85009	ncRNA	Cluster 3
chr20	862139	862394	intron (NM_015985, intron 4 of 8)	L2b|LINE|L2	34694	NM_015985	51378	Hs.278973	XM_005260720	ENSG00000101280	ANGPT4	AGP4|ANG-3|ANG4	angiopoietin 4	protein-coding	Cluster 1
chr20	6104044	6104455	promoter-TSS (NM_017671)	promoter-TSS (NM_017671)	-58	NM_017671	55612	Hs.472054	NM_017671	ENSG00000101311	FERMT1	C20orf42|DTGCU2|KIND1|UNC112A|URP1	fermitin family member 1	protein-coding	Cluster 3
chr20	7837475	7837738	Intergenic	L2c|LINE|L2	83487	NM_017545	54363	Hs.193640	NM_017545	ENSG00000101323	HAO1	GOX|GOX1|HAOX1	hydroxyacid oxidase (glycolate oxidase) 1	protein-coding	Cluster 1
chr20	9574979	9575235	intron (NM_020341, intron 4 of 10)	LTR44|LTR|ERV1	-79462	NR_109957	101929329	Hs.589878	XR_244241	ENSG00000225988	RP5-1119D9.4	-	uncharacterized LOC101929329	ncRNA	Cluster 3
chr20	10739182	10739476	Intergenic	LTR16C|LTR|ERVL	-84635	NM_000214	182	Hs.626544	NM_000214	ENSG00000101384	JAG1	AGS|AHD|AWS|CD339|HJ1|JAGL1	jagged 1	protein-coding	Cluster 1
chr20	15683881	15684243	intron (NM_001033087, intron 4 of 13)	intron (NM_001033087, intron 4 of 13)	506558	NM_001033087	140733	Hs.661576	XM_005260667	ENSG00000172264	MACROD2	C20orf133	MACRO domain containing 2	protein-coding	Cluster 3
chr20	19797643	19798084	Intergenic	MLT1A0|LTR|ERVL-MaLR	-69302	NM_001242581	54453	Hs.472270	XM_005260729	ENSG00000132669	RIN2	MACS|RASSF4|RP1-122P22.2	Ras and Rab interactor 2	protein-coding	Cluster 1
chr20	25720359	25720610	Intergenic	LTR47B|LTR|ERVL	-43015	NM_015655	26152	Hs.661684	XM_005260702	ENSG00000130684	ZNF337	-	zinc finger protein 337	protein-coding	Cluster 1
chr20	30198332	30198799	Intergenic	Intergenic	3576	NR_036161	100422904		NR_036161	ENSG00000264395	MIR3193	-	microRNA 3193	ncRNA	Cluster 3
chr20	30283929	30284264	intron (NM_001191, intron 2 of 2)	intron (NM_001191, intron 2 of 2)	26560	NM_138578	598	Hs.516966	XM_005260481	ENSG00000171552	BCL2L1	BCL-XL/S|BCL2L|BCLX|BCLXL|BCLXS|Bcl-X|PPP1R52|bcl-xL|bcl-xS	BCL2-like 1	protein-coding	Cluster 1
chr20	30292312	30292758	intron (NM_001191, intron 2 of 2)	intron (NM_001191, intron 2 of 2)	18121	NM_138578	598	Hs.516966	XM_005260481	ENSG00000171552	BCL2L1	BCL-XL/S|BCL2L|BCLX|BCLXL|BCLXS|Bcl-X|PPP1R52|bcl-xL|bcl-xS	BCL2-like 1	protein-coding	Cluster 3
chr20	30301119	30301470	intron (NM_001191, intron 2 of 2)	intron (NM_001191, intron 2 of 2)	9362	NM_138578	598	Hs.516966	XM_005260481	ENSG00000171552	BCL2L1	BCL-XL/S|BCL2L|BCLX|BCLXL|BCLXS|Bcl-X|PPP1R52|bcl-xL|bcl-xS	BCL2-like 1	protein-coding	Cluster 2
chr20	34542208	34542511	intron (NM_033630, intron 1 of 1)	CpG	189	NM_033630	51282	Hs.584909	NM_016558		SCAND1	RAZ1|SDP1	SCAN domain containing 1	protein-coding	Cluster 3
chr20	39632155	39632422	Intergenic	Intergenic	-25174	NM_003286	7150	Hs.472737	XM_005260541	ENSG00000198900	TOP1	TOPI	topoisomerase (DNA) I	protein-coding	Cluster 3
chr20	45696422	45696783	intron (NM_172110, intron 5 of 13)	L1MDa|LINE|L1	-99007	NR_037410	100500814		NR_037410		MIR3616	-	microRNA 3616	ncRNA	N/A
chr20	45945986	45946304	intron (NM_001281769, intron 2 of 3)	intron (NM_001281769, intron 2 of 3)	-1101	NR_024594	100131496	Hs.662547	NR_024594	ENSG00000267882	LOC100131496	-	uncharacterized LOC100131496	ncRNA	Cluster 1
chr20	45962934	45963180	intron (NM_001281769, intron 2 of 3)	intron (NM_001281769, intron 2 of 3)	15811	NR_024594	100131496	Hs.662547	NR_024594	ENSG00000267882	LOC100131496	-	uncharacterized LOC100131496	ncRNA	Cluster 1
chr20	50247883	50248205	intron (NM_006045, intron 15 of 27)	intron (NM_006045, intron 15 of 27)	-68674	NM_001258294	4773	Hs.744148	XM_005260413	ENSG00000101096	NFATC2	NFAT1|NFATP	nuclear factor of activated T-cells, cytoplasmic, calcineurin-dependent 2	protein-coding	Cluster 1
chr20	56268272	56268529	intron (NM_199171, intron 1 of 3)	intron (NM_199171, intron 1 of 3)	-2720	NM_001255976	56937	Hs.517155	NM_001255976	ENSG00000124225	PMEPA1	STAG1|TMEPAI	prostate transmembrane protein, androgen induced 1	protein-coding	Cluster 3
chr20	56273367	56273666	intron (NM_199171, intron 1 of 3)	intron (NM_199171, intron 1 of 3)	-7836	NM_001255976	56937	Hs.517155	NM_001255976	ENSG00000124225	PMEPA1	STAG1|TMEPAI	prostate transmembrane protein, androgen induced 1	protein-coding	Cluster 3
chr20	56592355	56593324	Intergenic	Intergenic	122389	NR_039757	100616353		NR_039757	ENSG00000263453	MIR4532	-	microRNA 4532	ncRNA	Cluster 3
chr20	56702728	56703123	Intergenic	Intergenic	-23058	NM_178456	128602	Hs.43977	NM_178456	ENSG00000124237	C20orf85	LLC1|bA196N14.1	chromosome 20 open reading frame 85	protein-coding	Cluster 2
chr20	56706930	56707249	Intergenic	Intergenic	-18894	NM_178456	128602	Hs.43977	NM_178456	ENSG00000124237	C20orf85	LLC1|bA196N14.1	chromosome 20 open reading frame 85	protein-coding	Cluster 3
chr20	58406098	58406458	intron (NM_183244, intron 8 of 12)	intron (NM_183244, intron 8 of 12)	100931	NM_014258	10388	Hs.202676	XM_005260247	ENSG00000196074	SYCP2	SCP2	synaptonemal complex protein 2	protein-coding	Cluster 3
chr20	60934526	60934780	intron (NM_005560, intron 2 of 79)	intron (NM_005560, intron 2 of 79)	6587	NR_109924	101928158	Hs.570397	XR_244213	ENSG00000228812	LOC101928158	-	uncharacterized LOC101928158	ncRNA	Cluster 1
chr20	61370825	61372052	intron (NM_002531, intron 1 of 3)	intron (NM_002531, intron 1 of 3)	31249	NM_002531	4923	Hs.590869	NM_002531	ENSG00000101188	NTSR1	NTR	neurotensin receptor 1 (high affinity)	protein-coding	Cluster 3
chr20	62313811	62314194	intron (NR_037882, intron 14 of 37)	intron (NR_037882, intron 14 of 37)	-14002	NM_003823	8771	Hs.434878	NM_003823	ENSG00000243509	TNFRSF6B	DCR3|DJ583P15.1.1|M68|M68E|TR6	tumor necrosis factor receptor superfamily, member 6b, decoy	protein-coding	Cluster 3
chr20	62882156	62882550	Intergenic	L1MC2|LINE|L1	-4695	NM_018257	55251	Hs.744845	XM_005260222	ENSG00000203880	PCMTD2	C20orf36	protein-L-isoaspartate (D-aspartate) O-methyltransferase domain containing 2	protein-coding	Cluster 3
chr21	30541217	30541532	intron (NM_001286619, intron 6 of 6)	MER20|DNA|hAT-Charlie	23494	NM_001286624	56911	Hs.222802	XM_005261009	ENSG00000156265	MAP3K7CL	C21orf7|HC21ORF7|TAK1L|TAKL|TAKL-1|TAKL-2|TAKL-4	MAP3K7 C-terminal like	protein-coding	Cluster 3
chr22	24603862	24604300	Intergenic	L1M5|LINE|L1	26637	NM_019601	56241	Hs.131819	NM_019601	ENSG00000099994	SUSD2	BK65A6.2	sushi domain containing 2	protein-coding	Cluster 3
chr22	30592472	30592722	Intergenic	Intergenic	50243	NM_001257135	3976	Hs.2250	XM_005261601	ENSG00000128342	LIF	CDF|DIA|HILDA|MLPLI	leukemia inhibitory factor	protein-coding	Cluster 2
chr22	30606347	30606725	Intergenic	Intergenic	36304	NM_001257135	3976	Hs.2250	XM_005261601	ENSG00000128342	LIF	CDF|DIA|HILDA|MLPLI	leukemia inhibitory factor	protein-coding	Cluster 3
chr22	38004432	38004711	promoter-TSS (NM_001172688)	promoter-TSS (NM_001172688)	90	NM_001172687	26088	Hs.499158	XM_005261517	ENSG00000100083	GGA1	-	golgi-associated, gamma adaptin ear containing, ARF binding protein 1	protein-coding	Cluster 3
chr22	46365088	46365333	intron (NM_058238, intron 1 of 3)	intron (NM_058238, intron 1 of 3)	7798	NM_058238	7477	Hs.512714	XM_005261729	ENSG00000188064	WNT7B	-	wingless-type MMTV integration site family, member 7B	protein-coding	Cluster 1
chr3	11330730	11331067	intron (NM_006395, intron 1 of 18)	intron (NM_006395, intron 1 of 18)	16888	NM_001144912	10533	Hs.38032	XM_005264800	ENSG00000197548	ATG7	APG7-LIKE|APG7L|GSA7	autophagy related 7	protein-coding	Cluster 2
chr3	12486677	12486951	Intergenic	Intergenic	-39117	NM_001145393	80746	Hs.335550	XM_005265495	ENSG00000154743	TSEN2	PCH2B|SEN2|SEN2L	TSEN2 tRNA splicing endonuclease subunit	protein-coding	Cluster 3
chr3	13895462	13895774	intron (NM_004625, intron 3 of 3)	intron (NM_004625, intron 3 of 3)	26000	NM_004625	7476	Hs.72290	NM_004625		WNT7A	-	wingless-type MMTV integration site family, member 7A	protein-coding	Cluster 1
chr3	22903015	22903301	Intergenic	Intergenic	-341626	NM_152653	7325	Hs.595802	XM_005265432		UBE2E2	UBCH8	ubiquitin-conjugating enzyme E2E 2	protein-coding	Cluster 1
chr3	30269453	30269778	Intergenic	Intergenic	-378379	NM_001024847	7048	Hs.604277	NM_001024847	ENSG00000163513	TGFBR2	AAT3|FAA3|LDS1B|LDS2B|MFS2|RIIC|TAAD2|TGFR-2|TGFbeta-RII	transforming growth factor, beta receptor II (70/80kDa)	protein-coding	Cluster 3
chr3	30389102	30389398	Intergenic	Intergenic	-258744	NM_001024847	7048	Hs.604277	NM_001024847	ENSG00000163513	TGFBR2	AAT3|FAA3|LDS1B|LDS2B|MFS2|RIIC|TAAD2|TGFR-2|TGFbeta-RII	transforming growth factor, beta receptor II (70/80kDa)	protein-coding	Cluster 1
chr3	32463490	32463824	intron (NM_181472, intron 1 of 3)	intron (NM_181472, intron 1 of 3)	30494	NM_181472	112616	Hs.440494	XM_005264841	ENSG00000153551	CMTM7	CKLFSF7	CKLF-like MARVEL transmembrane domain containing 7	protein-coding	Cluster 3
chr3	45106398	45106739	Intergenic	MER41B|LTR|ERV1	38809	NM_003278	7123	Hs.476092	XM_005265426	ENSG00000163815	CLEC3B	TN|TNA	C-type lectin domain family 3, member B	protein-coding	Cluster 2
chr3	49395852	49396166	promoter-TSS (NM_000581)	promoter-TSS (NM_000581)	-218	NM_000581	2876	Hs.76686	NM_000581	ENSG00000233276	GPX1	GPXD|GSHPX1	glutathione peroxidase 1	protein-coding	Cluster 3
chr3	57193324	57193646	intron (NM_017563, intron 1 of 12)	intron (NM_017563, intron 1 of 12)	5918	NM_017563	54756	Hs.150725	XM_005265237	ENSG00000144730	IL17RD	HH18|IL-17RD|IL17RLM|SEF	interleukin 17 receptor D	protein-coding	Cluster 1
chr3	57541705	57542059	promoter-TSS (NM_177966)	promoter-TSS (NM_177966)	-99	NM_177966	201626	Hs.572993	XM_005264942		PDE12	2'-PDE	phosphodiesterase 12	protein-coding	Cluster 3
chr3	98641700	98641960	Intergenic	Intergenic	-21297	NM_080927	131566	Hs.203691	XM_005247118	ENSG00000057019	DCBLD2	CLCP1|ESDN	discoidin, CUB and LCCL domain containing 2	protein-coding	Cluster 1
chr3	98689910	98690455	Intergenic	Intergenic	-69649	NM_080927	131566	Hs.203691	XM_005247118	ENSG00000057019	DCBLD2	CLCP1|ESDN	discoidin, CUB and LCCL domain containing 2	protein-coding	Cluster 1
chr3	98696321	98696731	Intergenic	Intergenic	-75993	NM_080927	131566	Hs.203691	XM_005247118	ENSG00000057019	DCBLD2	CLCP1|ESDN	discoidin, CUB and LCCL domain containing 2	protein-coding	Cluster 1
chr3	102018008	102018327	Intergenic	Intergenic	-135692	NM_175056	131368	Hs.352213	XM_005247110	ENSG00000170044	ZPLD1	-	zona pellucida-like domain containing 1	protein-coding	Cluster 1
chr3	109525840	109526145	Intergenic	MLT1N2|LTR|ERVL-MaLR	397155	NM_001145553	401082	Hs.477089	NM_001145553		FLJ25363	RP11-702L6.4	uncharacterized LOC401082	ncRNA	Cluster 3
chr3	111414425	111414731	intron (NM_153268, intron 1 of 3)	MER44D|DNA|TcMar-Tigger	21055	NM_153268	257068	Hs.603252	NM_001134478	ENSG00000240891	PLCXD2	-	phosphatidylinositol-specific phospholipase C, X domain containing 2	protein-coding	Cluster 2
chr3	121597418	121597745	intron (NM_018456, intron 5 of 5)	L1MA4|LINE|L1	-15590	NM_001145998	6565	Hs.518089	XM_005247722	ENSG00000163406	SLC15A2	PEPT2	solute carrier family 15 (oligopeptide transporter), member 2	protein-coding	Cluster 1
chr3	124597576	124598189	intron (NM_002213, intron 1 of 14)	intron (NM_002213, intron 1 of 14)	8262	NM_002213	3693	Hs.536663	XM_005247436	ENSG00000082781	ITGB5	-	integrin, beta 5	protein-coding	Cluster 3
chr3	139938211	139938512	intron (NM_022131, intron 2 of 16)	intron (NM_022131, intron 2 of 16)	284334	NM_022131	64084	Hs.158529	NM_022131		CLSTN2	ALC-GAMMA|CDHR13|CS2|CSTN2|alcagamma	calsyntenin 2	protein-coding	Cluster 1
chr3	139942473	139942755	intron (NM_022131, intron 2 of 16)	intron (NM_022131, intron 2 of 16)	285017	NR_108084	101927808	Hs.581236	XR_241584	ENSG00000250433	CLSTN2-AS1	-	CLSTN2 antisense RNA 1	ncRNA	Cluster 3
chr3	149333598	149333854	intron (NM_015472, intron 2 of 6)	intron (NM_015472, intron 2 of 6)	42086	NM_001168280	25937	Hs.477921	XM_005247320	ENSG00000018408	WWTR1	TAZ	WW domain containing transcription regulator 1	protein-coding	Cluster 1
chr3	152939655	152939923	Intergenic	Intergenic	59788	NM_002886	5912	Hs.700713	NM_002886		RAP2B	-	RAP2B, member of RAS oncogene family	protein-coding	Cluster 1
chr3	156534649	156534921	promoter-TSS (NR_038387)	promoter-TSS (NR_038387)	66	NR_038387	730091	Hs.659905	NR_038387	ENSG00000240875	LINC00886	RP11-392A22.2	long intergenic non-protein coding RNA 886	ncRNA	Cluster 3
chr3	156892707	156893060	Intergenic	CpG	-14401	NM_020307	57018	Hs.4859	XM_005247647		CCNL1	ANIA6A|PRO1073|ania-6a	cyclin L1	protein-coding	Cluster 3
chr3	158887694	158888005	intron (NM_001042705, intron 1 of 4)	Charlie4z|DNA|hAT-Charlie	100808	NM_001197100	654502	Hs.570685	NM_001042705	ENSG00000214216	IQCJ	-	IQ motif containing J	protein-coding	Cluster 3
chr3	171858399	171858675	intron (NM_001135095, intron 3 of 25)	intron (NM_001135095, intron 3 of 25)	100193	NM_001135095	64778	Hs.744888	NM_001135095	ENSG00000075420	FNDC3B	FAD104|PRO4979|YVTM2421	fibronectin type III domain containing 3B	protein-coding	Cluster 3
chr3	182002705	182003001	Intergenic	Intergenic	201297	NR_040105	401103	Hs.591304	NR_040105	ENSG00000241098	FLJ46066	RP11-139K4.1	uncharacterized LOC401103	ncRNA	Cluster 3
chr3	189042457	189042864	Intergenic	Intergenic	-84277	NR_046722	100874027	Hs.616080	NR_046722	ENSG00000230115	TPRG1-AS2	RP11-115I8.1	TPRG1 antisense RNA 2	ncRNA	Cluster 3
chr3	193587519	193587964	Intergenic	CpG	124286	NR_027764	100128023	Hs.730112	NR_027764		DPPA2P3	-	developmental pluripotency associated 2 pseudogene 3	pseudo	Cluster 3
chr3	193858561	193858847	Intergenic	GC_rich|Low_complexity|Low_complexity	4773	NM_005524	3280	Hs.250666	NM_005524	ENSG00000114315	HES1	HES-1|HHL|HRY|bHLHb39	hes family bHLH transcription factor 1	protein-coding	Cluster 2
chr3	194838701	194839297	intron (NM_152531, intron 3 of 3)	intron (NM_152531, intron 3 of 3)	23682	NR_104188	100874528	Hs.581659	NR_104188		XXYLT1-AS1	-	XXYLT1 antisense RNA 1	ncRNA	Cluster 3
chr4	7971774	7972191	intron (NM_001130084, intron 19 of 19)	intron (NM_001130084, intron 19 of 19)	-30329	NM_001134647	60312	Hs.529369	XM_005247991	ENSG00000196526	AFAP1	AFAP|AFAP-110|AFAP110	actin filament associated protein 1	protein-coding	Cluster 3
chr4	11507015	11507501	Intergenic	Intergenic	-76721	NM_005114	9957	Hs.605349	XM_005248221		HS3ST1	3OST|3OST1	heparan sulfate (glucosamine) 3-O-sulfotransferase 1	protein-coding	Cluster 3
chr4	23086093	23086392	Intergenic	MER77B|LTR|ERVL	370530	NM_001277225	57733	Hs.653107	NM_001128432	ENSG00000249948	GBA3	CBG|CBGL1|GLUC|KLRP	glucosidase, beta, acid 3	protein-coding	Cluster 1
chr4	26199052	26199315	Intergenic	Intergenic	-122149	NM_203283	3516	Hs.479396	XM_005248161	ENSG00000168214	RBPJ	AOS3|CBF1|IGKJRB|IGKJRB1|KBF2|RBP-J|RBPJK|RBPSUH|SUH|csl	recombination signal binding protein for immunoglobulin kappa J region	protein-coding	Cluster 2
chr4	26570047	26570389	Intergenic	Intergenic	-15328	NM_018317	55296	Hs.479403	XM_005248172	ENSG00000109680	TBC1D19	-	TBC1 domain family, member 19	protein-coding	Cluster 3
chr4	41000779	41001067	intron (NM_004307, intron 6 of 17)	Tigger7|DNA|TcMar-Tigger	-141714	NM_001166053	323	Hs.479602	XM_005248094	ENSG00000163697	APBB2	FE65L|FE65L1	amyloid beta (A4) precursor protein-binding, family B, member 2	protein-coding	Cluster 3
chr4	48082137	48082402	intron (NM_003328, intron 10 of 14)	intron (NM_003328, intron 10 of 14)	54004	NM_003328	7294	Hs.479669	NM_003328	ENSG00000074966	TXK	BTKL|PSCTK5|PTK4|RLK|TKL	TXK tyrosine kinase	protein-coding	Cluster 3
chr4	75585062	75585311	Intergenic	Intergenic	104557	NM_001657	374	Hs.270833	NM_001657	ENSG00000109321	AREG	AR|CRDGF|SDGF	amphiregulin	protein-coding	Cluster 3
chr4	80998884	80999139	Intergenic	Intergenic	-4385	NM_001286780	118429	Hs.162963	XM_005262727	ENSG00000163297	ANTXR2	CMG-2|CMG2|HFS|ISH|JHF	anthrax toxin receptor 2	protein-coding	Cluster 3
chr4	81048573	81048826	Intergenic	Intergenic	-54073	NM_001286780	118429	Hs.162963	XM_005262727	ENSG00000163297	ANTXR2	CMG-2|CMG2|HFS|ISH|JHF	anthrax toxin receptor 2	protein-coding	Cluster 3
chr4	122607466	122607708	intron (NM_001154, intron 2 of 12)	intron (NM_001154, intron 2 of 12)	10560	NM_001154	308	Hs.480653	NM_001154	ENSG00000164111	ANXA5	ANX5|ENX2|HEL-S-7|PP4|RPRGL3	annexin A5	protein-coding	Cluster 3
chr4	127699507	127699810	Intergenic	MIR|SINE|MIR	-854429	NM_015693	27152	Hs.391481	NM_015693		INTU	INT|PDZD6|PDZK6	inturned planar cell polarity protein	protein-coding	Cluster 1
chr4	162857970	162858264	intron (NM_020116, intron 3 of 15)	HAL1|LINE|L1	227069	NM_020116	56884	Hs.32452	NM_001128427	ENSG00000168843	FSTL5	-	follistatin-like 5	protein-coding	Cluster 1
chr4	169019393	169019933	intron (NM_007193, intron 1 of 11)	intron (NM_007193, intron 1 of 11)	5975	NM_007193	11199	Hs.188401	NM_007193	ENSG00000109511	ANXA10	ANX14	annexin A10	protein-coding	Cluster 3
chr4	177804807	177805078	Intergenic	Intergenic	-91043	NM_005429	7424	Hs.435215	NM_005429	ENSG00000150630	VEGFC	Flt4-L|VRP	vascular endothelial growth factor C	protein-coding	Cluster 1
chr4	183896999	183897247	Intergenic	MER44B|DNA|TcMar-Tigger	-58493	NM_001012732	1635	Hs.183850	XM_005262778	ENSG00000129187	DCTD	-	dCMP deaminase	protein-coding	Cluster 2
chr4	187112518	187112762	promoter-TSS (NM_207352)	promoter-TSS (NM_207352)	4	NR_046264	651430	Hs.727796	NR_046264		FLJ38576	-	uncharacterized LOC651430	ncRNA	Cluster 3
chr4	187606011	187606337	intron (NM_005245, intron 2 of 26)	intron (NM_005245, intron 2 of 26)	38813	NM_005245	2195	Hs.481371	XM_005262834	ENSG00000083857	FAT1	CDHF7|CDHR8|FAT|ME5|hFat1	FAT atypical cadherin 1	protein-coding	Cluster 3
chr4	188471495	188471822	Intergenic	LOR1b|LTR|ERV1	-44891	NR_038931	339975	Hs.639361	NR_038931		RP11-138B4.1	-	uncharacterized LOC339975	ncRNA	Cluster 1
chr5	4777721	4778036	Intergenic	Intergenic	4284	NR_104619	101929153	Hs.385526	XR_241727	ENSG00000249521	LOC101929153	-	uncharacterized LOC101929153	ncRNA	Cluster 2
chr5	4810481	4810754	Intergenic	Intergenic	37023	NR_104619	101929153	Hs.385526	XR_241727	ENSG00000249521	LOC101929153	-	uncharacterized LOC101929153	ncRNA	Cluster 2
chr5	14809793	14810193	intron (NM_054027, intron 1 of 11)	intron (NM_054027, intron 1 of 11)	16128	NR_039780	100616271		NR_039780		MIR4637	-	microRNA 4637	ncRNA	Cluster 1
chr5	30099773	30100075	Intergenic	Intergenic	-703841	NR_104628	101929681	Hs.549659	XR_241753		LOC101929681	-	uncharacterized LOC101929681	ncRNA	Cluster 1
chr5	30850134	30850413	Intergenic	Intergenic	-343489	NM_004932	1004	Hs.171054	NM_004932	ENSG00000113361	CDH6	CAD6|KCAD	cadherin 6, type 2, K-cadherin (fetal kidney)	protein-coding	Cluster 1
chr5	37666034	37666336	intron (NM_018034, intron 10 of 17)	intron (NM_018034, intron 10 of 17)	168739	NM_001278098	2668	Hs.248114	NM_000514	ENSG00000168621	GDNF	ATF1|ATF2|HFB1-GDNF|HSCR3	glial cell derived neurotrophic factor	protein-coding	Cluster 3
chr5	43783636	43783884	Intergenic	L1MC4|LINE|L1	-180428	NR_073113	100652772	Hs.613883	NR_073113		NNT-AS1	RP11-159F24.1	NNT antisense RNA 1	ncRNA	N/A
chr5	44470948	44471227	Intergenic	AluY|SINE|Alu	82253	NR_108034	101927075	Hs.617390	XR_241767	ENSG00000248464	FGF10-AS1	-	FGF10 antisense RNA 1	ncRNA	N/A
chr5	52283476	52284011	Intergenic	Intergenic	-1413	NM_002203	3673	Hs.482077	NM_002203	ENSG00000164171	ITGA2	BR|CD49B|GPIa|HPA-5|VLA-2|VLAA2	integrin, alpha 2 (CD49B, alpha 2 subunit of VLA-2 receptor)	protein-coding	Cluster 3
chr5	52327590	52327856	intron (NR_073103, intron 2 of 28)	intron (NR_073103, intron 2 of 28)	42567	NR_073106	3673	Hs.482077	NM_002203	ENSG00000164171	ITGA2	BR|CD49B|GPIa|HPA-5|VLA-2|VLAA2	integrin, alpha 2 (CD49B, alpha 2 subunit of VLA-2 receptor)	protein-coding	Cluster 3
chr5	52658462	52658714	Intergenic	Intergenic	-117676	NM_006350	10468	Hs.9914	XM_005248400	ENSG00000134363	FST	FS	follistatin	protein-coding	Cluster 1
chr5	56662616	56662929	Intergenic	Intergenic	115864	NM_001017992	345651	Hs.482167	XM_005248494	ENSG00000169067	ACTBL2	ACT	actin, beta-like 2	protein-coding	Cluster 2
chr5	56679030	56679407	Intergenic	Intergenic	99418	NM_001017992	345651	Hs.482167	XM_005248494	ENSG00000169067	ACTBL2	ACT	actin, beta-like 2	protein-coding	Cluster 1
chr5	56731550	56731847	Intergenic	Intergenic	46938	NM_001017992	345651	Hs.482167	XM_005248494	ENSG00000169067	ACTBL2	ACT	actin, beta-like 2	protein-coding	Cluster 3
chr5	72666510	72666852	Intergenic	Intergenic	77671	NM_004472	2297	Hs.519385	NM_004472	ENSG00000251493	FOXD1	FKHL8|FREAC4	forkhead box D1	protein-coding	Cluster 1
chr5	74391235	74391529	intron (NM_001164443, intron 21 of 24)	MER44B|DNA|TcMar-Tigger	-64658	NM_016591	51301	Hs.272404	XM_005248529	ENSG00000176928	GCNT4	C2GNT3	glucosaminyl (N-acetyl) transferase 4, core 2	protein-coding	Cluster 1
chr5	81652700	81653425	Intergenic	Intergenic	51896	NM_001017971	92270	Hs.729805	NM_001017971	ENSG00000205464	ATP6AP1L	-	ATPase, H+ transporting, lysosomal accessory protein 1-like	protein-coding	Cluster 3
chr5	81683175	81683448	Intergenic	Intergenic	82145	NM_001017971	92270	Hs.729805	NM_001017971	ENSG00000205464	ATP6AP1L	-	ATPase, H+ transporting, lysosomal accessory protein 1-like	protein-coding	Cluster 3
chr5	90607638	90607962	intron (NR_103549, intron 2 of 2)	intron (NR_103549, intron 2 of 2)	2419	NR_103548	100505994	Hs.745403	NR_103548	ENSG00000248323	LUCAT1	RP11-213H15.3|RP11-213H15.4|SCAL1	lung cancer associated transcript 1 (non-protein coding)	ncRNA	Cluster 2
chr5	92498709	92499015	Intergenic	Intergenic	407637	NR_015369	441094	Hs.457407	NR_015369	ENSG00000237187	NR2F1-AS1	-	NR2F1 antisense RNA 1	ncRNA	Cluster 1
chr5	141736368	141736782	Intergenic	CpG	-31955	NM_030964	81848	Hs.323308	XM_005268517	ENSG00000187678	SPRY4	HH17	sprouty homolog 4 (Drosophila)	protein-coding	Cluster 2
chr5	141851869	141852206	Intergenic	MIRb|SINE|MIR	141689	NM_033137	2246	Hs.483635	XM_005268389	ENSG00000113578	FGF1	AFGF|ECGF|ECGF-beta|ECGFA|ECGFB|FGF-1|FGF-alpha|FGFA|GLIO703|HBGF-1|HBGF1	fibroblast growth factor 1 (acidic)	protein-coding	Cluster 2
chr5	151124784	151125047	intron (NM_004045, intron 3 of 3)	MIR3|SINE|MIR	13295	NM_004045	475	Hs.125213	NM_004045	ENSG00000177556	ATOX1	ATX1|HAH1	antioxidant 1 copper chaperone	protein-coding	Cluster 1
chr5	157030434	157030722	Intergenic	Intergenic	-27747	NM_033274	8728	Hs.483944	XM_005266003	ENSG00000135074	ADAM19	MADDAM|MLTNB	ADAM metallopeptidase domain 19	protein-coding	Cluster 1
chr5	172879089	172879433	Intergenic	Intergenic	104803	NR_107023	102465862		NR_107023		MIR8056	hsa-mir-8056	microRNA mir-8056	ncRNA	Cluster 2
chr5	174771538	174771787	Intergenic	MER77|LTR|ERVL	99501	NM_000794	1812	Hs.2624	NM_000794	ENSG00000184845	DRD1	DADR|DRD1A	dopamine receptor D1	protein-coding	Cluster 3
chr5	174805483	174805725	Intergenic	X7A_LINE|LINE|CR1	65559	NM_000794	1812	Hs.2624	NM_000794	ENSG00000184845	DRD1	DADR|DRD1A	dopamine receptor D1	protein-coding	Cluster 3
chr6	1287472	1287746	Intergenic	Intergenic	-25066	NM_033260	94234	Hs.591352	NM_033260	ENSG00000164379	FOXQ1	HFH1	forkhead box Q1	protein-coding	Cluster 1
chr6	3024103	3024418	non-coding (NR_033884, exon 1 of 1)	non-coding (NR_033884, exon 1 of 1)	745	NR_033884	401233	Hs.745279	NM_001013680		HTATSF1P2	-	HIV-1 Tat specific factor 1 pseudogene 2	pseudo	Cluster 3
chr6	6811719	6811972	Intergenic	Intergenic	-188786	NR_026970	285780	Hs.655737	NM_173675	ENSG00000216863	LY86-AS1	LY86-AS|LY86AS|RP3-398D13.3	LY86 antisense RNA 1	ncRNA	Cluster 3
chr6	14733388	14733722	Intergenic	Intergenic	-447870	NR_108096	102216342	Hs.563409	NR_108096		LINC01108	LncRNA-ES1	long intergenic non-protein coding RNA 1108	ncRNA	Cluster 1
chr6	21004055	21004425	intron (NM_017774, intron 11 of 15)	intron (NM_017774, intron 11 of 15)	469552	NM_017774	54901	Hs.657604	XM_005249201	ENSG00000145996	CDKAL1	-	CDK5 regulatory subunit associated protein 1-like 1	protein-coding	Cluster 1
chr6	22764743	22765065	Intergenic	Intergenic	195226	NM_138574	154150	Hs.629246	NM_138574	ENSG00000112273	HDGFL1	PWWP1|dJ309H15.1	hepatoma derived growth factor-like 1	protein-coding	Cluster 1
chr6	26285811	26286142	promoter-TSS (NM_003543)	promoter-TSS (NM_003543)	-249	NM_003543	8365	Hs.591790	XM_005249444	ENSG00000158406	HIST1H4H	H4/h|H4FH	histone cluster 1, H4h	protein-coding	Cluster 2
chr6	26328284	26328534	Intergenic	tRNA-Arg-CGY_|tRNA|tRNA	-36978	NM_001197249	11118	Hs.376046	XM_005248827	ENSG00000186470	BTN3A2	BT3.2|BTF4|BTN3.2|CD277	butyrophilin, subfamily 3, member A2	protein-coding	Cluster 2
chr6	28048666	28048906	5' UTR (NM_003447, exon 1 of 4)	5' UTR (NM_003447, exon 1 of 4)	304	NM_003447	7718	Hs.55481	XM_005249371	ENSG00000197279	ZNF165	CT53|LD65|ZSCAN7	zinc finger protein 165	protein-coding	Cluster 3
chr6	28831306	28831651	promoter-TSS (NR_033379)	promoter-TSS (NR_033379)	-24	NR_033379	401242	Hs.448285	NR_033379	ENSG00000225595	LOC401242	-	uncharacterized LOC401242	ncRNA	Cluster 2
chr6	30650348	30650735	intron (NM_133471, intron 1 of 2)	intron (NM_133471, intron 1 of 2)	4552	NM_001134870	170954	Hs.101150	XM_003403597	ENSG00000146112	PPP1R18	HKMT1098|KIAA1949	protein phosphatase 1, regulatory subunit 18	protein-coding	Cluster 2
chr6	30716757	30717032	Intergenic	Intergenic	-4567	NM_003897	8870	Hs.76095	NM_003897	ENSG00000137331	IER3	DIF-2|DIF2|GLY96|IEX-1|IEX-1L|IEX1|PRG1	immediate early response 3	protein-coding	Cluster 1
chr6	30732088	30732528	Intergenic	L2|LINE|L2	-19981	NM_003897	8870	Hs.76095	NM_003897	ENSG00000137331	IER3	DIF-2|DIF2|GLY96|IEX-1|IEX-1L|IEX1|PRG1	immediate early response 3	protein-coding	Cluster 3
chr6	30736879	30737757	Intergenic	Intergenic	-24991	NM_003897	8870	Hs.76095	NM_003897	ENSG00000137331	IER3	DIF-2|DIF2|GLY96|IEX-1|IEX-1L|IEX1|PRG1	immediate early response 3	protein-coding	Cluster 2
chr6	30782136	30782458	Intergenic	Intergenic	-69564	NM_001954	780	Hs.631988	XM_005249385	ENSG00000204580	DDR1	CAK|CD167|DDR|EDDR1|HGK2|MCK10|NEP|NTRK4|PTK3|PTK3A|RTK6|TRKE	discoidin domain receptor tyrosine kinase 1	protein-coding	Cluster 1
chr6	33807898	33808164	Intergenic	Intergenic	-36238	NM_002418	4295	Hs.2813	NM_001040109	ENSG00000096395	MLN	-	motilin	protein-coding	Cluster 2
chr6	34211930	34212366	intron (NM_145899, intron 5 of 5)	intron (NM_145899, intron 5 of 5)	3698	NR_106893	102465502		NR_106893		MIR6835	hsa-mir-6835	microRNA mir-6835	ncRNA	Cluster 2
chr6	36095369	36095644	Intergenic	Intergenic	-2755	NR_072996	5603	Hs.178695	XM_005249227	ENSG00000156711	MAPK13	MAPK 13|MAPK-13|PRKM13|SAPK4|p38delta	mitogen-activated protein kinase 13	protein-coding	Cluster 1
chr6	44002158	44002636	Intergenic	Intergenic	34060	NM_153246	221416	Hs.531926	NM_001171992	ENSG00000181577	C6orf223	-	chromosome 6 open reading frame 223	protein-coding	Cluster 1
chr6	57372097	57372381	intron (NM_000947, intron 7 of 14)	intron (NM_000947, intron 7 of 14)	189824	NM_001282487	5558	Hs.654580	NM_000947		PRIM2	PRIM2A|p58	primase, DNA, polypeptide 2 (58kDa)	protein-coding	Cluster 1
chr6	86173981	86174300	intron (NM_001204813, intron 1 of 7)	intron (NM_001204813, intron 1 of 7)	14838	NM_002526	4907	Hs.153952	NM_001204813	ENSG00000135318	NT5E	CALJA|CD73|E5NT|NT|NT5|NTE|eN|eNT	5'-nucleotidase, ecto (CD73)	protein-coding	Cluster 2
chr6	121095549	121095815	Intergenic	Intergenic	559964	NR_104452	221322	Hs.121396	XM_005266861	ENSG00000146350	TBC1D32	BROMI|C6orf170|C6orf171|bA301B7.2|bA57L9.1|dJ310J6.1	TBC1 domain family, member 32	protein-coding	Cluster 1
chr6	130923498	130923887	Intergenic	Intergenic	165430	NM_052913	114801	Hs.591341	XM_005266816	ENSG00000164484	TMEM200A	KIAA1913|TTMA|TTMC	transmembrane protein 200A	protein-coding	Cluster 1
chr6	133930882	133931177	intron (NR_109982, intron 4 of 8)	L2a|LINE|L2	-211256	NR_027030	154089	Hs.126165	NR_027030		MGC34034	-	uncharacterized protein MGC34034	ncRNA	Cluster 3
chr6	138085512	138086005	Intergenic	Intergenic	-102567	NM_001270508	7128	Hs.211600	XM_005267119	ENSG00000118503	TNFAIP3	A20|OTUD7C|TNFA1P2	tumor necrosis factor, alpha-induced protein 3	protein-coding	Cluster 1
chr6	151357571	151357836	intron (NM_001242768, intron 25 of 27)	intron (NM_001242768, intron 25 of 27)	170234	NM_001242768	25902	Hs.591343	XM_005266907	ENSG00000120254	MTHFD1L	FTHFSDC1|MTC1THFS|dJ292B18.2	methylenetetrahydrofolate dehydrogenase (NADP+ dependent) 1-like	protein-coding	Cluster 3
chr6	151362156	151362571	intron (NM_001242768, intron 26 of 27)	intron (NM_001242768, intron 26 of 27)	174894	NM_001242768	25902	Hs.591343	XM_005266907	ENSG00000120254	MTHFD1L	FTHFSDC1|MTC1THFS|dJ292B18.2	methylenetetrahydrofolate dehydrogenase (NADP+ dependent) 1-like	protein-coding	Cluster 2
chr6	151381293	151381561	intron (NM_001242768, intron 26 of 27)	intron (NM_001242768, intron 26 of 27)	-179707	NM_005100	9590	Hs.371240	XM_005267233	ENSG00000131016	AKAP12	AKAP250|SSeCKS	A kinase (PRKA) anchor protein 12	protein-coding	Cluster 1
chr6	159151552	159151906	intron (NM_001242394, intron 11 of 17)	HERVIP10FH-int|LTR|ERV1	34056	NR_037482	100500851		NR_037482	ENSG00000265558	MIR3918	-	microRNA 3918	ncRNA	Cluster 1
chr6	159274422	159274765	intron (NR_028496, intron 2 of 2)	intron (NR_028496, intron 2 of 2)	4071	NR_028496	202459	Hs.487035	NM_145303	ENSG00000243775	OSTCP1	DC2L|OSTCL	oligosaccharyltransferase complex subunit pseudogene 1	pseudo	Cluster 3
chr6	169692847	169693291	Intergenic	Intergenic	-38860	NM_003247	7058	Hs.371147	NM_003247	ENSG00000186340	THBS2	TSP2	thrombospondin 2	protein-coding	Cluster 3
chr7	985312	985591	promoter-TSS (NM_001284309)	promoter-TSS (NM_001284309)	1	NM_001284309	11033	Hs.602573	XM_005249586	ENSG00000105963	ADAP1	CENTA1|GCS1L|p42IP4	ArfGAP with dual PH domains 1	protein-coding	Cluster 3
chr7	988837	989119	intron (NM_001284308, intron 1 of 10)	intron (NM_001284308, intron 1 of 10)	-3526	NM_001284309	11033	Hs.602573	XM_005249586	ENSG00000105963	ADAP1	CENTA1|GCS1L|p42IP4	ArfGAP with dual PH domains 1	protein-coding	Cluster 1
chr7	5436740	5437048	intron (NM_001080495, intron 2 of 29)	intron (NM_001080495, intron 2 of 29)	26283	NM_001080495	84629	Hs.520638	NM_001080495	ENSG00000182095	TNRC18	CAGL79|TNRC18A	trinucleotide repeat containing 18	protein-coding	Cluster 3
chr7	5569063	5569407	exon (NM_001101, exon 2 of 6)	exon (NM_001101, exon 2 of 6)	997	NM_001101	60	Hs.520640	XM_005249818	ENSG00000075624	ACTB	BRWS1|PS1TP5BP1	actin, beta	protein-coding	Cluster 2
chr7	14788116	14788402	intron (NM_145695, intron 3 of 23)	L2a|LINE|L2	92816	NM_145695	1607	Hs.567255	XM_005249628	ENSG00000136267	DGKB	DAGK2|DGK|DGK-BETA	diacylglycerol kinase, beta 90kDa	protein-coding	Cluster 3
chr7	14807707	14807973	intron (NM_145695, intron 1 of 23)	intron (NM_145695, intron 1 of 23)	73235	NM_145695	1607	Hs.567255	XM_005249628	ENSG00000136267	DGKB	DAGK2|DGK|DGK-BETA	diacylglycerol kinase, beta 90kDa	protein-coding	Cluster 1
chr7	19997994	19998398	intron (NR_110114, intron 5 of 5)	MER20|DNA|hAT-Charlie	181853	NR_110114	101927668	Hs.715900	XR_242136	ENSG00000243004	AC005062.2	-	uncharacterized LOC101927668	ncRNA	Cluster 1
chr7	23389159	23389608	intron (NM_006547, intron 6 of 14)	intron (NM_006547, intron 6 of 14)	50443	NM_138446	115416	Hs.87385	NM_138446		MALSU1	C7orf30|mtRsfA	mitochondrial assembly of ribosomal large subunit 1	protein-coding	Cluster 1
chr7	32331107	32331439	intron (NM_001191058, intron 1 of 18)	intron (NM_001191058, intron 1 of 18)	7110	NM_001191058	5137	Hs.728862	XM_005249766	ENSG00000154678	PDE1C	Hcam3	phosphodiesterase 1C, calmodulin-dependent 70kDa	protein-coding	Cluster 2
chr7	34075638	34075895	intron (NM_133468, intron 7 of 15)	intron (NM_133468, intron 7 of 15)	131243	NM_133468	168667	Hs.660998	XM_005249632	ENSG00000164619	BMPER	CRIM3|CV-2|CV2	BMP binding endothelial regulator	protein-coding	Cluster 3
chr7	35031641	35032049	intron (NM_015283, intron 6 of 21)	intron (NM_015283, intron 6 of 21)	45808	NM_015283	23333	Hs.408623	XM_005249679	ENSG00000173852	DPY19L1	-	dpy-19-like 1 (C. elegans)	protein-coding	Cluster 1
chr7	41229562	41229812	Intergenic	Intergenic	-503827	NR_027118	285954	Hs.656869	NR_027118	ENSG00000224116	INHBA-AS1	AC005027.4	INHBA antisense RNA 1	ncRNA	Cluster 1
chr7	41264118	41264382	Intergenic	Intergenic	-469264	NR_027118	285954	Hs.656869	NR_027118	ENSG00000224116	INHBA-AS1	AC005027.4	INHBA antisense RNA 1	ncRNA	Cluster 3
chr7	43689417	43689661	intron (NM_018224, intron 1 of 5)	intron (NM_018224, intron 1 of 5)	66847	NM_004760	9263	Hs.709489	NM_004760	ENSG00000164543	STK17A	DRAK1	serine/threonine kinase 17a	protein-coding	Cluster 1
chr7	44418399	44418700	Intergenic	L1M5|LINE|L1	-53319	NM_172078	816	Hs.351887	XM_005249858	ENSG00000058404	CAMK2B	CAM2|CAMK2|CAMKB	calcium/calmodulin-dependent protein kinase II beta	protein-coding	Cluster 1
chr7	48128022	48128329	promoter-TSS (NM_181597)	promoter-TSS (NM_181597)	-25	NM_001287426	7378	Hs.488240	XM_005249837	ENSG00000183696	UPP1	UDRPASE|UP|UPASE|UPP	uridine phosphorylase 1	protein-coding	Cluster 3
chr7	48637495	48637981	intron (NM_152701, intron 58 of 61)	L1MC1|LINE|L1	-326419	NR_003595	168448	Hs.567757	NR_003595		CDC14C	CDC14B2|CDC14Bretro	cell division cycle 14C	pseudo	Cluster 1
chr7	50894550	50894819	Intergenic	L1MD3|LINE|L1	-33525	NM_001001555	2887	Hs.164060	XM_005271760	ENSG00000106070	GRB10	GRB-IR|Grb-10|IRBP|MEG1|RSS	growth factor receptor-bound protein 10	protein-coding	Cluster 1
chr7	50905672	50906070	Intergenic	L2a|LINE|L2	-44712	NM_001001555	2887	Hs.164060	XM_005271760	ENSG00000106070	GRB10	GRB-IR|Grb-10|IRBP|MEG1|RSS	growth factor receptor-bound protein 10	protein-coding	Cluster 1
chr7	54899477	54899849	Intergenic	MER44B|DNA|TcMar-Tigger	72657	NR_110040	100996654	Hs.127991	XR_159054		RP11-745C15.2	-	uncharacterized LOC100996654	ncRNA	Cluster 3
chr7	55063579	55064011	Intergenic	L2|LINE|L2	-22930	NM_201282	1956	Hs.605083	XM_005271746	ENSG00000146648	EGFR	ERBB|ERBB1|HER1|PIG61|mENA	epidermal growth factor receptor	protein-coding	Cluster 3
chr7	55766803	55767071	intron (NR_003949, intron 1 of 5)	intron (NR_003949, intron 1 of 5)	5323	NR_003949	360132	Hs.446691	NM_182827	ENSG00000176826	FKBP9L	-	FK506 binding protein 9-like	pseudo	Cluster 3
chr7	77111006	77111618	Intergenic	Intergenic	-55461	NM_002835	5782	Hs.61812	XM_005250518	ENSG00000127947	PTPN12	PTP-PEST|PTPG1	protein tyrosine phosphatase, non-receptor type 12	protein-coding	Cluster 3
chr7	80571711	80572087	Intergenic	Intergenic	-23232	NM_006379	10512	Hs.269109	XM_005250112	ENSG00000075223	SEMA3C	SEMAE|SemE	sema domain, immunoglobulin domain (Ig), short basic domain, secreted, (semaphorin) 3C	protein-coding	Cluster 3
chr7	83690065	83690323	intron (NM_006080, intron 4 of 16)	intron (NM_006080, intron 4 of 16)	134023	NM_006080	10371	Hs.252451	XM_005250110		SEMA3A	COLL1|HH16|Hsema-I|Hsema-III|SEMA1|SEMAD|SEMAIII|SEMAL|SemD|coll-1	sema domain, immunoglobulin domain (Ig), short basic domain, secreted, (semaphorin) 3A	protein-coding	Cluster 1
chr7	83721620	83721881	intron (NM_006080, intron 4 of 16)	intron (NM_006080, intron 4 of 16)	102467	NM_006080	10371	Hs.252451	XM_005250110		SEMA3A	COLL1|HH16|Hsema-I|Hsema-III|SEMA1|SEMAD|SEMAIII|SEMAL|SemD|coll-1	sema domain, immunoglobulin domain (Ig), short basic domain, secreted, (semaphorin) 3A	protein-coding	Cluster 3
chr7	85012482	85012737	Intergenic	Intergenic	-261362	NM_152754	223117	Hs.201340	XM_005250229	ENSG00000153993	SEMA3D	Sema-Z2|coll-2	sema domain, immunoglobulin domain (Ig), short basic domain, secreted, (semaphorin) 3D	protein-coding	Cluster 1
chr7	85763776	85764078	Intergenic	Intergenic	-509303	NM_000840	2913	Hs.590575	XM_005250286	ENSG00000198822	GRM3	GLUR3|GPRC1C|MGLUR3|mGlu3	glutamate receptor, metabotropic 3	protein-coding	Cluster 1
chr7	85978995	85979305	Intergenic	Intergenic	-294080	NM_000840	2913	Hs.590575	XM_005250286	ENSG00000198822	GRM3	GLUR3|GPRC1C|MGLUR3|mGlu3	glutamate receptor, metabotropic 3	protein-coding	Cluster 3
chr7	85984723	85984972	Intergenic	THE1B|LTR|ERVL-MaLR	-288383	NM_000840	2913	Hs.590575	XM_005250286	ENSG00000198822	GRM3	GLUR3|GPRC1C|MGLUR3|mGlu3	glutamate receptor, metabotropic 3	protein-coding	Cluster 1
chr7	95128880	95129265	intron (NM_145872, intron 2 of 2)	L2a|LINE|L2	13859	NM_145872	51666	Hs.737518	NM_016116	ENSG00000005981	ASB4	ASB-4	ankyrin repeat and SOCS box containing 4	protein-coding	Cluster 1
chr7	95130041	95130310	intron (NM_145872, intron 2 of 2)	intron (NM_145872, intron 2 of 2)	14962	NM_145872	51666	Hs.737518	NM_016116	ENSG00000005981	ASB4	ASB-4	ankyrin repeat and SOCS box containing 4	protein-coding	Cluster 1
chr7	97983824	97984148	intron (NM_018842, intron 3 of 13)	intron (NM_018842, intron 3 of 13)	46441	NM_018842	55971	Hs.656063	XM_005250495	ENSG00000006453	BAIAP2L1	IRTKS	BAI1-associated protein 2-like 1	protein-coding	Cluster 3
chr7	98048277	98048598	Intergenic	Intergenic	-18010	NM_018842	55971	Hs.656063	XM_005250495	ENSG00000006453	BAIAP2L1	IRTKS	BAI1-associated protein 2-like 1	protein-coding	Cluster 3
chr7	99698097	99698469	promoter-TSS (NM_004722)	promoter-TSS (NM_004722)	120	NM_182776	4176	Hs.438720	XM_005250348	ENSG00000166508	MCM7	CDC47|MCM2|P1.1-MCM3|P1CDC47|P85MCM|PNAS146	minichromosome maintenance complex component 7	protein-coding	Cluster 3
chr7	100781771	100782062	3' UTR (NM_000602, exon 9 of 9)	3' UTR (NM_000602, exon 9 of 9)	11546	NM_000602	5054	Hs.741440	XM_005250392	ENSG00000106366	SERPINE1	PAI|PAI-1|PAI1|PLANH1	serpin peptidase inhibitor, clade E (nexin, plasminogen activator inhibitor type 1), member 1	protein-coding	Cluster 2
chr7	106358712	106358956	Intergenic	Intergenic	-57200	NM_175884	168455	Hs.633903	XM_005250177	ENSG00000253276	CCDC71L	C7orf74	coiled-coil domain containing 71-like	protein-coding	Cluster 3
chr7	107636220	107636536	intron (NM_002291, intron 4 of 33)	intron (NM_002291, intron 4 of 33)	7426	NM_002291	3912	Hs.650585	XM_005250339	ENSG00000091136	LAMB1	CLM|LIS5	laminin, beta 1	protein-coding	Cluster 1
chr7	109366221	109366626	Intergenic	Intergenic	233847	NR_003024	442720	Hs.535194	NR_003024	ENSG00000237064	EIF3IP1	RG208K23	eukaryotic translation initiation factor 3, subunit I pseudogene 1	pseudo	Cluster 1
chr7	116412582	116412854	intron (NM_001127500, intron 14 of 20)	intron (NM_001127500, intron 14 of 20)	-89845	NM_006136	830	Hs.446123	XR_242266		CAPZA2	CAPPA2|CAPZ	capping protein (actin filament) muscle Z-line, alpha 2	protein-coding	Cluster 1
chr7	119566118	119566372	Intergenic	Intergenic	-347477	NM_012281	3751	Hs.654739	XM_005250322	ENSG00000184408	KCND2	KV4.2|RK5	potassium voltage-gated channel, Shal-related subfamily, member 2	protein-coding	Cluster 1
chr7	121184789	121185146	Intergenic	MER92C|LTR|ERV1	-148545	NM_001040020	10447	Hs.434053	NM_001040020	ENSG00000196937	FAM3C	ILEI	family with sequence similarity 3, member C	protein-coding	Cluster 3
chr7	128694977	128695336	promoter-TSS (NM_001191028)	promoter-TSS (NM_001191028)	71	NM_012470	23534	Hs.193613	NM_001191028	ENSG00000064419	TNPO3	IPO12|MTR10A|TRN-SR|TRN-SR2|TRNSR	transportin 3	protein-coding	Cluster 3
chr7	130571959	130572265	intron (NR_034120, intron 2 of 3)	intron (NR_034120, intron 2 of 3)	-9814	NR_029517	407024		NR_029517	ENSG00000226380	MIR29B1	MIRN29B1|miRNA29B1	microRNA 29b-1	ncRNA	Cluster 2
chr7	130597909	130598525	promoter-TSS (NR_034120)	promoter-TSS (NR_034120)	-6	NR_109780	100506860	Hs.635013	XR_108813		LOC100506860	-	uncharacterized LOC100506860	ncRNA	Cluster 2
chr7	138437370	138437638	exon (NM_130840, exon 10 of 21)	exon (NM_130840, exon 10 of 21)	21278	NM_130841	50617	Hs.98967	XM_005250393	ENSG00000105929	ATP6V0A4	A4|ATP6N1B|ATP6N2|RDRTA2|RTA1C|RTADR|STV1|VPH1|VPP2	ATPase, H+ transporting, lysosomal V0 subunit a4	protein-coding	Cluster 3
chr7	142506528	142506855	Intergenic	Intergenic	26783	NM_002770	5645	Hs.728780	XM_003960942		PRSS2	TRY2|TRY8|TRYP2	protease, serine, 2 (trypsin 2)	protein-coding	Cluster 3
chr7	155744325	155744742	Intergenic	Intergenic	-139566	NM_000193	6469	Hs.164537	NM_000193		SHH	HHG1|HLP3|HPE3|MCOPCB5|SMMCI|TPT|TPTPS	sonic hedgehog	protein-coding	Cluster 3
chr7	157357544	157358010	intron (NM_002847, intron 21 of 22)	L1MB7|LINE|L1	9337	NR_029689	406945		NR_029689		MIR153-2	MIRN153-2	microRNA 153-2	ncRNA	Cluster 1
chr8	8145924	8146373	Intergenic	Intergenic	60056	NR_024362	286042	Hs.656318	NR_024361	ENSG00000173295	FAM86B3P	-	family with sequence similarity 86, member A pseudogene	pseudo	Cluster 3
chr8	8729777	8730063	intron (NM_004225, intron 1 of 2)	intron (NM_004225, intron 1 of 2)	21211	NM_004225	9258	Hs.379414	XR_246634	ENSG00000147324	MFHAS1	LRRC65|MASL1	malignant fibrous histiocytoma amplified sequence 1	protein-coding	Cluster 3
chr8	11711441	11711705	intron (NM_001908, intron 1 of 9)	intron (NM_001908, intron 1 of 9)	14073	NM_147781	1508	Hs.520898	XM_005272367	ENSG00000164733	CTSB	APPS|CPSB	cathepsin B	protein-coding	Cluster 3
chr8	13224260	13224636	intron (NM_182643, intron 4 of 17)	intron (NM_182643, intron 4 of 17)	147981	NM_024767	10395	Hs.134296	XM_005273374	ENSG00000164741	DLC1	ARHGAP7|HP|STARD12|p122-RhoGAP	deleted in liver cancer 1	protein-coding	Cluster 1
chr8	23398801	23399084	intron (NM_016612, intron 1 of 3)	intron (NM_016612, intron 1 of 3)	12579	NM_016612	51312	Hs.726050	XM_005273526		SLC25A37	MFRN|MFRN1|MSC|MSCP|PRO1278|PRO1584|PRO2217	solute carrier family 25 (mitochondrial iron transporter), member 37	protein-coding	Cluster 2
chr8	25202931	25203267	TTS (NR_106936)	TTS (NR_106936)	181	NR_106936	102465527		NR_106936		MIR6876	hsa-mir-6876	microRNA mir-6876	ncRNA	Cluster 3
chr8	29526941	29527199	Intergenic	Intergenic	78555	NR_026765	619351	Hs.566911	NR_026765	ENSG00000251191	LINC00589	C8orf75	long intergenic non-protein coding RNA 589	ncRNA	Cluster 3
chr8	32189140	32189430	intron (NM_013962, intron 1 of 4)	intron (NM_013962, intron 1 of 4)	-108977	NR_047475	100874286	Hs.147060	NR_047475		NRG1-IT3	RP11-468C1.1	NRG1 intronic transcript 3 (non-protein coding)	ncRNA	Cluster 1
chr8	55065881	55066298	Intergenic	Intergenic	18308	NM_014175	29088	Hs.18349	NM_014175		MRPL15	L15mt|MRP-L15|MRP-L7|RPML7	mitochondrial ribosomal protein L15	protein-coding	Cluster 1
chr8	55541992	55542325	exon (NM_006269, exon 4 of 4)	exon (NM_006269, exon 4 of 4)	13531	NM_006269	6101	Hs.732820	XM_005251278	ENSG00000104237	RP1	DCDC4A|ORP1	retinitis pigmentosa 1 (autosomal dominant)	protein-coding	Cluster 2
chr8	62646991	62647297	Intergenic	Intergenic	19797	NR_039680	100616484		NR_039680	ENSG00000264408	MIR4470	-	microRNA 4470	ncRNA	Cluster 3
chr8	62672342	62673091	Intergenic	Intergenic	45369	NR_039680	100616484		NR_039680	ENSG00000264408	MIR4470	-	microRNA 4470	ncRNA	Cluster 3
chr8	67036244	67036689	Intergenic	Intergenic	-2812	NM_184087	84675	Hs.85524	XM_005251316	ENSG00000147573	TRIM55	MURF-2|RNF29|muRF2	tripartite motif containing 55	protein-coding	Cluster 3
chr8	94886252	94886511	Intergenic	MER41B|LTR|ERV1	41966	NR_039602	100616169		NR_039602	ENSG00000264448	MIR378D2	-	microRNA 378d-2	ncRNA	Cluster 3
chr8	94892480	94892817	Intergenic	Intergenic	35699	NR_039602	100616169		NR_039602	ENSG00000264448	MIR378D2	-	microRNA 378d-2	ncRNA	Cluster 2
chr8	107072604	107072881	Intergenic	LTR18A|LTR|ERVL	-209664	NM_018002	55074	Hs.701892	XM_005250993	ENSG00000164830	OXR1	TLDC3	oxidation resistance 1	protein-coding	Cluster 1
chr8	122361105	122361429	Intergenic	Intergenic	-290319	NR_002835	594842	Hs.668686	NR_002835		HAS2-AS1	HAS2-AS|HAS2AS|HASNT|NCRNA00077	HAS2 antisense RNA 1	ncRNA	Cluster 3
chr8	122738164	122738443	Intergenic	Intergenic	-84673	NM_005328	3037	Hs.159226	XM_005250900		HAS2	-	hyaluronan synthase 2	protein-coding	Cluster 3
chr8	126656619	126656934	Intergenic	MIRb|SINE|MIR	212325	NM_001282985	10221	Hs.444947	XM_005250752	ENSG00000173334	TRIB1	C8FW|GIG-2|GIG2|SKIP1|TRB-1|TRB1	tribbles pseudokinase 1	protein-coding	Cluster 3
chr8	127446019	127446299	Intergenic	LTR8A|LTR|ERV1	124552	NM_174911	157638	Hs.741352	XM_005250798	ENSG00000168672	FAM84B	BCMP101|NSE2	family with sequence similarity 84, member B	protein-coding	Cluster 2
chr8	128227362	128227819	intron (NR_108049, intron 1 of 1)	intron (NR_108049, intron 1 of 1)	3923	NR_108049	100507056	Hs.343864	XR_108886	ENSG00000247844	CCAT1	-	colon cancer associated transcript 1 (non-protein coding)	ncRNA	Cluster 3
chr8	128944074	128944327	intron (NR_003367, intron 1 of 7)	intron (NR_003367, intron 1 of 7)	16769	NR_103558	641384	Hs.629674	NM_001037234		TMEM75	-	transmembrane protein 75	ncRNA	Cluster 2
chr8	131495603	131495864	Intergenic	Intergenic	-39827	NM_018482	50807	Hs.655552	XM_005250925	ENSG00000153317	ASAP1	AMAP1|CENTB4|DDEF1|PAG2|PAP|ZG14P	ArfGAP with SH3 domain, ankyrin repeat and PH domain 1	protein-coding	Cluster 3
chr8	132262571	132262882	Intergenic	L1PA3|LINE|L1	-209891	NM_001115	114	Hs.591859	XM_005250769	ENSG00000155897	ADCY8	AC8|ADCY3|HBAC1	adenylate cyclase 8 (brain)	protein-coding	Cluster 3
chr8	134230197	134230543	intron (NM_001204869, intron 2 of 2)	MIRb|SINE|MIR	27088	NM_001204869	8840	Hs.492974	NM_001204869		WISP1	CCN4|WISP1c|WISP1i|WISP1tc	WNT1 inducible signaling pathway protein 1	protein-coding	Cluster 3
chr8	134931880	134932129	Intergenic	Intergenic	-347821	NM_003033	6482	Hs.374257	XM_005251023	ENSG00000008513	ST3GAL1	Gal-NAc6S|SIAT4A|SIATFL|ST3GalA|ST3GalA.1|ST3GalIA|ST3GalIA,1|ST3O	ST3 beta-galactoside alpha-2,3-sialyltransferase 1	protein-coding	Cluster 3
chr8	140227569	140227836	Intergenic	Intergenic	-301466	NM_152888	169044	Hs.117169	XM_005250810	ENSG00000169436	COL22A1	-	collagen, type XXII, alpha 1	protein-coding	Cluster 3
chr8	141655937	141656183	Intergenic	Charlie2a|DNA|hAT-Charlie	-10414	NM_001164623	27161	Hs.743313	NM_001164623	ENSG00000123908	AGO2	EIF2C2|Q10	argonaute RISC catalytic component 2	protein-coding	Cluster 1
chr8	144655992	144656430	TTS (NM_145201)	TTS (NM_145201)	-1283	NM_001100878	642475	Hs.531406	NM_001100878	ENSG00000204839	MROH6	C8orf73	maestro heat-like repeat family member 6	protein-coding	Cluster 3
chr9	3875364	3875672	intron (NM_001042413, intron 8 of 10)	intron (NM_001042413, intron 8 of 10)	-23128	NR_026663	84850	Hs.676113	NM_032764	ENSG00000237009	GLIS3-AS1	C9orf70	GLIS3 antisense RNA 1	ncRNA	Cluster 1
chr9	16058134	16058478	Intergenic	Intergenic	194799	NM_001271829	100129385	Hs.586441	NM_001271829	ENSG00000205549	C9orf92	Em:AL513424.1	chromosome 9 open reading frame 92	protein-coding	Cluster 1
chr9	21591666	21591937	Intergenic	Intergenic	-32104	NR_027054	554202	Hs.458096	NR_027054		MIR31HG	RP11-354P17.9	MIR31 host gene (non-protein coding)	ncRNA	Cluster 3
chr9	21684801	21685388	Intergenic	Intergenic	-117541	NM_002451	4507	Hs.193268	XM_005251463	ENSG00000099810	MTAP	BDMF|DMSFH|DMSMFH|LGMBF|MSAP|c86fus	methylthioadenosine phosphorylase	protein-coding	Cluster 3
chr9	22158964	22159322	Intergenic	Intergenic	-149831	NM_078487	1030	Hs.72901	NM_004936	ENSG00000147883	CDKN2B	CDK4I|INK4B|MTS2|P15|TP15|p15INK4b	cyclin-dependent kinase inhibitor 2B (p15, inhibits CDK4)	protein-coding	Cluster 3
chr9	22211707	22211991	Intergenic	Intergenic	-202537	NM_078487	1030	Hs.72901	NM_004936	ENSG00000147883	CDKN2B	CDK4I|INK4B|MTS2|P15|TP15|p15INK4b	cyclin-dependent kinase inhibitor 2B (p15, inhibits CDK4)	protein-coding	Cluster 3
chr9	33458590	33458959	Intergenic	Intergenic	9159	NR_106910	102465512		NR_106910		MIR6851	hsa-mir-6851	microRNA mir-6851	ncRNA	Cluster 3
chr9	86087237	86087484	intron (NM_001244959, intron 1 of 14)	intron (NM_001244959, intron 1 of 14)	-4703	NM_001244960	257019	Hs.743606	XM_005251882	ENSG00000172159	FRMD3	4.1O|EPB41L4O|EPB41LO|P410	FERM domain containing 3	protein-coding	Cluster 3
chr9	103115138	103115431	promoter-TSS (NM_017746)	promoter-TSS (NM_017746)	-25	NM_017746	54881	Hs.494648	XM_005252064	ENSG00000136891	TEX10	Ipi1|bA208F1.2	testis expressed 10	protein-coding	Cluster 3
chr9	110517575	110517906	Intergenic	Charlie13a|DNA|hAT-Charlie	-265693	NM_004235	9314	Hs.376206	XM_005252305	ENSG00000136826	KLF4	EZF|GKLF	Kruppel-like factor 4 (gut)	protein-coding	Cluster 3
chr9	111342332	111342594	Intergenic	Intergenic	275812	NM_006686	10880	Hs.534390	NM_006686		ACTL7B	Tact1	actin-like 7B	protein-coding	Cluster 3
chr9	112239945	112240190	intron (NM_002829, intron 1 of 25)	intron (NM_002829, intron 1 of 25)	20526	NM_002829	5774	Hs.436429	NM_001145368	ENSG00000070159	PTPN3	PTP-H1|PTPH1	protein tyrosine phosphatase, non-receptor type 3	protein-coding	Cluster 3
chr9	113559706	113560272	intron (NM_005592, intron 13 of 13)	intron (NM_005592, intron 13 of 13)	128938	NM_001166280	4593	Hs.521653	XM_005251994	ENSG00000030304	MUSK	-	muscle, skeletal, receptor tyrosine kinase	protein-coding	Cluster 1
chr9	113576438	113576846	Intergenic	LTR16A1|LTR|ERVL	145591	NM_001166280	4593	Hs.521653	XM_005251994	ENSG00000030304	MUSK	-	muscle, skeletal, receptor tyrosine kinase	protein-coding	Cluster 3
chr9	117647160	117647400	Intergenic	MER50|LTR|ERV1	45595	NM_001244	944	Hs.654445	NM_001244		TNFSF8	CD153|CD30L|CD30LG	tumor necrosis factor (ligand) superfamily, member 8	protein-coding	Cluster 3
chr9	118770541	118770797	Intergenic	Intergenic	-83292	NR_024032	58483	Hs.23367	NR_024032		LINC00474	C9orf27|EST-YD1	long intergenic non-protein coding RNA 474	ncRNA	Cluster 1
chr9	119311490	119311762	intron (NR_033973, intron 8 of 11)	A-rich|Low_complexity|Low_complexity	45064	NR_033973	100128505	Hs.675821	XR_242552	ENSG00000229105	RP11-264C15.2	-	uncharacterized LOC100128505	ncRNA	Cluster 3
chr9	129811356	129811692	intron (NM_001190728, intron 4 of 16)	intron (NM_001190728, intron 4 of 16)	73520	NM_012098	23452	Hs.653262	NM_012098	ENSG00000136859	ANGPTL2	ARP2|HARP	angiopoietin-like 2	protein-coding	Cluster 1
chr9	130814337	130814686	Intergenic	Intergenic	15088	NM_197956	203245	Hs.740682	XR_242574	ENSG00000171169	NAIF1	C9orf90|RP11-379C10.2|bA379C10.2	nuclear apoptosis inducing factor 1	protein-coding	Cluster 3
chr9	132096292	132096810	Intergenic	Intergenic	13256	NM_001012715	414318	Hs.449434	NM_001012715		C9orf106	bA65J3.5	chromosome 9 open reading frame 106	protein-coding	Cluster 3
chr9	132319747	132320123	Intergenic	Intergenic	-51228	NM_001286796	28989	Hs.744027	XM_005251936	ENSG00000148335	NTMT1	AD-003|C9orf32|HOMT1A|METTL11A|NRMT|NTM1A	N-terminal Xaa-Pro-Lys N-methyltransferase 1	protein-coding	Cluster 3
chr9	132359677	132359950	Intergenic	CpG	-11350	NM_001286796	28989	Hs.744027	XM_005251936	ENSG00000148335	NTMT1	AD-003|C9orf32|HOMT1A|METTL11A|NRMT|NTM1A	N-terminal Xaa-Pro-Lys N-methyltransferase 1	protein-coding	Cluster 3
chrX	16622008	16622351	intron (NM_001144002, intron 17 of 18)	intron (NM_001144002, intron 17 of 18)	-46102	NM_004057	795	Hs.639	NM_004057	ENSG00000169906	S100G	CABP|CABP1|CABP9K|CALB3	S100 calcium binding protein G	protein-coding	Cluster 3
chrX	23825593	23825923	Intergenic	Intergenic	24483	NR_027783	6303	Hs.28491	NM_002970	ENSG00000130066	SAT1	DC21|KFSD|KFSDX|SAT|SSAT|SSAT-1	spermidine/spermine N1-acetyltransferase 1	protein-coding	Cluster 3
chrX	45569443	45570165	Intergenic	Intergenic	-20773	NR_102268	392452	Hs.745266	NR_102268		LOC392452	-	mitochondrial fission factor pseudogene	pseudo	Cluster 1
chrX	46179954	46180199	Intergenic	Intergenic	-126548	NM_001129899	55634	Hs.632800	XM_005272625	ENSG00000147121	KRBOX4	ZNF673	KRAB box domain containing 4	protein-coding	Cluster 3
chrX	106161079	106161382	promoter-TSS (NM_001171095)	promoter-TSS (NM_001171095)	-360	NM_001171095	9075	Hs.522746	NM_001171092	ENSG00000165376	CLDN2	-	claudin 2	protein-coding	Cluster 3
chrX	144000548	144000885	Intergenic	MER4B-int|LTR|ERV1	-328391	NM_001009614	494118	Hs.551270	NM_001009614		SPANXN1	CT11.6	SPANX family, member N1	protein-coding	Cluster 3
