# Supplementary material for: Open chromatin profiling identifies AP1 as a transcriptional regulator in oesophageal adenocarcinoma
Source: PLoS Genet. 2017 Aug 31;13(8):e1006879. doi: 10.1371/journal.pgen.1006879 (PMC5578490; doi:10.1371/journal.pgen.1006879)
Supplement: S2 Table — Relative expression in each cell line/condition, and fold changes and associated P-values for the indicated comparisons are shown in tab 1. Tab 2 shows the genes that are significantly changed upon siETV1 treatment and the changes in their expression following treatment of OE33 cells with DN-FOS constructs. (XLSX) [file pgen.1006879.s017.xlsx]

## Sheet: ETV1 and ETV4 siRNA microarray 
Public Gene IDs	Gene Symbol	Transcript Cluster ID	Description	Chr	Genomic start	Genomic end	Strand	HET1A Bi-weight Avg Signal (log2)	HEEPIC Bi-weight Avg Signal (log2)	OE33 Bi-weight Avg Signal (log2)	OE33 siETV1 Bi-weight Avg Signal (log2)	OE33 siETV4 Bi-weight Avg Signal (log2)	Fold Change (linear) (OE33 siETV1 vs. OE33)	ANOVA p-value (OE33 siETV1 vs. OE33)	Fold Change (linear) (HET1A vs. OE33)	ANOVA p-value (HET1A vs. OE33)	Fold Change (linear) (OE33 vs. OE33 siETV4)	ANOVA p-value (OE33 vs. OE33 siETV4)
NR_046018	DDX11L1	TC01000001.hg.1	DEAD/H (Asp-Glu-Ala-Asp/His) box helicase 11 like 1; DEAD/H (Asp-Glu-Ala-Asp/His) box helicase 11 like 5; DEAD/H box polypeptide 11 like 12; DEAD/H (Asp-Glu-Ala-Asp/His) box helicase 11 like 9	chr1	11869	14409	+	6.75	6.45	5.13	4.91	5.43	-1.16	0.06793	3.09	0.000649	-1.23	0.336541
ENST00000408384	MIR1302-11	TC01000002.hg.1	microRNA 1302-11; microRNA 1302-10; microRNA 1302-9; microRNA 1302-2; novel transcript	chr1	29554	31109	+	5.04	5.23	4.74	4.36	5.1	-1.3	0.065754	1.23	0.04477	-1.29	0.011538
NM_001005484	OR4F5	TC01000003.hg.1	olfactory receptor, family 4, subfamily F, member 5	chr1	69091	70008	+	3.94	4.01	3.49	3.22	4.08	-1.21	0.002181	1.37	0.059023	-1.5	0.00011
OTTHUMT00000007169	RP11-34P13.9	TC01000004.hg.1	putative novel transcript	chr1	160446	161525	+	4.91	4.54	4.45	3.77	4.29	-1.6	0.013388	1.37	0.120438	1.12	0.125869
NR_028322	LOC100132287	TC01000005.hg.1	uncharacterized LOC100132287; uncharacterized LOC100132062; uncharacterized LOC100133331; uncharacterized LOC101060495; uncharacterized LOC101060494; uncharacterized LOC101059936; uncharacterized LOC100996502; uncharacterized LOC100996328; uncharacterized LOC100287894; long intergenic non-protein coding RNA 1001; novel transcript	chr1	317811	328581	+	9.86	10	10.46	11.12	10.4	1.59	0.000984	-1.51	0.007519	1.04	0.768773
		TC01000006.hg.1		chr1	321084	321115	+	15.41	16.11	15.16	16	15.1	1.79	0.000916	1.19	0.645484	1.04	0.896646
DQ599768	LINC01061	TC01000007.hg.1	long intergenic non-protein coding RNA 1061	chr1	321146	321207	+	15.54	16.25	15.45	16.37	15.3	1.89	0.000857	1.07	0.755427	1.11	0.446877
ENST00000455464	LOC101928706	TC01000008.hg.1	uncharacterized LOC101928706; uncharacterized LOC101929823	chr1	334140	342806	+	7.78	8.53	10	9.76	9.6	-1.18	0.249025	-4.64	0.000281	1.32	0.330586
NM_001005221	OR4F29	TC01000009.hg.1	olfactory receptor, family 4, subfamily F, member 29; olfactory receptor, family 4, subfamily F, member 3; olfactory receptor, family 4, subfamily F, member 16	chr1	367640	368634	+	4.2	4.91	3.6	3.89	3.58	1.22	0.175831	1.51	0.280014	1.01	0.311754
BC036251	LOC101928626	TC01000010.hg.1	uncharacterized LOC101928626	chr1	420206	421839	+	3.93	4.36	3.54	3.59	4.44	1.04	0.444413	1.31	0.032473	-1.86	0.001784
OTTHUMT00000346905	RP5-857K21.15	TC01000011.hg.1	novel transcript	chr1	459656	461954	+	6.4	6.83	8.22	8.45	8.39	1.18	0.113806	-3.53	0.000256	-1.12	0.296054
OTTHUMT00000006706	RP5-857K21.2	TC01000012.hg.1	novel transcript; putative novel transcript	chr1	523009	532878	+	4.98	5.39	5.27	5.7	5.68	1.36	1.8e-05	-1.22	0.003003	-1.34	2.2e-05
		TC01000013.hg.1		chr1	568844	568913	+	11.66	12.63	12.13	11.51	11.63	-1.54	0.001652	-1.38	0.012328	1.41	0.003722
OTTHUMT00000006891	RP11-206L10.4	TC01000014.hg.1	novel transcript	chr1	696291	697369	+	4.44	4.1	4.49	3.83	4.47	-1.58	0.001892	-1.04	0.343545	1.02	0.407736
ENST00000412115	LOC100287934	TC01000015.hg.1	uncharacterized LOC100287934; uncharacterized LOC101930657; novel transcript	chr1	714162	745440	+	5.9	5.84	5.67	5.18	5.91	-1.4	5.85e-10	1.17	0.0002	-1.18	9.56e-09
ENST00000358533	LOC100287934	TC01000016.hg.1	uncharacterized LOC100287934	chr1	721320	722513	+	6.79	6.01	6.5	5.99	6.43	-1.43	0.000239	1.22	0.064387	1.05	0.636835
ENST00000326734	FAM87B	TC01000017.hg.1	family with sequence similarity 87, member B	chr1	752751	755214	+	4.77	5.07	4.59	4.57	4.75	-1.01	0.313029	1.14	0.2865	-1.12	0.247748
NR_015368	LINC01128	TC01000018.hg.1	long intergenic non-protein coding RNA 1128; novel transcript	chr1	762988	789791	+	10.76	10.84	9.69	10.37	9.57	1.6	1.7e-05	2.1	9e-05	1.09	0.004874
ENST00000448179	LOC284600	TC01000019.hg.1	uncharacterized LOC284600; novel transcript; putative novel transcript	chr1	846815	850351	+	6.03	6.51	6.04	5.47	5.65	-1.49	6.3e-05	-1.01	0.962928	1.31	0.00342
NM_152486	SAMD11	TC01000020.hg.1	sterile alpha motif domain containing 11	chr1	860260	879961	+	5.54	6.13	5.24	4.81	5.26	-1.34	7.02e-07	1.24	0.004689	-1.02	0.008634
NM_198317	KLHL17	TC01000021.hg.1	kelch-like family member 17; kelch-like 17 (Drosophila)	chr1	895967	901099	+	5.52	5.89	5.29	4.76	5.37	-1.45	2.46e-08	1.17	0.000617	-1.06	3.7e-05
NM_001160184	PLEKHN1	TC01000022.hg.1	pleckstrin homology domain containing, family N member 1	chr1	901877	911245	+	6.29	6.63	6.37	6.17	6.22	-1.15	3.7e-05	-1.06	0.125337	1.11	0.000114
NM_005101	ISG15	TC01000023.hg.1	ISG15 ubiquitin-like modifier	chr1	948803	949920	+	5.48	5	5.53	5.36	5.94	-1.13	0.011277	-1.03	0.217418	-1.33	0.000444
NM_198576	AGRN	TC01000024.hg.1	agrin; novel transcript	chr1	955503	991499	+	7.83	7.97	7.68	8.26	7.83	1.5	2e-06	1.11	0.050408	-1.11	0.000275
ENST00000427998	LOC100288175	TC01000025.hg.1	uncharacterized LOC100288175	chr1	995083	1001836	+	6.54	6.34	6.48	6.28	6.92	-1.15	0.003953	1.04	0.153308	-1.35	9.3e-05
NR_038869	LINC01342	TC01000026.hg.1	long intergenic non-protein coding RNA 1342; novel transcript	chr1	1072397	1079436	+	5.13	5.11	4.57	4.31	5.09	-1.2	0.082281	1.48	0.050086	-1.43	0.01179
NR_029639	MIR200B	TC01000027.hg.1	microRNA 200b	chr1	1102484	1102578	+	5.07	5.33	4.86	5.01	5.26	1.11	0.009088	1.15	0.081534	-1.32	0.000323
NR_029834	MIR200A	TC01000028.hg.1	microRNA 200a	chr1	1103243	1103332	+	2.88	2.78	2.86	3.06	3.01	1.15	0.00283	1.01	0.940324	-1.11	0.042279
NR_029957	MIR429	TC01000029.hg.1	microRNA 429	chr1	1104385	1104467	+	2.83	3.24	3.03	3.17	2.87	1.1	0.028899	-1.14	0.120315	1.11	0.065379
NM_001130045	TTLL10	TC01000030.hg.1	tubulin tyrosine ligase-like family, member 10	chr1	1109264	1133315	+	5.17	5.24	5.25	4.78	5.37	-1.39	6.7e-05	-1.05	0.042085	-1.09	0.028977
NM_080605	B3GALT6	TC01000031.hg.1	UDP-Gal:betaGal beta 1,3-galactosyltransferase polypeptide 6	chr1	1167629	1170421	+	8.95	9.24	8.17	7.08	7.86	-2.13	1.5e-05	1.72	0.000866	1.24	0.013485
NM_001130413	SCNN1D	TC01000032.hg.1	sodium channel, non-voltage-gated 1, delta subunit; sodium channel, nonvoltage-gated 1, delta; novel transcript	chr1	1210603	1227409	+	5.26	5.23	5.06	4.52	5.12	-1.45	0	1.15	0.000269	-1.04	0
NM_153339	PUSL1	TC01000033.hg.1	pseudouridylate synthase-like 1	chr1	1243947	1247057	+	6.78	6.85	6.9	5.95	7.2	-1.94	4e-05	-1.09	0.05883	-1.23	0.004044
NM_001029885	CPTP	TC01000034.hg.1	ceramide-1-phosphate transfer protein; glycolipid transfer protein domain containing 1	chr1	1260136	1264277	+	7.49	7.05	6.84	6.39	7	-1.37	0.000151	1.57	0.009757	-1.12	0.015326
NM_152228	TAS1R3	TC01000035.hg.1	taste receptor, type 1, member 3	chr1	1266694	1270686	+	5.59	5.47	5.25	5.19	5.59	-1.04	0.048828	1.27	0.011046	-1.26	7.5e-05
NR_015434	LOC148413	TC01000036.hg.1	uncharacterized LOC148413; novel protein	chr1	1334902	1337426	+	7.73	7.66	6.41	5.9	6.19	-1.42	8.5e-05	2.49	0.000144	1.16	0.002333
OTTHUMT00000008135	RP4-758J18.7	TC01000037.hg.1	putative novel transcript	chr1	1355625	1358071	+	4.72	4.6	4.77	4.63	4.95	-1.11	0.001442	-1.03	0.162866	-1.13	0.001592
NM_001146685	TMEM88B	TC01000038.hg.1	transmembrane protein 88B	chr1	1361508	1363167	+	6.28	6.42	6.2	6.44	6.32	1.18	0.000965	1.06	0.231217	-1.09	5.64e-08
		TC01000039.hg.1		chr1	1363502	1365634	+	4.65	4.7	4.58	3.37	4.18	-2.32	5.6e-05	1.05	0.637746	1.32	0.002749
NM_022834	VWA1	TC01000040.hg.1	von Willebrand factor A domain containing 1	chr1	1370241	1378262	+	5.83	5.52	5.91	5.89	6.09	-1.02	0.494385	-1.06	0.183089	-1.13	0.076642
NM_001039211	ATAD3C	TC01000041.hg.1	ATPase family, AAA domain containing 3C	chr1	1385069	1405538	+	6.57	7.19	6.49	5.7	6.53	-1.73	2e-06	1.05	0.00813	-1.03	0.040174
NM_031921	ATAD3B	TC01000042.hg.1	ATPase family, AAA domain containing 3B	chr1	1407143	1444689	+	7.52	8.34	7.71	6.93	7.65	-1.71	2e-06	-1.14	0.036413	1.04	0.027202
NM_001170535	ATAD3A	TC01000043.hg.1	ATPase family, AAA domain containing 3A; ATPase family, AAA domain containing 3B	chr1	1447523	1470067	+	10.04	10.66	9.34	8.08	8.95	-2.38	2e-06	1.62	0.001693	1.31	0.000184
		TC01000044.hg.1		chr1	1510355	1511373	+	5.27	5.1	4.13	3.72	3.87	-1.33	0.007491	2.21	0.000968	1.2	0.024419
AK094692	LOC284628	TC01000045.hg.1	uncharacterized LOC284628	chr1	1535819	1545864	+	4.57	4.44	4.37	3.48	4.48	-1.86	6e-06	1.14	0.126082	-1.07	0.035368
NM_001170686	MIB2	TC01000046.hg.1	mindbomb E3 ubiquitin protein ligase 2; mindbomb homolog 2 (Drosophila)	chr1	1550795	1565990	+	6.04	6.02	5.62	5.18	5.68	-1.36	4.94e-08	1.34	7e-06	-1.04	0.000132
NM_006983	MMP23B	TC01000047.hg.1	matrix metallopeptidase 23B; matrix metallopeptidase 23A (pseudogene)	chr1	1567474	1570639	+	4.7	4.71	4.67	4.45	4.94	-1.16	0	1.03	0.052074	-1.21	0
NR_002946	MMP23A	TC01000048.hg.1	matrix metallopeptidase 23A (pseudogene)	chr1	1631378	1633247	+	5.09	4.92	4.91	4.67	5.12	-1.18	0.000197	1.13	0.055925	-1.15	0.000428
AK097814	SLC35E2	TC01000049.hg.1	solute carrier family 35, member E2; ribosomal protein S7 (RPS7) pseudogene	chr1	1656054	1663343	+	3.58	4.06	3.57	3.64	3.38	1.05	0.06239	1.01	0.963743	1.14	0.002251
OTTHUMT00000100213	RP1-283E3.4	TC01000050.hg.1	ribosomal protein S7 (RPS7) pseudogene	chr1	1663993	1667414	+	6.35	7.33	6.56	5.37	6.54	-2.28	4.5e-05	-1.16	0.073667	1.02	0.259512
OTTHUMT00000002766	RP1-140A9.1	TC01000051.hg.1	novel transcript	chr1	1822910	1824097	+	5.87	5.86	5.8	4.67	5.89	-2.19	8e-06	1.05	0.326435	-1.06	0.088193
NM_138705	CALML6	TC01000052.hg.1	calmodulin-like 6	chr1	1846266	1848735	+	5.31	5.56	5.31	5.05	5.5	-1.2	1.7e-05	-1	0.757078	-1.14	4.9e-05
NM_000815	GABRD	TC01000053.hg.1	gamma-aminobutyric acid (GABA) A receptor, delta	chr1	1950768	1962192	+	5.86	5.43	5.3	4.52	5.41	-1.71	7.3e-05	1.47	0.000582	-1.08	0.073043
NM_001033581	PRKCZ	TC01000054.hg.1	protein kinase C, zeta	chr1	1981909	2116834	+	6.94	5.83	6.67	6.48	6.76	-1.14	0.000531	1.2	0.000891	-1.07	0.003385
		TC01000055.hg.1		chr1	2112575	2114663	+	5.1	5.33	4.95	4.67	4.51	-1.21	0.036874	1.11	0.265239	1.36	0.009499
		TC01000056.hg.1		chr1	2121237	2123179	+	4.81	4.81	4.4	3.74	3.86	-1.57	2.24e-09	1.33	0.097399	1.45	4.98e-09
NM_003036	SKI	TC01000057.hg.1	SKI proto-oncogene; v-ski sarcoma viral oncogene homolog (avian)	chr1	2160134	2241652	+	8.58	9.18	7.36	7.55	7.01	1.14	0.018612	2.34	6.5e-05	1.27	0.002148
NM_007033	RER1	TC01000058.hg.1	retention in endoplasmic reticulum sorting receptor 1; RER1 retention in endoplasmic reticulum 1 homolog (S. cerevisiae)	chr1	2323214	2336885	+	9.38	9.72	8.51	7.97	7.97	-1.46	0.000228	1.82	5.7e-05	1.46	0.000219
		TC01000059.hg.1		chr1	2357419	2362089	+	3.9	3.99	3.59	3.2	3.69	-1.31	0.001721	1.24	0.07238	-1.07	0.780422
NM_014638	PLCH2	TC01000060.hg.1	phospholipase C, eta 2	chr1	2398898	2436969	+	5.45	5.52	5.33	5.02	5.37	-1.24	5.4e-05	1.09	0.007785	-1.03	0.215066
NM_003820	TNFRSF14	TC01000061.hg.1	tumor necrosis factor receptor superfamily, member 14; tumor necrosis factor receptor superfamily, member 14 (herpesvirus entry mediator)	chr1	2487078	2497061	+	4.95	5.2	5.36	5.26	5.64	-1.07	0.18906	-1.33	0.001355	-1.21	0.003344
OTTHUMT00000350999	RP3-395M20.7	TC01000062.hg.1	putative transcript	chr1	2497849	2508811	+	5.11	5.36	5.09	4.88	5.62	-1.16	0.008705	1.01	0.961726	-1.44	0.000225
ENST00000424215	LOC100996583	TC01000063.hg.1	uncharacterized LOC100996583; putative novel transcript	chr1	2512999	2515972	+	4.43	4.54	4.5	3.95	4.29	-1.46	0.011477	-1.05	0.40621	1.16	0.219132
NM_001195736	FAM213B	TC01000064.hg.1	family with sequence similarity 213, member B	chr1	2517899	2522908	+	8.32	8.39	8.13	7.56	7.88	-1.48	3.7e-05	1.14	0.001627	1.19	0.001185
OTTHUMT00000095593	RP13-436F16.1	TC01000065.hg.1	putative novel transcript	chr1	2564007	2568059	+	4.9	5.01	4.99	5.22	5.01	1.17	0.044127	-1.07	0.786224	-1.01	0.955566
NM_080431	ACTRT2	TC01000066.hg.1	actin-related protein T2	chr1	2938046	2939467	+	5.08	5.18	4.78	4.52	4.58	-1.2	0.006126	1.23	0.039863	1.15	0.01171
NM_022114	PRDM16	TC01000067.hg.1	PR domain containing 16	chr1	2985732	3355185	+	5.83	5.5	5.51	5.75	5.79	1.18	0.00812	1.25	0.023795	-1.21	0.005132
NR_036215	MIR4251	TC01000068.hg.1	microRNA 4251	chr1	3044539	3044599	+	3.35	3.89	3.64	3.41	3.73	-1.17	0.08147	-1.22	0.184748	-1.07	0.471003
NM_014448	ARHGEF16	TC01000069.hg.1	Rho guanine nucleotide exchange factor (GEF) 16; Rho guanine exchange factor (GEF) 16	chr1	3370990	3397677	+	5.03	5.02	5.44	5.13	5.82	-1.24	1e-05	-1.33	0.001096	-1.3	5e-06
NM_182752	TPRG1L	TC01000070.hg.1	tumor protein p63 regulated 1-like	chr1	3541556	3546694	+	11.32	10.66	11.11	11.5	10.15	1.32	9e-06	1.16	0.000651	1.95	3.1e-05
NM_001126240	TP73	TC01000071.hg.1	tumor protein p73	chr1	3569084	3652765	+	5.87	5.58	6.04	5.9	6.22	-1.1	8.3e-05	-1.12	0.017337	-1.13	5.1e-05
NM_152492	CCDC27	TC01000072.hg.1	coiled-coil domain containing 27	chr1	3668962	3688209	+	4.65	4.79	4.7	4.67	4.89	-1.02	0.09058	-1.03	0.987855	-1.14	0.001891
NM_001163724	SMIM1	TC01000073.hg.1	small integral membrane protein 1 (Vel blood group); small integral membrane protein 1	chr1	3689352	3692546	+	6.07	6.08	5.93	6.06	6.42	1.1	0.004728	1.1	0.117044	-1.41	3e-05
NM_004402	DFFB	TC01000074.hg.1	DNA fragmentation factor, 40kDa, beta polypeptide (caspase-activated DNase)	chr1	3773845	3801993	+	7.37	7.7	7.99	7.76	7.87	-1.18	0.013294	-1.54	0.000533	1.09	0.171771
NR_024455	LINC01134	TC01000075.hg.1	long intergenic non-protein coding RNA 1134; novel transcript	chr1	3816936	3833879	+	4.24	4.19	4.15	3.81	4.31	-1.27	0.002064	1.07	0.598847	-1.11	0.147062
NR_040065	LINC01346	TC01000076.hg.1	long intergenic non-protein coding RNA 1346; novel transcript	chr1	4000672	4015322	+	5.2	5.3	5.26	4.86	5.47	-1.32	0.015959	-1.05	0.956781	-1.16	0.026053
NR_027088	LOC284661	TC01000077.hg.1	uncharacterized LOC284661; novel transcript	chr1	4472111	4484747	+	3.46	3.54	3.55	3.72	3.42	1.13	0.007724	-1.06	0.321237	1.09	0.023282
OTTHUMT00000001544	RP1-37J18.1	TC01000078.hg.1	putative novel transcript	chr1	4611795	4612205	+	3.84	3.85	4.13	3.71	4.18	-1.34	0.00124	-1.22	0.014298	-1.04	0.904832
OTTHUMT00000001545	RP1-37J18.2	TC01000079.hg.1	Novel transcript	chr1	4631608	4643481	+	4.94	5.35	4.77	4.6	5.01	-1.13	0.837579	1.13	0.169527	-1.18	0.080805
NM_001042478	AJAP1	TC01000080.hg.1	adherens junctions associated protein 1	chr1	4714792	4843851	+	6.56	5.43	4.4	3.98	4.48	-1.35	0.00171	4.45	1e-05	-1.05	0.087178
		TC01000081.hg.1		chr1	4847558	4852183	+	4.52	4.12	3.78	3.65	3.72	-1.09	0.242262	1.68	0.00409	1.04	0.953367
NR_039612	MIR4417	TC01000082.hg.1	microRNA 4417	chr1	5624131	5624203	+	6.35	6.55	6.07	5.85	6.48	-1.17	0.003825	1.21	0.09895	-1.33	0.014244
		TC01000083.hg.1		chr1	5875931	5876019	+	10.87	10.55	10.18	9.06	10.19	-2.17	0.001974	1.61	0.020021	-1.01	0.747888
NM_001199860	KCNAB2	TC01000084.hg.1	potassium voltage-gated channel, shaker-related subfamily, beta member 2	chr1	6051526	6161253	+	6.66	5.8	5.44	4.98	5.26	-1.38	2.1e-05	2.34	1.7e-05	1.13	0.001276
NM_207396	RNF207	TC01000085.hg.1	ring finger protein 207	chr1	6265535	6281359	+	6.43	6.8	5.98	5.59	5.89	-1.31	0.000478	1.37	0.001889	1.06	0.070724
ENST00000429480	LINC00337	TC01000086.hg.1	long intergenic non-protein coding RNA 337	chr1	6296300	6299504	+	6.31	5.86	5.86	5.29	5.47	-1.48	0.000296	1.37	0.001569	1.31	0.00119
NM_001024598	HES3	TC01000087.hg.1	hes family bHLH transcription factor 3; hairy and enhancer of split 3 (Drosophila)	chr1	6304252	6305638	+	4.03	4.18	4.25	4.43	4.55	1.13	0.020334	-1.17	0.012751	-1.23	0.003649
NM_031475	ESPN	TC01000088.hg.1	espin	chr1	6484848	6521430	+	5.42	5.44	5.47	5.26	5.68	-1.16	4e-06	-1.04	0.077353	-1.16	3e-06
ENST00000517213	RNU6-731P	TC01000089.hg.1	RNA, U6 small nuclear 731, pseudogene	chr1	6600914	6601024	+	4.89	5.3	4.85	3.96	4.31	-1.85	0.000745	1.03	0.878643	1.46	0.003814
NM_138697	TAS1R1	TC01000090.hg.1	taste receptor, type 1, member 1	chr1	6615241	6639817	+	4.82	5.01	4.44	4.35	4.77	-1.07	0.015932	1.3	0.001373	-1.26	0.000595
NM_005341	ZBTB48	TC01000091.hg.1	zinc finger and BTB domain containing 48	chr1	6640056	6649340	+	5.59	5.59	5.17	4.91	5.15	-1.2	0.000566	1.34	0.001367	1.01	0.177729
NM_153812	PHF13	TC01000092.hg.1	PHD finger protein 13	chr1	6673745	6684093	+	8.33	8.07	7.43	6.49	7.65	-1.91	7e-06	1.87	0.000102	-1.17	0.00382
NM_001195752	THAP3	TC01000093.hg.1	THAP domain containing, apoptosis associated protein 3	chr1	6684925	6695646	+	6.04	6.18	5.73	4.91	5.58	-1.77	1.72e-11	1.24	0.000367	1.11	1.65e-08
ENST00000414210	LOC100505887	TC01000094.hg.1	uncharacterized LOC100505887; novel transcript	chr1	6784697	6790072	+	4.04	4.29	3.91	3.52	3.64	-1.31	0.002712	1.1	0.435021	1.2	0.010444
		TC01000095.hg.1		chr1	6812779	6812881	+	4.02	4.4	4.01	3.61	4.02	-1.32	0.001572	1.01	0.948147	-1.01	0.737749
NM_001195563	CAMTA1	TC01000096.hg.1	calmodulin binding transcription activator 1	chr1	6845384	7829766	+	7.2	6.51	6.51	7.57	6.66	2.09	5.58e-07	1.62	1.6e-05	-1.11	0.000981
ENST00000384328	RNU1-8P	TC01000097.hg.1	RNA, U1 small nuclear 8, pseudogene	chr1	7279420	7279584	+	5.05	4.41	4.57	3.71	4.66	-1.83	0.000151	1.39	0.014952	-1.06	0.237338
ENST00000427317	CAMTA1-IT1	TC01000098.hg.1	CAMTA1 intronic transcript 1 (non-protein coding); putative novel transcript	chr1	7429003	7430331	+	6.7	7.77	7.02	6.97	6.55	-1.03	0.681368	-1.24	0.361754	1.39	0.03013
NM_004781	VAMP3	TC01000099.hg.1	vesicle-associated membrane protein 3; vesicle-associated membrane protein 3 (cellubrevin)	chr1	7831329	7841492	+	13.86	13.82	13.04	13.44	12.57	1.32	0.001436	1.76	0.000145	1.39	0.002121
NM_016831	PER3	TC01000100.hg.1	period circadian clock 3; period homolog 3 (Drosophila)	chr1	7844380	7905237	+	8.29	6.8	6.14	5.77	6.33	-1.29	0.00033	4.47	6.68e-07	-1.14	0.004143
NM_001123377	PARK7	TC01000101.hg.1	parkinson protein 7; Parkinson disease (autosomal recessive, early onset) 7	chr1	8014351	8045565	+	11.32	11.15	10.6	9.07	10.85	-2.88	5.65e-09	1.65	3e-05	-1.19	8e-06
OTTHUMT00000004926	RP11-431K24.1	TC01000102.hg.1	novel transcript	chr1	8086798	8182762	+	5.67	5.98	5.71	4.99	5.52	-1.65	7.4e-05	-1.03	0.552729	1.14	0.021481
OTTHUMT00000004930	RP11-431K24.3	TC01000103.hg.1	putative novel transcript	chr1	8268732	8275270	+	5.44	5.33	5.53	4.88	5.32	-1.57	0.000437	-1.07	0.195386	1.16	0.025267
NM_001080397	SLC45A1	TC01000104.hg.1	solute carrier family 45, member 1	chr1	8377886	8404227	+	5.51	5.8	5.09	4.77	5.15	-1.25	0	1.33	4.1e-05	-1.04	0
		TC01000105.hg.1		chr1	8388127	8388239	+	5.54	5.65	5.41	4.81	5.45	-1.51	0.001829	1.1	0.139153	-1.03	0.172377
OTTHUMT00000004943	RP5-1115A15.1	TC01000106.hg.1	putative novel transcript	chr1	8484705	8494898	+	4.68	4.81	4.87	4.87	4.96	-1.01	0.644833	-1.14	0.152382	-1.06	0.427152
OTTHUMT00000004952	RP4-633I8.4	TC01000107.hg.1	novel transcript	chr1	8865919	8867110	+	4.9	4.88	5.03	4.79	5.53	-1.18	0.005088	-1.09	0.09772	-1.42	0.003194
NR_038351	ENO1-AS1	TC01000108.hg.1	ENO1 antisense RNA 1; putative novel transcript	chr1	8938894	8939953	+	5.15	5.04	5.28	4.52	5.16	-1.7	3.4e-05	-1.1	0.218235	1.09	0.077221
ENST00000437767	HMGN2P17	TC01000109.hg.1	high mobility group nucleosomal binding domain 2 pseudogene 17	chr1	8953568	8953840	+	13.28	12.65	12.91	12.21	13.16	-1.62	0.000984	1.3	0.010704	-1.19	0.010098
NM_001215	CA6	TC01000110.hg.1	carbonic anhydrase VI	chr1	9005922	9035151	+	4.5	4.93	4.44	4.27	4.59	-1.13	0.076262	1.04	0.176048	-1.1	0.027869
		TC01000111.hg.1		chr1	9142755	9142938	+	5.71	5.36	6.85	5.23	6.92	-3.07	0.000117	-2.2	0.001323	-1.05	0.538453
OTTHUMT00000004915	RP3-510D11.2	TC01000112.hg.1	novel transcript	chr1	9242271	9243855	+	4.98	5.34	4.85	3.85	4.37	-1.99	0.000716	1.09	0.937596	1.39	0.007307
NM_004285	H6PD	TC01000113.hg.1	hexose-6-phosphate dehydrogenase (glucose 1-dehydrogenase)	chr1	9294834	9331396	+	8.23	9.36	5.81	5.49	5.42	-1.25	0.000737	5.33	2.6e-05	1.31	0.00037
		TC01000114.hg.1		chr1	9338450	9338592	+	4.68	4.86	5.13	4.82	5.52	-1.24	0.198749	-1.36	0.596402	-1.31	0.114942
NM_025106	SPSB1	TC01000115.hg.1	splA/ryanodine receptor domain and SOCS box containing 1	chr1	9352939	9429591	+	6.95	7.3	6.63	6.49	6.65	-1.11	0.007904	1.25	0.000866	-1.01	0.603127
NM_032315	SLC25A33	TC01000116.hg.1	solute carrier family 25 (pyrimidine nucleotide carrier), member 33; solute carrier family 25, member 33	chr1	9599528	9642833	+	10.02	9.75	10.44	10	10.69	-1.35	0.004782	-1.33	0.014851	-1.2	0.01774
NM_001010866	TMEM201	TC01000117.hg.1	transmembrane protein 201	chr1	9648932	9674935	+	7.28	6.75	6.64	5.97	6.68	-1.6	1.55e-11	1.55	0.000594	-1.03	2e-06
NM_005026	PIK3CD	TC01000118.hg.1	phosphatidylinositol-4,5-bisphosphate 3-kinase, catalytic subunit delta; phosphoinositide-3-kinase, catalytic, delta polypeptide	chr1	9711790	9789172	+	7.59	6.97	5.92	5.97	5.89	1.03	0.455544	3.19	1.6e-05	1.02	0.609925
OTTHUMT00000092157	RP11-84A14.5	TC01000119.hg.1	novel transcript	chr1	9908376	9910212	+	8	8.29	7.34	7.27	6.52	-1.05	0.347307	1.58	0.075062	1.77	0.000386
		TC01000120.hg.1		chr1	9961518	9962174	+	4.08	4.55	4.19	4.03	4.65	-1.11	0.032273	-1.08	0.369571	-1.38	0.000168
OTTHUMT00000005042	RP11-84A14.4	TC01000121.hg.1	putative novel transcript	chr1	10002981	10010032	+	4.89	5.14	4.58	3.68	4.38	-1.87	9.5e-05	1.24	0.001075	1.15	0.00437
NM_022787	NMNAT1	TC01000122.hg.1	nicotinamide nucleotide adenylyltransferase 1; novel transcript	chr1	10003486	10045559	+	8.8	8.45	7.88	7.1	7.17	-1.71	7.1e-10	1.9	7e-06	1.63	1.05e-09
ENST00000365545	RN7SKP269	TC01000123.hg.1	RNA, 7SK small nuclear pseudogene 269	chr1	10007376	10007694	+	8.62	7.51	8.88	7.48	8.59	-2.64	3.2e-05	-1.2	0.027203	1.22	0.000305
NM_052960	RBP7	TC01000124.hg.1	retinol binding protein 7, cellular	chr1	10057255	10076078	+	8.53	6.22	6.45	7.28	6.86	1.79	0.000321	4.24	0.000305	-1.33	0.004646
NM_001105562	UBE4B	TC01000125.hg.1	ubiquitination factor E4B; ubiquitination factor E4B (UFD2 homolog, yeast)	chr1	10092890	10241297	+	10.81	10.99	10.09	10.5	10.07	1.32	0.000166	1.65	0.000129	1.02	0.741363
ENST00000364876	RNU6-828P	TC01000126.hg.1	RNA, U6 small nuclear 828, pseudogene	chr1	10223326	10223432	+	5.13	4.7	4.46	3.98	4.76	-1.4	0.008678	1.59	0.024055	-1.23	0.010465
NM_015074	KIF1B	TC01000127.hg.1	kinesin family member 1B	chr1	10270764	10441661	+	9.88	9.94	8.24	8.97	8.16	1.65	0.000188	3.1	1.4e-05	1.06	0.057235
ENST00000362692	RNU6-37P	TC01000128.hg.1	RNA, U6 small nuclear 37, pseudogene	chr1	10359024	10359130	+	13.69	12.46	14.59	11.81	14.78	-6.86	1.13e-07	-1.87	1.4e-05	-1.15	0.062767
NM_002631	PGD	TC01000129.hg.1	phosphogluconate dehydrogenase	chr1	10458649	10480233	+	13.47	13.17	13.64	13.09	13.86	-1.46	7.98e-07	-1.13	0.002369	-1.17	2.9e-05
NM_001243768	APITD1-CORT	TC01000130.hg.1	APITD1-CORT readthrough; cortistatin; apoptosis-inducing, TAF9-like domain 1	chr1	10490159	10512210	+	7.41	7.3	6.63	6.34	6.71	-1.22	8.4e-05	1.71	1.2e-05	-1.05	0.02031
OTTHUMT00000005413	RP5-1113E3.3	TC01000131.hg.1	novel transcript, antisense to DFFA	chr1	10518612	10519395	+	8.28	8.25	7.83	6.78	7.44	-2.07	0.000208	1.37	0.005265	1.31	0.012503
NM_004565	PEX14	TC01000132.hg.1	peroxisomal biogenesis factor 14	chr1	10532345	10690815	+	6.75	6.33	6.29	5.83	6.68	-1.37	0.000373	1.38	0.001008	-1.32	0.000576
		TC01000133.hg.1		chr1	10744634	10744736	+	3.33	3.68	3.83	3.63	4.15	-1.14	0.382499	-1.41	0.055706	-1.25	0.080384
NM_007375	TARDBP	TC01000134.hg.1	TAR DNA binding protein	chr1	11072414	11085796	+	11.23	11	10.88	10.73	10.37	-1.11	1.97e-07	1.27	0.000212	1.43	1.44e-09
OTTHUMT00000083946	RP4-635E18.7	TC01000135.hg.1	novel transcript	chr1	11128528	11133154	+	4.88	4.99	5.22	3.87	5.58	-2.55	0.000394	-1.27	0.123989	-1.28	0.029626
OTTHUMT00000006076	RP4-635E18.6	TC01000136.hg.1	putative novel transcript	chr1	11159732	11162157	+	5.64	5.09	4.47	3.44	4.15	-2.05	0.000339	2.25	0.000317	1.24	0.021881
ENST00000420480	MTOR-AS1	TC01000137.hg.1	MTOR antisense RNA 1; novel transcript, antisense to MTOR	chr1	11203955	11209594	+	4.5	4.91	4.56	4.19	4.31	-1.29	0.041554	-1.04	0.838195	1.18	0.184987
ENST00000517277	RNU6-537P	TC01000138.hg.1	RNA, U6 small nuclear 537, pseudogene	chr1	11212407	11212509	+	5.78	4.17	5.79	5.13	6.22	-1.58	0.00027	-1	0.63081	-1.34	0.000707
NM_021146	ANGPTL7	TC01000139.hg.1	angiopoietin-like 7	chr1	11249398	11256038	+	4.75	5.08	4.79	4.39	4.92	-1.32	0.000449	-1.02	0.459129	-1.1	0.022254
ENST00000384720	RNU6-291P	TC01000140.hg.1	RNA, U6 small nuclear 291, pseudogene	chr1	11286311	11286417	+	4.47	4.72	4.26	4.31	4.04	1.03	0.977268	1.16	0.138802	1.17	0.011467
NM_013319	UBIAD1	TC01000141.hg.1	UbiA prenyltransferase domain containing 1	chr1	11333255	11356106	+	9.84	9.93	9	8.9	8.69	-1.07	0.022653	1.79	0.000123	1.24	0.000848
NM_020780	PTCHD2	TC01000142.hg.1	patched domain containing 2	chr1	11539223	11597641	+	5.07	4.97	4.87	4.35	4.98	-1.44	0	1.14	0.025094	-1.08	0
ENST00000453135	LOC101929181	TC01000143.hg.1	uncharacterized LOC101929181; novel transcript	chr1	11669588	11673412	+	5.65	5.54	5.68	4.85	5.94	-1.79	0.000305	-1.02	0.46162	-1.19	0.068704
NM_001014765	FBXO44	TC01000144.hg.1	F-box protein 44	chr1	11714432	11723384	+	7.43	6.98	6.73	6.22	6.76	-1.42	0	1.63	4e-06	-1.03	0
NM_018438	FBXO6	TC01000145.hg.1	F-box protein 6	chr1	11724150	11734411	+	6.47	6.23	6.6	5.81	7.03	-1.72	4e-05	-1.09	0.63479	-1.35	0.000482
NM_198545	DRAXIN	TC01000146.hg.1	dorsal inhibitory axon guidance protein	chr1	11751779	11785914	+	5.66	5.18	4.67	4.28	4.59	-1.31	9.9e-05	1.99	3.4e-05	1.06	0.030975
NM_001040194	AGTRAP	TC01000147.hg.1	angiotensin II receptor-associated protein	chr1	11796141	11814859	+	8.44	8.38	7.49	6.86	7.49	-1.55	2.7e-05	1.94	0.00045	1	0.648648
ENST00000433342	C1orf167	TC01000148.hg.1	chromosome 1 open reading frame 167; uncharacterized protein C1orf167-like	chr1	11821844	11849642	+	5.27	5.43	5.27	5.07	5.43	-1.15	4e-06	1	0.905104	-1.12	1.3e-05
NM_001286	CLCN6	TC01000149.hg.1	chloride channel, voltage-sensitive 6; NPPA antisense RNA 1; chloride channel 6; NPPA antisense RNA (non-protein-coding)	chr1	11866207	11908136	+	8.58	7.85	6.42	7.38	6.48	1.95	1e-05	4.45	2e-06	-1.04	0.10573
ENST00000362477	RNU5E-1	TC01000150.hg.1	RNA, U5E small nuclear 1	chr1	11968209	11968328	+	13.63	12.76	13.78	12.19	14.56	-3	0.001074	-1.11	0.746091	-1.72	0.004646
NM_000302	PLOD1	TC01000151.hg.1	procollagen-lysine, 2-oxoglutarate 5-dioxygenase 1; procollagen-lysine 1, 2-oxoglutarate 5-dioxygenase 1	chr1	11994262	12035599	+	13.27	13.49	11.59	11.94	11.56	1.27	0.038651	3.2	6.5e-05	1.02	0.297738
NM_001127660	MFN2	TC01000152.hg.1	mitofusin 2	chr1	12040238	12073572	+	12.01	11.4	10.86	10.28	10.66	-1.49	6e-06	2.22	5.6e-05	1.14	8.7e-05
NM_021933	MIIP	TC01000153.hg.1	migration and invasion inhibitory protein	chr1	12079299	12092106	+	6.79	6.65	6.05	6.21	5.97	1.12	0.023822	1.67	0.000634	1.06	0.10414
NM_001243	TNFRSF8	TC01000154.hg.1	tumor necrosis factor receptor superfamily, member 8	chr1	12123434	12204264	+	5.55	5.43	5.39	4.84	5.43	-1.46	5.8e-05	1.12	0.004761	-1.03	0.076413
NM_001066	TNFRSF1B	TC01000155.hg.1	tumor necrosis factor receptor superfamily, member 1B; microRNA 4632	chr1	12227060	12269285	+	6.55	9.59	7.79	8.28	7.49	1.4	0.010999	-2.36	0.001772	1.24	0.211468
NM_015378	VPS13D	TC01000156.hg.1	vacuolar protein sorting 13 homolog D (S. cerevisiae)	chr1	12290113	12572099	+	8.68	8.21	7.84	7.56	7.83	-1.21	0.006744	1.79	0.00033	1	0.70032
NR_003022	SNORA59B	TC01000157.hg.1	small nucleolar RNA, H/ACA box 59B; small nucleolar RNA, H/ACA box 59A	chr1	12567300	12567451	+	8.74	7.19	8.06	7.53	8.15	-1.45	0.003432	1.6	0.003012	-1.06	0.271759
OTTHUMT00000036896	RP5-888M10.2	TC01000158.hg.1	putative novel transcript	chr1	12587766	12588462	+	3.9	4.31	4.05	3.5	4.05	-1.46	2e-06	-1.11	0.002818	1	0.178793
NM_001013630	AADACL4	TC01000159.hg.1	arylacetamide deacetylase-like 4	chr1	12704566	12727097	+	3.52	3.53	3.7	3.76	3.89	1.04	0.02499	-1.13	0.418771	-1.14	0.000301
NM_001103169	AADACL3	TC01000160.hg.1	arylacetamide deacetylase-like 3	chr1	12776118	12788726	+	3.67	3.67	3.75	3.68	3.97	-1.05	0.15073	-1.06	0.102864	-1.17	0.177513
		TC01000161.hg.1		chr1	12799693	12799796	+	5.16	5.59	5.55	4.16	6.08	-2.64	0.000984	-1.32	0.035567	-1.44	0.13355
NM_152290	C1orf158	TC01000162.hg.1	chromosome 1 open reading frame 158	chr1	12806163	12823847	+	4.41	4.99	4.48	4.24	4.67	-1.19	3.52e-07	-1.05	0.128062	-1.14	9.29e-07
NM_001080830	PRAMEF12	TC01000163.hg.1	PRAME family member 12	chr1	12834984	12838049	+	4.99	5.06	4.71	4.63	4.47	-1.06	0.373299	1.22	0.081441	1.18	0.067412
NM_023013	PRAMEF1	TC01000164.hg.1	PRAME family member 1	chr1	12851546	12856777	+	3.78	3.84	3.82	3.52	4.34	-1.24	0.002504	-1.03	0.760319	-1.43	0.000149
NM_023014	PRAMEF2	TC01000165.hg.1	PRAME family member 2	chr1	12916941	12921764	+	3.66	4.05	3.71	3.41	4.45	-1.23	0.005801	-1.04	0.396844	-1.67	0.000218
NM_001012276	PRAMEF8	TC01000166.hg.1	PRAME family member 8; PRAME family member 7	chr1	12976450	12980569	+	4.04	4.11	3.87	3.65	3.84	-1.17	2e-06	1.13	0.245788	1.02	0.002661
ENST00000384703	RNU6-1072P	TC01000167.hg.1	RNA, U6 small nuclear 1072, pseudogene	chr1	12982374	12982480	+	5.96	4.92	5.56	5.38	5.35	-1.14	0.13301	1.32	0.081082	1.16	0.089337
NM_001100631	PRAMEF22	TC01000168.hg.1	PRAME family member 22	chr1	13035543	13038381	+	4.61	4.69	4.54	3.83	4.63	-1.64	1.2e-05	1.04	0.89653	-1.06	0.025628
OTTHUMT00000026266	RP13-221M14.2	TC01000169.hg.1	putative novel transcript	chr1	13146777	13147256	+	4.78	4.91	4.76	4.88	5.13	1.08	0.048857	1.01	0.581348	-1.29	0.002268
NM_001010889	PRAMEF6	TC01000170.hg.1	PRAME family member 6; PRAME family member 5	chr1	13359819	13369057	+	4.77	4.69	4.31	3.87	4.66	-1.36	7.91e-12	1.37	0.000447	-1.27	2.21e-11
NM_001010890	PRAMEF9	TC01000171.hg.1	PRAME family member 9; PRAME family member 15; PRAME family member 25; PRAME family member 26; PRAME family member 9/15-like	chr1	13421176	13428191	+	4.71	4.18	3.92	3.83	4.24	-1.06	0.083404	1.72	3.9e-05	-1.24	0.001182
OTTHUMT00000022044	RP11-219C24.10	TC01000172.hg.1	putative novel transcript	chr1	13429634	13430107	+	4.55	4.67	4.7	4.29	5.17	-1.33	0.000863	-1.11	0.230911	-1.38	0.00127
NM_001045480	PRAMEF16	TC01000173.hg.1	PRAME family member 16	chr1	13495254	13498260	+	5.18	5.2	4.86	3.76	4.64	-2.13	0.000108	1.25	0.048261	1.16	0.036378
NM_001099852	PRAMEF20	TC01000174.hg.1	PRAME family member 20; PRAME family member 21	chr1	13516066	13526943	+	4.12	4.27	4.37	4.12	4.11	-1.19	0.171584	-1.19	0.197062	1.2	0.15039
BC112210	PRAMEF10	TC01000175.hg.1	PRAME family member 10	chr1	13629938	13635299	+	5.52	3.9	3.92	3.64	4.15	-1.22	0.000103	3.03	1.2e-05	-1.17	0.000449
NM_001010890	PRAMEF9	TC01000176.hg.1	PRAME family member 9; PRAME family member 15; PRAME family member 9/15-like	chr1	13641973	13648988	+	4.66	4.21	3.92	3.89	4.24	-1.02	0.730993	1.68	0.000639	-1.25	0.014734
		TC01000177.hg.1		chr1	13650431	13650910	+	4.69	4.68	4.71	4.29	5.17	-1.34	9.83e-08	-1.01	0.48924	-1.38	7.06e-08
NM_001099851	PRAMEF17	TC01000178.hg.1	PRAME family member 17	chr1	13716088	13719089	+	4.88	5.05	4.62	3.76	4.69	-1.8	0.000479	1.2	0.160419	-1.05	0.920164
NM_001099852	PRAMEF20	TC01000179.hg.1	PRAME family member 20	chr1	13736907	13747803	+	4.15	4.26	4.36	4.12	4.11	-1.19	0.02449	-1.16	0.037292	1.2	0.021053
OTTHUMT00000021795	RP4-597A16.2	TC01000180.hg.1	novel transcript	chr1	13839715	13842765	+	4.54	4.48	4.4	4.52	4.29	1.09	0.043571	1.11	0.197417	1.08	0.04735
NM_001006624	PDPN	TC01000181.hg.1	podoplanin	chr1	13909960	13944452	+	10.67	10.06	4.99	4.18	4.87	-1.75	0.000505	51.43	4.08e-07	1.08	0.233265
NM_001007257	PRDM2	TC01000182.hg.1	PR domain containing 2, with ZNF domain	chr1	14026693	14151574	+	6.85	6.38	5.36	5.21	5.37	-1.11	0.000483	2.8	6.73e-07	-1.01	0.480038
		TC01000183.hg.1		chr1	14219052	14507087	+	5.43	4.62	4.63	4.08	4.33	-1.47	1e-05	1.74	0.003058	1.24	0.000106
NM_001017999	KAZN	TC01000184.hg.1	kazrin, periplakin interacting protein	chr1	14925200	15444544	+	5.85	5.89	5.84	5.66	6.06	-1.13	0.001268	1.01	0.891277	-1.17	0.000423
NM_001136216	TMEM51	TC01000185.hg.1	transmembrane protein 51	chr1	15479028	15546974	+	7.92	7.57	7.06	7.54	7.26	1.39	0.000192	1.82	0.000391	-1.15	0.005163
NM_052929	FHAD1	TC01000186.hg.1	forkhead-associated (FHA) phosphopeptide binding domain 1	chr1	15563065	15726779	+	4.86	4.9	4.85	4.83	5.03	-1.02	0.486552	1.01	0.422583	-1.13	0.004296
NM_024329	EFHD2	TC01000187.hg.1	EF-hand domain family, member D2	chr1	15736391	15756839	+	11.13	11.21	11.2	10.85	11.12	-1.28	0.000437	-1.05	0.181752	1.06	0.109859
NM_007272	CTRC	TC01000188.hg.1	chymotrypsin C (caldecrin)	chr1	15764935	15775737	+	4.92	5.09	4.77	4.7	4.8	-1.06	0.061409	1.11	0.131358	-1.02	0.660644
NM_033440	CELA2A	TC01006265.hg.1	chymotrypsin-like elastase family, member 2A	chr1	15783223	15798586	+	4.98	5.12	4.91	4.74	5.02	-1.13	0.000597	1.05	0.289424	-1.08	0.010945
NM_015849	CELA2B	TC01006266.hg.1	chymotrypsin-like elastase family, member 2B	chr1	15802596	15817895	+	4.63	4.76	4.21	3.64	4.58	-1.48	1.2e-07	1.34	1.3e-05	-1.29	7.32e-07
NM_015291	DNAJC16	TC01000190.hg.1	DnaJ (Hsp40) homolog, subfamily C, member 16	chr1	15853308	15918874	+	9.49	8.76	8.52	9.02	8.71	1.42	8.6e-05	1.96	1.4e-05	-1.14	0.003682
		TC01000191.hg.1		chr1	15868660	15868799	+	3.75	3.97	4.14	3.6	4.28	-1.46	0.000297	-1.31	0.02924	-1.1	0.015019
ENST00000420030	CHCHD2P6	TC01000192.hg.1	coiled-coil-helix-coiled-coil-helix domain containing 2 pseudogene 6	chr1	15931077	15931538	+	12.13	12.02	11.12	12.67	11.5	2.94	0.000479	2.02	0.004505	-1.3	0.16053
NM_006511	RSC1A1	TC01000193.hg.1	regulatory solute carrier protein, family 1, member 1; DNA-damage inducible 1 homolog 2 (S. cerevisiae); DDI1, DNA-damage inducible 1, homolog 2 (S. cerevisiae)	chr1	15943953	15995539	+	9.61	9.67	9.51	10.42	9.51	1.89	8.82e-07	1.07	0.038125	-1	0.418376
NM_015164	PLEKHM2	TC01000194.hg.1	pleckstrin homology domain containing, family M (with RUN domain) member 2	chr1	16010827	16061264	+	11.59	10.52	9.05	9.08	8.73	1.02	0.162913	5.84	3e-06	1.24	0.000125
NM_207348	SLC25A34	TC01000195.hg.1	solute carrier family 25, member 34	chr1	16062809	16067891	+	5.44	5.59	5.28	4.56	5.24	-1.64	5.5e-08	1.12	0.037179	1.03	0.008387
NM_001013641	TMEM82	TC01000196.hg.1	transmembrane protein 82; novel protein	chr1	16068917	16074477	+	4.65	4.85	4.82	4.73	4.98	-1.06	0.000449	-1.12	0.000586	-1.12	2.1e-05
NM_001024215	FBLIM1	TC01000197.hg.1	filamin binding LIM protein 1	chr1	16083102	16113089	+	7.19	6.36	6.05	5.95	5.98	-1.07	0.042115	2.22	0.000248	1.05	0.135534
NM_015001	SPEN	TC01000198.hg.1	spen family transcriptional repressor; spen homolog, transcriptional regulator (Drosophila)	chr1	16174359	16266955	+	10.96	10.54	10.4	10.9	10.19	1.41	0.004524	1.47	0.003964	1.16	0.099993
		TC01000199.hg.1		chr1	16237392	16237492	+	5.37	5.42	5.51	5.52	5.16	1	0.367354	-1.1	0.883693	1.28	0.660101
NM_178840	C1orf64	TC01000200.hg.1	chromosome 1 open reading frame 64	chr1	16330731	16335302	+	3.84	4.12	3.64	3.79	3.58	1.11	0.103445	1.15	0.304595	1.04	0.327371
NM_001042704	CLCNKA	TC01006287.hg.1	chloride channel, voltage-sensitive Ka	chr1	16345330	16360545	+	5.08	5.1	4.83	4.67	5.16	-1.12	0.002791	1.19	0.005307	-1.26	0.000147
NM_000085	CLCNKB	TC01006288.hg.1	chloride channel, voltage-sensitive Kb; chloride channel Kb	chr1	16370247	16383803	+	5.06	5	4.81	4.56	5.09	-1.19	0.000224	1.19	0.012131	-1.21	0.000285
ENST00000424774	LOC101927479	TC01000202.hg.1	uncharacterized LOC101927479; putative novel transcript	chr1	16481706	16483824	+	5.54	5.13	5.21	4.88	5.25	-1.26	0.001891	1.25	0.023158	-1.03	0.45708
OTTHUMT00000085369	RP11-276H7.3	TC01000203.hg.1	putative novel transcript	chr1	16485761	16488378	+	6.32	5.78	5.33	4.76	4.79	-1.48	0.000323	1.99	2.7e-05	1.45	0.000411
ENST00000457809	ARHGEF19-AS1	TC01000204.hg.1	ARHGEF19 antisense RNA 1; novel transcript	chr1	16524349	16524852	+	3.69	4.21	3.43	3.64	4.57	1.15	0.001281	1.19	0.000632	-2.19	2e-06
NM_001114600	SZRD1	TC01000205.hg.1	SUZ RNA binding domain containing 1; chromosome 1 open reading frame 144	chr1	16679070	16724640	+	12.57	12.13	11.07	10.95	10.83	-1.09	0.025269	2.82	3.5e-05	1.18	0.002708
NM_001145277	NECAP2	TC01000206.hg.1	NECAP endocytosis associated 2	chr1	16767167	16786584	+	10.53	9.77	8.75	9	8.58	1.19	3.3e-05	3.44	1.2e-05	1.12	0.000236
OTTHUMT00000006685	RP4-798A10.2	TC01000207.hg.1	novel transcript	chr1	16787443	16794976	+	5.32	4.88	4.92	4.43	4.73	-1.4	0.007933	1.32	0.012227	1.14	0.141676
OTTHUMT00000007047	RP4-798A10.4	TC01000208.hg.1	novel trancript	chr1	16847189	16848303	+	5.11	5.17	5.56	4.56	5.35	-2	0.003342	-1.37	0.301217	1.15	0.642819
ENST00000357301	LOC100506533	TC01000209.hg.1	putative uncharacterized protein FLJ35883-like	chr1	16862255	16864669	+	4.82	5.36	4.05	4.35	4.27	1.23	0.110237	1.7	0.013516	-1.16	0.170263
NR_037446	MIR3675	TC01000210.hg.1	microRNA 3675	chr1	16875409	16875482	+	5.36	6.23	5.55	4.99	4.97	-1.48	0.012765	-1.14	0.460184	1.5	0.016212
		TC01000211.hg.1		chr1	16946910	16951432	+	4.98	5.18	4.54	4.63	4.79	1.07	0.234174	1.35	0.005301	-1.19	0.015758
NR_027504	MST1P2	TC01000212.hg.1	macrophage stimulating 1 (hepatocyte growth factor-like) pseudogene 2; macrophage stimulating 1 (hepatocyte growth factor-like)	chr1	16972069	16976915	+	5.13	5.4	4.67	4.43	4.7	-1.18	0.000423	1.38	0.000344	-1.02	0.620927
ENST00000434336	FAM231A	TC01000213.hg.1	family with sequence similarity 231, member A; family with sequence similarity 231, member C	chr1	16999498	17000007	+	3.71	3.76	3.95	4.18	3.82	1.17	0.044848	-1.18	0.019568	1.1	0.030927
NR_037446	MIR3675	TC01000214.hg.1	microRNA 3675	chr1	17007750	17007823	+	5.36	6.23	5.55	4.99	4.97	-1.48	0.012765	-1.14	0.460184	1.5	0.016212
		TC01000215.hg.1		chr1	17052061	17052133	+	4.69	5.07	4.86	3.36	5.15	-2.83	1.6e-05	-1.12	0.12825	-1.22	0.021279
		TC01000216.hg.1		chr1	17053780	17053850	+	8.67	7.8	8.08	5.71	8.18	-5.16	8.54e-07	1.51	0.115656	-1.07	0.560348
NM_014675	CROCC	TC01000217.hg.1	ciliary rootlet coiled-coil, rootletin	chr1	17066768	17299474	+	6.24	6.1	5.96	5.41	6.01	-1.46	3e-06	1.21	0.000802	-1.04	0.049537
ENST00000384659	RNU1-4	TC01000218.hg.1	RNA, U1 small nuclear 4; RNA, variant U1 small nuclear 18; RNA, U1 small nuclear 27, pseudogene; RNA, U1 small nuclear 28, pseudogene; RNA, U1 small nuclear 3; RNA, U1 small nuclear 2; RNA, U1 small nuclear 1	chr1	17067011	17067174	+	16.66	15.37	16.27	14.27	15.87	-4.01	1.86e-08	1.31	8.5e-05	1.32	0.006284
OTTHUMT00000006253	RP11-108M9.2	TC01000219.hg.1	putative novel transcript	chr1	17181902	17185779	+	5.23	5.21	5.51	4.89	4.99	-1.53	0.002211	-1.21	0.138771	1.43	0.003871
		TC01000220.hg.1		chr1	17186693	17186765	+	11.81	12.91	13.06	10.94	13.38	-4.36	0.001292	-2.39	0.001862	-1.24	0.030027
		TC01000221.hg.1		chr1	17188416	17188486	+	12.95	13.6	13.08	11.98	13.26	-2.15	0.001842	-1.09	0.218401	-1.13	0.272413
ENST00000362684	LOC440570	TC01000222.hg.1	uncharacterized LOC440570; uncharacterized LOC100132147; uncharacterized LOC101927806; novel transcript	chr1	17197440	17200587	+	4.91	5.07	4.65	3.96	4.5	-1.61	0.000369	1.2	0.005377	1.11	0.177015
		TC01000223.hg.1		chr1	17201958	17202031	+	4.73	4.71	4.69	3.73	4.72	-1.95	0.000258	1.03	0.310888	-1.02	0.66491
		TC01000224.hg.1		chr1	17216172	17216245	+	10.28	11.51	11.34	10.17	11.19	-2.25	0.002586	-2.08	0.006095	1.11	0.063458
ENST00000384278	RNU1-4	TC01000225.hg.1	RNA, U1 small nuclear 4; RNA, variant U1 small nuclear 18; RNA, U1 small nuclear 27, pseudogene; RNA, U1 small nuclear 28, pseudogene; RNA, U1 small nuclear 3; RNA, U1 small nuclear 2; RNA, U1 small nuclear 1	chr1	17222475	17222638	+	16.66	15.37	16.27	14.27	15.87	-4.01	1.86e-08	1.31	8.5e-05	1.32	0.006284
		TC01000226.hg.1		chr1	17222646	17222720	+	12.7	10.5	11.09	9.38	11.22	-3.27	2.8e-05	3.04	9.1e-05	-1.09	0.978472
OTTHUMT00000006616	RP1-37C10.3	TC01000227.hg.1	putative novel transcript	chr1	17305421	17331586	+	4.65	5.11	4.51	3.89	4.64	-1.53	0.001916	1.1	0.372302	-1.1	0.724758
		TC01000228.hg.1		chr1	17484692	17484779	+	5.41	6.14	5.47	4.84	5.99	-1.55	0.035058	-1.05	0.920854	-1.42	0.017517
ENST00000412427	LOC400743	TC01000229.hg.1	uncharacterized LOC400743; novel transcript	chr1	17516278	17524112	+	5.31	4.94	4.98	4.7	4.99	-1.22	0.009487	1.25	0.013477	-1	0.340195
NM_013358	PADI1	TC01000230.hg.1	peptidyl arginine deiminase, type I	chr1	17531621	17572501	+	4.68	4.85	5.43	5.88	5.68	1.37	0.018047	-1.68	0.001878	-1.19	0.123398
NM_016233	PADI3	TC01000231.hg.1	peptidyl arginine deiminase, type III	chr1	17575593	17610728	+	5.76	5.78	5.69	5.4	5.84	-1.22	0.078909	1.05	0.611384	-1.11	0.804718
NM_012387	PADI4	TC01000232.hg.1	peptidyl arginine deiminase, type IV	chr1	17634690	17690499	+	5.05	5.09	4.87	4.45	4.85	-1.34	8e-06	1.13	0.002693	1.01	0.074026
NM_207421	PADI6	TC01000233.hg.1	peptidyl arginine deiminase, type VI	chr1	17698691	17728195	+	4.49	4.72	4.53	3.96	4.83	-1.49	9.2e-05	-1.03	0.565403	-1.22	0.00128
OTTHUMT00000091165	RP1-20B21.4	TC01000234.hg.1	putative novel transcript	chr1	17733256	17733878	+	6.67	5.59	6.03	5.67	5.73	-1.28	0.126955	1.56	0.033602	1.23	0.137373
		TC01000235.hg.1		chr1	17776259	17776359	+	4.9	5.5	5.06	4.9	5.05	-1.12	0.760895	-1.12	0.811554	1	0.398896
NM_001011722	ARHGEF10L	TC01000236.hg.1	Rho guanine nucleotide exchange factor (GEF) 10-like	chr1	17866330	18024370	+	6.03	5.8	6.07	5.7	6.22	-1.29	2.5e-05	-1.02	0.120244	-1.11	0.000832
OTTHUMT00000007156	RP11-473A10.2	TC01000237.hg.1	putative novel transcript	chr1	18044182	18076473	+	5.21	5.43	5.25	4.84	5.43	-1.32	0.000442	-1.03	0.369053	-1.13	0.004647
NM_030812	ACTL8	TC01000238.hg.1	actin-like 8	chr1	18081808	18153558	+	5.05	4.73	11.17	10.7	12.46	-1.38	0.013394	-69.61	9.57e-07	-2.45	0.000864
NM_032880	IGSF21	TC01000239.hg.1	immunoglobin superfamily, member 21	chr1	18434240	18704977	+	5.11	5.26	5.17	5.19	5.56	1.01	0.682576	-1.04	0.592531	-1.31	1e-05
		TC01000240.hg.1		chr1	18701064	18702174	+	4.05	4.13	4.13	3.83	4.18	-1.23	0.031599	-1.06	0.377039	-1.04	0.727311
OTTHUMT00000006932	RP11-422P22.1	TC01000241.hg.1	Putative novel transcript	chr1	18712323	18715008	+	4.4	4.32	4.13	4.34	4.16	1.16	0.547812	1.2	0.500054	-1.02	0.484888
NM_152375	KLHDC7A	TC01000242.hg.1	kelch domain containing 7A	chr1	18807424	18812620	+	5.38	5.5	5.02	4.81	4.85	-1.16	0.00022	1.28	0.002937	1.13	0.000466
NM_001135254	PAX7	TC01000243.hg.1	paired box 7	chr1	18957500	19075360	+	5.5	5.45	5.13	4.91	5.37	-1.17	0.002245	1.29	0.004213	-1.18	0.005208
ENST00000437898	LOC101927895	TC01000244.hg.1	uncharacterized LOC101927895; novel transcript	chr1	19536995	19567198	+	6.69	6.58	5.84	5.79	5.69	-1.03	0.910725	1.8	0.000447	1.11	0.406754
NM_016183	MRTO4	TC01000245.hg.1	mRNA turnover 4 homolog (S. cerevisiae)	chr1	19578033	19586622	+	12.21	12.02	10.93	10.04	10.46	-1.86	9.1e-05	2.43	2.2e-05	1.38	0.001303
NM_001040125	PQLC2	TC01000246.hg.1	PQ loop repeat containing 2	chr1	19638740	19660975	+	10.04	8.4	7.4	6.77	7.28	-1.55	7.9e-05	6.23	2.25e-07	1.09	0.054515
		TC01000247.hg.1		chr1	19750878	19751182	+	5.92	5.29	6.12	5.15	6.41	-1.95	8e-06	-1.15	0.987008	-1.23	0.00057
ENST00000364739	RNU4-28P	TC01000248.hg.1	RNA, U4 small nuclear 28, pseudogene	chr1	19837087	19837227	+	4.96	4.83	4.58	4.36	5.26	-1.16	0.405395	1.3	0.070856	-1.61	0.008844
NM_001032363	MINOS1	TC01006267.hg.1	mitochondrial inner membrane organizing system 1	chr1	19923471	19956315	+	9.76	8.95	8.89	8.66	9.05	-1.18	0.013345	1.82	6.5e-05	-1.11	0.012905
NM_001204084	NBL1	TC01006268.hg.1	neuroblastoma 1, DAN family BMP antagonist; MINOS1-NBL1 readthrough; neuroblastoma, suppression of tumorigenicity 1	chr1	19967048	19984949	+	6.18	5.85	5.58	4.81	5.32	-1.71	1e-06	1.51	0.000179	1.2	8.1e-05
		TC01000250.hg.1		chr1	19934574	19935119	+	10.33	9.15	10.84	7.93	11.37	-7.52	6.2e-05	-1.42	0.037278	-1.44	0.063686
NM_000871	HTR6	TC01000251.hg.1	5-hydroxytryptamine (serotonin) receptor 6, G protein-coupled; 5-hydroxytryptamine (serotonin) receptor 6	chr1	19991780	20006055	+	4.54	4.45	4.37	3.56	4.57	-1.76	2e-06	1.13	0.058184	-1.15	0.00032
OTTHUMT00000007695	RP11-91K11.2	TC01000252.hg.1	putative novel transcript	chr1	20140860	20145995	+	4.11	4.35	4.47	3.71	3.95	-1.69	1.77e-09	-1.29	0.040487	1.44	7.97e-09
NM_015207	OTUD3	TC01000253.hg.1	OTU deubiquitinase 3; OTU domain containing 3	chr1	20208888	20239438	+	9.11	8.08	7.26	6.94	7.15	-1.24	0.008426	3.62	1e-05	1.08	0.170881
NM_000929	PLA2G5	TC01000254.hg.1	phospholipase A2, group V	chr1	20354672	20418394	+	4.55	4.67	4.51	4.18	4.73	-1.26	1.1e-05	1.03	0.188136	-1.16	9.2e-05
NM_022819	PLA2G2F	TC01000255.hg.1	phospholipase A2, group IIF	chr1	20465819	20476879	+	4.41	4.58	4.51	4.35	4.83	-1.11	0.016423	-1.07	0.5391	-1.25	0.000977
OTTHUMT00000007685	RP3-340N1.2	TC01000256.hg.1	novel transcript	chr1	20480831	20487061	+	4.51	4.45	4.11	3.93	4.22	-1.13	0.527776	1.32	0.108403	-1.08	0.523038
NM_152376	UBXN10	TC01000257.hg.1	UBX domain protein 10	chr1	20512578	20522541	+	4.96	4.98	4.85	4.66	5.26	-1.14	0.008021	1.08	0.230919	-1.33	0.000234
OTTHUMT00000007692	RP3-340N1.6	TC01000258.hg.1	putative novel transcript	chr1	20569588	20571148	+	4.77	4.55	4.76	4.48	4.8	-1.21	0.001267	1.01	0.595049	-1.03	0.174128
NM_001039500	VWA5B1	TC01000259.hg.1	von Willebrand factor A domain containing 5B1	chr1	20617412	20681387	+	4.57	4.6	4.61	4.06	4.55	-1.46	0	-1.02	0.230037	1.04	0
NM_207334	FAM43B	TC01000260.hg.1	family with sequence similarity 43, member B	chr1	20878932	20881513	+	5.02	5.45	4.88	4.32	4.58	-1.47	0.004011	1.1	0.065798	1.23	0.046854
NM_001785	CDA	TC01000261.hg.1	cytidine deaminase	chr1	20915441	20945401	+	5.79	8.1	8.81	10.9	8.62	4.24	2.8e-05	-8.1	4.3e-05	1.15	0.771404
NM_032409	PINK1	TC01000262.hg.1	PTEN induced putative kinase 1	chr1	20959948	20978004	+	8.98	7.51	6.7	7.15	6.52	1.37	0.003225	4.87	1.7e-05	1.13	0.354814
OTTHUMT00000007456	RP5-930J4.2	TC01000263.hg.1	putative novel transcript	chr1	21059373	21060445	+	5.62	5.89	5.97	6.01	6.44	1.03	0.668701	-1.27	0.037302	-1.39	0.006123
OTTHUMT00000092372	RP5-930J4.4	TC01000264.hg.1	novel transcript, antisense to HP1BP3	chr1	21069480	21070455	+	9.52	9.13	8.69	8.66	8.46	-1.02	0.683004	1.78	0.002445	1.17	0.085914
ENST00000516105	RNU7-200P	TC01000265.hg.1	RNA, U7 small nuclear 200 pseudogene	chr1	21167734	21167795	+	4.3	4.51	3.98	3.73	3.77	-1.19	0.520461	1.25	0.044782	1.16	0.733513
OTTHUMT00000007466	RP3-329E20.2	TC01000266.hg.1	novel transcript	chr1	21592575	21593744	+	4.93	4.98	5.06	4.83	5.35	-1.17	0.055512	-1.1	0.621881	-1.22	0.051909
NR_038404	LOC100506801	TC01000267.hg.1	uncharacterized LOC100506801; putative novel transcript	chr1	21619783	21626362	+	4.54	4.57	4.52	4.64	4.87	1.09	0.144107	1.01	0.902058	-1.28	0.005345
ENST00000537790	PPP1R11P1	TC01000268.hg.1	protein phosphatase 1, regulatory (inhibitor) subunit 11 pseudogene 1	chr1	21724480	21724833	+	8.8	6.97	7.69	6.48	8.14	-2.31	4.9e-05	2.16	0.011981	-1.36	0.005436
OTTHUMT00000008191	RP11-293F5.1	TC01000269.hg.1	putative novel transcript	chr1	21742391	21743985	+	3.97	4.06	3.87	4.28	4.18	1.33	0.000231	1.08	0.057527	-1.25	0.000594
BC127868	CROCCP2	TC01000270.hg.1	ciliary rootlet coiled-coil, rootletin pseudogene 2	chr1	21761833	21762609	+	7.3	7.22	6.84	6.29	6.48	-1.46	0.000463	1.38	0.009964	1.28	0.002469
NM_001256416	NBPF3	TC01000271.hg.1	neuroblastoma breakpoint family, member 3; uncharacterized LOC100653178	chr1	21766621	21811498	+	9.6	10.62	7.89	7.14	7.18	-1.69	0.000222	3.27	1.7e-05	1.64	0.000273
NM_000478	ALPL	TC01000272.hg.1	alkaline phosphatase, liver/bone/kidney	chr1	21835858	21904905	+	4.67	4.64	4.55	4.36	4.76	-1.14	1e-05	1.08	0.001367	-1.15	1e-05
OTTHUMT00000092373	RP11-63N8.3	TC01000273.hg.1	novel transcript	chr1	21912965	21917680	+	4.46	4.67	4.16	3.67	4.56	-1.41	0.000257	1.23	0.003828	-1.32	0.000383
NM_001013693	LDLRAD2	TC01000274.hg.1	low density lipoprotein receptor class A domain containing 2	chr1	22138758	22151714	+	4.62	4.66	4.57	4.64	4.94	1.04	0.008455	1.03	0.198148	-1.29	2.1e-05
		TC01000275.hg.1		chr1	22234678	22235073	+	9.69	9.95	10.73	10.46	11.35	-1.21	0.013377	-2.05	0.00073	-1.54	3e-05
NM_007352	CELA3B	TC01006313.hg.1	chymotrypsin-like elastase family, member 3B	chr1	22303418	22325135	+	5.12	5.21	5.16	4.67	5.23	-1.4	0.000155	-1.03	0.272613	-1.05	0.390594
NM_005747	CELA3A	TC01006312.hg.1	chymotrypsin-like elastase family, member 3A	chr1	22328149	22339035	+	4.85	4.98	4.73	4.63	4.84	-1.07	0.009531	1.09	0.108363	-1.08	0.033442
ENST00000365049	RNU6-1022P	TC01000277.hg.1	RNA, U6 small nuclear 1022, pseudogene	chr1	22314309	22314412	+	5.1	4.74	4.35	4.07	4.18	-1.21	0.005892	1.68	0.000894	1.13	0.028535
ENST00000364403	RNU6-776P	TC01000278.hg.1	RNA, U6 small nuclear 776, pseudogene	chr1	22337478	22337581	+	4.91	4.45	4.81	3.86	4.85	-1.93	0.000367	1.08	0.425542	-1.03	0.648808
NR_023918	LINC00339	TC01000279.hg.1	long intergenic non-protein coding RNA 339; novel transcript	chr1	22351681	22357716	+	8.07	7.11	5.87	5.26	5.77	-1.52	0.000561	4.61	1.4e-05	1.07	0.077797
NM_001039802	CDC42	TC01000280.hg.1	cell division cycle 42; cell division cycle 42 (GTP binding protein, 25kDa)	chr1	22379120	22419437	+	13.08	12.57	11.87	11.26	10.21	-1.53	2e-05	2.33	2e-06	3.15	3.68e-07
ENST00000431803	CDC42-IT1	TC01000281.hg.1	CDC42 intronic transcript 1 (non-protein coding); novel transcript	chr1	22385690	22390692	+	6.19	5.31	5.81	4.75	6.06	-2.07	0.000395	1.31	0.067371	-1.19	0.597233
NM_001083621	ZBTB40	TC01000282.hg.1	zinc finger and BTB domain containing 40	chr1	22778344	22857650	+	8.99	8.81	8.45	8.15	8.56	-1.23	0.012031	1.45	0.002564	-1.08	0.218831
ENST00000438551	ZBTB40-IT1	TC01000283.hg.1	ZBTB40 intronic transcript 1 (non-protein coding); novel transcript	chr1	22843967	22846201	+	5.78	5.93	5.37	5.48	5.52	1.08	0.362626	1.33	0.059065	-1.11	0.067484
NM_001006943	EPHA8	TC01000284.hg.1	EPH receptor A8	chr1	22890004	22930087	+	5.63	5.68	5.33	4.73	5.71	-1.52	1.16e-07	1.23	0.000352	-1.3	9.09e-07
NM_015991	C1QA	TC01000285.hg.1	complement component 1, q subcomponent, A chain	chr1	22962999	22966175	+	4.35	4.63	4.62	4.09	4.59	-1.44	4.1e-05	-1.21	0.001913	1.02	0.275479
NM_001114101	C1QC	TC01000286.hg.1	complement component 1, q subcomponent, C chain	chr1	22970118	22974603	+	5	5.49	5.39	5.34	5.62	-1.03	0.065004	-1.31	0.001225	-1.17	0.000181
NM_000491	C1QB	TC01000287.hg.1	complement component 1, q subcomponent, B chain	chr1	22979255	22988031	+	4.83	5.05	5.01	4.12	4.88	-1.86	2e-06	-1.13	0.133489	1.1	0.002058
NM_004442	EPHB2	TC01000288.hg.1	EPH receptor B2	chr1	23037331	23241823	+	12.45	12.5	10.75	11.1	10.5	1.27	0.002152	3.26	1.2e-05	1.19	0.007202
NR_039832	MIR4684	TC01000289.hg.1	microRNA 4684	chr1	23046010	23046091	+	5.4	5.69	5.43	4.59	5.19	-1.79	0.001616	-1.02	0.736548	1.18	0.095986
		TC01000290.hg.1		chr1	23075310	23075404	+	7.11	6.95	6.97	5.73	6.74	-2.36	0.002756	1.1	0.659168	1.18	0.157835
		TC01000291.hg.1		chr1	23243783	23247347	+	7.57	6.68	4.55	4.59	4.67	1.03	0.800953	8.09	6e-06	-1.09	0.266204
NM_001009999	KDM1A	TC01000292.hg.1	lysine (K)-specific demethylase 1A	chr1	23345941	23410184	+	14.33	13.42	12.88	12.6	12.9	-1.22	0.023924	2.74	6.7e-05	-1.01	0.911147
NR_036057	MIR3115	TC01000293.hg.1	microRNA 3115	chr1	23370798	23370865	+	4.18	4.2	3.78	3.6	4.4	-1.13	0.059731	1.32	0.12344	-1.53	0.008924
ENST00000384208	RNU6-514P	TC01000294.hg.1	RNA, U6 small nuclear 514, pseudogene	chr1	23489197	23489303	+	4.53	4.99	4.31	4.18	4.73	-1.09	0.215978	1.17	0.074311	-1.34	0.014145
ENST00000516769	RNU6-135P	TC01000295.hg.1	RNA, U6 small nuclear 135, pseudogene	chr1	23490446	23490546	+	4.9	6.14	5.22	6.16	5.67	1.92	0.002101	-1.25	0.137676	-1.37	0.035051
NR_033690	C1orf213	TC01000296.hg.1	chromosome 1 open reading frame 213	chr1	23695460	23698332	+	6.07	5.85	5.12	4.32	4.75	-1.74	0.000265	1.94	0.000114	1.29	0.006438
		TC01000297.hg.1		chr1	23853365	23855542	+	4.02	3.92	3.83	3.99	4.29	1.12	0.071053	1.15	0.128626	-1.37	0.002377
NR_027042	MDS2	TC01000298.hg.1	myelodysplastic syndrome 2 translocation associated	chr1	23907985	23967058	+	4.95	5.07	4.77	4.49	5.03	-1.22	0.000109	1.13	0.005979	-1.2	0.000295
NM_000975	RPL11	TC01000299.hg.1	ribosomal protein L11	chr1	24018269	24022915	+	11.42	11.6	10.3	10.69	9.32	1.31	0.017244	2.18	0.000248	1.97	0.000178
NM_003198	TCEB3	TC01000300.hg.1	transcription elongation factor B (SIII), polypeptide 3 (110kDa, elongin A)	chr1	24069645	24088549	+	12.88	11.96	11.28	10.98	10.53	-1.23	0.006854	3.03	8e-06	1.68	0.000163
NM_020362	PITHD1	TC01000301.hg.1	PITH (C-terminal proteasome-interacting domain of thioredoxin-like) domain containing 1	chr1	24104876	24114722	+	10.58	9.67	9.03	8.36	9.58	-1.59	1.8e-07	2.94	6.89e-08	-1.47	0.000147
NM_007260	LYPLA2	TC01000302.hg.1	lysophospholipase II	chr1	24117460	24122029	+	11.52	10.55	10.8	10.3	10.72	-1.42	0.0047	1.64	0.00171	1.06	0.295532
		TC01000303.hg.1		chr1	24208745	24208842	+	4.08	4.24	4.37	3.43	4.16	-1.92	0.003799	-1.23	0.204721	1.16	0.279551
NR_039615	MIR378F	TC01000304.hg.1	microRNA 378f	chr1	24255560	24255637	+	3.68	3.66	3.93	3.14	4.13	-1.72	0.000131	-1.19	0.386456	-1.15	0.018533
NM_017761	PNRC2	TC01000305.hg.1	proline-rich nuclear receptor coactivator 2	chr1	24285599	24289952	+	13.92	13.58	13.38	12.96	13.91	-1.34	8e-05	1.45	0.000178	-1.45	3.1e-05
OTTHUMT00000008400	RP11-293P20.2	TC01000306.hg.1	novel transcript, antisense to MYOM3	chr1	24367343	24413289	+	5.17	5.22	5.26	4.49	5.31	-1.71	0.000101	-1.06	0.288552	-1.04	0.267411
OTTHUMT00000008407	RP11-293P20.4	TC01000307.hg.1	novel transcript, antisense to MYOM3	chr1	24393264	24410055	+	4.33	4.25	3.97	3.42	4.14	-1.46	0.002316	1.28	0.066568	-1.12	0.452261
NR_027087	LOC284632	TC01000308.hg.1	uncharacterized LOC284632; novel transcript	chr1	24526730	24538183	+	4.81	4.91	4.82	4.51	5.18	-1.24	0.00484	-1.01	0.558597	-1.28	0.008807
NM_001195010	GRHL3	TC01000309.hg.1	grainyhead-like 3 (Drosophila)	chr1	24645812	24690972	+	5.33	5.76	9.82	12.37	11.32	5.85	2.9e-05	-22.52	2.67e-07	-2.83	0.000185
NM_020448	NIPAL3	TC01000310.hg.1	NIPA-like domain containing 3	chr1	24742245	24799473	+	11.08	10.13	8.91	9.19	8.6	1.21	0.011117	4.48	7e-06	1.25	0.012727
NM_001251977	RCAN3	TC01000311.hg.1	RCAN family member 3	chr1	24828841	24863510	+	10.27	9.31	9.36	10.34	9.53	1.98	6.8e-05	1.89	0.0001	-1.13	0.019672
NM_001010980	NCMAP	TC01000312.hg.1	noncompact myelin associated protein	chr1	24882567	24935819	+	5.48	5.59	6.04	6.12	6.88	1.05	0.200562	-1.48	0.003825	-1.79	0.000201
NM_005839	SRRM1	TC01000313.hg.1	serine/arginine repetitive matrix 1	chr1	24958207	24999772	+	12.9	12.97	11.43	11.72	11.37	1.23	0.000368	2.77	5e-06	1.04	0.031157
NM_013943	CLIC4	TC01000314.hg.1	chloride intracellular channel 4	chr1	25071760	25170815	+	15.79	14.06	10.73	11.02	10.41	1.22	0.001899	33.21	1.47e-08	1.25	0.000529
		TC01000315.hg.1		chr1	25236634	25236727	+	15.18	14.99	15.41	15.05	15.42	-1.28	8.3e-07	-1.17	0.004781	-1.01	0.157497
OTTHUMT00000009317	RP11-84D1.1	TC01000316.hg.1	putative novel transcript	chr1	25287836	25289588	+	4.56	4.47	3.52	3.59	4.03	1.05	0.000843	2.06	0.000342	-1.43	3.19e-07
OTTHUMT00000009318	RP4-706G24.1	TC01000317.hg.1	putative novel transcript	chr1	25534630	25535360	+	4.5	4.52	4.37	3.77	4.63	-1.52	0.004598	1.1	0.19127	-1.2	0.017199
NM_001127691	RHD	TC01000318.hg.1	Rh blood group, D antigen	chr1	25598981	25656936	+	5.12	4.98	4.56	4.24	4.67	-1.25	1e-06	1.47	6.6e-05	-1.08	8.1e-05
NM_014313	TMEM50A	TC01000319.hg.1	transmembrane protein 50A	chr1	25664408	25688852	+	15.27	14.64	13.83	13.45	13.06	-1.3	0.000447	2.71	4e-05	1.71	3.3e-05
ENST00000516706	RNU6-1171P	TC01000320.hg.1	RNA, U6 small nuclear 1171, pseudogene	chr1	25667462	25667525	+	6.48	5.95	5.32	5.41	5.27	1.06	0.487395	2.23	0.002562	1.03	0.728462
		TC01000321.hg.1		chr1	25725203	25725771	+	12.76	11.9	11.72	11.43	10.68	-1.22	0.014193	2.04	0.000694	2.06	5.5e-05
NM_018202	TMEM57	TC01000322.hg.1	transmembrane protein 57	chr1	25757388	25826700	+	12.76	10.59	10.79	11.78	11.08	1.99	5.7e-05	3.91	9e-06	-1.23	0.029978
NM_015627	LDLRAP1	TC01000323.hg.1	low density lipoprotein receptor adaptor protein 1	chr1	25870071	25895377	+	8.34	7.11	7.31	6.81	7.69	-1.42	0.00012	2.04	5.2e-05	-1.3	0.000255
OTTHUMT00000012834	RP11-70P17.1	TC01000324.hg.1	putative novel transcript	chr1	25907969	25916847	+	4.26	3.78	4	3.64	3.79	-1.28	0.065529	1.2	0.210824	1.15	0.209677
NM_020379	MAN1C1	TC01000325.hg.1	mannosidase, alpha, class 1C, member 1	chr1	25943959	26112698	+	5.55	5	4.43	3.77	4.1	-1.58	0	2.17	4.86e-07	1.26	0
NM_020451	SEPN1	TC01006315.hg.1	selenoprotein N, 1	chr1	26126667	26144713	+	12.47	13.08	8.75	10.96	8.67	4.61	1.2e-05	13.12	2e-06	1.06	0.101476
NM_001099625	MTFR1L	TC01006314.hg.1	mitochondrial fission regulator 1-like	chr1	26145131	26159433	+	7.17	7.95	6.44	6.64	6.62	1.15	0.033084	1.65	0.000657	-1.13	0.050876
OTTHUMT00000019313	RP1-125I3.2	TC01000327.hg.1	putative novel transcript	chr1	26186104	26189911	+	5.91	5.62	5.24	5.01	5.8	-1.17	0.017367	1.59	0.00283	-1.48	0.003456
		TC01000328.hg.1		chr1	26203987	26204096	+	5.32	5.57	5.09	4.19	4.93	-1.86	0.001067	1.17	0.697293	1.12	0.074597
ENST00000384508	RNU6-110P	TC01000329.hg.1	RNA, U6 small nuclear 110, pseudogene	chr1	26290688	26290791	+	4.61	4.99	4.62	3.69	4.57	-1.91	3e-06	-1	0.972359	1.03	0.417324
		TC01000330.hg.1		chr1	26332497	26332621	+	4.11	4.15	3.72	3.36	3.8	-1.29	0.000206	1.31	0.005855	-1.06	0.018929
		TC01000331.hg.1		chr1	26332707	26332790	+	4.23	4.37	4.58	3.75	4.57	-1.77	0.003353	-1.27	0.185261	1	0.36899
NM_004455	EXTL1	TC01000332.hg.1	exostosin-like glycosyltransferase 1; exostoses (multiple)-like 1	chr1	26346375	26362955	+	4.39	4.66	4.16	3.87	4.07	-1.22	1.5e-05	1.17	0.015253	1.07	0.0016
NM_001243532	PDIK1L	TC01000333.hg.1	PDLIM1 interacting kinase 1 like	chr1	26437656	26452039	+	7.78	6.78	7.51	8.01	7.86	1.41	6.1e-05	1.21	0.094312	-1.28	0.00024
NM_024869	FAM110D	TC01000334.hg.1	family with sequence similarity 110, member D	chr1	26485511	26489119	+	5.2	5.14	4.87	4.87	5.18	-1.01	0.343929	1.25	0.064978	-1.23	0.067728
NM_015871	ZNF593	TC01000335.hg.1	zinc finger protein 593	chr1	26496362	26498551	+	6.92	6.63	6.44	5.9	6.54	-1.46	3.4e-05	1.39	0.03251	-1.07	0.072162
NM_006314	CNKSR1	TC01000336.hg.1	connector enhancer of kinase suppressor of Ras 1	chr1	26503894	26516377	+	5.09	5.16	6.45	7.04	6.63	1.51	5.6e-05	-2.56	5e-06	-1.13	0.006124
NM_198137	CATSPER4	TC01000337.hg.1	cation channel, sperm associated 4	chr1	26517052	26529459	+	4.4	4.68	4.34	3.98	4.4	-1.28	2e-06	1.05	0.070664	-1.04	0.004852
ENST00000451482	LOC101928303	TC01000338.hg.1	uncharacterized LOC101928303	chr1	26551811	26556331	+	5.51	5.29	5.48	4.31	5.69	-2.26	8e-06	1.02	0.526173	-1.16	0.020949
NM_022778	CEP85	TC01000339.hg.1	centrosomal protein 85kDa	chr1	26560691	26605299	+	10.72	9.58	8.87	8.71	8.99	-1.11	0.002207	3.62	1.2e-05	-1.09	0.005005
		TC01000340.hg.1		chr1	26575392	26580855	+	5.85	5.63	5.27	5.07	5.17	-1.15	0.049214	1.49	0.030458	1.07	0.230144
NM_031286	SH3BGRL3	TC01000341.hg.1	SH3 domain binding glutamate-rich protein like 3; SH3 domain binding glutamic acid-rich protein like 3	chr1	26605667	26608013	+	9.16	10.31	8.49	7.87	8.16	-1.53	0.001348	1.59	0.002724	1.26	0.013668
NM_001803	CD52	TC01000342.hg.1	CD52 molecule	chr1	26644411	26647014	+	4.99	5.01	5.15	4.67	4.98	-1.39	0.002051	-1.11	0.212678	1.12	0.147075
NM_024674	LIN28A	TC01000343.hg.1	lin-28 homolog A (C. elegans); lin-28 homolog (C. elegans)	chr1	26737269	26756219	+	4.78	4.85	4.96	4.55	5.12	-1.33	0.002713	-1.14	0.049392	-1.11	0.039522
NM_001243564	DHDDS	TC01000344.hg.1	dehydrodolichyl diphosphate synthase	chr1	26758773	26797795	+	8.02	9.03	8.1	8.51	8.16	1.33	1.3e-05	-1.06	0.060449	-1.04	0.060487
		TC01000345.hg.1		chr1	26763092	26764286	+	5.2	5.11	5.13	4.92	5.26	-1.16	0.26533	1.05	0.493766	-1.09	0.277793
NM_005517	HMGN2	TC01000346.hg.1	high mobility group nucleosomal binding domain 2; high-mobility group nucleosomal binding domain 2	chr1	26798902	26803133	+	14.6	13.81	13.39	13.4	13.52	1.01	0.840107	2.32	5e-06	-1.09	0.014169
NM_001006665	RPS6KA1	TC01000347.hg.1	ribosomal protein S6 kinase, 90kDa, polypeptide 1	chr1	26856249	26901521	+	8.19	7.42	8.6	7.98	8.92	-1.54	1.2e-05	-1.33	0.002842	-1.25	0.004034
NR_031740	MIR1976	TC01000348.hg.1	microRNA 1976	chr1	26881033	26881084	+	6.02	7.03	6.81	6.31	6.07	-1.42	0.011912	-1.73	0.011198	1.67	0.028292
NM_006015	ARID1A	TC01000349.hg.1	AT rich interactive domain 1A (SWI-like)	chr1	27022522	27108601	+	10.19	10.57	9.63	9.67	9.77	1.02	0.347692	1.47	0.0046	-1.1	0.04825
NM_001202554	PIGV	TC01000350.hg.1	phosphatidylinositol glycan anchor biosynthesis, class V	chr1	27113963	27124894	+	6.55	6.54	6.64	6.51	6.74	-1.1	0.000711	-1.06	0.046685	-1.07	0.000814
		TC01000351.hg.1		chr1	27145537	27392034	+	11.33	11.3	12.19	11.06	12.63	-2.19	7.67e-07	-1.82	0.000166	-1.36	0.005163
NM_032283	ZDHHC18	TC01000352.hg.1	zinc finger, DHHC-type containing 18	chr1	27153201	27183406	+	8.56	8.48	7.84	8.45	7.93	1.53	0.00227	1.65	0.005268	-1.06	0.23483
NM_006142	SFN	TC01000353.hg.1	stratifin	chr1	27189629	27190948	+	12.87	6.63	13.21	13.87	13.39	1.58	1.1e-05	-1.27	0.01065	-1.13	0.044327
OTTHUMT00000012180	RP1-50O24.6	TC01000354.hg.1	novel transcript	chr1	27202624	27204736	+	4.68	5.26	4.43	4.33	4.41	-1.07	0.152866	1.19	0.097324	1.01	0.342187
NM_006600	NUDC	TC01000355.hg.1	nudC nuclear distribution protein; nuclear distribution gene C homolog (A. nidulans)	chr1	27226729	27273353	+	11.37	11.64	11.05	10.34	10.99	-1.64	6.21e-08	1.24	0.000694	1.05	0.003649
NM_001013642	TRNP1	TC01000356.hg.1	TMF1-regulated nuclear protein 1	chr1	27320195	27327377	+	7.27	11.33	9.66	8.83	9.3	-1.78	0.002729	-5.26	3.7e-05	1.28	0.035073
		TC01000357.hg.1		chr1	27533766	27533868	+	17.58	17.38	17.42	17.09	17.34	-1.26	0.0002	1.12	0.250088	1.05	0.021133
NM_015023	WDTC1	TC01000358.hg.1	WD and tetratricopeptide repeats 1	chr1	27561007	27635110	+	8.89	8.88	7.64	8.44	7.39	1.74	8.5e-05	2.37	8e-06	1.2	0.003468
NM_032125	TMEM222	TC01000359.hg.1	transmembrane protein 222	chr1	27648636	27662891	+	7.34	7.29	7.03	6.48	7.14	-1.46	5.21e-08	1.25	0.00044	-1.08	2.8e-05
NR_033926	LOC644961	TC01000360.hg.1	actin, gamma 1 pseudogene; RNA, U6 small nuclear 48, pseudogene	chr1	27650365	27653016	+	6.99	6.79	6.45	6.04	6.41	-1.33	0.008536	1.46	0.031237	1.03	0.772145
NM_001193308	SYTL1	TC01000361.hg.1	synaptotagmin-like 1	chr1	27668483	27680423	+	4.87	4.91	5.2	4.91	5.28	-1.23	6.6e-05	-1.25	0.000825	-1.06	0.023612
NM_005281	GPR3	TC01000362.hg.1	G protein-coupled receptor 3	chr1	27719148	27722318	+	8.08	8.1	6.88	6.45	5.99	-1.35	0.002522	2.3	0.000216	1.85	0.000175
OTTHUMT00000009524	RP4-752I6.1	TC01000363.hg.1	novel transcript	chr1	27783709	27786093	+	3.94	4.76	4.45	4.44	5.32	-1	0.938428	-1.42	0.046429	-1.83	0.004973
OTTHUMT00000009779	RP1-159A19.4	TC01000364.hg.1	putative novel transcript	chr1	27852316	27857072	+	4.42	5.57	4.54	3.79	4.33	-1.69	0.004328	-1.09	0.572926	1.16	0.411694
OTTHUMT00000100241	RP11-288L9.4	TC01000365.hg.1	putative novel transcript	chr1	27995979	27996787	+	3.55	3.93	3.9	3.32	4.11	-1.5	0.000205	-1.27	0.024216	-1.15	0.010789
ENST00000384367	RNU6-424P	TC01000366.hg.1	RNA, U6 small nuclear 424, pseudogene	chr1	28020242	28020346	+	6.02	5.55	6.78	4.98	6.52	-3.48	0.000626	-1.69	0.016095	1.19	0.296269
NM_001143912	FAM76A	TC01000367.hg.1	family with sequence similarity 76, member A	chr1	28052490	28089633	+	8.36	8.3	8.03	8.16	7.95	1.09	0.001055	1.25	0.000702	1.06	0.002824
NM_177424	STX12	TC01000368.hg.1	syntaxin 12	chr1	28099694	28150963	+	8.74	9.19	8.21	8.5	6.98	1.22	0.037191	1.44	0.007552	2.35	7.3e-05
ENST00000411130	RNU6-1245P	TC01000369.hg.1	RNA, U6 small nuclear 1245, pseudogene	chr1	28151049	28151154	+	5.38	5.06	5.55	4.52	5.81	-2.03	0.009203	-1.12	0.82235	-1.2	0.167917
NM_002713	PPP1R8	TC01000370.hg.1	protein phosphatase 1, regulatory subunit 8; protein phosphatase 1, regulatory (inhibitor) subunit 8	chr1	28157252	28178187	+	8.76	9.18	8.59	7.93	8.77	-1.57	1.4e-07	1.13	0.00306	-1.13	2.3e-05
NR_002997	SCARNA1	TC01000371.hg.1	small Cajal body-specific RNA 1	chr1	28160912	28161077	+	6.39	5.8	6.87	6.1	6.91	-1.71	0.000294	-1.4	0.00167	-1.03	0.877698
NM_001039477	THEMIS2	TC01000372.hg.1	thymocyte selection associated family member 2	chr1	28199055	28213196	+	5.36	5.57	5.63	5.34	5.87	-1.22	0.000723	-1.21	0.008094	-1.18	0.002131
NM_001009568	SMPDL3B	TC01000373.hg.1	sphingomyelin phosphodiesterase, acid-like 3B	chr1	28261504	28285668	+	5.29	5.42	8.34	10.44	9.66	4.28	0.000607	-8.24	0.000162	-2.51	0.018087
NM_018053	XKR8	TC01000374.hg.1	XK, Kell blood group complex subunit-related family, member 8	chr1	28285973	28294607	+	7.05	7.07	6.99	7.2	7.62	1.16	0.000703	1.04	0.217426	-1.54	1.3e-05
NM_016311	ATPIF1	TC01000375.hg.1	ATPase inhibitory factor 1	chr1	28562602	28573417	+	10.71	10.41	9.12	8.47	9.18	-1.57	0.000574	3.01	4e-06	-1.04	0.266828
NM_031459	SESN2	TC01000377.hg.1	sestrin 2	chr1	28585963	28609002	+	8.75	8.39	7.63	6.64	7.5	-1.98	0.002628	2.18	0.001344	1.09	0.972209
NM_001127350	MED18	TC01000378.hg.1	mediator complex subunit 18; mediator of RNA polymerase II transcription subunit 18-like	chr1	28655513	28662478	+	8.25	8.09	7.55	6.64	7.65	-1.88	9e-06	1.62	7.4e-05	-1.07	0.038607
NM_001048183	PHACTR4	TC01000379.hg.1	phosphatase and actin regulator 4	chr1	28696093	28826881	+	11.74	10.98	10.68	10.71	10.65	1.02	0.266065	2.08	7e-06	1.02	0.742622
ENST00000408289	RNU6ATAC27P	TC01000380.hg.1	RNA, U6atac small nuclear 27, pseudogene	chr1	28807874	28807992	+	3.95	3.92	4.18	3.3	4.26	-1.84	0.000539	-1.18	0.067717	-1.06	0.518563
NM_001048194	RCC1	TC01000381.hg.1	regulator of chromosome condensation 1; small nucleolar RNA host gene 3 (non-protein coding); small nucleolar RNA, H/ACA box 73A	chr1	28832455	28865708	+	10.92	10.65	10.55	9.59	10.77	-1.94	1.1e-08	1.3	0.000181	-1.17	4e-06
ENST00000363217	SNORA73B	TC01000382.hg.1	small nucleolar RNA, H/ACA box 73B; RNA, U105A small nucleolar	chr1	28835071	28835274	+	16.73	15.45	16.22	15.2	16.44	-2.03	0.000311	1.43	0.003255	-1.16	0.211499
		TC01000383.hg.1		chr1	28843988	28844087	+	5.97	6.41	6.27	5.07	5.41	-2.3	3.7e-05	-1.23	0.033674	1.81	0.00015
NM_017846	TRNAU1AP	TC01000384.hg.1	tRNA selenocysteine 1 associated protein 1	chr1	28879529	28905057	+	7.6	7.14	7.05	6.7	7.12	-1.27	4.2e-05	1.46	0.000378	-1.05	0.006555
NM_001193532	RAB42	TC01000385.hg.1	RAB42, member RAS oncogene family	chr1	28918712	28921955	+	7.53	6.93	6.31	6.21	6.11	-1.07	0.165818	2.34	0.000139	1.15	0.01061
OTTHUMT00000010341	RP11-442N24__B.1	TC01000386.hg.1	putative novel transcript	chr1	28969740	28975042	+	5.41	5.01	4.42	3.98	4.42	-1.36	0.008379	1.98	0.001592	-1	0.659322
OTTHUMT00000010342	RP11-442N24__B.1	TC01000387.hg.1	putative novel transcript	chr1	28972603	28975093	+	5.42	5.43	5.2	3.68	5.04	-2.87	3e-06	1.16	0.149097	1.11	0.017963
NR_004407	RNU11	TC01000388.hg.1	RNA, U11 small nuclear	chr1	28975112	28975246	+	11.54	11.14	9.87	8.82	9.74	-2.07	2.3e-05	3.19	1.5e-05	1.1	0.394809
NM_006582	GMEB1	TC01000389.hg.1	glucocorticoid modulatory element binding protein 1	chr1	28995240	29045865	+	9.3	9.09	8.73	8.1	8.66	-1.54	9.5e-05	1.49	0.000241	1.05	0.055596
		TC01000390.hg.1		chr1	29016177	29016306	+	4.79	4.64	4.05	4.36	4.08	1.24	0.108886	1.67	0.083304	-1.02	0.825786
NM_001172828	YTHDF2	TC01000391.hg.1	YTH domain family, member 2	chr1	29063133	29096287	+	9.98	9.68	9.39	8.82	9.6	-1.49	7.45e-07	1.51	1.4e-05	-1.16	4.3e-05
NM_000911	OPRD1	TC01000392.hg.1	opioid receptor, delta 1	chr1	29138654	29190208	+	5.94	5.63	5.13	4.87	5.72	-1.19	1.4e-05	1.76	0.000278	-1.5	5.12e-07
OTTHUMT00000010343	RP1-212P9.2	TC01000393.hg.1	putative novel transcript	chr1	29194087	29197779	+	3.97	3.94	3.27	3.39	3.34	1.09	0.078533	1.63	0.000343	-1.05	0.305815
NM_001166005	EPB41	TC01000394.hg.1	erythrocyte membrane protein band 4.1; erythrocyte membrane protein band 4.1 (elliptocytosis 1, RH-linked)	chr1	29213603	29446558	+	9.63	6.74	9.09	10.41	9.44	2.5	2e-06	1.45	7.9e-05	-1.27	0.000322
		TC01000395.hg.1		chr1	29312222	29312322	+	6.87	6.28	7.82	6.71	8.79	-2.15	0.000862	-1.93	0.004379	-1.96	0.000902
OTTHUMT00000010391	RP11-242O24.5	TC01000396.hg.1	novel transcript, antisense to SFRS4	chr1	29479001	29479503	+	5.19	5.01	4.52	4.19	5.01	-1.26	0.00986	1.59	0.007094	-1.41	0.003338
OTTHUMT00000010000	RP11-467D18.2	TC01000397.hg.1	Putative novel transcript	chr1	29550445	29551328	+	3.87	4.23	4.09	3.58	4.22	-1.42	0.048457	-1.16	0.089042	-1.09	0.018181
NM_001195001	PTPRU	TC01000398.hg.1	protein tyrosine phosphatase, receptor type, U	chr1	29563028	29653325	+	8.17	8.54	6.71	7.64	6.72	1.9	6.9e-05	2.75	1.2e-05	-1	0.853243
		TC01000399.hg.1		chr1	30357749	30357852	+	6.36	6.4	6.23	5.31	6.12	-1.88	0.015322	1.1	0.383768	1.08	0.493519
OTTHUMT00000010419	RP5-893G23.1	TC01000400.hg.1	putative novel transcript	chr1	30613110	30614454	+	3.77	3.75	3.81	3.83	3.95	1.01	0.815738	-1.02	0.690677	-1.1	0.217253
OTTHUMT00000091345	RP4-591L5.2	TC01000401.hg.1	putative novel transcript	chr1	30888672	30893955	+	3.11	3.31	3.25	3.25	3.36	1	0.340859	-1.1	0.045737	-1.08	0.02879
NR_034182	MATN1-AS1	TC01000402.hg.1	MATN1 antisense RNA 1; novel transcript	chr1	31190940	31199674	+	5.12	4.97	4.77	4.27	4.78	-1.41	5.99e-08	1.27	5.9e-05	-1.01	0.012544
OTTHUMT00000010557	RP1-65J11.1	TC01000403.hg.1	putative novel transcript	chr1	31297075	31306693	+	4.87	4.81	4.69	3.83	4.59	-1.82	0.000253	1.13	0.023746	1.07	0.580065
ENST00000410852	RN7SKP91	TC01000404.hg.1	RNA, 7SK small nuclear pseudogene 91	chr1	31316670	31316957	+	5.99	5.66	6.02	5.96	6.97	-1.04	0.22261	-1.02	0.46179	-1.94	4.6e-05
ENST00000431202	LOC400748	TC01000405.hg.1	uncharacterized LOC400748; novel transcript	chr1	31331005	31333101	+	4.98	5	4.71	3.9	5.17	-1.76	0.000211	1.2	0.050789	-1.37	0.00207
NR_002762	PRO0611	TC01000406.hg.1	PRO0611 protein	chr1	31460912	31461481	+	4.53	4.98	4.78	4.52	4.98	-1.2	0.313742	-1.19	0.407533	-1.14	0.708984
NM_016505	ZCCHC17	TC01000407.hg.1	zinc finger, CCHC domain containing 17	chr1	31769842	31837783	+	11.34	11.52	10.4	10.92	10.59	1.43	0.003584	1.91	9.4e-05	-1.14	0.031639
NM_001199037	SERINC2	TC01000408.hg.1	serine incorporator 2	chr1	31882412	31907527	+	8.03	8.87	8.2	7.98	8.43	-1.17	0.01421	-1.12	0.010847	-1.17	0.007196
NR_034112	LINC01225	TC01000409.hg.1	long intergenic non-protein coding RNA 1225; ornithine decarboxylase 1 pseudogene; putative novel transcript	chr1	31971839	31974167	+	4.44	4.61	4.25	4.66	5.01	1.33	0.000146	1.14	0.060132	-1.7	1.4e-05
NR_027085	LINC01226	TC01000410.hg.1	long intergenic non-protein coding RNA 1226; novel transcript (LOC284551)	chr1	31984036	31989846	+	4.78	4.97	5.04	4.27	5.11	-1.71	1.5e-05	-1.2	0.010356	-1.05	0.07687
NM_001204414	TINAGL1	TC01000411.hg.1	tubulointerstitial nephritis antigen-like 1	chr1	32042086	32053288	+	8.29	6.25	9.08	9.26	8.83	1.13	0.102788	-1.73	0.001715	1.19	0.032613
NM_001525	HCRTR1	TC01000412.hg.1	hypocretin (orexin) receptor 1	chr1	32083287	32098119	+	4.7	4.84	4.64	4.31	4.47	-1.26	9.39e-09	1.04	0.248228	1.13	1.19e-07
OTTHUMT00000011055	RP11-73M7.6	TC01000413.hg.1	novel transcript, antisense to COL16A1	chr1	32121710	32125539	+	5.12	5.7	5.85	5.43	5.75	-1.34	3.6e-05	-1.66	0.008711	1.07	0.051769
		TC01000414.hg.1		chr1	32254731	32256923	+	6.28	6.8	6.41	6.09	6.57	-1.26	0.042593	-1.1	0.440561	-1.12	0.090679
		TC01000415.hg.1		chr1	32379174	32380745	+	4.63	4.63	4.83	4.25	4.5	-1.49	0.000278	-1.15	0.112145	1.26	0.001367
OTTHUMT00000011908	RP4-534N18.2	TC01000416.hg.1	putative novel transcript	chr1	32398621	32399576	+	5.87	5.96	5.91	5.91	5.5	-1	0.945239	-1.03	0.460905	1.34	0.024774
NM_006559	KHDRBS1	TC01000417.hg.1	KH domain containing, RNA binding, signal transduction associated 1	chr1	32479430	32526451	+	12.34	12.06	11.8	11.56	11.87	-1.18	0.000886	1.46	0.001351	-1.05	0.06584
NM_018056	TMEM39B	TC01000418.hg.1	transmembrane protein 39B	chr1	32537632	32568467	+	7.79	7.47	6.58	6.06	6.58	-1.44	8.5e-05	2.3	1.1e-05	1	0.314476
NM_012316	KPNA6	TC01000419.hg.1	karyopherin alpha 6 (importin alpha 7); uncharacterized LOC100652828; uncharacterized LOC100653335; novel transcript	chr1	32573639	32642169	+	12.13	11.92	11.5	11.24	11.65	-1.19	7.1e-05	1.55	2e-06	-1.11	0.00074
NM_175852	TXLNA	TC01000420.hg.1	taxilin alpha	chr1	32645287	32663886	+	12.28	11.44	10.47	10.22	10.76	-1.19	0.000229	3.5	7.64e-07	-1.23	0.00011
NM_024296	CCDC28B	TC01000421.hg.1	coiled-coil domain containing 28B	chr1	32665987	32670991	+	5.39	6.18	5.61	5.6	5.49	-1.01	0.272246	-1.17	0.002021	1.08	0.007831
NM_001160042	IQCC	TC01000422.hg.1	IQ motif containing C	chr1	32671236	32674288	+	7.19	6.76	6.85	6.02	6.68	-1.78	4.46e-07	1.26	0.037844	1.13	0.000193
NM_001099434	DCDC2B	TC01000423.hg.1	doublecortin domain containing 2B	chr1	32674695	32681797	+	4.64	4.87	4.47	4.02	4.62	-1.37	0.000514	1.13	0.052949	-1.11	0.049142
NM_003757	EIF3I	TC01000424.hg.1	eukaryotic translation initiation factor 3, subunit I	chr1	32687185	32697205	+	13.69	13.47	13.01	11.71	12.61	-2.45	6.34e-07	1.61	6.7e-05	1.31	0.000143
NM_032648	FAM167B	TC01000425.hg.1	family with sequence similarity 167, member B	chr1	32712818	32714461	+	4.3	4.66	4.34	3.96	4.82	-1.3	0.009409	-1.03	0.79803	-1.4	0.004297
NM_001042771	LCK	TC01000426.hg.1	LCK proto-oncogene, Src family tyrosine kinase; lymphocyte-specific protein tyrosine kinase	chr1	32716840	32751766	+	4.82	4.98	4.81	4.6	4.92	-1.16	4.9e-09	1.01	0.559932	-1.08	8.02e-08
NM_004964	HDAC1	TC01000427.hg.1	histone deacetylase 1	chr1	32757687	32799236	+	11.62	11.44	11.27	11.27	11.15	-1	0.669272	1.27	0.005189	1.09	0.036806
		TC01000428.hg.1		chr1	32816855	32818023	+	4.76	5.22	4.48	4.03	4.46	-1.36	0.000245	1.22	0.02765	1.01	0.698047
ENST00000421153	TSSK3	TC01000429.hg.1	testis-specific serine kinase 3	chr1	32817122	32819143	+	4.77	5.43	4.51	3.92	4.62	-1.51	0.001017	1.2	0.116969	-1.08	0.285923
NM_052841	TSSK3	TC01000430.hg.1	testis-specific serine kinase 3	chr1	32827798	32829924	+	5.4	5.06	4.81	4.6	4.93	-1.16	0.026819	1.5	0.00164	-1.09	0.127668
NM_001145720	ZBTB8B	TC01006317.hg.1	zinc finger and BTB domain containing 8B	chr1	32930658	32953461	+	7.35	6.07	5.85	5.28	5.72	-1.48	0.002193	2.83	0.000681	1.1	0.172307
NM_001040441	ZBTB8A	TC01006316.hg.1	zinc finger and BTB domain containing 8A	chr1	33004772	33071542	+	8.99	8.58	8.28	7.98	8.53	-1.23	2e-06	1.64	6.1e-05	-1.19	8.54e-07
		TC01000432.hg.1		chr1	33105552	33105653	+	5.77	5.04	6.15	5.82	5.98	-1.26	0.002402	-1.3	0.046866	1.13	0.026457
NM_001135255	RBBP4	TC01000433.hg.1	retinoblastoma binding protein 4	chr1	33116743	33151812	+	13.71	13.11	12.92	12.58	12.76	-1.27	7.5e-07	1.72	1e-05	1.12	1.8e-05
NM_001198972	KIAA1522	TC01000434.hg.1	KIAA1522	chr1	33207486	33240571	+	8.01	6.57	9.03	9.26	9.9	1.17	0.003848	-2.03	0.000131	-1.83	2.2e-05
NM_001256121	S100PBP	TC01000435.hg.1	S100P binding protein	chr1	33283043	33324480	+	8.38	8.56	8.19	8.02	8.44	-1.12	0.001371	1.14	0.013634	-1.19	0.000238
NM_002143	HPCA	TC01000436.hg.1	hippocalcin	chr1	33351595	33364042	+	4.83	5.06	5.03	4.52	5.09	-1.42	0.000421	-1.15	0.015394	-1.04	0.955507
		TC01000437.hg.1		chr1	33391895	33392000	+	3.99	3.97	3.95	3.68	4.14	-1.21	0.006201	1.03	0.504066	-1.14	0.030023
OTTHUMT00000011865	RP1-117O3.2	TC01000438.hg.1	putative novel transcript	chr1	33452676	33498070	+	4.7	4.71	5.1	4.84	4.48	-1.2	3.2e-05	-1.32	0.013298	1.53	1e-06
NM_052998	AZIN2	TC01000439.hg.1	antizyme inhibitor 2; arginine decarboxylase	chr1	33546705	33586131	+	6.13	6.11	5.4	4.52	5.12	-1.83	4.64e-07	1.66	4.5e-05	1.21	4.8e-05
NM_152493	ZNF362	TC01000440.hg.1	zinc finger protein 362	chr1	33722146	33766320	+	9.08	7.58	6.52	6.45	6.16	-1.04	0.2482	5.91	1.4e-05	1.28	0.001862
OTTHUMT00000011862	RP11-415J8.3	TC01000441.hg.1	novel transcript	chr1	33780296	33791644	+	5.07	5.46	5.12	5.14	5.29	1.01	0.465724	-1.04	0.599827	-1.12	0.023864
ENST00000432703	LOC101929464	TC01000442.hg.1	uncharacterized LOC101929464; putative novel transcript	chr1	33815953	33828846	+	5.33	5.36	4.79	4.52	4.75	-1.21	0.023621	1.45	0.008708	1.03	0.567528
NM_145238	ZSCAN20	TC01000443.hg.1	zinc finger and SCAN domain containing 20	chr1	33938232	33961995	+	6.08	6.58	5.81	5.81	5.79	-1	0.968295	1.2	0.000838	1.02	0.320851
NM_145205	HMGB4	TC01000444.hg.1	high mobility group box 4; high-mobility group box 4	chr1	34326076	34330392	+	4.32	4.59	4.32	4.13	4.4	-1.14	0.017018	1	0.470731	-1.06	0.801408
NR_038372	CSMD2-AS1	TC01000445.hg.1	CSMD2 antisense RNA 1; novel transcript	chr1	34334554	34351059	+	4.38	4.53	4.27	4.13	4.52	-1.1	0.000311	1.08	0.153974	-1.19	5.8e-05
ENST00000364278	RNA5SP42	TC01000446.hg.1	RNA, 5S ribosomal pseudogene 42	chr1	34578550	34578664	+	6.91	6.18	8.33	5.95	8.29	-5.19	1e-05	-2.69	0.000198	1.03	0.483941
NM_001134734	C1orf94	TC01000447.hg.1	chromosome 1 open reading frame 94	chr1	34632484	34684732	+	4.75	4.81	4.65	4.52	5.05	-1.09	0.000479	1.07	0.05305	-1.32	9e-06
NM_005268	GJB5	TC01000448.hg.1	gap junction protein, beta 5, 31.1kDa	chr1	35220648	35224113	+	5.03	5.16	4.48	4.79	4.66	1.24	0.048832	1.46	0.013356	-1.13	0.19054
NM_153212	GJB4	TC01000449.hg.1	gap junction protein, beta 4, 30.3kDa	chr1	35225342	35229325	+	4.72	5.14	4.93	4.75	5.16	-1.13	0.000619	-1.16	0.293368	-1.18	0.000251
NM_001005752	GJB3	TC01000450.hg.1	gap junction protein, beta 3, 31kDa	chr1	35246790	35251970	+	5.45	5.49	7.78	6.86	7.4	-1.89	3e-05	-5.02	2e-06	1.3	0.000644
NM_002060	GJA4	TC01000451.hg.1	gap junction protein, alpha 4, 37kDa	chr1	35258171	35261348	+	4.01	4.28	3.99	3.72	4.19	-1.2	0	1.02	0.8113	-1.15	0
OTTHUMT00000011553	RP5-997D16.2	TC01000452.hg.1	putative novel transcript	chr1	35316295	35317156	+	4.54	4.44	3.86	3.19	3.58	-1.59	0.009788	1.61	0.025594	1.21	0.195969
		TC01000453.hg.1		chr1	35409357	35409425	+	4.64	4.87	4.24	4.4	4.26	1.12	0.090145	1.32	0.119521	-1.01	0.811603
NM_024772	ZMYM1	TC01000454.hg.1	zinc finger, MYM-type 1	chr1	35525387	35581460	+	10.52	10.49	9.91	10.26	9.83	1.27	0.000136	1.52	0.000431	1.06	0.074684
		TC01000455.hg.1		chr1	35661570	35661663	+	9.15	8.36	9.3	7.76	9.28	-2.92	3.1e-05	-1.11	0.24309	1.01	0.701326
NM_005095	ZMYM4	TC01000456.hg.1	zinc finger, MYM-type 4	chr1	35734568	35887659	+	11.59	11.73	10.84	11.24	10.78	1.32	0.000393	1.68	0.000319	1.05	0.044152
		TC01000457.hg.1		chr1	35775875	35776026	+	5.4	5.24	5.15	4.35	5.14	-1.75	0.00041	1.19	0.031444	1.01	0.814232
NM_001014839	NCDN	TC01000458.hg.1	neurochondrin	chr1	36023074	36032875	+	7.47	7.58	6.57	6.42	6.56	-1.11	0.130922	1.87	0.000531	1.01	0.899843
NM_178548	TFAP2E	TC01000459.hg.1	transcription factor AP-2 epsilon (activating enhancer binding protein 2 epsilon)	chr1	36038971	36060929	+	4.85	4.86	4.59	4.23	4.78	-1.28	0.004041	1.2	0.063195	-1.15	0.154618
OTTHUMT00000012733	RP5-983H21.3	TC01000460.hg.1		chr1	36057977	36059256	+	6.05	6.19	6.39	6.23	6.33	-1.11	0.086945	-1.26	0.043544	1.04	0.551075
OTTHUMT00000023222	RP11-435D7.3	TC01000461.hg.1	putative novel transcript	chr1	36204990	36209177	+	6.89	6.65	5.75	5.1	5.8	-1.56	0.001253	2.21	0.014071	-1.04	0.484822
NM_017629	AGO4	TC01000462.hg.1	argonaute RISC catalytic component 4	chr1	36273773	36323491	+	8.96	8.44	7.71	9.04	7.8	2.52	8.76e-07	2.38	2e-06	-1.07	0.021575
NM_012199	AGO1	TC01000463.hg.1	argonaute RISC catalytic component 1	chr1	36335409	36389900	+	11.28	10.66	9.64	9.95	9.48	1.24	0.013265	3.12	5.5e-05	1.11	0.024229
AK025726	AGO1	TC01000464.hg.1	argonaute RISC catalytic component 1	chr1	36391433	36395210	+	8.38	6.63	5.86	5.77	5.63	-1.07	0.665172	5.72	0.000105	1.17	0.687546
NM_024852	AGO3	TC01000465.hg.1	argonaute RISC catalytic component 3	chr1	36396319	36522063	+	9.18	9.35	8.65	8.9	8.5	1.18	0.000203	1.44	0.000191	1.11	0.002824
NM_014466	TEKT2	TC01000466.hg.1	tektin 2 (testicular)	chr1	36549676	36553876	+	4.84	4.82	4.64	4.38	4.72	-1.2	0.005048	1.15	0.05911	-1.06	0.605469
NM_017825	ADPRHL2	TC01000467.hg.1	ADP-ribosylhydrolase like 2	chr1	36554453	36559533	+	8.42	7.79	7.04	6.42	6.76	-1.53	3.2e-05	2.61	0.000102	1.21	0.000802
NM_018067	MAP7D1	TC01000468.hg.1	MAP7 domain containing 1	chr1	36621194	36646450	+	9.45	9.47	8.54	7.55	8.13	-1.99	1.2e-05	1.88	0.000734	1.33	0.000462
NM_005119	THRAP3	TC01000469.hg.1	thyroid hormone receptor associated protein 3	chr1	36690017	36770958	+	12.89	12.82	11.79	12.42	11.79	1.56	1.59e-08	2.15	2.71e-08	-1	0.179745
NM_001162530	SH3D21	TC01006319.hg.1	SH3 domain containing 21	chr1	36771988	36787379	+	7.16	7.34	6.31	6.48	5.96	1.13	0.002852	1.8	0.000139	1.27	0.000126
ENST00000373137	LOC100127947	TC01006318.hg.1	uncharacterized LOC100127947	chr1	36789335	36794818	+	6.12	6.3	5.04	4.84	5.19	-1.14	0.019297	2.11	4.1e-05	-1.11	0.041207
OTTHUMT00000012051	RP4-614N24.1	TC01000471.hg.1	putative novel transcript	chr1	37238741	37241369	+	5.04	5.13	4.56	4.48	4.47	-1.06	0.722633	1.39	0.030903	1.07	0.628677
NR_036217	MIR4255	TC01000472.hg.1	microRNA 4255	chr1	37627164	37627235	+	4.5	4.5	4.88	3.62	4.37	-2.39	0.000516	-1.3	0.048308	1.43	0.012256
ENST00000384598	RNU6-636P	TC01000473.hg.1	RNA, U6 small nuclear 636, pseudogene	chr1	37669211	37669317	+	5.03	4.93	4.91	4.92	5.03	1.01	0.708447	1.09	0.6861	-1.09	0.763119
NM_025079	ZC3H12A	TC01000474.hg.1	zinc finger CCCH-type containing 12A; microRNA 6732	chr1	37940119	37949978	+	6.48	8.13	8.69	8.14	9.29	-1.46	0.000174	-4.61	2e-06	-1.52	0.000116
NM_003462	DNALI1	TC01000475.hg.1	dynein, axonemal, light intermediate chain 1	chr1	38022520	38032458	+	5.92	7.95	5.66	5.41	6.02	-1.19	0.1105	1.2	0.032318	-1.29	0.007248
NM_018101	CDCA8	TC01000476.hg.1	cell division cycle associated 8	chr1	38158090	38175391	+	12.04	11.33	10.44	9.21	9.37	-2.35	7.9e-05	3.02	5.9e-05	2.1	0.000179
		TC01000477.hg.1		chr1	38215874	38215974	+	4.6	4.83	4.78	4.13	4.25	-1.57	0.003969	-1.14	0.080996	1.44	0.007336
NM_001031740	MANEAL	TC01000478.hg.1	mannosidase, endo-alpha-like	chr1	38259474	38267278	+	7.56	5.96	7.39	7.71	7.71	1.24	0.000624	1.12	0.031916	-1.24	0.000649
NM_001142726	C1orf122	TC01000479.hg.1	chromosome 1 open reading frame 122	chr1	38272651	38275126	+	6.44	6.42	6.09	5.03	5.69	-2.1	9.13e-08	1.27	2.5e-05	1.32	5e-06
OTTHUMT00000091276	RP11-109P14.10	TC01000480.hg.1	putative novel transcript	chr1	38326369	38327252	+	6.82	6.84	7.32	6.43	8.27	-1.85	0.000831	-1.41	0.013154	-1.93	3.3e-05
		TC01000481.hg.1		chr1	38349909	38349989	+	4.08	4.46	3.92	4.17	4.24	1.18	0.011366	1.12	0.153205	-1.24	0.000695
ENST00000410350	RNU6-584P	TC01000482.hg.1	RNA, U6 small nuclear 584, pseudogene	chr1	38350695	38350789	+	6.51	5.88	5.88	6.36	6.49	1.39	0.041487	1.55	0.000771	-1.53	0.000476
ENST00000391239	RNU6-510P	TC01000483.hg.1	RNA, U6 small nuclear 510, pseudogene	chr1	38457134	38457241	+	7.17	6.14	7.24	6.19	7.28	-2.06	3e-06	-1.05	0.303363	-1.03	0.47436
NM_016037	UTP11L	TC01000484.hg.1	UTP11-like, U3 small nucleolar ribonucleoprotein (yeast); UTP11-like, U3 small nucleolar ribonucleoprotein, (yeast)	chr1	38474930	38490497	+	11.05	11.36	9.89	9.62	9.8	-1.2	0.001929	2.23	1.5e-05	1.06	0.039942
OTTHUMT00000001200	RP5-884C9.2	TC01000485.hg.1	novel transcript	chr1	38512986	38584697	+	7.07	6.84	7.14	6.51	7.07	-1.55	5e-06	-1.05	0.591315	1.05	0.018174
NR_037432	MIR3659	TC01000486.hg.1	microRNA 3659	chr1	38554903	38555001	+	3.61	4.46	3.44	3.53	4.05	1.07	0.629118	1.13	0.685668	-1.53	0.028229
ENST00000363926	RNU6-753P	TC01000487.hg.1	RNA, U6 small nuclear 753, pseudogene	chr1	38862331	38862437	+	6.91	6.49	6.63	5.69	6.27	-1.91	0.000931	1.22	0.253812	1.28	0.020468
OTTHUMT00000001204	RP11-329N22.1	TC01000488.hg.1	novel transcript	chr1	38940868	38942156	+	4.68	4.46	4.36	3.85	4.45	-1.42	0.019008	1.24	0.538834	-1.06	0.753265
OTTHUMT00000001223	RP5-864K19.4	TC01000489.hg.1	novel transcript	chr1	39325672	39385068	+	6.94	6.21	5.41	4.67	4.83	-1.67	0.000108	2.9	6.2e-05	1.49	0.000303
ENST00000363093	RNU6-605P	TC01000490.hg.1	RNA, U6 small nuclear 605, pseudogene	chr1	39392542	39392649	+	6.09	5.18	5.34	4.38	5.29	-1.95	0.020242	1.68	0.040082	1.03	0.798695
NM_001136275	AKIRIN1	TC01000491.hg.1	akirin 1	chr1	39456895	39471737	+	12.25	12.18	11.87	11.74	12.27	-1.1	0.010708	1.3	0.001304	-1.32	0.000293
NM_001184979	NDUFS5	TC01000492.hg.1	NADH dehydrogenase (ubiquinone) Fe-S protein 5, 15kDa (NADH-coenzyme Q reductase)	chr1	39491967	39500308	+	14.3	14.33	13.76	13.76	13.6	-1	0.628887	1.45	0.000472	1.12	0.016343
NM_012090	MACF1	TC01000493.hg.1	microtubule-actin crosslinking factor 1	chr1	39546988	39952810	+	10.51	10.47	9.79	9.85	9.12	1.04	0.682109	1.65	0.002405	1.59	0.001313
NM_015038	KIAA0754	TC01000494.hg.1	KIAA0754	chr1	39875176	39882154	+	8.96	8.98	9.65	10.61	8.15	1.94	0.000478	-1.62	0.00216	2.84	2.8e-05
NM_181809	BMP8A	TC01000495.hg.1	bone morphogenetic protein 8a	chr1	39957318	39995541	+	5.51	4.71	4.65	4.63	5.03	-1.01	0.85772	1.81	0.000993	-1.3	4.8e-05
		TC01000496.hg.1		chr1	39970195	39970267	+	3.34	3.68	3.35	3.18	3.63	-1.13	0.000445	-1.01	0.386369	-1.21	0.018594
		TC01000497.hg.1		chr1	39980538	39982339	+	6.29	6.79	4.92	4.5	4.26	-1.35	0.043897	2.58	0.000408	1.58	0.007298
OTTHUMT00000025231	RP11-69E11.8	TC01000498.hg.1	novel transcript	chr1	40030832	40038875	+	6.04	7.27	5.08	4.86	5.26	-1.16	0.004801	1.95	0.00116	-1.14	0.054918
OTTHUMT00000090748	RP1-144F13.3	TC01000499.hg.1	putative novel transcript	chr1	40099088	40099575	+	5.71	6.12	5.71	5.34	5.76	-1.3	1.7e-05	-1	0.759506	-1.03	0.012361
NM_001195007	PPIE	TC01000500.hg.1	peptidylprolyl isomerase E (cyclophilin E)	chr1	40157854	40229586	+	7.32	7.25	6.43	5.9	6.45	-1.44	0.002743	1.85	0.000206	-1.02	0.354107
		TC01000501.hg.1		chr1	40183700	40183828	+	8.94	9.07	8.31	7.74	8.37	-1.48	0.000797	1.55	0.020533	-1.05	0.94175
OTTHUMT00000025754	RP1-118J21.5	TC01000502.hg.1	putative novel transcript	chr1	40363417	40364770	+	6.22	5.21	4.13	3.81	4.38	-1.25	0.004274	4.27	7e-06	-1.2	0.002821
NM_001136493	MFSD2A	TC01000503.hg.1	major facilitator superfamily domain containing 2A	chr1	40420784	40435638	+	7.73	8.21	7.03	5.73	6.72	-2.45	4e-06	1.62	0.000131	1.24	0.001553
NM_001105530	CAP1	TC01000504.hg.1	CAP, adenylate cyclase-associated protein 1 (yeast)	chr1	40505905	40538321	+	13.52	13.94	12.1	12.07	11.9	-1.02	0.153478	2.67	1.8e-05	1.15	0.002385
NM_012421	RLF	TC01000505.hg.1	rearranged L-myc fusion	chr1	40627041	40706593	+	11.69	10.64	10.26	11.17	10.23	1.89	4.3e-05	2.71	2e-05	1.02	0.547942
ENST00000384777	RNU6-1237P	TC01000506.hg.1	RNA, U6 small nuclear 1237, pseudogene	chr1	40643515	40643621	+	6.42	6.36	6.44	5.53	6.14	-1.88	0.000421	-1.02	0.922059	1.23	0.012219
NM_001008740	TMCO2	TC01000507.hg.1	transmembrane and coiled-coil domains 2	chr1	40711619	40717365	+	5.38	5.12	4.53	5.08	5.15	1.47	0.000524	1.8	0.001397	-1.54	0.000329
NM_005857	ZMPSTE24	TC01000508.hg.1	zinc metallopeptidase STE24; zinc metallopeptidase (STE24 homolog, S. cerevisiae)	chr1	40723733	40759856	+	12.95	12.87	12.76	12.32	12.75	-1.36	3.6e-05	1.14	0.042356	1.01	0.700927
OTTHUMT00000015772	RP1-39G22.5	TC01000509.hg.1		chr1	40747986	40749177	+	6.52	6.2	6.23	5.75	6.52	-1.4	0.01307	1.22	0.394473	-1.22	0.287786
NM_001198978	SMAP2	TC01000510.hg.1	small ArfGAP2	chr1	40810522	40888998	+	11.13	13.31	9.37	8.49	8.57	-1.85	0.001043	3.39	0.000167	1.75	0.001464
NM_023070	ZFP69B	TC01000511.hg.1	ZFP69 zinc finger protein B; zinc finger protein 643	chr1	40915771	40929390	+	8.99	8.89	6.72	6.31	6.51	-1.33	0.011867	4.85	2.5e-05	1.15	0.099107
NM_198494	ZFP69	TC01000512.hg.1	ZFP69 zinc finger protein	chr1	40942887	40962015	+	7.58	6.97	6.83	6.86	6.51	1.02	0.03602	1.69	0.000225	1.24	3.7e-05
NM_022774	EXO5	TC01000513.hg.1	exonuclease 5	chr1	40974413	40982228	+	8.63	6.95	7.06	6.35	7.24	-1.63	7.9e-05	2.96	5e-06	-1.13	0.005493
NM_152373	ZNF684	TC01000514.hg.1	zinc finger protein 684	chr1	40997233	41013841	+	8.29	7.58	6.94	6.64	7.14	-1.23	0.000232	2.55	3e-06	-1.15	0.001051
NM_001142587	NFYC	TC01000515.hg.1	nuclear transcription factor Y, gamma	chr1	41157242	41237277	+	8.24	7.84	7.51	7.43	7.69	-1.06	0.107431	1.66	0.00026	-1.13	0.015865
NR_029846	MIR30E	TC01000516.hg.1	microRNA 30e	chr1	41220027	41220118	+	4.92	4.45	4.74	3.95	5.1	-1.73	0.017304	1.13	0.563256	-1.28	0.340681
NR_029833	MIR30C1	TC01000517.hg.1	microRNA 30c-1	chr1	41222956	41223044	+	4.89	5.46	4.38	4.26	4.75	-1.08	0.040144	1.42	0.044011	-1.29	0.001011
NM_004700	KCNQ4	TC01000518.hg.1	potassium voltage-gated channel, KQT-like subfamily, member 4	chr1	41249684	41306124	+	4.91	4.94	4.81	4.73	5.09	-1.06	0.027372	1.08	0.120534	-1.22	0.00166
OTTHUMT00000020814	RP5-1066H13.4	TC01000519.hg.1	novel transcript	chr1	41329586	41342342	+	3.95	4.68	3.98	3.79	3.58	-1.14	0.028891	-1.02	0.566484	1.32	0.002191
NM_001905	CTPS1	TC01000520.hg.1	CTP synthase 1	chr1	41445007	41478235	+	11.5	11.5	10.14	9.63	9.72	-1.42	0.000428	2.56	5.03e-07	1.34	5.6e-05
NR_037868	SLFNL1-AS1	TC01000521.hg.1	SLFNL1 antisense RNA 1	chr1	41480262	41509562	+	5.24	5.36	4.73	4.22	5.43	-1.43	0.001517	1.42	0.015383	-1.62	0.001217
OTTHUMT00000015625	RP11-399E6.1	TC01000522.hg.1	putative novel transcript	chr1	41708045	41750533	+	5.05	4.98	4.61	4.24	4.68	-1.3	0.000308	1.35	0.000403	-1.04	0.036885
ENST00000372591	FOXO6	TC01000523.hg.1	forkhead box O6; forkhead box protein O6	chr1	41827594	41849262	+	6.09	6.04	5.45	4.5	5.23	-1.92	0.000313	1.56	0.01516	1.16	0.063056
OTTHUMT00000016976	RP11-486B10.3	TC01000524.hg.1	putative novel transcript	chr1	42001114	42001539	+	4.71	5.35	5.19	4.68	4.88	-1.43	0.017046	-1.4	0.046426	1.24	0.108187
NM_007102	GUCA2B	TC01000525.hg.1	guanylate cyclase activator 2B (uroguanylin)	chr1	42619092	42621495	+	4.53	4.55	4.56	3.98	5.52	-1.5	2.32e-07	-1.02	0.626782	-1.94	3.29e-08
NM_173642	RIMKLA	TC01000526.hg.1	ribosomal modification protein rimK-like family member A	chr1	42846466	42889900	+	7.69	5.49	4.81	4.7	4.72	-1.08	0.464702	7.35	6e-06	1.06	0.694682
NM_001077447	PPCS	TC01006320.hg.1	phosphopantothenoylcysteine synthetase	chr1	42921788	42926086	+	10.36	9.99	9.32	9.7	9.08	1.3	3e-06	2.06	9e-06	1.18	1.7e-05
NM_001080850	CCDC30	TC01006321.hg.1	coiled-coil domain containing 30; coiled-coil domain containing 3	chr1	42929001	43120335	+	5.66	5	4.74	4.6	4.72	-1.1	9.7e-05	1.89	4e-06	1.01	0.658706
ENST00000363384	RNU6-536P	TC01000528.hg.1	RNA, U6 small nuclear 536, pseudogene	chr1	43034704	43034810	+	7.77	6.83	7.81	6.95	8.53	-1.82	0.00107	-1.03	0.738854	-1.65	0.006457
NM_006347	PPIH	TC01000529.hg.1	peptidylprolyl isomerase H (cyclophilin H)	chr1	43124048	43142429	+	8.72	8.36	6.99	7.03	7.32	1.03	0.178416	3.32	5.57e-07	-1.26	4.6e-05
OTTHUMT00000019785	RP5-994D16.3	TC01000530.hg.1	novel transcript	chr1	43144357	43147330	+	4.48	4.21	4.03	3.34	3.74	-1.62	4.7e-05	1.36	0.003873	1.23	0.000775
NM_004559	YBX1	TC01000531.hg.1	Y box binding protein 1	chr1	43148066	43168033	+	15.5	15.36	14.77	13.78	14.68	-1.99	2.34e-09	1.66	3e-06	1.07	0.017136
OTTHUMT00000020000	RP5-994D16.7	TC01000532.hg.1		chr1	43221886	43222881	+	5.11	5.39	4.68	3.89	4.64	-1.73	0.000404	1.34	0.014489	1.03	0.883786
NM_001242750	LOC100129924	TC01000533.hg.1	uncharacterized LOC100129924; chromosome 1 open reading frame 50	chr1	43232916	43264127	+	6.67	6.09	5.78	5.44	5.8	-1.26	0.001121	1.85	6.3e-05	-1.02	0.332411
NM_001017922	ERMAP	TC01000534.hg.1	erythroblast membrane-associated protein (Scianna blood group)	chr1	43282776	43310660	+	6.57	6.41	4.99	5.03	4.94	1.03	0.419425	2.99	4e-06	1.04	0.292014
NM_001242739	ZNF691	TC01000535.hg.1	zinc finger protein 691	chr1	43312244	43318148	+	8.1	7.81	7.18	6.51	7.09	-1.59	1.91e-07	1.9	3.8e-05	1.06	0.000988
BC043541	LOC339539	TC01000536.hg.1	uncharacterized LOC339539	chr1	43323293	43354460	+	5.69	5.34	5.44	5.09	5.87	-1.28	0.000638	1.19	0.003441	-1.35	0.000227
NR_033967	SLC2A1-AS1	TC01000537.hg.1	SLC2A1 antisense RNA 1; novel transcript	chr1	43424720	43449029	+	4.55	4.44	4.1	4	3.77	-1.07	0.154194	1.37	0.006974	1.25	0.010323
ENST00000384526	RNU6-880P	TC01000538.hg.1	RNA, U6 small nuclear 880, pseudogene	chr1	43457109	43457215	+	5.41	4.14	5.52	4.02	5.66	-2.84	5.7e-05	-1.08	0.85572	-1.1	0.056133
NM_001101376	FAM183A	TC01000539.hg.1	family with sequence similarity 183, member A	chr1	43585819	43622067	+	4.74	4.78	4.72	4.19	4.83	-1.44	6.46e-07	1.01	0.21008	-1.08	0.000239
NM_001167965	WDR65	TC01000540.hg.1	WD repeat domain 65	chr1	43637820	43720029	+	5.51	5.11	4.71	4.52	4.59	-1.14	0.001015	1.74	8.9e-05	1.09	0.004293
ENST00000362370	RNA5SP46	TC01000541.hg.1	RNA, 5S ribosomal pseudogene 46	chr1	43662088	43662207	+	4.95	4.02	4.42	3.5	4.86	-1.89	0.001716	1.45	0.181535	-1.35	0.005759
NM_144626	TMEM125	TC01000542.hg.1	transmembrane protein 125	chr1	43735665	43739673	+	4.37	4.64	4.83	4.84	5.5	1.01	0.443367	-1.38	0.001781	-1.59	0.000351
NM_001253357	TIE1	TC01000543.hg.1	tyrosine kinase with immunoglobulin-like and EGF-like domains 1	chr1	43766566	43791552	+	4.84	4.89	4.65	4.35	4.68	-1.23	0	1.14	8.8e-05	-1.02	0
NM_005373	MPL	TC01000544.hg.1	MPL proto-oncogene, thrombopoietin receptor; myeloproliferative leukemia virus oncogene	chr1	43803475	43820135	+	4.98	4.99	4.64	4.38	4.7	-1.2	0	1.26	0.000343	-1.04	0
NM_001255	CDC20	TC01000545.hg.1	cell division cycle 20; cell division cycle 20 homolog (S. cerevisiae)	chr1	43824599	43828874	+	13.78	14.02	12.34	11.66	12.4	-1.59	0.000788	2.73	0.00083	-1.05	0.817437
OTTHUMT00000091291	RP1-92O14.6	TC01000546.hg.1	novel transcript	chr1	43850784	43854826	+	5.32	5.27	4.65	4.52	5.32	-1.1	0.415	1.59	0.001395	-1.59	0.00142
NM_015284	SZT2	TC01000547.hg.1	seizure threshold 2 homolog (mouse); HYI antisense RNA 1; putative novel transcript	chr1	43855553	43922666	+	7.02	7.14	6.12	5.8	6.13	-1.25	0.000267	1.86	0.00013	-1	0.914357
NM_002840	PTPRF	TC01000548.hg.1	protein tyrosine phosphatase, receptor type, F	chr1	43990858	44089343	+	12.81	10.67	10.01	10.51	10.12	1.42	0.000761	6.97	7e-06	-1.08	0.124917
NM_014663	KDM4A	TC01000549.hg.1	lysine (K)-specific demethylase 4A	chr1	44115797	44171189	+	10.81	9.83	8.54	9	8.34	1.37	2.3e-05	4.81	1.08e-07	1.15	0.000924
NM_006279	ST3GAL3	TC01000550.hg.1	ST3 beta-galactoside alpha-2,3-sialyltransferase 3	chr1	44171495	44396831	+	7.17	6.94	5.54	5.15	5.43	-1.31	0.001064	3.09	4e-06	1.08	0.085073
ENST00000516392	RNU6-1058P	TC01000551.hg.1	RNA, U6 small nuclear 1058, pseudogene	chr1	44182138	44182227	+	6.86	5.3	5.94	5.38	5.92	-1.48	0.000998	1.9	0.025212	1.01	0.837617
NM_001136215	ARTN	TC01000552.hg.1	artemin	chr1	44398992	44402913	+	4.58	4.56	4.37	4.31	4.53	-1.05	1.62e-08	1.16	1.21e-09	-1.12	5.17e-10
NM_014652	IPO13	TC01000553.hg.1	importin 13	chr1	44412478	44433694	+	8.75	8.39	6.55	6.29	6.6	-1.2	0.000201	4.61	6.13e-07	-1.03	0.052506
NM_001039589	DPH2	TC01000554.hg.1	DPH2 homolog (S. cerevisiae)	chr1	44435653	44439045	+	9.71	9.58	9.23	7.9	8.95	-2.53	1.3e-05	1.39	0.004424	1.22	0.004098
NM_001039457	ATP6V0B	TC01000555.hg.1	ATPase, H+ transporting, lysosomal 21kDa, V0 subunit b	chr1	44440320	44443972	+	10.92	10.55	9.27	8.73	9.41	-1.46	1.09e-07	3.13	1e-06	-1.1	0.006594
NM_001005417	B4GALT2	TC01000556.hg.1	UDP-Gal:betaGlcNAc beta 1,4- galactosyltransferase, polypeptide 2	chr1	44444615	44456843	+	8.85	9.06	8.02	7.23	8.01	-1.74	1.5e-05	1.78	7.6e-05	1.01	0.297977
NM_152499	CCDC24	TC01000557.hg.1	coiled-coil domain containing 24	chr1	44457031	44462200	+	5.48	5.17	4.84	4.45	4.81	-1.31	0.000607	1.55	0.000154	1.02	0.52743
OTTHUMT00000022875	RP5-1198O20.4	TC01006269.hg.1	novel transcript	chr1	44509600	44570647	+	5.6	5.69	4.68	4.35	4.59	-1.26	0.000235	1.9	1.6e-05	1.07	0.028865
NM_173484	KLF17	TC01006270.hg.1	Kruppel-like factor 17	chr1	44584522	44600812	+	3.89	4.17	3.88	3.56	3.88	-1.25	0.003468	1	0.654839	1	0.336446
NM_001034023	DMAP1	TC01000559.hg.1	DNA methyltransferase 1 associated protein 1	chr1	44679125	44686353	+	9.11	8.65	7.7	6.79	7.34	-1.89	0.000237	2.65	7.4e-05	1.28	0.012613
ENST00000362515	RNU6-369P	TC01000560.hg.1	RNA, U6 small nuclear 369, pseudogene	chr1	44856394	44856495	+	5.65	4.89	5.35	4.25	5.12	-2.14	8e-06	1.24	0.07605	1.17	0.005358
NM_018150	RNF220	TC01000561.hg.1	ring finger protein 220	chr1	44870866	45117396	+	6.99	6.53	6.4	6.46	6.54	1.04	0.013251	1.51	4.9e-05	-1.1	0.000609
NM_001145636	C1orf228	TC01000562.hg.1	chromosome 1 open reading frame 228	chr1	45140364	45191263	+	5.19	5.09	4.75	4.45	4.75	-1.23	4.39e-07	1.36	0.000227	1	0.257619
NM_006845	KIF2C	TC01000563.hg.1	kinesin family member 2C	chr1	45205490	45233439	+	12.94	12.04	11.11	10.82	11.26	-1.23	0.006648	3.55	1.2e-05	-1.1	0.060122
NM_001012	RPS8	TC01000564.hg.1	ribosomal protein S8; small nucleolar RNA, C/D box 55; small nucleolar RNA, C/D box 38A; small nucleolar RNA, C/D box 38B	chr1	45240923	45244451	+	9.71	9.84	8.88	7.99	8.96	-1.86	1.3e-05	1.78	0.000235	-1.05	0.032483
NR_000024	SNORD46	TC01000565.hg.1	small nucleolar RNA, C/D box 46	chr1	45242162	45242265	+	15.81	14.49	15.25	14.23	15.31	-2.04	4e-06	1.47	0.000412	-1.04	0.487291
NM_004073	PLK3	TC01000566.hg.1	polo-like kinase 3; polo-like kinase 3 (Drosophila)	chr1	45265897	45271667	+	6.6	7.75	6.25	6.12	6.13	-1.1	0.001237	1.28	0.001052	1.09	0.001665
NM_001136537	BTBD19	TC01000567.hg.1	BTB (POZ) domain containing 19	chr1	45274154	45281257	+	6.58	6.79	6.21	5.49	6.01	-1.64	0.000104	1.29	0.000816	1.14	0.025646
ENST00000517230	RNA5SP47	TC01000568.hg.1	RNA, 5S ribosomal pseudogene 47	chr1	45397995	45398103	+	3.83	4.07	3.53	3.33	3.58	-1.15	0.001155	1.23	0.012216	-1.04	0.107421
NM_000374	UROD	TC01000569.hg.1	uroporphyrinogen decarboxylase	chr1	45477805	45481341	+	9.35	8.87	6.75	5.8	6.79	-1.93	2.7e-05	6.07	9e-06	-1.03	0.397397
NR_024270	LINC01144	TC01000570.hg.1	long intergenic non-protein coding RNA 1144	chr1	45769582	45771291	+	5.85	5.43	5.26	4.45	5.29	-1.75	0.000141	1.51	0.007051	-1.02	0.44287
NM_032756	HPDL	TC01000571.hg.1	4-hydroxyphenylpyruvate dioxygenase-like	chr1	45792545	45794347	+	4.77	5.03	5.78	4.84	6.45	-1.91	0.001703	-2.01	0.001244	-1.59	0.005866
NM_025077	TOE1	TC01000572.hg.1	target of EGR1, member 1 (nuclear)	chr1	45805342	45809650	+	10.01	9.92	8.14	7.38	8.33	-1.7	5.5e-05	3.65	7e-06	-1.14	0.015066
NM_015506	MMACHC	TC01000573.hg.1	methylmalonic aciduria (cobalamin deficiency) cblC type, with homocystinuria	chr1	45965725	45979054	+	7.57	7.12	6.73	5.98	6.65	-1.67	0.001769	1.8	0.001463	1.06	0.835032
NM_001202413	AKR1A1	TC01000574.hg.1	aldo-keto reductase family 1, member A1 (aldehyde reductase)	chr1	46016215	46035723	+	8.56	8.65	8.34	6.92	8.6	-2.68	1e-06	1.16	0.002469	-1.2	0.000643
NM_001195193	NASP	TC01000575.hg.1	nuclear autoantigenic sperm protein (histone-binding)	chr1	46049518	46084578	+	12.52	12.5	10.75	10.8	10.73	1.04	0.005015	3.42	4.18e-07	1.02	0.187501
NM_016486	TMEM69	TC01000576.hg.1	transmembrane protein 69	chr1	46152886	46160115	+	12.35	12.32	11.01	10.62	10.99	-1.31	0.004587	2.54	0.000478	1.01	0.523039
NM_015112	MAST2	TC01000577.hg.1	microtubule associated serine/threonine kinase 2	chr1	46252659	46501896	+	8.86	7.8	7.42	6.88	7.32	-1.45	1.1e-05	2.72	1.9e-05	1.07	0.009184
OTTHUMT00000022172	RP4-533D7.4	TC01000578.hg.1	novel transcript	chr1	46512490	46514040	+	4.96	5.47	4.8	4.67	5.14	-1.1	0.069462	1.11	0.8948	-1.27	0.052867
ENST00000452785	LOC101929626	TC01000579.hg.1	uncharacterized LOC101929626; novel transcript	chr1	46599043	46604753	+	5.42	5.19	4.56	5.28	5.24	1.64	0.001007	1.81	0.000785	-1.59	0.001261
NM_005727	TSPAN1	TC01000580.hg.1	tetraspanin 1	chr1	46640745	46651634	+	5.26	5.07	6.36	7.04	6.93	1.6	5.1e-05	-2.15	1.2e-05	-1.48	0.00011
NM_001013615	LURAP1	TC01000581.hg.1	leucine rich adaptor protein 1	chr1	46669006	46686933	+	6.29	5.85	4.25	4.2	4.38	-1.04	0.609168	4.12	0.000367	-1.1	0.481273
NM_001142548	RAD54L	TC01000582.hg.1	RAD54-like (S. cerevisiae)	chr1	46713360	46744145	+	9	8.16	7.79	7	7.71	-1.73	0.000152	2.32	3e-05	1.06	0.244409
NM_006004	UQCRH	TC01000583.hg.1	ubiquinol-cytochrome c reductase hinge protein; ubiquinol-cytochrome c reductase hinge protein-like	chr1	46769303	46782448	+	8.75	9.05	8.36	7.92	8.31	-1.36	2.4e-05	1.31	0.000252	1.04	0.050781
NM_001256127	NSUN4	TC01000584.hg.1	NOP2/Sun domain family, member 4; NOL1/NOP2/Sun domain family, member 4	chr1	46805849	46830824	+	7.97	7.74	7.63	7.43	7.51	-1.15	0.000731	1.26	9.5e-05	1.09	0.004978
NM_001441	FAAH	TC01000585.hg.1	fatty acid amide hydrolase	chr1	46859937	46879520	+	5.47	5.17	5.75	5.41	5.91	-1.27	0.000177	-1.22	0.001125	-1.12	0.001841
NR_045483	FAAHP1	TC01000586.hg.1	fatty acid amide hydrolase pseudogene 1	chr1	46899499	46911374	+	4.29	4.55	4.25	4.31	4.71	1.04	0.792769	1.03	0.691823	-1.38	0.008018
ENST00000455247	LINC00505	TC01000587.hg.1	long intergenic non-protein coding RNA 505; putative novel transcript	chr1	46921495	46948147	+	4.15	4.04	4.01	3.61	4.04	-1.32	0.014955	1.1	0.439886	-1.02	0.818431
NM_147192	DMBX1	TC01000588.hg.1	diencephalon/mesencephalon homeobox 1	chr1	46972668	46979898	+	6.02	5.63	5.88	5.83	6.13	-1.04	0.065847	1.1	0.072844	-1.19	0.001558
NR_038403	MKNK1-AS1	TC01000589.hg.1	MKNK1 antisense RNA 1	chr1	47004368	47035927	+	5.07	5.11	4.78	4.59	5.03	-1.15	0.001773	1.22	0.003925	-1.18	0.002392
NM_001145474	TEX38	TC01000590.hg.1	testis expressed 38	chr1	47137497	47139266	+	4.98	4.93	5.01	4.6	4.66	-1.33	0.001357	-1.02	0.322312	1.27	0.002525
NR_038827	EFCAB14-AS1	TC01000591.hg.1	EFCAB14 antisense RNA 1; putative novel transcript	chr1	47139708	47157770	+	4.88	4.92	4.72	3.85	4.76	-1.83	0.003211	1.12	0.845049	-1.03	0.988834
NM_000779	CYP4B1	TC01000592.hg.1	cytochrome P450, family 4, subfamily B, polypeptide 1	chr1	47223510	47285085	+	4.58	4.68	4.46	4.52	4.87	1.04	0.00945	1.09	0.006848	-1.33	3e-06
NM_178033	CYP4X1	TC01000593.hg.1	cytochrome P450, family 4, subfamily X, polypeptide 1	chr1	47427036	47516423	+	4.34	4.31	4.47	4.44	4.69	-1.02	0.013653	-1.09	0.079198	-1.16	3e-06
NM_178134	CYP4Z1	TC01000594.hg.1	cytochrome P450, family 4, subfamily Z, polypeptide 1	chr1	47533160	47583992	+	4.73	4.94	4.5	3.98	4.42	-1.43	1e-06	1.18	0.016777	1.05	0.003365
NM_001010969	CYP4A22	TC01000595.hg.1	cytochrome P450, family 4, subfamily A, polypeptide 22; cytochrome P450, family 4, subfamily A, polypeptide 11	chr1	47603097	47615413	+	4.33	4.42	4.36	3.97	4.42	-1.31	9e-06	-1.02	0.686701	-1.05	0.004517
ENST00000429328	LINC00853	TC01000596.hg.1	long intergenic non-protein coding RNA 853; novel transcript	chr1	47644922	47646011	+	4.64	4.43	4.27	3.72	3.92	-1.46	0.002987	1.3	0.325631	1.27	0.01108
ENST00000422216	LOC101930541	TC01000597.hg.1	uncharacterized LOC101930541; novel transcript	chr1	47691469	47696422	+	4.47	5.05	4.57	3.91	4.88	-1.58	0.001109	-1.07	0.268079	-1.24	0.006248
NM_001136140	CMPK1	TC01000598.hg.1	cytidine monophosphate (UMP-CMP) kinase 1, cytosolic	chr1	47799469	47844511	+	12.14	11.9	10.87	10.49	10.9	-1.3	0.009059	2.41	0.000276	-1.02	0.777292
NM_012186	FOXE3	TC01000599.hg.1	forkhead box E3	chr1	47881744	47883724	+	5.82	5.72	5.5	5.23	5.6	-1.2	2.4e-05	1.25	0.002639	-1.07	0.000441
NM_004474	FOXD2	TC01000600.hg.1	forkhead box D2	chr1	47901689	47906363	+	4.61	4.36	4.34	3.51	4.01	-1.77	0.000115	1.21	0.008509	1.26	0.003944
		TC01000601.hg.1		chr1	47968176	47968311	+	5.08	5.41	4.73	4.27	4.38	-1.38	0.659537	1.27	0.219007	1.27	0.696287
OTTHUMT00000021838	RP11-543D5.1	TC01000602.hg.1	novel transcript	chr1	48154135	48169055	+	4.1	4.5	3.79	4.22	4.08	1.34	0.134628	1.24	0.352141	-1.22	0.387701
OTTHUMT00000021843	RP11-330M19.1	TC01000603.hg.1	novel transcript	chr1	48283738	48285909	+	4.41	4.46	3.81	3.44	4.09	-1.3	3.4e-05	1.52	3.6e-05	-1.21	0.000106
OTTHUMT00000021833	RP4-683M8.2	TC01000604.hg.1	novel transcript	chr1	48519217	48532873	+	4.5	4.56	4.27	3.99	4.41	-1.21	0.002865	1.17	0.978433	-1.11	0.061039
OTTHUMT00000021839	RP5-1024N4.2	TC01000605.hg.1	novel transcript	chr1	48671637	48672515	+	4.38	4.26	4.27	4.31	3.97	1.02	0.281666	1.07	0.113368	1.23	0.222885
NM_001011547	SLC5A9	TC01000606.hg.1	solute carrier family 5 (sodium/sugar cotransporter), member 9; solute carrier family 5 (sodium/glucose cotransporter), member 9	chr1	48688357	48714316	+	4.38	4.64	4.29	4.06	4.47	-1.17	2.1e-05	1.07	0.003307	-1.14	6.8e-05
ENST00000383973	RNU6-723P	TC01000607.hg.1	RNA, U6 small nuclear 723, pseudogene	chr1	48809881	48809987	+	4.65	4.52	4.93	4.45	4.83	-1.39	0.09791	-1.21	0.546103	1.07	0.726411
ENST00000411243	RNU4-61P	TC01000608.hg.1	RNA, U4 small nuclear 61, pseudogene	chr1	48913608	48913714	+	7.02	5.57	6.88	5.2	7.12	-3.21	5e-05	1.1	0.590662	-1.18	0.210216
OTTHUMT00000022328	RP11-141A19.1	TC01000609.hg.1	novel transcript	chr1	49513988	49653257	+	3.96	4.22	3.64	3.29	3.8	-1.28	0.00897	1.25	0.079719	-1.12	0.104778
		TC01000610.hg.1		chr1	49617064	49617175	+	4.18	4.64	4.03	4.31	4.01	1.21	0.005262	1.11	0.157506	1.02	0.56453
ENST00000420071	LOC101929721	TC01000611.hg.1	uncharacterized LOC101929721; novel transcript	chr1	49723083	49734957	+	4.18	4.21	4.66	4.4	4.46	-1.2	0.02909	-1.4	0.004066	1.15	0.065461
		TC01000612.hg.1		chr1	50447887	50447967	+	8.63	10.28	7.84	7.73	7.96	-1.08	0.526585	1.74	0.026959	-1.09	0.180797
		TC01000613.hg.1		chr1	50459990	50461874	+	4.26	4.44	4.24	3.76	3.94	-1.39	0.007558	1.02	0.609647	1.23	0.106005
NM_001144774	ELAVL4	TC01000614.hg.1	ELAV like neuron-specific RNA binding protein 4; ELAV (embryonic lethal, abnormal vision, Drosophila)-like 4 (Hu antigen D)	chr1	50513686	50669458	+	4.11	4.45	4.09	3.98	4.18	-1.09	0	1.01	0.5562	-1.06	0
		TC01000615.hg.1		chr1	50791942	50792682	+	11.36	11.29	11.64	11.17	12.24	-1.39	0.015426	-1.22	0.059502	-1.52	0.017097
OTTHUMT00000021804	RP5-850O15.3	TC01000616.hg.1	novel transcript	chr1	50927141	50936822	+	4.25	4.6	4.18	3.76	3.79	-1.33	0.001315	1.05	0.513835	1.31	0.001643
ENST00000384465	RNU6-1026P	TC01000617.hg.1	RNA, U6 small nuclear 1026, pseudogene	chr1	51048076	51048183	+	5.32	4.92	5.07	4.45	4.7	-1.53	0.229111	1.19	0.455782	1.29	0.491346
		TC01000618.hg.1		chr1	51215968	51216025	+	5.45	5.36	4.66	4.35	4.48	-1.24	0.000343	1.73	0.048174	1.13	0.002279
NM_001262	CDKN2C	TC01000619.hg.1	cyclin-dependent kinase inhibitor 2C (p18, inhibits CDK4)	chr1	51426417	51440309	+	8.46	6.5	5.44	5.59	5.54	1.1	0.013253	8.1	5e-06	-1.07	0.046803
NM_001136508	C1orf185	TC01000620.hg.1	chromosome 1 open reading frame 185	chr1	51567906	51613754	+	4.92	5.01	4.73	4.16	4.83	-1.49	0.009932	1.14	0.128429	-1.07	0.434686
		TC01000621.hg.1		chr1	51572894	51573003	+	4.16	3.77	3.81	3.48	4.5	-1.26	0.005311	1.28	0.009296	-1.62	0.000407
		TC01000622.hg.1		chr1	51654135	51654223	+	3.93	4.32	4.3	3.48	4	-1.78	6e-06	-1.29	0.003186	1.23	0.00044
		TC01000623.hg.1		chr1	51656555	51656630	+	8.67	8.63	9.16	7.89	8.97	-2.41	0.000203	-1.4	0.017538	1.13	0.380515
NM_014372	RNF11	TC01000624.hg.1	ring finger protein 11	chr1	51701943	51739127	+	10.3	8.86	8.75	8.75	8.09	-1	0.240605	2.93	7e-05	1.58	4.6e-07
OTTHUMT00000022416	RP11-296A18.6	TC01000625.hg.1	putative novel transcript	chr1	51730588	51731705	+	5.6	5.67	5.5	4.18	5.64	-2.51	8.8e-05	1.07	0.665657	-1.1	0.245183
OTTHUMT00000022421	RP11-296A18.7	TC01000626.hg.1		chr1	51731525	51732716	+	6.48	6.18	6.72	5.97	6.8	-1.68	0.000113	-1.18	0.011734	-1.06	0.07439
OTTHUMT00000022417	RP11-275F13.1	TC01000627.hg.1	novel transcript	chr1	51795326	51800996	+	4.79	5.04	4.83	4.23	5.07	-1.52	0.000248	-1.02	0.496589	-1.18	0.009298
ENST00000383868	RNU6-877P	TC01000628.hg.1	RNA, U6 small nuclear 877, pseudogene	chr1	51847980	51848086	+	5.73	5.71	5.48	4.93	5.75	-1.46	0.005719	1.19	0.533704	-1.2	0.26349
OTTHUMT00000022587	RP11-253A20.1	TC01000629.hg.1	putative novel transcript	chr1	51927393	51929088	+	4.09	4.01	3.72	3.28	3.98	-1.35	0.018384	1.3	0.036508	-1.2	0.08599
OTTHUMT00000022578	RP11-191G24.1	TC01000630.hg.1	novel transcript	chr1	51983981	52027301	+	5.52	5.43	5.66	5.03	5.32	-1.55	0.007379	-1.1	0.477094	1.27	0.085674
NM_024586	OSBPL9	TC01000631.hg.1	oxysterol binding protein-like 9	chr1	52042851	52254891	+	13.34	12.32	12.39	13.29	12.45	1.86	0.000146	1.93	0.000138	-1.04	0.43369
OTTHUMT00000023056	RP4-657D16.3	TC01000632.hg.1	novel transcript, antisense to NRD1	chr1	52259721	52264173	+	5.27	4.8	4.52	4.48	4.76	-1.03	0.510359	1.68	0.012632	-1.18	0.115986
		TC01000633.hg.1		chr1	52331305	52331381	+	4.42	4.17	4.29	3.99	4.83	-1.23	0.029961	1.1	0.853653	-1.45	0.033767
ENST00000363969	RNA5SP48	TC01000634.hg.1	RNA, 5S ribosomal pseudogene 48	chr1	52439082	52439207	+	5.49	5.12	5.45	4.4	5.47	-2.07	0.003076	1.03	0.389855	-1.02	0.845818
		TC01000635.hg.1		chr1	52461413	52461712	+	6.02	5.42	5.95	5.73	5.89	-1.16	0.352898	1.05	0.516843	1.04	0.830562
OTTHUMT00000023822	RP11-91A18.4	TC01000636.hg.1	putative novel transcript	chr1	52499063	52509951	+	5.16	5.39	4.45	4.18	4.21	-1.21	0.037819	1.64	0.004762	1.18	0.085608
ENST00000428794	TXNDC12-AS1	TC01000637.hg.1	TXNDC12 antisense RNA 1; novel transcript, antisense to TXNDC12	chr1	52516590	52518355	+	3.96	3.73	4.11	3.67	4.12	-1.36	0.014845	-1.11	0.53696	-1	0.722583
NM_001136497	BTF3L4	TC01000638.hg.1	basic transcription factor 3-like 4	chr1	52521797	52556388	+	13	12.62	12.12	12.38	12.3	1.2	0.000107	1.85	2e-06	-1.14	0.000429
NM_004799	ZFYVE9	TC01000639.hg.1	zinc finger, FYVE domain containing 9	chr1	52608046	52812358	+	10.31	9.38	8.41	8.54	8.46	1.09	0.088191	3.74	5e-06	-1.03	0.459946
		TC01000640.hg.1		chr1	52834192	52835939	+	6.3	5.83	5.55	5.12	5.8	-1.35	0.030046	1.68	0.098502	-1.19	0.771995
NM_032864	PRPF38A	TC01000641.hg.1	pre-mRNA processing factor 38A; PRP38 pre-mRNA processing factor 38 (yeast) domain containing A	chr1	52870219	52883992	+	13.06	12.76	12.78	12.85	12.85	1.05	0.171547	1.21	0.005665	-1.05	0.189601
		TC01000642.hg.1		chr1	52877114	52877194	+	7.4	8.37	7.19	6.88	7.49	-1.25	0.001428	1.15	0.124525	-1.23	0.00264
NM_015696	GPX7	TC01000643.hg.1	glutathione peroxidase 7	chr1	53068043	53074723	+	9.68	9.57	7.32	7.14	7.28	-1.13	0.001639	5.12	2e-06	1.03	0.112669
NM_001042693	FAM159A	TC01000644.hg.1	family with sequence similarity 159, member A	chr1	53099016	53135355	+	4.86	4.92	4.7	4.39	4.67	-1.23	7e-06	1.11	0.02939	1.02	0.086369
NM_024646	ZYG11B	TC01000645.hg.1	zyg-11 family member B, cell cycle regulator; zyg-11 homolog B (C. elegans)	chr1	53192126	53293014	+	11.55	11.13	9.44	10.18	9.14	1.68	1.3e-05	4.32	3.57e-07	1.23	0.000489
ENST00000516209	RNU2-30P	TC01000646.hg.1	RNA, U2 small nuclear 30, pseudogene	chr1	53219994	53220134	+	10.64	10.03	10.36	9.23	11.61	-2.19	3e-05	1.21	0.15126	-2.38	5.4e-05
NM_001004339	ZYG11A	TC01000647.hg.1	zyg-11 family member A, cell cycle regulator; novel transcript, antisense to ZYG11A; zyg-11 homolog A (C. elegans)	chr1	53308183	53360670	+	9.06	7.25	4.37	3.73	4.17	-1.56	8.1e-05	25.72	6.55e-08	1.15	0.0066
NM_001007098	SCP2	TC01000648.hg.1	sterol carrier protein 2	chr1	53392901	53517375	+	11.83	10.54	9.44	10.07	9.3	1.54	0.000386	5.24	7.21e-07	1.11	0.015614
NM_001199080	PODN	TC01000649.hg.1	podocan	chr1	53527724	53551174	+	7.09	6.8	5.59	4.67	5.43	-1.89	3e-06	2.84	1e-06	1.12	0.002623
OTTHUMT00000024709	RP11-334A14.8	TC01000650.hg.1	putative novel transcript	chr1	53580248	53584281	+	4.81	5.1	4.83	4.6	5.05	-1.18	0.018282	-1.02	0.679317	-1.16	0.046906
NM_000098	CPT2	TC01000651.hg.1	carnitine palmitoyltransferase 2	chr1	53662101	53679869	+	9.83	9.47	7.79	8.35	7.69	1.47	0.000122	4.1	2.4e-05	1.07	0.010361
NR_038953	LOC100507564	TC01000652.hg.1	uncharacterized LOC100507564; novel transcript, antisense to MAGOH	chr1	53704282	53708455	+	6.65	5.69	5.3	4.36	5.03	-1.92	0.000103	2.56	0.00017	1.2	0.0218
OTTHUMT00000024726	RP4-784A16.1	TC01000653.hg.1	putative novel transcript	chr1	53733607	53734273	+	5.04	5.09	5.35	4.93	5.4	-1.33	0.105358	-1.24	0.264989	-1.04	0.486911
OTTHUMT00000024728	RP4-784A16.2	TC01000654.hg.1	putative novel transcript	chr1	53753696	53755378	+	4.69	4.93	4.86	4.72	4.91	-1.1	0.13479	-1.12	0.185149	-1.03	0.130175
OTTHUMT00000024739	RP4-784A16.4	TC01000655.hg.1	putative novel transcript	chr1	53770208	53773134	+	5.24	5.46	5.18	4.76	5.61	-1.34	1.4e-05	1.04	0.216911	-1.35	1.1e-05
OTTHUMT00000024802	RP4-784A16.5	TC01000656.hg.1	novel transcript	chr1	53793905	53802890	+	6.04	6.07	5.54	5.55	5.56	1.01	0.361826	1.42	0.011197	-1.02	0.869102
NM_033067	DMRTB1	TC01000657.hg.1	DMRT-like family B with proline-rich C-terminal, 1	chr1	53925072	53933161	+	4.08	4.14	4.05	4.08	4.15	1.02	0.989855	1.02	0.538325	-1.07	0.040514
NM_000792	DIO1	TC01000658.hg.1	deiodinase, iodothyronine, type I	chr1	54356912	54376759	+	4.92	5.04	4.73	4.52	4.68	-1.16	0.003243	1.14	0.19523	1.04	0.148054
NM_001256409	LRRC42	TC01000659.hg.1	leucine rich repeat containing 42	chr1	54411750	54433841	+	9.25	8.74	8.66	7.99	8.93	-1.6	6.7e-05	1.5	0.000153	-1.21	0.002251
		TC01000660.hg.1		chr1	54447917	54452234	+	4.96	5.07	4.6	4.4	4.76	-1.15	0.028781	1.28	0.53389	-1.11	0.064463
NM_153035	TCEANC2	TC01000661.hg.1	transcription elongation factor A (SII) N-terminal and central domain containing 2; microRNA 4781	chr1	54519260	54578192	+	7.5	6.65	6.23	6.32	6.06	1.07	0.073798	2.42	6.2e-05	1.13	0.014034
		TC01000662.hg.1		chr1	54569968	54571750	+	6.29	5.49	4.36	4.05	4.68	-1.24	0.101735	3.81	0.00035	-1.25	0.071834
NM_016491	MRPL37	TC01000663.hg.1	mitochondrial ribosomal protein L37	chr1	54649714	54686603	+	12.73	12.41	11.28	10.24	11.09	-2.06	6e-05	2.73	2.2e-05	1.14	0.258722
ENST00000361350	SSBP3-AS1	TC01000664.hg.1	SSBP3 antisense RNA 1; chromosome 1 open reading frame 191	chr1	54703710	54704736	+	4.12	4.37	4.38	3.84	4.13	-1.45	0.00145	-1.2	0.047011	1.19	0.01968
OTTHUMT00000022719	RP5-997D24.3	TC01000665.hg.1	novel transcript	chr1	54751078	54753044	+	3.62	3.44	3.54	3.69	4.23	1.11	0.335403	1.06	0.310465	-1.61	0.002673
OTTHUMT00000023024	RP4-705F19.1	TC01000666.hg.1	novel transcript	chr1	54881929	54886533	+	4.39	4.86	4.82	4.53	4.35	-1.22	0.033083	-1.35	0.019998	1.39	0.007276
		TC01000667.hg.1		chr1	54991059	54991126	+	4.5	5.39	4.09	3.95	4.31	-1.1	0.073424	1.32	0.173359	-1.16	0.310281
NM_015547	ACOT11	TC01000668.hg.1	acyl-CoA thioesterase 11	chr1	55007930	55104865	+	5.08	4.98	5.22	4.6	5.59	-1.54	6.7e-05	-1.1	0.047864	-1.29	0.000626
NM_001039464	MROH7	TC01006323.hg.1	maestro heat-like repeat family member 7	chr1	55107427	55175939	+	4.87	4.97	4.71	4.59	4.94	-1.09	0.001098	1.12	0.002646	-1.17	0.000228
NM_004623	TTC4	TC01006322.hg.1	tetratricopeptide repeat domain 4	chr1	55181495	55208330	+	10.18	9.74	8.7	7.74	8.95	-1.94	5.5e-05	2.79	1.2e-05	-1.19	0.006174
OTTHUMT00000027675	RP11-67L3.2	TC01000670.hg.1	putative novel gene	chr1	55258558	55260578	+	5.04	5.14	4.73	4.14	4.76	-1.51	1.46e-08	1.24	0.022393	-1.02	0.152514
NM_001110533	C1orf177	TC01000671.hg.1	chromosome 1 open reading frame 177	chr1	55271736	55307937	+	4.73	4.67	4.8	4.52	4.75	-1.21	0.000367	-1.05	0.478316	1.03	0.405303
OTTHUMT00000027676	RP11-67L3.4	TC01000672.hg.1	novel transcript	chr1	55352548	55354523	+	6.63	5.36	5.11	4.81	5.15	-1.23	0.000175	2.86	0.000145	-1.02	0.087496
NM_182532	TMEM61	TC01000673.hg.1	transmembrane protein 61	chr1	55446465	55457966	+	5.6	5.5	5.43	5.83	5.35	1.32	0.003242	1.12	0.09286	1.06	0.870922
NM_057176	BSND	TC01000674.hg.1	barttin CLCNK-type chloride channel accessory beta subunit; Bartter syndrome, infantile, with sensorineural deafness (Barttin)	chr1	55464606	55476556	+	4.47	4.71	4.57	4.27	4.41	-1.23	0.002806	-1.07	0.11262	1.11	0.017763
NM_174936	PCSK9	TC01000675.hg.1	proprotein convertase subtilisin/kexin type 9	chr1	55505149	55530526	+	7.23	5.9	5.82	5.6	6.05	-1.16	4e-06	2.66	4.7e-05	-1.18	3e-06
NR_038320	LOC100507634	TC01000676.hg.1	uncharacterized LOC100507634	chr1	55681081	55683128	+	6.32	6.11	5.05	4.82	4.8	-1.17	0.01508	2.41	0.000473	1.19	0.011753
OTTHUMT00000022545	RP11-101C11.1	TC01000677.hg.1	novel transcript	chr1	55683534	55699850	+	4.04	4.52	3.93	3.83	3.84	-1.07	0.46409	1.08	0.796196	1.06	0.499623
NR_039618	MIR4422	TC01000678.hg.1	microRNA 4422	chr1	55691314	55691396	+	3.6	3.64	3.69	3.21	3.38	-1.4	8.3e-05	-1.06	0.091371	1.24	0.000505
ENST00000516353	RNU6-830P	TC01000679.hg.1	RNA, U6 small nuclear 830, pseudogene	chr1	55864187	55864293	+	4.18	4.28	4.06	3.39	3.8	-1.59	0.010488	1.09	0.782671	1.2	0.116512
OTTHUMT00000022603	RP11-466L17.1	TC01000680.hg.1	novel transcript	chr1	56046710	56200675	+	4.11	5.05	4.2	4.01	4.26	-1.14	0.024967	-1.06	0.382942	-1.05	0.236916
OTTHUMT00000022600	RP11-90C4.1	TC01000681.hg.1	novel transcript	chr1	56289480	56333921	+	3.62	3.85	3.81	3.64	4.18	-1.13	0.006563	-1.14	0.028378	-1.3	0.000127
OTTHUMT00000022602	RP11-90C4.3	TC01000682.hg.1	putative novel transcript	chr1	56410760	56415792	+	3.99	4.22	3.72	3.88	4.38	1.12	0.097744	1.21	0.199254	-1.59	0.001094
OTTHUMT00000022251	RP1-158P9.1	TC01000683.hg.1	novel transcript	chr1	56611393	56620896	+	4.38	4.43	4.33	3.77	4.4	-1.47	0.038476	1.04	0.257305	-1.05	0.208539
OTTHUMT00000022253	RP4-710M16.2	TC01000684.hg.1	novel transcript	chr1	56880635	56881638	+	4.1	4.58	4.52	4.59	4.84	1.05	0.541587	-1.34	0.039932	-1.24	0.055435
NM_006252	PRKAA2	TC01000685.hg.1	protein kinase, AMP-activated, alpha 2 catalytic subunit	chr1	57110990	57181008	+	10.83	8.3	4.55	3.81	4.21	-1.68	0.000217	77.36	1.05e-07	1.27	0.003088
NM_000562	C8A	TC01000686.hg.1	complement component 8, alpha polypeptide	chr1	57320443	57383894	+	4.46	4.78	4.22	4.31	4.24	1.06	0.054069	1.18	0.011465	-1.01	0.265941
OTTHUMT00000126523	RP5-1103B4.3	TC01000687.hg.1	novel transcript	chr1	57429559	57462430	+	4.16	4.59	4.61	4.06	4.86	-1.47	0.001253	-1.37	0.031107	-1.19	0.021412
		TC01000688.hg.1		chr1	57431953	57432035	+	7.64	7.6	7.69	8.4	7.27	1.64	0.001036	-1.03	0.352496	1.33	0.297331
		TC01000689.hg.1		chr1	57457023	57480373	+	3.85	3.8	3.85	3.6	4.06	-1.19	0	-1	0.382283	-1.16	0
OTTHUMT00000027966	RP6-102O10.1	TC01000690.hg.1	novel transcript	chr1	57852248	57853122	+	4.01	4.22	4.16	3.98	4.24	-1.13	0.014887	-1.1	0.093149	-1.06	0.155415
		TC01000691.hg.1		chr1	58222756	58222848	+	4.4	4.61	4.92	4.5	5.62	-1.34	0.092915	-1.43	0.100671	-1.62	0.003595
ENST00000416598	DAB1-AS1	TC01000692.hg.1	DAB1 antisense RNA 1; novel transcript, antisense to DAB1	chr1	58326215	58333170	+	4.36	4.92	4.45	4.32	4.63	-1.09	7.17e-07	-1.06	0.145354	-1.13	1.69e-07
ENST00000457412	DAB1-AS1	TC01000693.hg.1	DAB1 antisense RNA 1	chr1	58343974	58346412	+	3.54	3.99	3.2	3.6	3.46	1.32	0.201775	1.27	0.221483	-1.2	0.675053
OTTHUMT00000027965	RP11-393I23.4	TC01000694.hg.1	novel transcript	chr1	58525811	58545946	+	4.28	4.38	3.96	3.89	3.92	-1.05	0.434666	1.24	0.022457	1.03	0.728357
		TC01000695.hg.1		chr1	59187951	59188044	+	4.93	4.81	4.51	4.4	4.71	-1.08	0.189253	1.34	0.083817	-1.14	0.626684
NR_034014	LINC01135	TC01000696.hg.1	long intergenic non-protein coding RNA 1135	chr1	59250823	59366668	+	4.46	4.43	4.11	4.21	4.42	1.07	0.463149	1.28	0.074184	-1.24	0.056
OTTHUMT00000023037	RP4-794H19.4	TC01000697.hg.1	novel transcript	chr1	59486059	59510286	+	5.92	4.64	4.12	3.81	3.62	-1.24	0.003719	3.49	1.3e-05	1.41	0.000638
NM_001113411	FGGY	TC01000698.hg.1	FGGY carbohydrate kinase domain containing	chr1	59762467	60233347	+	5.85	5.83	5.39	5.02	5.53	-1.29	2.7e-05	1.37	1.8e-05	-1.1	0.001321
ENST00000424725	LOC101926944	TC01000699.hg.1	uncharacterized LOC101926944; novel transcript	chr1	60238467	60254520	+	4.93	5.07	4.67	4.72	5.02	1.03	0.844868	1.19	0.035797	-1.27	0.00279
NM_015888	HOOK1	TC01000700.hg.1	hook microtubule-tethering protein 1; hook homolog 1 (Drosophila)	chr1	60280458	60342050	+	6.43	5.2	11.26	11.58	11.03	1.25	0.002007	-28.39	2.1e-07	1.17	0.002629
OTTHUMT00000024949	RP11-575B7.3	TC01000701.hg.1	novel transcript	chr1	60580547	60615351	+	4.6	4.74	4.82	4.27	4.44	-1.46	0.008247	-1.17	0.067339	1.3	0.103832
NM_001134673	NFIA	TC01000702.hg.1	nuclear factor I/A	chr1	61330931	61928465	+	5.79	9.52	8.64	9.73	9.05	2.13	2.4e-05	-7.18	6e-06	-1.33	0.000855
NM_176877	INADL	TC01000703.hg.1	InaD-like (Drosophila)	chr1	62208149	62644347	+	7.78	5.83	9.74	10.14	9.77	1.33	0.001577	-3.88	1.1e-05	-1.02	0.175147
ENST00000363705	RNU6-414P	TC01000704.hg.1	RNA, U6 small nuclear 414, pseudogene	chr1	62282091	62282194	+	7.3	5.92	7.65	6.17	7.86	-2.79	0.000368	-1.28	0.192312	-1.15	0.329241
ENST00000391058	RNU6-1177P	TC01000705.hg.1	RNA, U6 small nuclear 1177, pseudogene	chr1	62318171	62318274	+	3.66	3.76	3.97	4.2	4.09	1.17	0.033183	-1.24	0.009528	-1.09	0.185759
NM_001164835	L1TD1	TC01000706.hg.1	LINE-1 type transposase domain containing 1	chr1	62660474	62678001	+	4.51	4.77	4.38	4.38	4.59	-1	0.520815	1.09	0.212899	-1.15	7.8e-05
NM_001017415	USP1	TC01000707.hg.1	ubiquitin specific peptidase 1	chr1	62901968	62917475	+	12.92	11.53	11.71	11.96	11.78	1.19	2.26e-07	2.31	3.5e-05	-1.05	3.7e-05
NM_014495	ANGPTL3	TC01000708.hg.1	angiopoietin-like 3	chr1	63063158	63071830	+	4.62	4.96	4.69	4.33	4.73	-1.29	0.007826	-1.05	0.930246	-1.02	0.276566
ENST00000453229	LOC400756	TC01000709.hg.1	uncharacterized LOC400756; putative novel transcript	chr1	63154153	63176365	+	4.97	5.48	5.16	4.61	4.94	-1.46	0.002568	-1.14	0.041403	1.16	0.028591
NM_032852	ATG4C	TC01000710.hg.1	autophagy related 4C, cysteine peptidase; ATG4 autophagy related 4 homolog C (S. cerevisiae)	chr1	63249777	63339980	+	9.56	10.05	10.05	9.39	9.96	-1.58	0.000284	-1.4	0.007559	1.06	0.186022
OTTHUMT00000127843	RP4-771M4.3	TC01000711.hg.1	putative novel pseudogene	chr1	63361680	63367310	+	8.26	8.18	8.27	7.67	8.16	-1.51	0.000544	-1.01	0.83007	1.08	0.701706
OTTHUMT00000025349	RP11-5P4.2	TC01000712.hg.1	putative novel transcript	chr1	63489878	63491329	+	3.65	3.62	3.73	3.78	4.3	1.03	0.003885	-1.06	0.724293	-1.49	2.22e-07
OTTHUMT00000025342	RP11-335E6.2	TC01000713.hg.1	novel transcript	chr1	63604921	63628824	+	4.61	4.58	3.81	3.92	3.84	1.08	0.856331	1.74	0.005374	-1.02	0.564174
		TC01000714.hg.1		chr1	63704614	63704845	+	4.54	4.21	4.19	4.17	4.94	-1.02	0.252988	1.27	0.015726	-1.67	6e-06
OTTHUMT00000025343	RP11-335E6.3	TC01000715.hg.1	putative novel transcript	chr1	63715694	63717442	+	4.28	4.71	3.84	3.91	4.14	1.05	0.029779	1.36	0.002801	-1.23	5.8e-05
NM_012183	FOXD3	TC01000716.hg.1	forkhead box D3	chr1	63788712	63790797	+	4.52	4.58	4.16	3.64	4.14	-1.43	0.000261	1.29	0.009726	1.02	0.694971
		TC01000717.hg.1		chr1	63799430	63799491	+	5.26	5.04	5.32	4.99	5.66	-1.26	0.076069	-1.04	0.606551	-1.26	0.075599
		TC01000718.hg.1		chr1	63803934	63804043	+	4.85	4.76	4.26	4.29	4.43	1.02	0.66317	1.51	0.003901	-1.13	0.143631
NM_013339	ALG6	TC01000719.hg.1	ALG6, alpha-1,3-glucosyltransferase; asparagine-linked glycosylation 6, alpha-1,3-glucosyltransferase homolog (S. cerevisiae)	chr1	63833261	63904233	+	8.37	8.23	8.64	8.69	9.11	1.04	0.078401	-1.2	0.048006	-1.39	0.000176
NM_032437	EFCAB7	TC01000720.hg.1	EF-hand calcium binding domain 7	chr1	63989013	64038364	+	7.74	6.9	7.22	7.47	7.35	1.18	9.8e-05	1.44	6.5e-05	-1.09	0.001319
NR_002771	DLEU2L	TC01000721.hg.1	deleted in lymphocytic leukemia 2-like	chr1	64014635	64016307	+	6.29	5.84	5.89	5.7	6.41	-1.14	0.01882	1.32	0.095277	-1.43	0.002803
NM_001172818	PGM1	TC01000722.hg.1	phosphoglucomutase 1	chr1	64058916	64125916	+	9.89	8.91	9.98	9.71	10.08	-1.2	0.002748	-1.06	0.091153	-1.07	0.382015
NM_001083592	ROR1	TC01000723.hg.1	receptor tyrosine kinase-like orphan receptor 1	chr1	64239690	64647181	+	9.8	7.2	9.18	10.02	8.88	1.78	0.00273	1.54	0.001451	1.23	0.000486
NM_152489	UBE2U	TC01000724.hg.1	ubiquitin-conjugating enzyme E2U (putative)	chr1	64669310	64733051	+	4.15	4.42	4.3	3.89	4.32	-1.33	1.2e-05	-1.11	0.010361	-1.02	0.288178
NM_020925	CACHD1	TC01000725.hg.1	cache domain containing 1	chr1	64936428	65158741	+	9.26	6.39	8.89	8.98	8.98	1.07	0.305286	1.29	0.00174	-1.06	0.332894
NR_039957	MIR4794	TC01000726.hg.1	microRNA 4794	chr1	65045530	65045604	+	3.13	3.01	3.05	2.87	3.02	-1.13	0.222084	1.06	0.730631	1.02	0.507339
NM_018211	RAVER2	TC01000727.hg.1	ribonucleoprotein, PTB-binding 2	chr1	65210778	65298915	+	10.22	8.09	10.54	11.27	10.66	1.66	1e-05	-1.25	0.002063	-1.09	0.000623
NM_001005353	AK4	TC01000728.hg.1	adenylate kinase 4; adenylate kinase 4, mitochondrial-like	chr1	65613232	65697828	+	12.18	9.54	10.49	11.05	10.05	1.48	2.4e-05	3.22	4.85e-07	1.36	6.1e-05
NM_014787	DNAJC6	TC01000729.hg.1	DnaJ (Hsp40) homolog, subfamily C, member 6; RNA, U2 small nuclear 15, pseudogene; uncharacterized LOC645195	chr1	65713902	65881689	+	8.28	5.5	6.58	6.55	6.56	-1.02	0.798229	3.25	2.5e-05	1.01	0.764852
NM_001003679	LEPR	TC01000730.hg.1	leptin receptor; leptin receptor overlapping transcript	chr1	65886131	66107242	+	8.15	8.75	7.89	8.19	7.83	1.23	1.36e-09	1.2	0.003222	1.04	9.68e-07
OTTHUMT00000025274	RP4-630A11.3	TC01000731.hg.1	putative novel transcript	chr1	65952089	65959871	+	4.13	4.68	4.58	4.18	4.79	-1.32	0.06399	-1.36	0.20038	-1.16	0.406121
		TC01000732.hg.1		chr1	66037232	66037335	+	4.2	4.69	4.23	3.18	4.88	-2.07	0.000196	-1.02	0.946466	-1.57	0.001232
NM_001037339	PDE4B	TC01000733.hg.1	phosphodiesterase 4B, cAMP-specific; phosphodiesterase 4B, cAMP-specific (phosphodiesterase E4 dunce homolog, Drosophila)	chr1	66258193	66840262	+	5.27	5.7	5.73	5.18	5.67	-1.46	3.7e-05	-1.37	0.000155	1.04	0.068698
NM_032291	SGIP1	TC01000734.hg.1	SH3-domain GRB2-like (endophilin) interacting protein 1	chr1	66999066	67213982	+	4.9	9.99	4.39	4.11	4.4	-1.21	0.000678	1.43	0.000384	-1.01	0.79102
NR_036060	MIR3117	TC01000735.hg.1	microRNA 3117	chr1	67094123	67094200	+	3.89	4.54	3.79	3.25	3.84	-1.45	0.00067	1.07	0.292972	-1.03	0.53776
NM_152665	TCTEX1D1	TC01000736.hg.1	Tctex1 domain containing 1	chr1	67218140	67244730	+	4.67	4.88	4.58	4.27	4.83	-1.24	9.35e-07	1.07	0.023205	-1.19	3e-06
OTTHUMT00000025411	RP11-342H21.2	TC01000737.hg.1	putative novel transcript	chr1	67292625	67294241	+	4.24	5.12	4.31	3.67	4.03	-1.55	0.004112	-1.05	0.842915	1.21	0.113674
NM_001077700	MIER1	TC01000738.hg.1	mesoderm induction early response 1, transcriptional regulator; mesoderm induction early response 1 homolog (Xenopus laevis)	chr1	67390578	67454302	+	10.59	10.54	10.27	10.3	10.29	1.02	0.159031	1.25	0.001781	-1.01	0.253164
NM_144701	IL23R	TC01000739.hg.1	interleukin 23 receptor	chr1	67604590	67725662	+	4.8	4.84	4.98	4.45	5.21	-1.45	5e-06	-1.13	0.011782	-1.17	0.000233
ENST00000517265	RNU6-586P	TC01000740.hg.1	RNA, U6 small nuclear 586, pseudogene	chr1	67661823	67661926	+	4.17	4.27	3.88	3.85	4.07	-1.02	0.26969	1.22	0.179451	-1.14	0.459867
NM_001559	IL12RB2	TC01000741.hg.1	interleukin 12 receptor, beta 2	chr1	67773047	67862583	+	4.69	4.93	4.5	4.13	4.58	-1.29	1.41e-07	1.14	0.000137	-1.06	5e-05
ENST00000411331	RNU6-387P	TC01000742.hg.1	RNA, U6 small nuclear 387, pseudogene	chr1	67882897	67883001	+	5.3	5.4	5.07	5.19	5.24	1.08	0.4936	1.17	0.123452	-1.12	0.299049
OTTHUMT00000025987	RP4-763G1.2	TC01000743.hg.1	novel transcript	chr1	67995313	67998012	+	7.35	7.47	7.96	7.34	8.06	-1.54	0.00072	-1.53	0.002079	-1.07	0.061583
ENST00000384773	RNU6-1031P	TC01000744.hg.1	RNA, U6 small nuclear 1031, pseudogene	chr1	68006810	68006916	+	6.66	5.6	6.66	5.64	6.7	-2.03	0.002938	1	0.562031	-1.03	0.25943
NM_001199741	GADD45A	TC01000745.hg.1	growth arrest and DNA-damage-inducible, alpha	chr1	68150744	68154021	+	12.95	12.05	10.62	10.3	9.62	-1.25	0.013196	5.03	2.6e-05	2	0.000213
NR_040077	GNG12-AS1	TC01000746.hg.1	GNG12 antisense RNA 1; novel transcript	chr1	68297971	68668670	+	5.17	4.87	4.48	4.39	4.23	-1.06	0.008078	1.62	8.9e-05	1.19	0.000191
OTTHUMT00000025505	RP4-694A7.2	TC01000748.hg.1	putative novel transcript	chr1	68944812	68949222	+	5	5.48	9.81	9.27	9.45	-1.45	0.024368	-27.89	1.1e-05	1.28	0.077718
ENST00000428732	DEPDC1-AS1	TC01000749.hg.1	DEPDC1 antisense RNA 1; novel transcript	chr1	68962359	69004310	+	6.63	5.17	4.67	4.26	5.08	-1.33	0.017376	3.89	6.3e-05	-1.32	0.015211
OTTHUMT00000025521	RP11-424D14.1	TC01000750.hg.1	putative novel transcript	chr1	69521581	69650686	+	4.7	4.67	4.5	4.16	4.55	-1.26	0.002576	1.15	0.182742	-1.04	0.925788
OTTHUMT00000025522	RP3-380B4.1	TC01000751.hg.1	putative novel transcript	chr1	69898938	69901092	+	4.28	4.79	4.27	3.53	3.8	-1.68	0.003849	1.01	0.415049	1.39	0.001863
NM_020794	LRRC7	TC01000752.hg.1	leucine rich repeat containing 7	chr1	70032868	70589171	+	4.52	4.74	4.29	3.98	4.29	-1.24	4.2e-05	1.17	0.004766	1	0.376597
NR_023916	PIN1P1	TC01000753.hg.1	peptidylprolyl cis/trans isomerase, NIMA-interacting 1 pseudogene 1	chr1	70385005	70386000	+	7.96	6.81	6.38	5.3	6.49	-2.12	0.000751	2.99	0.00246	-1.08	0.345448
ENST00000441830	LRRC7	TC01000754.hg.1	leucine rich repeat containing 7	chr1	70612804	70617628	+	4.6	4.98	4.34	4.02	4.69	-1.25	0.032081	1.2	0.838259	-1.27	0.024133
NM_001190987	SRSF11	TC01000755.hg.1	serine/arginine-rich splicing factor 11	chr1	70671365	70718735	+	10.71	11.12	10.6	10.05	10.78	-1.47	2.1e-05	1.08	0.018249	-1.13	0.001742
NM_001031693	HHLA3	TC01000756.hg.1	HERV-H LTR-associating 3	chr1	70820488	70851022	+	8.15	7.81	6.54	7.05	6.28	1.43	0.000455	3.04	8.6e-05	1.2	0.005397
NM_001190463	CTH	TC01000757.hg.1	cystathionine gamma-lyase; cystathionase (cystathionine gamma-lyase)	chr1	70876901	70905534	+	8.48	6.38	7.12	7.33	7.4	1.15	0.054197	2.56	0.000462	-1.21	0.016593
ENST00000419450	LOC101927244	TC01000758.hg.1	uncharacterized LOC101927244; novel transcript	chr1	71172136	71252151	+	4.11	4.49	3.96	3.98	3.98	1.01	0	1.11	0.105627	-1.02	0
OTTHUMT00000026080	RP3-333A15.1	TC01000759.hg.1	putative novel transcript	chr1	71413062	71417176	+	5.7	5.26	5.37	5.16	5.67	-1.16	0.067561	1.26	0.047232	-1.23	0.040213
NR_038420	ZRANB2-AS1	TC01000760.hg.1	ZRANB2 antisense RNA 1; putative novel transcript	chr1	71512189	71532867	+	4.4	4.54	4.27	3.98	4.72	-1.22	0.118825	1.1	0.134585	-1.37	0.004651
ENST00000413421	ZRANB2-AS2	TC01000761.hg.1	ZRANB2 antisense RNA 2 (head to head); novel transcript, antisense to NEGR1	chr1	71547007	71733913	+	5.11	5.34	5.07	4.67	5.11	-1.33	0.01061	1.03	0.429297	-1.03	0.19765
OTTHUMT00000026633	RP11-386O9.2	TC01000762.hg.1	putative novel transcript	chr1	71716682	71717802	+	4.14	4.83	4.04	3.86	4.79	-1.14	0.210366	1.07	0.726604	-1.68	0.00729
ENST00000430605	ZRANB2-AS2	TC01000763.hg.1	ZRANB2 antisense RNA 2 (head to head); novel transcript, antisense to NEGR1	chr1	71867530	71873407	+	5.46	5.65	5.33	5.13	5.54	-1.16	0.131557	1.09	0.578537	-1.15	0.042964
OTTHUMT00000026854	RP11-82L20.1	TC01000764.hg.1	putative novel transcript	chr1	72036639	72039241	+	3.99	3.78	3.78	3.35	3.84	-1.35	0.016566	1.16	0.245373	-1.04	0.596518
ENST00000418078	LOC339468	TC01000765.hg.1	uncharacterized LOC339468; novel transcript	chr1	73240954	73256963	+	4.27	4.52	4.27	3.83	3.85	-1.35	0.001567	1	0.4647	1.34	0.001785
ENST00000411903	LINC01360	TC01000766.hg.1	long intergenic non-protein coding RNA 1360; novel transcript	chr1	73771853	73820934	+	4.01	4.15	3.69	3.68	4.29	-1.01	0.346608	1.25	0.015223	-1.52	4.6e-05
OTTHUMT00000026418	RP4-788P17.1	TC01000767.hg.1	putative novel transcript	chr1	74100899	74180897	+	4.24	4.49	4.62	3.98	4.4	-1.56	0.00055	-1.3	0.005324	1.16	0.03418
ENST00000516196	RNU4ATAC8P	TC01000768.hg.1	RNA, U4atac small nuclear 8, pseudogene	chr1	74349396	74349505	+	3.56	4.06	3.49	3.44	4.08	-1.03	0.394733	1.05	0.392995	-1.51	0.000332
NM_001112808	FPGT-TNNI3K	TC01000769.hg.1	FPGT-TNNI3K readthrough; fucose-1-phosphate guanylyltransferase; TNNI3 interacting kinase	chr1	74663896	75010116	+	4.87	5.23	4.79	4.62	4.94	-1.12	1.84e-07	1.06	0.006741	-1.11	3.53e-07
OTTHUMT00000026494	RP4-650F12.2	TC01000770.hg.1	putative novel transcript	chr1	74933879	74935227	+	4.82	5.18	4.93	4.56	4.84	-1.29	0.000351	-1.08	0.233673	1.06	0.025205
CR627203	ERICH3-AS1	TC01000771.hg.1	ERICH3 antisense RNA 1; novel transcript	chr1	75043114	75091782	+	3.7	3.9	3.68	3.88	3.88	1.15	0.003493	1.02	0.251807	-1.15	0.003432
NM_001162916	TYW3	TC01000772.hg.1	tRNA-yW synthesizing protein 3 homolog (S. cerevisiae)	chr1	75198836	75232362	+	9.21	9.02	9.51	9.56	9.67	1.04	0.054767	-1.23	0.002292	-1.12	0.002701
OTTHUMT00000100228	RP11-93N20.1	TC01000773.hg.1	novel transcript	chr1	75428998	75430802	+	4.21	4.36	3.63	3.56	4.36	-1.04	0.823545	1.5	0.040085	-1.66	0.000477
NM_001001933	LHX8	TC01000774.hg.1	LIM homeobox 8	chr1	75594119	75627218	+	4.51	4.58	4.41	4.05	4.61	-1.28	0.000912	1.08	0.868978	-1.15	0.022978
ENST00000384272	RNU6-622P	TC01000775.hg.1	RNA, U6 small nuclear 622, pseudogene	chr1	75648730	75648832	+	5.14	5.43	5.11	4.71	5.79	-1.32	0.014639	1.02	0.316952	-1.59	0.012139
NM_000016	ACADM	TC01000776.hg.1	acyl-CoA dehydrogenase, C-4 to C-12 straight chain; acyl-Coenzyme A dehydrogenase, C-4 to C-12 straight chain	chr1	76190036	76229364	+	9.67	9.72	9.74	9.38	9.24	-1.29	3.47e-07	-1.05	0.018374	1.42	9.41e-08
NM_004582	RABGGTB	TC01000777.hg.1	Rab geranylgeranyltransferase, beta subunit; small nucleolar RNA, C/D box 45B; small nucleolar RNA, C/D box 45A; small nucleolar RNA, C/D box 45C	chr1	76251879	76261100	+	10.89	11.87	11.32	10.76	11.22	-1.48	0.001256	-1.35	0.003771	1.07	0.321885
NM_002440	MSH4	TC01000778.hg.1	mutS homolog 4; mutS homolog 4 (E. coli)	chr1	76262556	76378923	+	4.22	4.24	4.08	3.77	4.1	-1.24	0	1.1	0.051668	-1.01	0
ENST00000436121	LOC101927342	TC01000779.hg.1	uncharacterized LOC101927342; novel transcript	chr1	76477009	76485041	+	4.61	4.85	3.8	3.89	3.67	1.06	0.879021	1.75	0.032603	1.1	0.361508
OTTHUMT00000026986	RP11-550H2.2	TC01000780.hg.1	putative novel transcript	chr1	76507376	76531913	+	4.76	4.85	4.51	4.2	4.55	-1.24	0.008337	1.19	0.285987	-1.03	0.507468
NM_001160011	ST6GALNAC3	TC01000781.hg.1	ST6 (alpha-N-acetyl-neuraminyl-2,3-beta-galactosyl-1,3)-N-acetylgalactosaminide alpha-2,6-sialyltransferase 3	chr1	76540389	77100286	+	6.03	6.14	4	3.89	4.18	-1.08	0.219333	4.08	2.7e-05	-1.14	0.036728
ENST00000363051	RNU6-161P	TC01000782.hg.1	RNA, U6 small nuclear 161, pseudogene	chr1	77218820	77218925	+	4.54	4.41	4.45	4.09	4.49	-1.28	0.033556	1.07	0.744596	-1.03	0.519091
NM_030965	ST6GALNAC5	TC01000783.hg.1	ST6 (alpha-N-acetyl-neuraminyl-2,3-beta-galactosyl-1,3)-N-acetylgalactosaminide alpha-2,6-sialyltransferase 5	chr1	77333126	77531396	+	6.6	6.26	5.52	4.73	4.59	-1.73	0.000216	2.11	0.000147	1.91	0.000116
OTTHUMT00000026695	RP4-564M11.2	TC01000784.hg.1	novel transcript	chr1	77533605	77544167	+	4.49	4.45	4.33	3.93	4.15	-1.32	0.003971	1.12	0.10531	1.13	0.097587
NM_012093	AK5	TC01000785.hg.1	adenylate kinase 5	chr1	77747662	78025654	+	7.86	9.46	5.54	4.91	5.57	-1.55	6e-06	5	5.11e-08	-1.02	0.609634
ENST00000515958	RNU7-8P	TC01000786.hg.1	RNA, U7 small nuclear 8 pseudogene	chr1	77886010	77886071	+	5.1	5.16	4.61	5.03	5.02	1.34	0.004221	1.4	0.080943	-1.33	0.001617
ENST00000515976	RNA5SP20	TC01000787.hg.1	RNA, 5S ribosomal pseudogene 20	chr1	78080554	78080637	+	5.87	6.08	6.53	6.14	6.18	-1.31	0.016129	-1.59	0.005354	1.28	0.147875
NM_198549	FAM73A	TC01000788.hg.1	family with sequence similarity 73, member A; RNA, 5S ribosomal pseudogene 21	chr1	78245309	78344106	+	9.61	9.43	9.77	10.56	8.46	1.73	8.2e-05	-1.11	0.041299	2.47	8e-06
NM_001172309	NEXN	TC01000789.hg.1	nexilin (F actin binding protein)	chr1	78354198	78409580	+	11.7	12.05	5.49	4.52	5.2	-1.96	0.000924	73.89	1e-06	1.23	0.027969
NM_007034	DNAJB4	TC01006271.hg.1	DnaJ (Hsp40) homolog, subfamily B, member 4	chr1	78444859	78483648	+	9.93	10.36	8.57	9.14	9.02	1.48	2e-06	2.58	4e-06	-1.37	4e-06
NM_017655	GIPC2	TC01006272.hg.1	GIPC PDZ domain containing family, member 2	chr1	78511586	78604133	+	6.75	5.67	5.93	6.97	5.4	2.06	0.00016	1.77	0.00544	1.44	0.002044
NR_027310	MGC27382	TC01000791.hg.1	uncharacterized MGC27382; novel transcript	chr1	78695283	78835149	+	4.26	4.35	4.39	3.98	4.69	-1.33	4.4e-05	-1.09	0.024056	-1.23	0.000161
NM_000959	PTGFR	TC01000792.hg.1	prostaglandin F receptor (FP)	chr1	78769568	79006386	+	4.98	4.86	4.29	3.64	3.89	-1.57	2.49e-07	1.61	0.000162	1.32	2e-06
		TC01000793.hg.1		chr1	79048330	79048421	+	5.39	5.44	6.04	5.02	5.47	-2.03	0.00229	-1.57	0.021659	1.48	0.026179
NM_006820	IFI44L	TC01000794.hg.1	interferon-induced protein 44-like	chr1	79085607	79111830	+	4.42	4.93	11.11	9.42	11.34	-3.22	0.010389	-103.37	6e-06	-1.17	0.176945
NM_006417	IFI44	TC01000795.hg.1	interferon-induced protein 44	chr1	79115477	79129763	+	6.37	5.49	12.1	11.5	12.37	-1.51	0.02777	-52.98	3e-06	-1.21	0.070757
		TC01000796.hg.1		chr1	79152745	79152845	+	4.68	4.75	4.55	4.45	4.87	-1.08	0.913487	1.09	0.442767	-1.24	0.070107
OTTHUMT00000026864	RP4-726F1.1	TC01000797.hg.1	putative novel transcript	chr1	79789454	79790534	+	5.5	5.49	5.54	5.52	5.31	-1.01	0.891021	-1.03	0.922701	1.17	0.184002
ENST00000418041	LOC101927412	TC01000798.hg.1	uncharacterized LOC101927412; novel transcript	chr1	81001440	81112473	+	4.05	4.13	4.16	4	3.99	-1.12	0.452627	-1.08	0.922045	1.12	0.299109
ENST00000411094	RN7SKP247	TC01000799.hg.1	RNA, 7SK small nuclear pseudogene 247	chr1	81717474	81717781	+	5.13	4.84	5.26	4.65	5.05	-1.53	4e-05	-1.09	0.079794	1.15	3.3e-05
NM_012302	LPHN2	TC01000800.hg.1	latrophilin 2; uncharacterized LOC101927458	chr1	81771845	82458107	+	5.57	7.33	5.64	6.53	5.79	1.85	0.004998	-1.05	0.388154	-1.11	0.629599
OTTHUMT00000092218	RP5-837I24.6	TC01000801.hg.1	putative novel transcript	chr1	81970784	81971981	+	6.84	6.21	7.66	5.86	7.29	-3.48	0.000485	-1.76	0.008107	1.29	0.042868
		TC01000802.hg.1		chr1	82312941	82313045	+	4.74	5.25	4.48	3.67	4.68	-1.75	0.006806	1.19	0.057709	-1.15	0.066954
OTTHUMT00000026937	RP4-601K24.1	TC01000803.hg.1	novel transcript	chr1	83368866	83632498	+	4.19	4.45	4.46	3.98	4.34	-1.39	0.000252	-1.2	0.038356	1.08	0.091409
ENST00000446227	LOC101927542	TC01000804.hg.1	uncharacterized LOC101927542; novel transcript	chr1	83911736	83920454	+	4.73	5.46	4.62	4.4	5.01	-1.16	0.038202	1.08	0.645127	-1.31	0.046584
OTTHUMT00000027497	RP5-836J3.1	TC01000805.hg.1	putative novel transcript	chr1	84255963	84267148	+	4.42	5.03	4.7	4.4	4.41	-1.24	0.000765	-1.22	0.033942	1.23	0.000856
		TC01000806.hg.1		chr1	84259560	84259653	+	11.2	11.3	10.81	10.16	10.96	-1.57	0.007983	1.31	0.065975	-1.11	0.658781
		TC01000807.hg.1		chr1	84379037	84379062	+	12.48	13.2	11.9	11.15	12.3	-1.68	0.078867	1.5	0.040588	-1.32	0.549087
NM_001242857	PRKACB	TC01000808.hg.1	protein kinase, cAMP-dependent, catalytic, beta	chr1	84543636	84704181	+	8.23	8.22	10	9.26	10.36	-1.67	0.030241	-3.41	0.001141	-1.28	0.204421
		TC01000809.hg.1		chr1	84743004	84743140	+	4.83	5.1	4.74	3.96	4.48	-1.71	0.00077	1.06	0.356319	1.19	0.034799
NM_001010971	SAMD13	TC01000810.hg.1	sterile alpha motif domain containing 13	chr1	84764049	84855640	+	4.43	4.9	4.87	4.52	5.24	-1.28	0.000923	-1.35	0.001106	-1.29	0.000922
NM_021233	DNASE2B	TC01000811.hg.1	deoxyribonuclease II beta	chr1	84864215	84880701	+	4.65	5.04	4.6	4.48	4.49	-1.09	0.011002	1.04	0.184648	1.08	0.015318
NM_025065	RPF1	TC01000812.hg.1	ribosome production factor 1 homolog (S. cerevisiae)	chr1	84944920	84964033	+	11.97	12.03	11.99	11.77	11.75	-1.17	0.003454	-1.02	0.169589	1.19	0.002618
ENST00000370638	SPATA1	TC01000813.hg.1	spermatogenesis associated 1; spermatogenesis associated 1 (SPATA1) pseudogene	chr1	84971974	85031877	+	5	4.95	4.65	4.11	4.75	-1.46	0	1.28	0.000553	-1.07	0
NM_145172	WDR63	TC01000814.hg.1	WD repeat domain 63	chr1	85464830	85598821	+	6.54	7.84	4.69	4.12	4.33	-1.49	5e-06	3.62	5e-06	1.28	3.2e-05
NR_039619	MIR4423	TC01000815.hg.1	microRNA 4423	chr1	85599477	85599556	+	3.93	4.32	4.16	4.2	4.12	1.03	0.924964	-1.17	0.474177	1.03	0.527967
		TC01000816.hg.1		chr1	85729979	85730085	+	4.24	4.19	3.93	3.47	3.73	-1.37	0.000156	1.24	0.091853	1.15	0.048949
NR_045484	LOC646626	TC01000817.hg.1	uncharacterized LOC646626; novel transcript	chr1	85742041	85913807	+	4.98	4.9	5.21	4.62	4.85	-1.5	0.001912	-1.17	0.034132	1.28	0.010356
NM_001554	CYR61	TC01000818.hg.1	cysteine-rich, angiogenic inducer, 61	chr1	86046444	86049648	+	13.72	12.22	11.03	9.97	9.99	-2.09	0.012149	6.45	5e-06	2.06	0.000559
		TC01000819.hg.1		chr1	86057963	86058039	+	6.69	6.31	6.52	6.01	6.46	-1.43	0.038586	1.12	0.95226	1.04	0.629598
OTTHUMT00000029185	RP11-290M5.2	TC01000820.hg.1	putative novel transcript	chr1	86064814	86066417	+	3.86	4.17	4.21	4.19	4.51	-1.01	0.784129	-1.27	0.044114	-1.23	0.014155
NM_006536	CLCA2	TC01000821.hg.1	chloride channel accessory 2	chr1	86889769	86922241	+	5.48	4.97	4.52	3.69	4.18	-1.77	0.000139	1.95	0.000223	1.26	0.004321
NM_001285	CLCA1	TC01000822.hg.1	chloride channel accessory 1	chr1	86934051	86965974	+	4.34	4.86	4.41	4.05	4.29	-1.28	0	-1.05	0.444245	1.09	0
NM_012128	CLCA4	TC01000823.hg.1	chloride channel accessory 4	chr1	87012759	87046437	+	4.08	4.41	3.94	3.98	4.09	1.03	0.030399	1.11	0.003585	-1.11	0.00057
		TC01000824.hg.1		chr1	87071953	87072040	+	6.48	6.44	6.42	5.19	6.58	-2.34	0.006887	1.04	0.262588	-1.12	0.105368
NR_024604	CLCA3P	TC01000825.hg.1	chloride channel accessory 3, pseudogene	chr1	87099959	87121059	+	4.2	4.5	4.21	4.03	4.4	-1.13	0.000268	-1.01	0.111584	-1.13	0.000519
NM_001206651	SH3GLB1	TC01000826.hg.1	SH3-domain GRB2-like endophilin B1	chr1	87170253	87213867	+	11.33	11.07	11.82	11.49	11.75	-1.26	0.000167	-1.41	0.001223	1.05	0.013088
NM_001134492	HS2ST1	TC01000827.hg.1	heparan sulfate 2-O-sulfotransferase 1; long intergenic non-protein coding RNA 1140	chr1	87380331	87634887	+	5.78	5.65	5.56	5.03	5.36	-1.44	6.1e-05	1.16	0.005249	1.15	0.00261
		TC01000828.hg.1		chr1	87616981	87617128	+	4.34	4.78	4.75	3.93	5.28	-1.75	0.004278	-1.32	0.02442	-1.44	0.095175
		TC01000829.hg.1		chr1	87777577	87777676	+	4.41	4.6	4.41	4	4.41	-1.33	0.053154	-1	0.765875	-1	0.445979
NM_006769	LMO4	TC01000830.hg.1	LIM domain only 4	chr1	87794151	87814607	+	8.06	7.78	7.04	6.91	7.19	-1.09	0.003028	2.02	3e-06	-1.1	0.007728
NM_006256	PKN2	TC01000831.hg.1	protein kinase N2	chr1	89149905	89301938	+	12.63	12	12.53	13.07	12.61	1.46	7.2e-05	1.08	0.234871	-1.06	0.14642
ENST00000384505	RNU6-125P	TC01000832.hg.1	RNA, U6 small nuclear 125, pseudogene	chr1	89282462	89282568	+	6.71	5.9	6.52	6.01	7.12	-1.42	0.001882	1.14	0.745207	-1.51	0.03649
		TC01000833.hg.1		chr1	89488180	89515726	+	5.42	5.45	5	4.4	5.54	-1.52	0.027119	1.33	0.068517	-1.45	0.032211
OTTHUMT00000028003	RP4-620F22.2	TC01000834.hg.1	novel transcript	chr1	89726265	89735437	+	3.93	4.92	4.07	3.64	3.63	-1.35	0.002402	-1.11	0.097749	1.36	0.002077
NM_198460	GBP6	TC01000835.hg.1	guanylate binding protein family, member 6	chr1	89829436	89853719	+	4.4	4.62	4.6	4.35	4.75	-1.19	0.001329	-1.15	0.012389	-1.11	0.008689
NR_003133	GBP1P1	TC01000836.hg.1	guanylate binding protein 1, interferon-inducible pseudogene 1	chr1	89873238	89890493	+	6.83	5.72	5.71	5.47	5.83	-1.19	0.061923	2.17	0.000476	-1.09	0.281548
NM_001134476	LRRC8B	TC01000837.hg.1	leucine rich repeat containing 8 family, member B	chr1	89990395	90063423	+	6.83	7.71	10.67	10.33	10.89	-1.26	0.003527	-14.34	7.53e-07	-1.16	0.01601
OTTHUMT00000097364	RP11-413E1.4	TC01000838.hg.1	novel transcript	chr1	90095284	90141945	+	4.35	4.64	4.01	4.05	4.32	1.03	0.729774	1.26	0.036167	-1.24	0.027049
NM_032270	LRRC8C	TC01000839.hg.1	leucine rich repeat containing 8 family, member C; uncharacterized LOC101927933	chr1	90098631	90235462	+	5.81	6.65	5.56	5.47	5.71	-1.07	0.109191	1.19	0.008635	-1.11	0.027241
ENST00000432395	LOC101927975	TC01000840.hg.1	uncharacterized LOC101927975; novel transcript	chr1	90254473	90256051	+	5.41	5.97	4.38	4.5	4.05	1.09	0.638145	2.04	0.003702	1.26	0.007681
NM_001134479	LRRC8D	TC01000841.hg.1	leucine rich repeat containing 8 family, member D	chr1	90286573	90402170	+	8.44	8.5	8.29	7.81	8.36	-1.4	8.3e-05	1.11	0.220814	-1.05	0.191978
NM_182975	ZNF326	TC01000842.hg.1	zinc finger protein 326	chr1	90457722	90494097	+	11.62	10.89	11.18	11.08	11.2	-1.07	0.005794	1.36	0.000315	-1.01	0.143217
		TC01000843.hg.1		chr1	91123307	91123520	+	5.19	4.62	4.89	4.33	4.86	-1.47	0.000267	1.24	0.038711	1.02	0.671615
OTTHUMT00000027727	RP4-665J23.2	TC01000844.hg.1	putative novel transcript	chr1	91317316	91319843	+	5.28	5.23	5.32	4.6	5.1	-1.65	4.74e-08	-1.03	0.602524	1.16	5e-06
		TC01000845.hg.1		chr1	91727182	91727281	+	5.99	5.94	6.21	5.75	5.97	-1.38	0.003401	-1.17	0.194226	1.19	0.019748
NM_001134419	CDC7	TC01000846.hg.1	cell division cycle 7; cell division cycle 7 homolog (S. cerevisiae)	chr1	91966404	91991321	+	9.83	9.72	8.88	8.7	8.62	-1.14	0.000763	1.93	0.00023	1.2	0.000179
NR_003130	HSP90B3P	TC01000847.hg.1	heat shock protein 90kDa beta (Grp94), member 3, pseudogene	chr1	92100568	92109335	+	4.77	4.59	4.93	5.04	5.27	1.08	0.324853	-1.12	0.616514	-1.27	0.049097
NM_001242805	BRDT	TC01000848.hg.1	bromodomain, testis-specific	chr1	92414928	92479985	+	4.78	4.95	4.72	4.45	4.83	-1.2	0.000159	1.04	0.190759	-1.08	0.002055
NM_173567	EPHX4	TC01000849.hg.1	epoxide hydrolase 4	chr1	92495533	92529093	+	7.12	7.21	10	9.64	9.73	-1.28	0.000254	-7.36	7.35e-07	1.21	0.000746
NM_183242	BTBD8	TC01000850.hg.1	BTB (POZ) domain containing 8	chr1	92545862	92613401	+	6.79	6.85	6.14	7.98	6.02	3.57	1.5e-05	1.57	0.003696	1.09	0.469072
NM_015237	KIAA1107	TC01000851.hg.1	KIAA1107	chr1	92632542	92650280	+	7.2	7.98	6.33	7.98	6.49	3.14	0.000222	1.82	0.000177	-1.11	0.026012
NM_001012425	C1orf146	TC01000852.hg.1	chromosome 1 open reading frame 146	chr1	92683497	92711370	+	4.34	4.59	4	4.04	4.45	1.03	0.585672	1.26	0.151366	-1.36	0.017256
NM_024813	RPAP2	TC01000853.hg.1	RNA polymerase II associated protein 2	chr1	92764522	92853732	+	9.94	9.48	9.79	9.01	10.02	-1.71	4.6e-05	1.11	0.102924	-1.17	0.012964
NM_000969	RPL5	TC01000854.hg.1	ribosomal protein L5; small nucleolar RNA, C/D box 21; small nucleolar RNA, H/ACA box 66	chr1	93297594	93307481	+	12.2	12.39	11.82	11.93	11.86	1.08	0.002453	1.3	0.000595	-1.03	0.088291
		TC01000855.hg.1		chr1	93303575	93303627	+	7.85	9.57	9.1	8.66	8.96	-1.36	1e-06	-2.38	6.4e-05	1.1	0.949641
		TC01000856.hg.1		chr1	93311616	93311739	+	4.64	4.95	5.19	4.12	5.53	-2.1	3e-06	-1.47	0.079367	-1.26	0.000291
ENST00000516943	RNU6-210P	TC01000857.hg.1	RNA, U6 small nuclear 210, pseudogene	chr1	93475814	93475908	+	5.02	4.69	4.46	3.98	4.34	-1.39	0.002463	1.48	0.023993	1.08	0.077182
ENST00000410732	RN7SKP123	TC01000858.hg.1	RNA, 7SK small nuclear pseudogene 123	chr1	93491809	93492099	+	4.37	4.17	4.03	4.02	3.98	-1.01	0.313913	1.27	0.050528	1.03	0.179695
NM_001164391	MTF2	TC01000859.hg.1	metal response element binding transcription factor 2	chr1	93544792	93604638	+	10.47	10.31	10.82	10.23	11.12	-1.51	3e-06	-1.28	0.009098	-1.23	6.9e-05
NM_206886	CCDC18	TC01000860.hg.1	coiled-coil domain containing 18	chr1	93645476	93744287	+	10.57	10.01	8.85	8.81	8.7	-1.03	0.171637	3.3	1.3e-05	1.11	0.018673
NM_001938	DR1	TC01000861.hg.1	down-regulator of transcription 1, TBP-binding (negative cofactor 2)	chr1	93811445	93828149	+	12.73	12.7	11.93	11.32	11.88	-1.53	1e-05	1.74	8e-06	1.03	0.072281
		TC01000862.hg.1		chr1	93851268	93851374	+	5.01	4.76	4.42	3.52	4.51	-1.87	0.000946	1.51	0.007458	-1.06	0.488249
NM_001024948	FNBP1L	TC01000863.hg.1	formin binding protein 1-like	chr1	93913658	94020218	+	11	10.79	12.06	12.45	12.05	1.31	3.6e-05	-2.08	1.5e-05	1	0.531098
NR_034091	LOC100129046	TC01000864.hg.1	uncharacterized LOC100129046; putative novel transcript	chr1	94057525	94071130	+	4.68	5.01	4.63	4.52	4.91	-1.08	0.028671	1.03	0.890025	-1.21	0.010211
NR_030621	MIR760	TC01000865.hg.1	microRNA 760	chr1	94312388	94312467	+	5.61	6.24	5.11	5.95	5.46	1.8	0.001401	1.41	0.026189	-1.27	0.029503
		TC01000866.hg.1		chr1	94313129	94313213	+	10.47	8.1	10.18	6.77	10.04	-10.65	1.77e-07	1.22	0.020708	1.1	0.144214
		TC01000867.hg.1		chr1	94317793	94319887	+	4.66	4.79	4.77	4.36	4.71	-1.33	0.235912	-1.08	0.879231	1.05	0.575448
OTTHUMT00000029326	RP11-78O9.1	TC01000868.hg.1	putative novel transcript	chr1	94610667	94611175	+	4.15	4.06	3.97	3.91	4.13	-1.04	0.8264	1.13	0.313929	-1.12	0.133396
		TC01000869.hg.1		chr1	94616974	94617077	+	6.12	6.27	6.16	5.56	6.54	-1.51	5.5e-05	-1.03	0.823085	-1.3	0.000199
OTTHUMT00000029383	RP11-148B18.1	TC01000870.hg.1	putative novel transcript	chr1	94713464	94715048	+	3.89	3.84	3.51	4.28	4.11	1.7	0.000488	1.3	0.030528	-1.51	0.001246
ENST00000418242	LOC100505940	TC01000871.hg.1	uncharacterized LOC100505940; putative novel transcript	chr1	94798823	94800404	+	5.03	4.96	5.14	4.92	5.58	-1.16	0.070957	-1.08	0.602746	-1.36	0.001382
NM_001122674	ABCD3	TC01000872.hg.1	ATP-binding cassette, sub-family D (ALD), member 3	chr1	94883933	94984222	+	11.7	11.39	11.12	11.37	11.24	1.19	0.001856	1.49	0.00068	-1.09	0.015405
NM_001114106	SLC44A3	TC01000873.hg.1	solute carrier family 44, member 3	chr1	95285898	95360802	+	5.38	5.15	8.31	8.73	8.84	1.34	0.002047	-7.59	2e-06	-1.45	0.000813
NR_033998	LOC729970	TC01000874.hg.1	hCG2028352-like; novel transcript	chr1	95393122	95428826	+	6.37	5.99	5.08	5.12	4.99	1.03	0.807681	2.44	1.3e-05	1.07	0.014603
ENST00000451611	LOC101928098	TC01000875.hg.1	uncharacterized LOC101928098; putative novel transcript	chr1	95527152	95533101	+	3.6	3.66	3.41	3.3	3.34	-1.08	0.27891	1.14	0.275806	1.05	0.436197
NM_001199679	TMEM56	TC01006324.hg.1	transmembrane protein 56	chr1	95558073	95663163	+	8.03	5.31	6.48	7.12	6.21	1.56	0.002561	2.94	0.000174	1.2	0.052908
NM_001128142	RWDD3	TC01006325.hg.1	RWD domain containing 3	chr1	95699711	95712781	+	8.44	7.58	7.42	7.43	7.41	1.01	0.194293	2.03	9e-06	1	0.534161
OTTHUMT00000029939	RP11-57H12.2	TC01000877.hg.1	novel transcript	chr1	95585703	95604110	+	4.81	4.58	4.53	3.98	4.63	-1.46	0.010068	1.22	0.113192	-1.07	0.251687
NR_033966	FLJ31662	TC01000878.hg.1	uncharacterized LOC440594; novel transcript	chr1	95940293	95944912	+	5.17	5.16	4.83	4.41	5.32	-1.34	0.00107	1.26	0.070793	-1.4	0.000701
ENST00000411798	LOC100996635	TC01000879.hg.1	uncharacterized LOC100996635; novel transcript	chr1	95975716	96247898	+	4.34	4.66	4.34	4.78	4.02	1.36	0.000487	-1	0.374382	1.25	0.003487
		TC01000880.hg.1		chr1	96352096	96352182	+	5.51	5.29	5.56	4.93	6.11	-1.54	0.009438	-1.04	0.489584	-1.47	0.026573
OTTHUMT00000029471	RP11-147C23.1	TC01000881.hg.1	novel transcript	chr1	96403457	96488436	+	4.36	4.61	4.48	3.97	4.61	-1.42	0.009278	-1.09	0.790168	-1.1	0.068748
ENST00000363930	RNU1-130P	TC01000882.hg.1	RNA, U1 small nuclear 130, pseudogene	chr1	96691457	96691616	+	5.23	4.97	5.05	4.63	5.29	-1.34	0.020748	1.13	0.960935	-1.18	0.5974
NM_021190	PTBP2	TC01000883.hg.1	polypyrimidine tract binding protein 2	chr1	97187175	97280605	+	9.08	8.83	8.7	9.43	8.82	1.66	3.4e-05	1.3	0.001229	-1.09	0.030617
		TC01000884.hg.1		chr1	97368255	97368348	+	4.58	4.55	4.51	4.4	4.98	-1.08	0.191246	1.05	0.347157	-1.39	0.002622
ENST00000422980	DPYD-AS1	TC01000885.hg.1	DPYD antisense RNA 1; novel transcript, antisense to DPYD	chr1	97561479	97788511	+	4.79	4.71	4.4	4.31	4.63	-1.07	0.038031	1.31	0.007339	-1.17	0.00045
ENST00000422259	DPYD-AS2	TC01000886.hg.1	DPYD antisense RNA 2; putative novel transcript	chr1	98262477	98263622	+	4.2	4.55	4.27	3.72	4.18	-1.46	0.005244	-1.04	0.540223	1.06	0.991788
NR_046088	LOC729987	TC01000887.hg.1	uncharacterized LOC729987; novel transcript	chr1	98676267	98738214	+	5.56	5.6	4.56	3.78	4.44	-1.73	0.00011	2	0.016277	1.09	0.186222
		TC01000888.hg.1		chr1	98838941	98839055	+	6.23	6.42	6.51	5.59	6.08	-1.9	0.000277	-1.22	0.160348	1.35	0.004441
NM_015976	SNX7	TC01000889.hg.1	sorting nexin 7	chr1	99127236	99226056	+	10.22	9.76	10.11	10.35	10.11	1.18	0.000312	1.08	0.029929	1	0.808623
NR_033940	LOC100129620	TC01000890.hg.1	uncharacterized LOC100129620; novel transcript	chr1	99469832	99614408	+	4.44	4.56	4.68	3.89	4.71	-1.72	0.003423	-1.18	0.168784	-1.02	0.846528
NM_001166252	LPPR4	TC01000891.hg.1	lipid phosphate phosphatase-related protein type 4; plasticity related gene 1 (PRG1)	chr1	99729509	99775146	+	4.69	4.61	4.02	3.83	4.26	-1.14	6.2e-05	1.59	3e-06	-1.18	1.6e-05
NM_017734	PALMD	TC01000892.hg.1	palmdelphin; microRNA 548aa-1	chr1	100111431	100178513	+	4.54	4.95	4.69	4.27	4.98	-1.34	1.9e-05	-1.11	0.061355	-1.22	0.00013
		TC01000893.hg.1		chr1	100257218	100257309	+	7.41	6.64	7.78	6.07	8.59	-3.28	0.00109	-1.3	0.338065	-1.75	0.009595
		TC01000894.hg.1		chr1	100295021	100295093	+	4.36	4.37	4.12	3.65	4.04	-1.39	0.001981	1.17	0.498594	1.06	0.099775
NM_000028	AGL	TC01000895.hg.1	amylo-alpha-1, 6-glucosidase, 4-alpha-glucanotransferase; amylo-1, 6-glucosidase, 4-alpha-glucanotransferase	chr1	100315640	100389579	+	8.56	8.87	9.16	9.64	9.49	1.4	3.1e-05	-1.51	0.000465	-1.26	0.000129
NM_012243	SLC35A3	TC01000896.hg.1	solute carrier family 35 (UDP-N-acetylglucosamine (UDP-GlcNAc) transporter), member A3	chr1	100435345	100492448	+	10.81	10.44	11.15	12.16	11.38	2.01	9.13e-07	-1.27	0.008181	-1.17	0.000243
ENST00000390946	RNU6-750P	TC01000897.hg.1	RNA, U6 small nuclear 750, pseudogene	chr1	100444495	100444601	+	4.74	4.2	4.79	3.6	4.38	-2.29	7.2e-07	-1.04	0.478776	1.33	0.091097
NM_033055	HIAT1	TC01000898.hg.1	hippocampus abundant transcript 1	chr1	100503653	100548933	+	12.55	12.57	13.68	13.69	13.82	1.01	0.765611	-2.18	6.7e-05	-1.1	0.04939
NM_019083	TRMT13	TC01000899.hg.1	tRNA methyltransferase 13 homolog (S. cerevisiae)	chr1	100598706	100616054	+	8.88	9.48	9.05	8.57	9.1	-1.4	5e-06	-1.13	0.014561	-1.03	0.011032
NM_001130841	RTCA	TC01000900.hg.1	RNA 3-terminal phosphate cyclase; RNA 3'-terminal phosphate cyclase	chr1	100731714	100758325	+	10.93	11.88	11.76	11.99	11.31	1.17	0.000987	-1.78	2e-05	1.36	3.8e-05
NR_030279	MIR553	TC01000901.hg.1	microRNA 553	chr1	100746797	100746864	+	6.55	6.81	6.53	5.06	6.67	-2.78	0.001136	1.02	0.923738	-1.1	0.398932
NM_003672	CDC14A	TC01000902.hg.1	cell division cycle 14A; novel transcript; CDC14 cell division cycle 14 homolog A (S. cerevisiae)	chr1	100810033	100985833	+	6.09	6.35	6.72	7.36	6.76	1.56	0.00019	-1.55	0.000485	-1.03	0.502896
NM_022049	GPR88	TC01000903.hg.1	G protein-coupled receptor 88	chr1	101003693	101007583	+	5.95	6.05	5.64	5.51	5.54	-1.09	0.035427	1.24	0.121447	1.07	0.080339
NM_001078	VCAM1	TC01000904.hg.1	vascular cell adhesion molecule 1	chr1	101185196	101204601	+	4.54	8.51	4.44	4.08	4.55	-1.29	0.000138	1.07	0.498123	-1.08	0.025312
NM_001144884	SLC30A7	TC01000905.hg.1	solute carrier family 30 (zinc transporter), member 7	chr1	101361632	101447311	+	11.21	11.79	12.93	12.66	12.7	-1.2	0.000159	-3.3	7e-06	1.17	0.000308
ENST00000414686	SLC30A7	TC01000906.hg.1	solute carrier family 30 (zinc transporter), member 7; putative novel transcript	chr1	101461029	101461816	+	5.46	5.44	5.08	5.43	4.92	1.27	0.001293	1.3	0.003746	1.12	0.006178
ENST00000421013	LOC100506051	TC01000907.hg.1	uncharacterized LOC100506051; uncharacterized LOC100506029; uncharterized LOC102606465; novel transcript	chr1	101491409	101552821	+	5.04	6.07	5.12	4.67	5.03	-1.37	0.000397	-1.05	0.078192	1.06	0.040291
		TC01000908.hg.1		chr1	101598709	101598895	+	6.13	5.95	6.33	5.14	6.34	-2.27	0.006118	-1.14	0.27048	-1.01	0.632883
NM_001400	S1PR1	TC01000909.hg.1	sphingosine-1-phosphate receptor 1	chr1	101702305	101707076	+	7.67	4.91	4.41	4.1	4.15	-1.24	0.001789	9.6	8.53e-07	1.2	0.00359
OTTHUMT00000029905	RP11-157N3.1	TC01000910.hg.1	putative novel transcript	chr1	101788893	101855859	+	4.21	4.72	4.17	3.82	4.4	-1.27	0.000422	1.03	0.366808	-1.17	0.002135
OTTHUMT00000030148	RP11-411H5.1	TC01000911.hg.1	putative novel transcript	chr1	102189298	102195170	+	4.4	4.59	4.06	4.15	4.67	1.06	0.54829	1.27	0.267646	-1.53	0.030189
ENST00000516908	RNU6-352P	TC01000912.hg.1	RNA, U6 small nuclear 352, pseudogene	chr1	102325407	102325513	+	3.78	4.04	3.59	3.34	3.92	-1.19	0.005188	1.15	0.041724	-1.26	0.000923
NR_033424	DNAJA1P5	TC01000913.hg.1	DnaJ (Hsp40) homolog, subfamily A, member 1 pseudogene 5	chr1	102337567	102360299	+	4.73	4.8	4.54	4.36	4.74	-1.14	0.061872	1.14	0.953172	-1.15	0.710809
OTTHUMT00000099059	RP11-347K2.1	TC01000914.hg.1	putative novel transcript	chr1	103817769	103828355	+	3.99	4.25	4.18	4.18	4.42	1	0.40601	-1.14	0.536754	-1.19	0.012603
OTTHUMT00000099064	RP11-153F1.2	TC01000915.hg.1	putative novel transcript	chr1	103957501	103968087	+	3.99	4.25	4.18	4.18	4.42	1	0.40601	-1.14	0.536754	-1.19	0.012603
ENST00000410137	RN7SKP285	TC01000916.hg.1	RNA, 7SK small nuclear pseudogene 285	chr1	104066184	104066501	+	4.92	5.1	4.88	4.26	5.19	-1.54	0.001716	1.03	0.753065	-1.24	0.021967
NM_017619	RNPC3	TC01000917.hg.1	RNA-binding region (RNP1, RRM) containing 3; amylase, alpha 2B (pancreatic); actin, gamma 1 pseudogene 4	chr1	104068313	104153092	+	5.89	6.2	5.7	5.7	6.02	1	0.431241	1.14	0.001903	-1.25	3e-06
NM_000699	AMY2A	TC01000918.hg.1	amylase, alpha 2A (pancreatic)	chr1	104159954	104168402	+	4.18	4.76	4.46	4.45	4.68	-1.01	0.278475	-1.21	0.00904	-1.16	0.002879
NM_001008218	AMY1B	TC01000919.hg.1	amylase, alpha 1B (salivary); amylase, alpha 1C (salivary); amylase, alpha 1A (salivary)	chr1	104197912	104207173	+	4.64	4.85	4.7	4.6	5.08	-1.08	0.238454	-1.04	0.941706	-1.3	0.000779
NM_000699	AMY2A	TC01000920.hg.1	amylase, alpha 2A (pancreatic)	chr1	104257375	104262492	+	4.01	4.52	4.42	4.24	4.1	-1.13	0.012425	-1.32	0.002852	1.25	0.001625
NM_001008218	AMY1B	TC01000921.hg.1	amylase, alpha 1B (salivary); amylase, alpha 1A (salivary); amylase, alpha 1C (salivary)	chr1	104292279	104301312	+	4.85	5.06	5.08	4.79	5.24	-1.22	0.000746	-1.17	0.059499	-1.12	0.006055
NR_033990	LOC100129138	TC01000922.hg.1	THAP domain containing, apoptosis associated protein 3 pseudogene; novel transcript	chr1	104615645	104619709	+	6.08	6.18	5.72	5.2	6.34	-1.43	0.000116	1.29	0.011192	-1.54	6.1e-05
OTTHUMT00000030361	RP5-947P14.1	TC01000923.hg.1	novel transcript	chr1	106615869	106627121	+	5.15	5.24	5.48	4.74	4.9	-1.67	0.101833	-1.25	0.983946	1.49	0.229176
OTTHUMT00000001239	RP11-233E12.1	TC01000924.hg.1	novel transcript	chr1	107360861	107380815	+	4.28	4.83	4.32	3.93	4.26	-1.31	0.006056	-1.03	0.809338	1.04	0.99607
NM_018137	PRMT6	TC01000925.hg.1	protein arginine methyltransferase 6	chr1	107599267	107601916	+	7.77	7.71	9.04	7.81	9.42	-2.33	4e-06	-2.41	1.2e-05	-1.31	0.000329
NM_001113226	NTNG1	TC01000926.hg.1	netrin G1	chr1	107682629	108026080	+	5.17	5	4.42	4.11	4.34	-1.24	0.000106	1.68	3.2e-05	1.06	0.037017
ENST00000438318	VAV3-AS1	TC01000927.hg.1	VAV3 antisense RNA 1; novel transcript	chr1	108507065	108537229	+	4.95	5.1	5.27	4.23	4.49	-2.05	0.001223	-1.24	0.060637	1.71	0.003645
OTTHUMT00000030278	RP11-356N1.2	TC01000928.hg.1	putative novel transcript	chr1	108614104	108617141	+	4.24	4.34	3.91	3.72	4.1	-1.14	0.001842	1.26	0.248675	-1.14	0.000747
ENST00000411846	SLC25A24P1	TC01006396.hg.1	SLC25A24 pseudogene 1	chr1	108815565	108880475	+	3.99	4.24	3.95	3.64	3.63	-1.23	0.000291	1.03	0.502955	1.25	0.000228
OTTHUMT00000331134	RP11-483I13.4	TC01006397.hg.1		chr1	108876283	108918572	+	4.5	4.11	4.17	3.93	4.43	-1.18	0.040508	1.26	0.212314	-1.2	0.275992
NM_001143989	NBPF4	TC01006398.hg.1	neuroblastoma breakpoint family, member 4; neuroblastoma breakpoint family, member 5, pseudogene; neuroblastoma breakpoint family, member 5	chr1	108918460	108953436	+	4.81	4.85	4.53	4.21	4.34	-1.25	8.74e-07	1.21	0.002937	1.14	6e-06
NM_001143987	NBPF6	TC01006399.hg.1	neuroblastoma breakpoint family, member 6	chr1	108992904	109013624	+	4.76	5.07	4.83	4.27	4.69	-1.48	0.001497	-1.05	0.285373	1.1	0.094837
ENST00000419814	LOC400768	TC01000930.hg.1	uncharacterized LOC400768; novel transcript	chr1	108963311	108975806	+	4.74	4.74	4.53	3.75	4.56	-1.72	3.2e-05	1.16	0.039713	-1.03	0.114419
NM_001010883	FAM102B	TC01000931.hg.1	family with sequence similarity 102, member B	chr1	109102711	109187522	+	8.91	9.41	8.31	9.04	8.4	1.66	7e-06	1.52	0.000236	-1.06	0.01004
NM_018061	PRPF38B	TC01000932.hg.1	pre-mRNA processing factor 38B; PRP38 pre-mRNA processing factor 38 (yeast) domain containing B	chr1	109234932	109244425	+	9.95	11.08	10.26	10.2	10.12	-1.05	0.030536	-1.24	0.001705	1.11	0.001798
NM_001144937	FNDC7	TC01000933.hg.1	fibronectin type III domain containing 7	chr1	109255279	109285367	+	4.23	4.34	4.02	3.71	4.41	-1.24	3.46e-07	1.16	0.00932	-1.31	1.61e-07
NM_007269	STXBP3	TC01000934.hg.1	syntaxin binding protein 3	chr1	109289285	109352148	+	10.51	10.43	10.62	10.67	10.91	1.03	0.150441	-1.08	0.029185	-1.22	0.00042
NR_034168	SPATA42	TC01000935.hg.1	spermatogenesis associated 42 (non-protein coding); putative novel transcript	chr1	109399839	109401146	+	4.08	4.41	4.3	3.81	3.73	-1.4	0.003707	-1.16	0.303415	1.49	0.002122
NM_013296	GPSM2	TC01000936.hg.1	G-protein signaling modulator 2; G-protein signaling modulator 2 (AGS3-like, C. elegans)	chr1	109417972	109476957	+	10.07	10.92	11.07	11.37	11.09	1.24	0.000174	-2	0.000117	-1.02	0.055736
NM_020141	TMEM167B	TC01000937.hg.1	transmembrane protein 167B	chr1	109632425	109639556	+	9.09	9.35	9.34	8.3	9.83	-2.06	5.75e-07	-1.19	0.008748	-1.4	1.3e-05
NR_003023	SCARNA2	TC01000938.hg.1	small Cajal body-specific RNA 2	chr1	109642815	109643234	+	8.34	9.45	9.11	7.32	9.47	-3.47	7.9e-05	-1.71	0.000677	-1.28	0.000491
NM_020775	KIAA1324	TC01000939.hg.1	KIAA1324	chr1	109656585	109749403	+	5.56	5.47	4.87	4.37	4.83	-1.41	0.000272	1.61	0.000131	1.03	0.526966
NM_006513	SARS	TC01000940.hg.1	seryl-tRNA synthetase	chr1	109756515	109780804	+	12.45	12.17	11.4	11.22	11.12	-1.13	0.00093	2.08	1.5e-05	1.21	0.000344
NM_001408	CELSR2	TC01000941.hg.1	cadherin, EGF LAG seven-pass G-type receptor 2; cadherin, EGF LAG seven-pass G-type receptor 2 (flamingo homolog, Drosophila)	chr1	109792641	109818378	+	7.61	6.54	6.64	6.73	6.56	1.06	0.001046	1.95	6e-06	1.06	0.001988
		TC01000942.hg.1		chr1	109965123	109968162	+	4.29	4.56	4.02	3.85	4.22	-1.12	0.01288	1.21	0.036223	-1.15	0.000322
NM_001040709	SYPL2	TC01000943.hg.1	synaptophysin-like 2	chr1	110009100	110024764	+	5.74	5.64	5.56	5.88	5.82	1.25	0.019472	1.14	0.20508	-1.19	0.042754
NM_153340	ATXN7L2	TC01000944.hg.1	ataxin 7-like 2	chr1	110026101	110035426	+	5.79	6.03	5.66	4.96	5.73	-1.63	0	1.09	0.054233	-1.05	0
NM_001134400	CYB561D1	TC01000945.hg.1	cytochrome b561 family, member D1; cytochrome b-561 domain containing 1	chr1	110036658	110045554	+	6.84	6.35	6.75	6.71	6.81	-1.03	0.173178	1.07	0.690504	-1.05	0.828635
NM_031936	GPR61	TC01000946.hg.1	G protein-coupled receptor 61	chr1	110082494	110089882	+	4.29	4.62	4.33	3.93	4.1	-1.32	0.000281	-1.03	0.795189	1.18	0.002566
NM_006496	GNAI3	TC01000947.hg.1	guanine nucleotide binding protein (G protein), alpha inhibiting activity polypeptide 3	chr1	110091186	110138452	+	12.8	12.68	12.65	12.76	12.78	1.08	1.4e-05	1.11	0.03076	-1.09	8e-06
OTTHUMT00000032199	RP5-1160K1.3	TC01000948.hg.1	putative novel transcript	chr1	110138847	110140403	+	7.01	6.53	7.05	6.44	7.12	-1.53	6.1e-05	-1.03	0.352208	-1.05	0.120285
NR_029583	MIR197	TC01000949.hg.1	microRNA 197	chr1	110141513	110141593	+	6.58	8.06	7.3	7.08	7	-1.17	8e-05	-1.65	0.002204	1.23	0.000178
NM_004037	AMPD2	TC01000950.hg.1	adenosine monophosphate deaminase 2; adenosine monophosphate deaminase 2 (isoform L)	chr1	110162126	110174677	+	8.93	8.95	8.55	7.94	8.4	-1.52	1.3e-05	1.31	0.001472	1.11	0.00401
NM_000850	GSTM4	TC01006285.hg.1	glutathione S-transferase mu 4	chr1	110198698	110208123	+	8.05	9.21	7.33	6.86	7.48	-1.38	0.000308	1.65	0.000152	-1.12	0.059504
NM_000848	GSTM2	TC01006286.hg.1	glutathione S-transferase mu 2 (muscle)	chr1	110210644	110252171	+	5.65	7.37	5	4.94	5.35	-1.05	0.008887	1.56	8.1e-05	-1.27	2e-05
NM_000561	GSTM1	TC01006400.hg.1	glutathione S-transferase mu 1	chr1	110230418	110236367	+	7.57	10.28	5.52	5.26	5.81	-1.2	0.006443	4.16	3e-06	-1.22	0.004619
OTTHUMT00000032147	RP4-735C1.4	TC01006401.hg.1	putative novel transcript	chr1	110268442	110317874	+	5.12	5.03	4.82	4.21	5.31	-1.53	0.000157	1.23	0.002703	-1.4	0.000386
NM_000851	GSTM5	TC01000953.hg.1	glutathione S-transferase mu 5	chr1	110254864	110260890	+	5.4	6.8	4.83	4.6	5.03	-1.17	0.000408	1.49	7.8e-05	-1.15	0.000339
OTTHUMT00000032165	RP4-735C1.6	TC01000954.hg.1	putative novel transcript	chr1	110370977	110414058	+	4.13	4.4	4.12	4.02	4.35	-1.07	0.171997	1.01	0.446544	-1.17	0.62422
NM_000757	CSF1	TC01000955.hg.1	colony stimulating factor 1 (macrophage)	chr1	110453233	110473616	+	8	9.95	6.21	5.9	6.33	-1.24	0.011448	3.44	0.000133	-1.08	0.804971
NM_001242673	AHCYL1	TC01000956.hg.1	adenosylhomocysteinase-like 1	chr1	110527308	110566364	+	13.11	13.53	12.87	12.74	13.12	-1.09	0.01565	1.18	0.001623	-1.19	0.002659
NM_033088	STRIP1	TC01000957.hg.1	striatin interacting protein 1	chr1	110574199	110617263	+	8.12	7.31	8.07	7.42	8.29	-1.57	8e-06	1.04	0.208143	-1.16	0.000368
		TC01000958.hg.1		chr1	110600962	110605177	+	5.9	5.45	5.92	5.4	6.19	-1.44	0.043764	-1.02	0.275494	-1.2	0.04202
		TC01000959.hg.1		chr1	110625310	110652341	+	4.07	3.87	4.4	3.97	4.31	-1.34	0.029152	-1.26	0.432784	1.06	0.903287
NM_203412	UBL4B	TC01000960.hg.1	ubiquitin-like 4B	chr1	110655062	110656569	+	5.67	5.99	5.61	4.91	5.95	-1.62	0.001661	1.05	0.656674	-1.27	0.01955
NM_001010898	SLC6A17	TC01000961.hg.1	solute carrier family 6 (neutral amino acid transporter), member 17; solute carrier family 6, member 17	chr1	110693108	110744824	+	8.05	5.6	5.11	4.35	5.31	-1.7	2.3e-05	7.67	2e-06	-1.15	0.003984
NM_001039574	KCNC4	TC01006402.hg.1	potassium voltage-gated channel, Shaw-related subfamily, member 4	chr1	110753336	110776674	+	5.77	5.2	6.59	6.38	6.76	-1.15	0.01655	-1.76	0.003507	-1.13	0.15432
ENST00000412512	KCNC4	TC01006403.hg.1	potassium voltage-gated channel, Shaw-related subfamily, member 4	chr1	110754770	110825722	+	4.69	5.02	5.12	4.45	4.94	-1.59	0.00064	-1.35	0.022885	1.13	0.090841
		TC01000963.hg.1		chr1	110815106	110815229	+	4.19	4.32	4.66	4.31	4.55	-1.28	0.217094	-1.39	0.199863	1.08	0.668474
NM_001201545	RBM15	TC01000964.hg.1	RNA binding motif protein 15	chr1	110881128	110889303	+	8.74	8.6	9.02	8.08	9.15	-1.91	2.4e-05	-1.21	0.027178	-1.1	0.027717
ENST00000444238	LAMTOR5-AS1	TC01000965.hg.1	LAMTOR5 antisense RNA 1; novel transcript, antisense to HBXIP	chr1	110950147	110961033	+	5.18	4.89	4.4	4.18	4.29	-1.17	0.005086	1.72	0.002759	1.08	0.029615
NM_032414	PROK1	TC01000966.hg.1	prokineticin 1	chr1	110993788	110999976	+	5.03	5.49	4.99	4.35	4.91	-1.56	3.85e-07	1.03	0.359783	1.06	0.00113
NR_003599	CYMP	TC01000967.hg.1	chymosin pseudogene	chr1	111016378	111033892	+	4.57	4.83	4.36	4.06	4.51	-1.23	0.000308	1.16	0.004229	-1.11	0.004379
NM_000560	CD53	TC01000968.hg.1	CD53 molecule	chr1	111413821	111442558	+	4.13	4.29	4.18	4.09	4.48	-1.06	0	-1.03	0.015787	-1.23	0
OTTHUMT00000083392	RP11-96K19.2	TC01000969.hg.1	Putative novel transcript	chr1	111486089	111495470	+	5.36	5.75	5.73	5.14	5.74	-1.51	0.014061	-1.29	0.260309	-1	0.911999
ENST00000516951	RNA5SP54	TC01000970.hg.1	RNA, 5S ribosomal pseudogene 54	chr1	111584456	111584547	+	3.76	3.86	3.85	3.63	3.77	-1.16	0.004107	-1.06	0.073887	1.05	0.068057
NM_001007794	CEPT1	TC01000971.hg.1	choline/ethanolamine phosphotransferase 1	chr1	111682249	111727724	+	8.76	8.96	9.51	9.22	9.6	-1.22	0.000906	-1.67	0.000117	-1.07	0.013908
NM_001025197	CHI3L2	TC01000972.hg.1	chitinase 3-like 2	chr1	111743393	111786062	+	5.08	5.2	5	4.45	4.9	-1.46	1e-06	1.06	0.004662	1.07	0.000791
NR_003928	CHIAP2	TC01000973.hg.1	chitinase, acidic pseudogene 2; chitinase, acidic (CHIA) pseudogene	chr1	111822681	111828738	+	4.4	4.8	4.41	4.27	4.51	-1.11	0.005683	-1.01	0.394457	-1.07	0.006274
NM_021797	CHIA	TC01000974.hg.1	chitinase, acidic	chr1	111833484	111863188	+	4.48	4.62	4.21	3.93	4.4	-1.21	0.001224	1.21	0.00656	-1.14	0.005852
NM_181643	PIFO	TC01000975.hg.1	primary cilia formation	chr1	111888910	111895639	+	4.99	4.66	4.7	4.52	4.66	-1.13	0.003078	1.23	0.011835	1.03	0.231471
		TC01000976.hg.1		chr1	111989420	111989530	+	7.25	6.79	7.03	6.08	6.87	-1.93	0.040463	1.17	0.604165	1.12	0.529578
NM_001688	ATP5F1	TC01000977.hg.1	ATP synthase, H+ transporting, mitochondrial Fo complex, subunit B1; ATP synthase, H+ transporting, mitochondrial F0 complex, subunit B1	chr1	111991462	112005395	+	12.59	12.64	13.26	13.05	13.31	-1.16	2.8e-05	-1.59	2e-06	-1.04	0.002395
NM_174896	C1orf162	TC01000978.hg.1	chromosome 1 open reading frame 162	chr1	112016414	112021134	+	4.94	5.42	5.05	4.73	4.87	-1.26	0.000595	-1.09	0.113984	1.13	0.007433
NM_001010935	RAP1A	TC01000979.hg.1	RAP1A, member of RAS oncogene family	chr1	112084840	112259313	+	10.46	10.51	10.34	10.32	10.6	-1.02	0.128517	1.08	0.037751	-1.19	2.1e-05
NR_038951	FAM212B-AS1	TC01000980.hg.1	FAM212B antisense RNA 1; novel transcript	chr1	112282463	112290420	+	6.36	6.74	5.66	4.11	6.01	-2.93	0.000474	1.62	0.005183	-1.28	0.022765
NM_007204	DDX20	TC01000981.hg.1	DEAD (Asp-Glu-Ala-Asp) box polypeptide 20	chr1	112297927	112310638	+	9.01	9.15	9.47	9.18	9.24	-1.22	0.000525	-1.37	0.000121	1.17	0.001166
ENST00000419258	KCND3-AS1	TC01000982.hg.1	KCND3 antisense RNA 1; novel transcript	chr1	112451958	112453553	+	4.57	4.62	4.19	4.21	4.66	1.02	0.377883	1.31	0.008075	-1.39	2.9e-05
ENST00000442751	LOC643355	TC01000983.hg.1	uncharacterized LOC643355; putative novel transcript	chr1	112532392	112533795	+	5.51	5.85	5.47	5.31	5.54	-1.12	0.011734	1.02	0.505449	-1.05	0.726481
ENST00000438293	LOC643355	TC01000984.hg.1	uncharacterized LOC643355	chr1	112533158	112541464	+	4.54	4.43	4.58	3.79	4.45	-1.73	0.00127	-1.02	0.524328	1.09	0.662899
		TC01000985.hg.1		chr1	112738124	112738228	+	4.81	5.78	5.44	3.89	5.13	-2.92	0.001488	-1.55	0.087832	1.24	0.474962
		TC01000986.hg.1		chr1	112913626	112913729	+	4.96	5	5.71	5.76	5.6	1.04	0.824422	-1.68	0.00715	1.08	0.53277
NM_018704	CTTNBP2NL	TC01000987.hg.1	CTTNBP2 N-terminal like	chr1	112938800	113006078	+	10.65	10.99	10.76	11.18	10.77	1.33	6e-06	-1.08	0.06964	-1.01	0.952285
ENST00000502356	CTTNBP2NL	TC01000988.hg.1	CTTNBP2 N-terminal like	chr1	112957339	112958909	+	4.25	4.04	4.9	3.42	5.18	-2.78	9e-06	-1.57	0.006923	-1.21	0.007409
NM_004185	WNT2B	TC01000989.hg.1	wingless-type MMTV integration site family, member 2B	chr1	113009163	113065288	+	5.06	5.48	4.55	4.35	4.59	-1.15	0.000638	1.42	0.003231	-1.02	0.161793
NM_006135	CAPZA1	TC01000990.hg.1	capping protein (actin filament) muscle Z-line, alpha 1	chr1	113161795	113214241	+	14.41	14.45	14.72	13.4	14.49	-2.51	6.48e-07	-1.24	0.000132	1.18	0.000276
		TC01000991.hg.1		chr1	113195210	113195310	+	6.96	7.55	7.37	6.31	7.68	-2.08	4.5e-05	-1.33	0.002636	-1.24	0.063217
NM_001130079	MOV10	TC01000992.hg.1	Mov10, Moloney leukemia virus 10, homolog (mouse)	chr1	113215763	113243368	+	8.68	7.99	9.01	9.22	9.48	1.15	0.000184	-1.26	0.004265	-1.39	8e-06
NM_001004440	FAM19A3	TC01000993.hg.1	family with sequence similarity 19 (chemokine (C-C motif)-like), member A3	chr1	113263041	113269857	+	5.93	5.93	6.2	6.29	6.19	1.06	0.000927	-1.21	0.023385	1.01	0.40303
OTTHUMT00000033260	RP3-522D1.1	TC01000994.hg.1	novel transcript	chr1	113392522	113420493	+	7.56	7.05	8.32	7.26	7.68	-2.1	0.000241	-1.7	0.002636	1.57	0.002804
NR_002796	AKR7A2P1	TC01000995.hg.1	aldo-keto reductase family 7, member A2 pseudogene 1	chr1	113465972	113467295	+	5.48	4.79	4.79	4.09	5.78	-1.62	0.005355	1.62	0.006598	-1.99	0.001267
ENST00000428411	SLC16A1-AS1	TC01000996.hg.1	SLC16A1 antisense RNA 1; novel transcript	chr1	113499037	113544813	+	7.22	7.17	7.52	7.02	7.1	-1.41	0.001304	-1.23	0.048522	1.34	0.004272
OTTHUMT00000033546	RP11-389O22.1	TC01000997.hg.1	noevl transcript	chr1	113550876	113589677	+	5.9	5.41	5.47	5.38	5.15	-1.07	0.605921	1.35	0.0554	1.25	0.054156
NM_014813	LRIG2	TC01000998.hg.1	leucine-rich repeats and immunoglobulin-like domains 2	chr1	113615831	113669822	+	8.26	7.76	8.2	8.36	8.36	1.12	0.036167	1.05	0.658038	-1.12	0.034208
NM_001142782	MAGI3	TC01000999.hg.1	membrane associated guanylate kinase, WW and PDZ domain containing 3	chr1	113933371	114228545	+	8.46	8.91	10.23	10.33	10.95	1.07	0.164899	-3.43	1.2e-05	-1.64	0.000149
OTTHUMT00000033024	RP5-1073O3.2	TC01001000.hg.1	novel transcript	chr1	114355001	114371793	+	4.92	5.22	4.24	4.2	4.19	-1.03	0.460191	1.6	0.00136	1.04	0.370168
NR_037864	AP4B1-AS1	TC01001001.hg.1	AP4B1 antisense RNA 1; novel transcript	chr1	114399257	114443859	+	3.93	4.4	4.2	3.93	4.09	-1.2	0.049618	-1.2	0.156851	1.08	0.295779
NM_022836	DCLRE1B	TC01001002.hg.1	DNA cross-link repair 1B; DNA cross-link repair 1B (PSO2 homolog, S. cerevisiae)	chr1	114447763	114456708	+	9.59	9.24	8.81	8.5	9.09	-1.24	0.001999	1.71	0.000294	-1.22	0.002031
NM_152696	HIPK1	TC01001003.hg.1	homeodomain interacting protein kinase 1	chr1	114471814	114520491	+	10.22	10.03	10.14	10.02	10.08	-1.08	0.000772	1.06	0.048388	1.04	0.007492
NM_020190	OLFML3	TC01001004.hg.1	olfactomedin-like 3	chr1	114522030	114524876	+	4.77	5.29	4.73	4.09	4.68	-1.55	0.000103	1.03	0.701777	1.03	0.291041
OTTHUMT00000032873	RP4-543J13.1	TC01001005.hg.1	putative novel transcript	chr1	114749049	114804900	+	3.55	3.82	3.57	3.67	3.89	1.07	0.036067	-1.02	0.864744	-1.25	0.001594
		TC01001006.hg.1		chr1	115033346	115033454	+	4.29	4.16	4.33	3.54	4.4	-1.73	0.030018	-1.02	0.795056	-1.05	0.536552
		TC01001007.hg.1		chr1	115270341	115270445	+	7.06	6.12	6.35	5.51	6.75	-1.79	0.001237	1.64	0.040391	-1.31	0.02449
NM_003176	SYCP1	TC01001008.hg.1	synaptonemal complex protein 1	chr1	115397424	115537991	+	4.74	4.87	4.64	4.45	4.85	-1.14	0	1.07	0.073519	-1.16	0
NM_000549	TSHB	TC01001009.hg.1	thyroid stimulating hormone, beta	chr1	115572415	115576941	+	4.01	4.13	4.1	3.89	4.62	-1.16	0.354784	-1.07	0.641586	-1.44	0.003838
OTTHUMT00000032831	RP4-666F24.3	TC01001010.hg.1	novel transcript	chr1	115642293	115645279	+	4.78	5.34	5.69	4.82	5.01	-1.84	0.011165	-1.88	0.010034	1.61	0.026425
OTTHUMT00000033101	RP4-663N10.1	TC01001011.hg.1	novel transcript	chr1	115825655	115910693	+	3.71	3.93	3.41	3.21	3.38	-1.16	0.015742	1.23	0.038591	1.03	0.895932
NM_001172411	VANGL1	TC01001012.hg.1	VANGL planar cell polarity protein 1; vang-like 1 (van gogh, Drosophila)	chr1	116184574	116240845	+	10.02	9.57	11.16	11.36	11.95	1.15	0.000594	-2.2	3e-06	-1.73	3e-06
ENST00000438885	LOC101928995	TC01001013.hg.1	uncharacterized LOC101928995; novel transcript	chr1	116461997	116468529	+	4.4	4.64	4.24	4.12	3.96	-1.09	0.06063	1.12	0.996938	1.22	0.009123
NM_018420	SLC22A15	TC01001014.hg.1	solute carrier family 22, member 15	chr1	116519119	116612675	+	5.98	5.08	4.94	4.73	4.87	-1.16	0.004726	2.06	7.3e-05	1.05	0.070914
NM_152367	MAB21L3	TC01001015.hg.1	mab-21-like 3 (C. elegans)	chr1	116654376	116677861	+	4.45	4.45	4.08	3.89	4.25	-1.14	0.001571	1.29	0.00024	-1.12	0.000948
OTTHUMT00000033488	RP5-1185H19.2	TC01001016.hg.1	novel transcript	chr1	116706905	116708862	+	4.14	4.36	4.04	3.86	3.98	-1.13	0.002443	1.07	0.806956	1.05	0.035958
		TC01001017.hg.1		chr1	116821228	116821443	+	4.22	4.45	4.18	3.99	5.03	-1.14	0.02516	1.03	0.57203	-1.81	9.4e-05
NM_000701	ATP1A1	TC01001018.hg.1	ATPase, Na+/K+ transporting, alpha 1 polypeptide	chr1	116915004	116952883	+	13.21	13.76	14.11	14.18	14.16	1.05	0.015543	-1.85	1e-06	-1.04	0.054851
		TC01001019.hg.1		chr1	116995158	116995249	+	6.36	5.49	5.81	5.62	5.41	-1.14	0.000563	1.47	0.073242	1.32	0.018524
NR_031564	MIR320B1	TC01001020.hg.1	microRNA 320b-1	chr1	117214371	117214449	+	4.26	4.48	4.47	4.4	4.96	-1.05	0.691651	-1.16	0.06557	-1.4	0.000461
ENST00000369482	C1orf137	TC01001021.hg.1	chromosome 1 open reading frame 137	chr1	117236734	117249225	+	3.54	3.82	3.81	3.52	4.56	-1.23	0.010606	-1.21	0.0395	-1.67	0.000187
NM_001767	CD2	TC01001022.hg.1	CD2 molecule	chr1	117297007	117311851	+	4.05	4.39	4.08	3.76	4.27	-1.24	2.07e-09	-1.02	0.749567	-1.14	1.55e-08
		TC01001023.hg.1		chr1	117447772	117447916	+	4.19	4.56	4.33	3.64	4.14	-1.61	0.000584	-1.1	0.355543	1.14	0.041189
NM_020440	PTGFRN	TC01001024.hg.1	prostaglandin F2 receptor inhibitor; prostaglandin F2 receptor negative regulator	chr1	117452679	117532980	+	10.89	8.62	10.79	10.67	10.71	-1.09	0.090153	1.07	0.082963	1.05	0.217515
NM_001256106	CD101	TC01001025.hg.1	CD101 molecule	chr1	117544372	117579173	+	4.76	4.65	4.56	4.33	4.69	-1.18	0	1.15	0.000125	-1.09	0
NM_003594	TTF2	TC01001026.hg.1	transcription termination factor, RNA polymerase II	chr1	117602925	117645492	+	9.78	9.44	10.08	9.78	10.14	-1.23	2.3e-05	-1.23	3.3e-05	-1.04	0.008906
NR_030640	MIR942	TC01001027.hg.1	microRNA 942	chr1	117637265	117637350	+	4.59	4.76	4.54	4.24	4.98	-1.23	0.016636	1.04	0.69853	-1.36	0.030222
OTTHUMT00000033591	RP11-39H13.1	TC01001028.hg.1	novel transcript	chr1	117838142	117863958	+	3.91	3.87	3.67	3.89	4.11	1.17	0.000485	1.18	0.011905	-1.36	4.1e-05
NM_006699	MAN1A2	TC01001029.hg.1	mannosidase, alpha, class 1A, member 2	chr1	117910071	118071494	+	11.51	11.48	11.4	12.05	11.57	1.57	5.2e-05	1.08	0.092195	-1.13	0.008607
NM_017709	FAM46C	TC01001030.hg.1	family with sequence similarity 46, member C	chr1	118148556	118171011	+	5.12	5.93	4.85	4.72	4.87	-1.1	0.018592	1.2	0.006369	-1.01	0.682341
		TC01001031.hg.1		chr1	118320271	118321523	+	6.54	6.49	5.89	6.18	6.11	1.22	0.042331	1.57	0.011372	-1.16	0.064099
		TC01001032.hg.1		chr1	118406111	118411617	+	4.55	4.71	4.56	3.85	4.13	-1.63	0.001193	-1.01	0.724611	1.35	0.009222
NM_006784	WDR3	TC01001033.hg.1	WD repeat domain 3	chr1	118472343	118503049	+	11.01	12.09	12.01	12.37	11.84	1.28	0.003256	-2.01	0.000128	1.12	0.067784
ENST00000413531	LOC101929147	TC01001034.hg.1	uncharacterized LOC101929147; novel transcript	chr1	119683019	119818596	+	6.84	6.55	6.39	5.95	6.36	-1.36	5.9e-05	1.37	0.002209	1.02	0.794287
		TC01001035.hg.1		chr1	119801664	119801764	+	5.5	5.81	6.21	5.47	6.26	-1.67	0.011232	-1.63	0.031185	-1.04	0.247126
OTTHUMT00000034530	RP5-834N19.1	TC01001036.hg.1	novel transcript	chr1	119870799	119898805	+	4.4	4.6	4.23	3.93	4.14	-1.23	0.000385	1.13	0.307948	1.06	0.030029
NM_001005783	HAO2	TC01001037.hg.1	hydroxyacid oxidase 2 (long chain)	chr1	119911402	119936753	+	4.57	4.79	4.32	4.08	4.32	-1.18	0.00371	1.19	0.013427	-1.01	0.45264
ENST00000419144	HAO2-IT1	TC01001038.hg.1	HAO2 intronic transcript 1 (non-protein coding); putative novel transcript	chr1	119911569	119912954	+	4.11	4.29	4.02	4.53	4.2	1.42	0.000228	1.07	0.790797	-1.14	0.017156
NM_000198	HSD3B2	TC01001039.hg.1	hydroxy-delta-5-steroid dehydrogenase, 3 beta- and steroid delta-isomerase 2	chr1	119957270	119989122	+	4.68	4.86	4.57	4.18	4.67	-1.31	0.000114	1.08	0.077741	-1.07	0.021559
NM_000862	HSD3B1	TC01001040.hg.1	hydroxy-delta-5-steroid dehydrogenase, 3 beta- and steroid delta-isomerase 1	chr1	120049826	120057681	+	4.09	4.64	4.29	4.35	4.59	1.04	0.156855	-1.15	0.031656	-1.23	0.000825
NR_033781	HSD3BP4	TC01001041.hg.1	hydroxy-delta-5-steroid dehydrogenase, 3 beta, pseudogene 4	chr1	120106503	120115199	+	4.44	4.54	4.64	4.25	4.65	-1.3	0.013959	-1.15	0.123367	-1.01	0.875164
		TC01001042.hg.1		chr1	120143780	120145118	+	4.32	4.59	4.2	4.56	5.01	1.29	0.275125	1.09	0.806172	-1.76	0.015247
NM_006623	PHGDH	TC01001043.hg.1	phosphoglycerate dehydrogenase	chr1	120202421	120286849	+	9.92	8.74	7.46	6.28	7.33	-2.27	0.000161	5.49	7e-06	1.09	0.555686
ENST00000384420	RNU6-465P	TC01001044.hg.1	RNA, U6 small nuclear 465, pseudogene	chr1	120669562	120669662	+	4.61	4.72	4.39	4.7	5.87	1.24	0.001881	1.16	0.016545	-2.79	6e-06
NM_001100910	FAM72B	TC01001045.hg.1	family with sequence similarity 72, member B; family with sequence similarity 72, member C	chr1	120837272	120855681	+	11.44	11.31	11.02	12.19	10.53	2.26	0.000159	1.34	0.000919	1.4	0.00053
NR_027337	HIST2H2BA	TC01001046.hg.1	histone cluster 2, H2ba (pseudogene)	chr1	120906028	120915073	+	6.88	6.68	6.43	5.86	5.82	-1.49	0.007151	1.36	0.018814	1.53	0.005772
		TC01001047.hg.1		chr1	120906461	120906507	+	6.9	6.99	4.91	3.25	4.7	-3.17	0.001219	3.96	0.000878	1.16	0.36196
OTTHUMT00000098450	RP11-439A17.10	TC01001048.hg.1	novel transcript, antisense to FCGR1B	chr1	120906609	120935761	+	5.24	5.69	5.31	5.43	6.08	1.09	0.369479	-1.05	0.968008	-1.71	0.000234
ENST00000457996	FCGR1B	TC01001049.hg.1	Fc fragment of IgG, high affinity Ib, receptor (CD64); novel transcript	chr1	120925634	120933000	+	4.87	5.31	5.16	4.97	5.26	-1.14	0.558049	-1.23	0.444097	-1.07	0.226126
NM_001042758	SRGAP2	TC01001050.hg.1	SLIT-ROBO Rho GTPase activating protein 2; SLIT-ROBO Rho GTPase activating protein 2C	chr1	121107152	121131151	+	13.71	13.8	13.12	13.5	13.19	1.3	0.000147	1.51	9.7e-05	-1.05	0.087663
OTTHUMT00000036739	AL592494.5	TC01001051.hg.1	novel transcript	chr1	121138614	121204983	+	3.98	4.27	3.53	3.16	3.32	-1.3	0.019581	1.36	0.019105	1.16	0.086483
OTTHUMT00000036733	RP11-343N15.2	TC01001052.hg.1	putative novel transcript	chr1	121166923	121171134	+	6.01	5.99	5.76	4.67	5.85	-2.13	0.00253	1.19	0.067988	-1.07	0.189625
NR_003955	EMBP1	TC01001053.hg.1	embigin pseudogene 1	chr1	121260910	121313686	+	9.65	6.5	7.94	8.22	8.07	1.21	0.009828	3.27	0.000469	-1.09	0.097398
OTTHUMT00000036736	AL583842.1	TC01001054.hg.1	novel transcript	chr1	142553293	142559170	+	3.93	4.22	3.63	3.51	3.91	-1.08	0.558176	1.23	0.475862	-1.22	0.200361
ENST00000426408	LOC101927209	TC01006404.hg.1	uncharacterized LOC101927209; novel transcript	chr1	142618766	142729975	+	6.36	6.24	5.74	4.87	5.86	-1.83	7.8e-05	1.53	0.001483	-1.09	0.314946
OTTHUMT00000037559	BX571672.1	TC01006405.hg.1	novel transcript	chr1	142618799	143257763	+	6.38	6.07	6.44	5.52	6.6	-1.9	6e-06	-1.04	0.30383	-1.12	0.005361
		TC01001056.hg.1		chr1	142653718	142653799	+	7.43	5.61	8.55	7.98	8.7	-1.48	0.211074	-2.18	0.10382	-1.11	0.442061
		TC01001057.hg.1		chr1	142656014	142656096	+	7.66	6.23	8.74	8.12	9.18	-1.54	0.147854	-2.12	0.030682	-1.35	0.534817
		TC01001058.hg.1		chr1	142660106	142660135	+	6.09	4.96	5.75	5.06	6.71	-1.62	0.046438	1.26	0.794959	-1.94	0.177675
		TC01001059.hg.1		chr1	142688239	142688268	+	6.09	4.96	5.75	5.06	6.71	-1.62	0.046438	1.26	0.794959	-1.94	0.177675
		TC01001060.hg.1		chr1	142689524	142689553	+	7.18	7.26	8.61	7.2	8.47	-2.66	0.012033	-2.69	0.008568	1.1	0.974763
		TC01001061.hg.1		chr1	142803531	142826645	+	5.3	5.31	5.55	4.78	5.43	-1.7	0.001558	-1.19	0.16046	1.09	0.746108
		TC01001062.hg.1		chr1	142853228	142855999	+	4.06	4.27	4.18	3.69	3.97	-1.41	0.011924	-1.08	0.177992	1.16	0.106779
OTTHUMT00000037573	BX571672.4	TC01001063.hg.1	putative novel transcript	chr1	143154493	143169960	+	5.05	5.03	5.3	4.93	5.63	-1.29	0.007564	-1.19	0.299134	-1.26	0.01992
		TC01001064.hg.1		chr1	143184708	143184737	+	6.09	4.96	5.75	5.06	6.71	-1.62	0.046438	1.26	0.794959	-1.94	0.177675
		TC01001065.hg.1		chr1	143185981	143186010	+	7.18	7.26	8.61	7.2	8.47	-2.66	0.012033	-2.69	0.008568	1.1	0.974763
OTTHUMT00000037572	BX571672.3	TC01001066.hg.1	putative novel transcript	chr1	143188828	143189695	+	5.25	5.4	6.25	5.13	6.88	-2.17	0.004521	-2.01	0.0168	-1.55	0.058106
OTTHUMT00000037542	BX004987.3	TC01006283.hg.1	novel transcript	chr1	143347958	143379903	+	5.45	5.48	5.52	5.31	5.72	-1.16	0.001273	-1.05	0.034119	-1.15	0.003776
OTTHUMT00000037970	BX004987.5	TC01006284.hg.1	novel transcript	chr1	143391526	143404415	+	4.89	5.28	4.8	4.13	4.83	-1.6	3.1e-05	1.06	0.080941	-1.02	0.498254
		TC01001068.hg.1		chr1	143419287	143419314	+	5.79	6.38	5.79	4.76	5.86	-2.05	0.046789	1	0.819659	-1.05	0.943703
OTTHUMT00000037981	BX004987.6	TC01001069.hg.1	putative novel transcript	chr1	143498344	143517299	+	4.22	4.44	4.25	3.77	4.02	-1.4	0.00045	-1.02	0.276794	1.17	0.012405
NR_033189	LOC100130000	TC01001070.hg.1	phosphodiesterase 4D interacting protein pseudogene; novel transcript	chr1	143687097	143720401	+	5	5.13	5.21	4.89	5.41	-1.25	0.000107	-1.15	0.010517	-1.15	0.001302
		TC01001071.hg.1		chr1	143687359	143687519	+	7.96	7.88	8.6	7.39	8.1	-2.31	0.000335	-1.56	0.003641	1.42	0.00894
		TC01001072.hg.1		chr1	143690028	143690101	+	6.54	6.28	6.48	4.34	5.97	-4.41	4.9e-07	1.04	0.958876	1.42	0.000126
		TC01001073.hg.1		chr1	143876891	143876982	+	6.82	6.29	6.94	6.17	6.96	-1.71	0.00036	-1.09	0.133993	-1.01	0.536486
ENST00000467933	SRGAP2	TC01001074.hg.1	SLIT-ROBO Rho GTPase activating protein 2; SLIT-ROBO Rho GTPase activating protein 2B	chr1	143913615	144094477	+	12.8	12.78	12.03	12.21	11.99	1.13	0.112899	1.7	0.000735	1.03	0.613273
NM_001037675	NBPF9	TC01006428.hg.1	neuroblastoma breakpoint family, member 9; neuroblastoma breakpoint family, member 16; neuroblastoma breakpoint family, member 14; neuroblastoma breakpoint family, member 24; neuroblastoma breakpoint family member 20-like; neuroblastoma breakpoint family, member 8, pseudogene; neuroblastoma breakpoint family, member 8; neuroblastoma breakpoint family, member 1; neuroblastoma breakpoint family, me…	chr1	144146808	144224481	+	14.29	14.55	14.58	14.81	14.39	1.17	0.281737	-1.22	0.094969	1.14	0.527511
NM_001037675	NBPF9	TC01006429.hg.1	neuroblastoma breakpoint family, member 9; neuroblastoma breakpoint family, member 16; neuroblastoma breakpoint family, member 14; neuroblastoma breakpoint family, member 24; neuroblastoma breakpoint family member 20-like; neuroblastoma breakpoint family, member 8, pseudogene; neuroblastoma breakpoint family, member 8; neuroblastoma breakpoint family, member 1; neuroblastoma breakpoint family, me…	chr1	144593363	144621656	+	11.29	11.3	10.69	10.47	9.93	-1.16	0.099843	1.52	0.001835	1.69	0.001852
NM_001037675	NBPF9	TC01006431.hg.1	neuroblastoma breakpoint family, member 9; neuroblastoma breakpoint family, member 16; neuroblastoma breakpoint family, member 14; neuroblastoma breakpoint family, member 24; neuroblastoma breakpoint family member 20-like; neuroblastoma breakpoint family, member 8, pseudogene; neuroblastoma breakpoint family, member 8; neuroblastoma breakpoint family, member 1; neuroblastoma breakpoint family, me…	chr1	144614840	144830302	+	13.27	13.19	12.81	12.69	12.25	-1.09	0.217055	1.38	0.019229	1.48	0.032058
NM_001037675	NBPF9	TC01006430.hg.1	neuroblastoma breakpoint family, member 9; neuroblastoma breakpoint family, member 16; neuroblastoma breakpoint family, member 14; neuroblastoma breakpoint family, member 24; neuroblastoma breakpoint family member 20-like; neuroblastoma breakpoint family, member 8, pseudogene; neuroblastoma breakpoint family, member 8; neuroblastoma breakpoint family, member 1; neuroblastoma breakpoint family, me…	chr1	144811744	144830302	+	10.51	10.56	10.25	9.64	10.02	-1.52	0.00418	1.2	0.134674	1.17	0.323757
NM_001037675	NBPF9	TC01006310.hg.1	neuroblastoma breakpoint family, member 9; notch 2 N-terminal like; Notch homolog 2 (Drosophila) N-terminal like; novel protein	chr1	145209111	145319796	+	12.44	12.29	12.07	11.99	11.61	-1.06	0.81535	1.29	0.02626	1.38	0.151958
NM_001037675	NBPF9	TC01006309.hg.1	neuroblastoma breakpoint family, member 9; neuroblastoma breakpoint family, member 10; neuroblastoma breakpoint family, member 14; neuroblastoma breakpoint family member 21-like; neuroblastoma breakpoint family member 20-like; notch 2 N-terminal like; neuroblastoma breakpoint family, member 19; neuroblastoma breakpoint family, member 8; neuroblastoma breakpoint family, member 25, pseudogene; Notc…	chr1	145289772	145370303	+	14.09	14.26	14.42	14.37	14.26	-1.03	0.764922	-1.26	0.063291	1.12	0.611651
		TC01001076.hg.1		chr1	144301611	144301684	+	7.1	6.61	7.46	4.98	7.61	-5.6	9.9e-05	-1.29	0.182611	-1.11	0.334064
ENST00000538264	LOC642441	TC01001077.hg.1	uncharacterized LOC642441; uncharacterized LOC730256; uncharacterized LOC101060698	chr1	144339738	144521058	+	8.34	7.03	7.8	8.32	8	1.43	0.005061	1.45	0.007231	-1.14	0.053192
		TC01001078.hg.1		chr1	144481840	144481913	+	4.87	4.24	4.49	3.6	4.4	-1.85	0.002182	1.3	0.603182	1.06	0.707694
ENST00000364829	RNU1-59P	TC01001079.hg.1	RNA, U1 small nuclear 59, pseudogene	chr1	144534038	144534199	+	6.54	11.63	9.7	8.07	9.48	-3.1	0.000383	-8.91	5.3e-05	1.16	0.118775
		TC01001080.hg.1		chr1	144858174	144865800	+	4.72	5.02	4.97	4.45	4.98	-1.43	0.000402	-1.19	0.114259	-1.01	0.373917
		TC01001081.hg.1		chr1	144874945	144878163	+	3.95	4.1	4.49	3.54	4.01	-1.93	0.002104	-1.45	0.024381	1.39	0.067092
ENST00000410856	RNU2-38P	TC01001082.hg.1	RNA, U2 small nuclear 38, pseudogene	chr1	144944672	144944750	+	5.8	4.91	4.93	4.08	4.58	-1.79	0.042549	1.83	0.014892	1.27	0.131346
		TC01001083.hg.1		chr1	145004781	145005287	+	7.84	9.36	7.86	7.14	7.75	-1.65	0.000696	-1.02	0.296857	1.08	0.087201
		TC01001084.hg.1		chr1	145013719	145018395	+	5.88	6.74	5.64	5.1	6	-1.45	0.003995	1.18	0.422921	-1.28	0.086083
ENST00000516847	RN7SKP88	TC01001085.hg.1	RNA, 7SK small nuclear pseudogene 88	chr1	145044651	145044900	+	3.29	3.89	3.69	3.64	3.97	-1.04	0.073188	-1.32	0.007017	-1.22	0.000267
NM_004892	SEC22B	TC01001086.hg.1	SEC22 vesicle trafficking protein homolog B (S. cerevisiae) (gene/pseudogene); vesicle-trafficking protein SEC22b-like	chr1	145096220	145116922	+	11.11	11.55	11.04	11.01	11.04	-1.03	0.13055	1.05	0.714448	1	0.322775
ENST00000364688	RNVU1-6	TC01001087.hg.1	RNA, variant U1 small nuclear 6	chr1	145382757	145382920	+	11.25	10.1	11.16	8.62	11.04	-5.83	1.5e-05	1.06	0.653548	1.09	0.20311
		TC01001088.hg.1		chr1	145385729	145385804	+	3.23	3.15	3.21	2.9	3.22	-1.24	7.5e-05	1.01	0.742624	-1.01	0.218982
NM_145277	HFE2	TC01001089.hg.1	hemochromatosis type 2 (juvenile)	chr1	145413095	145417545	+	4.24	4.45	4.44	3.98	4.68	-1.38	0.000339	-1.14	0.019625	-1.18	0.004673
NM_006472	TXNIP	TC01001090.hg.1	thioredoxin interacting protein; thioredoxin-interacting protein-like	chr1	145438462	145442635	+	11.79	11.89	11.28	11.39	11.72	1.08	0.746972	1.43	0.228784	-1.35	0.237412
NM_001039888	ANKRD34A	TC01001091.hg.1	ankyrin repeat domain 34A	chr1	145470508	145475647	+	4.63	4.9	4.75	4.1	4.53	-1.57	1.4e-05	-1.08	0.031875	1.16	0.001118
NM_153713	LIX1L	TC01001092.hg.1	Lix1 homolog (mouse)-like	chr1	145477085	145501669	+	11.37	11.53	7.18	7.03	6.67	-1.1	0.688945	18.35	2e-06	1.42	0.016082
NM_005105	RBM8A	TC01001093.hg.1	RNA binding motif protein 8A	chr1	145507557	145513535	+	12.35	11.84	11.7	11.14	11.58	-1.47	7e-06	1.56	0.000111	1.09	0.001983
NM_001184795	PEX11B	TC01001094.hg.1	peroxisomal biogenesis factor 11 beta	chr1	145516165	145523732	+	8.38	8.88	8.7	9.05	8.87	1.27	4.02e-08	-1.25	0.001128	-1.13	6.65e-07
NM_003637	ITGA10	TC01001095.hg.1	integrin, alpha 10; integrin alpha-10-like; novel transcript, antisense to ITGA10	chr1	145524891	145543868	+	4.67	5.77	4.6	3.89	4.53	-1.63	4.29e-07	1.05	0.071371	1.05	0.002924
NM_144698	ANKRD35	TC01001096.hg.1	ankyrin repeat domain 35	chr1	145549209	145568526	+	5.03	5.48	4.76	4.24	4.76	-1.43	8.73e-07	1.2	0.002971	1	0.261724
NM_006099	PIAS3	TC01001097.hg.1	protein inhibitor of activated STAT, 3	chr1	145575233	145586546	+	8.19	9.11	8.48	8.28	9.38	-1.15	0.007958	-1.23	0.009425	-1.87	2.7e-05
NM_014455	RNF115	TC01001098.hg.1	ring finger protein 115; E3 ubiquitin-protein ligase RNF115-like	chr1	145611036	145690661	+	11.19	11.15	10.87	10.77	10.75	-1.07	0.036914	1.25	0.001014	1.09	0.019784
NM_001201325	PDZK1	TC01001099.hg.1	PDZ domain containing 1	chr1	145726918	145764206	+	4.75	4.88	4.72	4.29	4.83	-1.34	0	1.02	0.675273	-1.08	0
OTTHUMT00000170869	WI2-925H4.1	TC01001100.hg.1	novel transcript	chr1	145827205	145833118	+	3.95	3.6	4.02	3.98	3.31	-1.03	0.348753	-1.05	0.470994	1.64	0.000864
NM_001097616	GPR89C	TC01001101.hg.1	G protein-coupled receptor 89C; G protein-coupled receptor 89A; G protein-coupled receptor 89B	chr1	145883868	145924373	+	10.22	9.98	10.88	10.72	10.57	-1.11	0.003698	-1.58	5.6e-05	1.24	0.00025
OTTHUMT00000038526	RP11-94I2.4	TC01001102.hg.1	novel transcript	chr1	145952372	145956451	+	4.68	4.55	5.02	4.14	5.71	-1.85	0.000581	-1.27	0.039759	-1.61	0.00208
		TC01001103.hg.1		chr1	145963304	145963375	+	6.94	6.73	7.54	4.71	7.33	-7.12	1.7e-05	-1.52	0.093331	1.16	0.119158
		TC01001104.hg.1		chr1	146086591	146088636	+	3.7	4.04	3.76	3.72	4.02	-1.02	0.239274	-1.04	0.212971	-1.2	0.136741
ENST00000459463	RNA5SP57	TC01001105.hg.1	RNA, 5S ribosomal pseudogene 57	chr1	146124161	146124283	+	4.16	3.78	4.55	3.93	5.1	-1.53	0.002704	-1.31	0.016421	-1.46	0.004703
NM_017940	NBPF1	TC01001106.hg.1	neuroblastoma breakpoint family, member 1; neuroblastoma breakpoint family, member 12; neuroblastoma breakpoint family member 21-like; HYDIN2, axonemal central pair apparatus protein (pseudogene); neuroblastoma breakpoint family, member 15; neuroblastoma breakpoint family, member 25, pseudogene	chr1	146334178	146467744	+	13.57	13.57	13.69	13.34	13.05	-1.28	0.041113	-1.09	0.304091	1.55	0.03371
		TC01001107.hg.1		chr1	146544773	146544844	+	14.18	15.39	14.79	13.83	14.65	-1.93	0.062343	-1.52	0.055566	1.1	0.645214
		TC01001108.hg.1		chr1	146550178	146550249	+	4.63	4.92	4.26	3.36	4.35	-1.86	2.23e-07	1.3	0.01495	-1.07	0.001185
ENST00000364272	RNVU1-8	TC01001109.hg.1	RNA, variant U1 small nuclear 8	chr1	146551295	146551419	+	5.04	5.54	4.86	3.3	4.38	-2.94	5e-06	1.13	0.357461	1.39	0.000443
OTTHUMT00000100087	RP11-337C18.8	TC01001110.hg.1	novel transcript	chr1	146644806	146646726	+	8.2	7.17	6.09	6.26	6.44	1.13	0.28891	4.32	6.3e-05	-1.27	0.041217
NR_002305	PDIA3P1	TC01001111.hg.1	protein disulfide isomerase family A, member 3 pseudogene 1	chr1	146649430	146651528	+	10.08	9.58	10.13	9.95	10.21	-1.13	0.016067	-1.03	0.8358	-1.06	0.085516
NM_001256336	CHD1L	TC01001112.hg.1	chromodomain helicase DNA binding protein 1-like	chr1	146714291	146767447	+	9.59	9.76	9.56	8.84	9.6	-1.65	2.51e-08	1.02	0.52597	-1.03	0.003585
NM_004326	BCL9	TC01001113.hg.1	B-cell CLL/lymphoma 9	chr1	147013182	147098017	+	8.48	9.72	10.31	11.64	10.64	2.52	2.1e-05	-3.55	5e-06	-1.26	0.00601
OTTHUMT00000100088	RP11-533N14.3	TC01001114.hg.1	novel transcript	chr1	147169914	147171461	+	3.98	4.29	3.77	4.09	4.06	1.25	8e-05	1.16	0.182538	-1.22	0.000125
OTTHUMT00000100089	RP11-433J22.2	TC01001115.hg.1	novel transcript	chr1	147229426	147230517	+	4.32	4.63	4.17	4	4.55	-1.12	0.011311	1.11	0.325926	-1.3	0.000695
OTTHUMT00000100086	RP11-433J22.3	TC01001116.hg.1	novel transcript	chr1	147249700	147261065	+	4.22	4.55	3.98	4.05	3.55	1.05	0.244269	1.19	0.128426	1.35	0.004364
NM_005267	GJA8	TC01001117.hg.1	gap junction protein, alpha 8, 50kDa; gap junction alpha-8 protein-like	chr1	147374946	147381395	+	4.07	4.03	3.85	4.22	4.53	1.29	0.000103	1.17	0.038154	-1.61	7.5e-05
NM_001097613	GPR89A	TC01001118.hg.1	G protein-coupled receptor 89A; G protein-coupled receptor 89C; G protein-coupled receptor 89B	chr1	147400506	147465755	+	11.08	10.86	11.38	12.3	11.41	1.89	2e-06	-1.23	0.000365	-1.02	0.071432
OTTHUMT00000101759	RP6-74O6.3	TC01001119.hg.1	putative novel transcript	chr1	147494090	147498172	+	4.64	4.53	4.44	3.62	5.12	-1.77	0.000162	1.14	0.116426	-1.6	0.000329
		TC01001120.hg.1		chr1	147505038	147505109	+	6.94	6.73	7.54	4.71	7.33	-7.12	1.7e-05	-1.52	0.093331	1.16	0.119158
OTTHUMT00000101755	FAM108A2	TC01001121.hg.1	family with sequence similarity 108, member A2 (pseudogene)	chr1	147618345	147622067	+	9.15	8.51	7.05	6.94	6.77	-1.08	0.077789	4.29	0.000226	1.22	0.000599
		TC01001122.hg.1		chr1	147628427	147630473	+	3.74	4.05	3.84	3.68	3.94	-1.12	0.070438	-1.07	0.194625	-1.07	0.933798
ENST00000411978	LOC100505824	TC01001123.hg.1	uncharacterized LOC100505824; novel transcript	chr1	147634989	147635692	+	4.23	4.5	4.22	4.11	4.33	-1.07	0.106134	1.01	0.929734	-1.08	0.821347
ENST00000459025	RNA5SP58	TC01001124.hg.1	RNA, 5S ribosomal pseudogene 58	chr1	147665993	147666115	+	4.16	3.78	4.55	3.93	5.1	-1.53	0.002704	-1.31	0.016421	-1.46	0.004703
OTTHUMT00000099516	RP11-301M17.3	TC01001125.hg.1		chr1	147689214	147700938	+	4.05	4.61	3.92	3.41	3.91	-1.43	0.007142	1.1	0.163915	1	0.976457
		TC01001126.hg.1		chr1	147719029	147719102	+	3.5	3.28	3.5	3.03	4.09	-1.39	0.003904	1	0.768475	-1.5	0.000347
ENST00000363009	RNU1-120P	TC01001127.hg.1	RNA, U1 small nuclear 120, pseudogene	chr1	147735751	147735907	+	5.91	9.79	9.53	9.65	9.53	1.09	0.39948	-12.33	4.2e-05	-1	0.413578
AK023548	LOC284561	TC01001128.hg.1	uncharacterized LOC284561	chr1	147751386	147763966	+	4.2	5.1	4.22	4.35	4.23	1.1	0.076029	-1.01	0.758849	-1.01	0.324169
		TC01001129.hg.1		chr1	147753471	147753542	+	14.18	15.39	14.79	13.83	14.65	-1.93	0.062343	-1.52	0.055566	1.1	0.645214
ENST00000427169	LOC101929325	TC01001130.hg.1	uncharacterized LOC101929325; putative novel transcript	chr1	147767287	147769663	+	3.79	4.11	3.83	3.3	3.66	-1.45	0.000756	-1.03	0.643521	1.12	0.029722
		TC01001131.hg.1		chr1	147800937	147801008	+	3.99	3.8	4.84	3.33	4.76	-2.85	0.000197	-1.8	0.003151	1.06	0.802657
OTTHUMT00000039540	RP11-495P10.3	TC01001132.hg.1	novel transcript	chr1	147801124	147816764	+	3.98	4.1	4.28	4.05	4.33	-1.17	0.000527	-1.23	0.070901	-1.04	0.112102
		TC01001133.hg.1		chr1	147802396	147802519	+	6.69	6.47	6.08	6.16	6.37	1.06	0.792181	1.53	0.082353	-1.22	0.333039
		TC01001134.hg.1		chr1	147825689	147825760	+	7.05	9.98	9.82	4.84	9.06	-31.61	9.77e-07	-6.85	5.7e-05	1.7	0.001229
AK311108	LOC100132057	TC01001135.hg.1	phosphodiesterase 4D interacting protein pseudogene; novel transcript	chr1	147874655	147901508	+	4.98	5.38	5.43	5.06	5.77	-1.29	8.8e-05	-1.37	0.000694	-1.26	0.000127
ENST00000364313	RNVU1-3	TC01001136.hg.1	RNA, variant U1 small nuclear 3	chr1	147874868	147875028	+	7.96	7.88	8.6	7.39	8.1	-2.31	0.000335	-1.56	0.003641	1.42	0.00894
		TC01001137.hg.1		chr1	147877537	147877610	+	6.54	6.28	6.48	4.34	5.97	-4.41	4.9e-07	1.04	0.958876	1.42	0.000126
		TC01001138.hg.1		chr1	147930936	148176281	+	8.04	6.91	8.27	8.12	8.06	-1.11	0.143088	-1.18	0.340142	1.16	0.026195
		TC01001139.hg.1		chr1	147994146	147994313	+	11.68	11.84	11.26	9.74	10.81	-2.89	2e-06	1.33	0.005643	1.37	0.000194
		TC01001140.hg.1		chr1	148000805	148000878	+	9.46	9.68	9.91	6.68	9.46	-9.35	1.5e-05	-1.37	0.076455	1.36	0.043688
		TC01001141.hg.1		chr1	148193172	148193875	+	11.1	9.7	9.56	10.54	9.88	1.97	0.000619	2.91	0.000126	-1.25	0.021464
ENST00000384770	RNVU1-14	TC01001142.hg.1	RNA, variant U1 small nuclear 14	chr1	148241465	148241628	+	11.25	10.14	10.69	8.72	10.5	-3.93	4e-06	1.47	0.000435	1.14	0.078495
		TC01001143.hg.1		chr1	148248115	148248188	+	10.94	10.94	10.21	7.2	10.17	-8.05	2.1e-05	1.67	0.279602	1.03	0.42395
NM_001102663	NBPF16	TC01001144.hg.1	neuroblastoma breakpoint family, member 16; neuroblastoma breakpoint family, member 15	chr1	148555979	148596267	+	12.63	12.72	12.29	12.35	11.76	1.04	0.750805	1.26	0.033775	1.44	0.013245
OTTHUMT00000097602	RP11-666A1.5	TC01001145.hg.1	putative novel transcript	chr1	148598398	148599531	+	4.33	4.54	4.63	3.72	5.1	-1.88	6.77e-07	-1.23	0.05563	-1.38	1e-05
NM_001144032	PPIAL4E	TC01001146.hg.1	peptidylprolyl isomerase A (cyclophilin A)-like 4E	chr1	148644011	148644795	+	8.73	8.38	8.26	9.1	8.18	1.8	0.000625	1.39	0.005522	1.06	0.290854
NM_001102663	NBPF16	TC01001147.hg.1	neuroblastoma breakpoint family, member 16; neuroblastoma breakpoint family, member 8; neuroblastoma breakpoint family, member 15	chr1	148739442	148758311	+	12.78	12.79	12.5	12.71	11.98	1.15	0.270061	1.21	0.083489	1.44	0.075637
OTTHUMT00000097804	RP11-763B22.4	TC01001148.hg.1	putative novel transcript	chr1	148760504	148761583	+	4.23	4.16	3.99	3.44	3.65	-1.47	0.002277	1.18	0.077356	1.26	0.015506
NM_001164262	PPIAL4F	TC01001149.hg.1	peptidylprolyl isomerase A (cyclophilin A)-like 4F	chr1	148806015	148806799	+	8.71	8.27	8.71	9.1	8.7	1.31	0.012743	1	0.232385	1.01	0.714611
OTTHUMT00000097806	RP11-763B22.6	TC01001150.hg.1	novel transcript	chr1	148852393	148853717	+	4.71	5.27	4.99	5.37	5.01	1.3	0.002015	-1.21	0.035842	-1.02	0.226439
		TC01001151.hg.1		chr1	148876040	148902123	+	7.46	7.58	7.78	8.15	8.07	1.29	0.000107	-1.24	0.0008	-1.23	0.001249
NR_027354	LOC645166	TC01001152.hg.1	lymphocyte-specific protein 1 pseudogene; uncharacterized LOC100996732; uncharacterized LOC100996735; uncharacterized LOC101060590; novel transcript	chr1	148928286	148953054	+	9.71	10.57	6.61	5.94	6.04	-1.59	0.000518	8.57	2.4e-05	1.49	0.000966
		TC01001153.hg.1		chr1	149079364	149079435	+	4	4.84	3.91	4.27	3.29	1.28	0.014918	1.07	0.631872	1.53	0.002376
		TC01001154.hg.1		chr1	149186125	149186196	+	6.13	5.45	7.59	3.98	7.21	-12.26	2.42e-07	-2.76	0.001851	1.3	0.002339
		TC01001155.hg.1		chr1	149186303	149187373	+	3.43	3.38	3.24	3.12	3.48	-1.09	0.012603	1.14	0.071671	-1.18	0.000346
OTTHUMT00000099556	RP11-403I13.5	TC01001156.hg.1	novel transcript	chr1	149230716	149232554	+	4.17	4.19	4.46	4.68	4.43	1.16	0.053762	-1.23	0.261418	1.02	0.48972
OTTHUMT00000099550	RP11-403I13.4	TC01001157.hg.1	novel transcript	chr1	149239551	149265510	+	5.04	5.12	5.24	5.25	5.45	1.01	0.525709	-1.15	0.002417	-1.16	0.0003
NR_027002	LOC388692	TC01001158.hg.1	uncharacterized LOC388692; long intergenic non-protein coding RNA 869; family with sequence similarity 231, member D; novel transcript	chr1	149279476	149291743	+	4.64	4.78	5.51	5.73	5.81	1.16	0.000182	-1.83	7.9e-05	-1.23	4.9e-05
		TC01001159.hg.1		chr1	149323331	149323422	+	8.05	7.1	7.83	6.67	7.7	-2.24	0.000344	1.16	0.196372	1.1	0.939072
		TC01001160.hg.1		chr1	149334272	149334340	+	3.08	3.67	3.12	3.38	3.58	1.2	0.027743	-1.02	0.81336	-1.38	0.002167
NR_027484	FCGR1C	TC01001161.hg.1	Fc fragment of IgG, high affinity Ic, receptor (CD64), pseudogene	chr1	149369294	149378297	+	3.86	3.91	3.85	3.71	4.25	-1.1	0.012371	1.01	0.782924	-1.32	0.000212
OTTHUMT00000098429	RP5-998N21.7	TC01001162.hg.1	novel transcript	chr1	149400063	149429580	+	5.08	5.3	4.89	4.74	4.51	-1.11	0.065515	1.14	0.13003	1.3	0.001408
NM_001135789	PPIAL4C	TC01001163.hg.1	peptidylprolyl isomerase A (cyclophilin A)-like 4C; peptidylprolyl isomerase A (cyclophilin A)-like 4B; peptidylprolyl isomerase A (cyclophilin A)-like 4A	chr1	149552657	149556510	+	5.52	5.4	5.29	5.03	5.43	-1.2	0.00184	1.17	0.022114	-1.1	0.084144
NR_024510	LINC00623	TC01001164.hg.1	long intergenic non-protein coding RNA 623; long intergenic non-protein coding RNA 869; uncharacterized LOC103091866; poly (ADP-ribose) polymerase family, member 8 (PARP8) pseudogene; phosphodiesterase 4D interacting protein (PDE4DIP) pseudogene	chr1	149575482	149672983	+	5.39	5.64	6.17	5.97	6.64	-1.15	0.000918	-1.72	2.7e-05	-1.39	3.9e-05
		TC01001165.hg.1		chr1	149577755	149582605	+	5.29	5.67	6.05	4.91	6.57	-2.2	0.003421	-1.69	0.014647	-1.44	0.32308
		TC01001166.hg.1		chr1	149605917	149606079	+	7.54	7.88	7.97	7.62	8.78	-1.28	0.072003	-1.34	0.03436	-1.76	0.001063
		TC01001167.hg.1		chr1	149608609	149608682	+	6.54	6.28	6.48	4.34	5.97	-4.41	4.9e-07	1.04	0.958876	1.42	0.000126
OTTHUMT00000039135	RP11-353N4.4	TC01001168.hg.1	novel transcript	chr1	149672997	149677287	+	4.54	4.85	5.67	6.25	5.44	1.49	0.001048	-2.19	0.001144	1.17	0.120344
ENST00000369173	LOC644634	TC01001169.hg.1	UPF0627 protein ENSP00000358171-like	chr1	149675978	149676609	+	4.26	3.96	4.67	4.45	4.65	-1.16	0.010386	-1.33	0.023547	1.01	0.882744
		TC01001170.hg.1		chr1	149708860	149708951	+	7.93	7.1	7.68	7.07	7.68	-1.53	0.014451	1.19	0.101375	-1	0.817585
		TC01001171.hg.1		chr1	149719802	149719870	+	3.26	3.26	3.21	2.86	3.37	-1.27	0.029084	1.04	0.823892	-1.12	0.483982
NM_000566	FCGR1A	TC01001172.hg.1	Fc fragment of IgG, high affinity Ia, receptor (CD64); Fc fragment of IgG, high affinity Ib, receptor (CD64)	chr1	149754227	149764074	+	3.77	4.04	3.79	3.52	4.07	-1.21	0	-1.01	0.266533	-1.21	0
NM_001034077	HIST2H4B	TC01001173.hg.1	histone cluster 2, H4b; histone cluster 2, H4a; histone cluster 1, H4i; histone cluster 1, H4a; histone cluster 1, H4d; histone cluster 1, H4f; histone cluster 1, H4k; histone cluster 1, H4j; histone cluster 1, H4c; histone cluster 1, H4h; histone cluster 1, H4b; histone cluster 1, H4e; histone cluster 1, H4l; histone cluster 4, H4	chr1	149804221	149811339	+	8.97	8.48	9.26	8.76	9.76	-1.41	0.023821	-1.22	0.094994	-1.41	0.044218
NM_003516	HIST2H2AA3	TC01001174.hg.1	histone cluster 2, H2aa3; histone cluster 2, H2aa4	chr1	149822628	149823191	+	16.88	16.59	16.54	16.1	16.31	-1.35	0.000173	1.27	0.001403	1.17	0.069288
NM_021059	HIST2H3C	TC01001175.hg.1	histone cluster 2, H3c; histone cluster 2, H3a; histone cluster 2, H3d	chr1	149824181	149825836	+	10.98	10.64	10.45	9.71	10.32	-1.68	1.36e-10	1.44	0.044518	1.1	0.501708
NM_003517	HIST2H2AC	TC01006326.hg.1	histone cluster 2, H2ac	chr1	149858490	149858961	+	15.68	15.35	15.85	15.56	16.05	-1.23	0.00024	-1.13	0.006728	-1.14	0.021121
NM_016074	BOLA1	TC01006327.hg.1	bolA family member 1; bolA homolog 1 (E. coli)	chr1	149871150	149872351	+	8.07	8.02	7.04	6.57	6.98	-1.39	0.000586	2.04	3.6e-05	1.04	0.321995
NM_007259	VPS45	TC01001177.hg.1	vacuolar protein sorting 45 homolog (S. cerevisiae)	chr1	150039342	150117505	+	10.17	9.61	9.14	8.61	9.52	-1.45	3.4e-05	2.05	1e-05	-1.3	0.000131
NM_016274	PLEKHO1	TC01001178.hg.1	pleckstrin homology domain containing, family O member 1	chr1	150121373	150136916	+	6.21	7.19	5.82	5.25	5.68	-1.48	7.7e-05	1.32	0.001266	1.1	0.020014
ENST00000410290	RNU2-17P	TC01001179.hg.1	RNA, U2 small nuclear 17, pseudogene	chr1	150209315	150209504	+	7.92	7.52	6.84	6.32	7.27	-1.43	0.008658	2.11	0.004016	-1.35	0.096227
NM_012113	CA14	TC01001180.hg.1	carbonic anhydrase XIV	chr1	150230169	150237480	+	3.99	4.24	4.16	3.98	4.35	-1.14	0.001702	-1.13	0.01272	-1.14	0.001863
		TC01001181.hg.1		chr1	150234093	150234196	+	4.72	4.8	5.37	4.87	5.39	-1.41	0.003486	-1.57	0.001802	-1.01	0.667932
NM_024579	C1orf54	TC01001182.hg.1	chromosome 1 open reading frame 54	chr1	150240600	150253335	+	5.06	5.85	5.27	4.45	5.18	-1.77	7.98e-09	-1.16	0.000912	1.06	5.2e-05
NM_144697	CIART	TC01001183.hg.1	circadian associated repressor of transcription; chromosome 1 open reading frame 51	chr1	150254953	150259505	+	8.21	7.15	9.17	8.58	9.6	-1.51	0.000209	-1.95	0.000253	-1.35	0.000667
NM_018997	MRPS21	TC01001184.hg.1	mitochondrial ribosomal protein S21	chr1	150266269	150281414	+	12.41	11.96	11.9	10.26	12.04	-3.12	2e-06	1.43	0.000717	-1.1	0.006308
NM_004698	PRPF3	TC01001185.hg.1	pre-mRNA processing factor 3; PRP3 pre-mRNA processing factor 3 homolog (S. cerevisiae)	chr1	150293925	150325704	+	9.8	9.97	9.43	9.82	9.54	1.3	0.00352	1.29	0.007265	-1.08	0.355329
NM_015203	RPRD2	TC01001186.hg.1	regulation of nuclear pre-mRNA domain containing 2	chr1	150335567	150449042	+	12.55	12.54	12.32	13.13	12.47	1.75	1.9e-05	1.17	0.006378	-1.11	0.011418
NM_025150	TARS2	TC01001187.hg.1	threonyl-tRNA synthetase 2, mitochondrial (putative); microRNA 6878	chr1	150459887	150480078	+	10.56	10.36	9.79	9.2	9.77	-1.5	6e-06	1.7	0.000101	1.01	0.111075
NM_001202858	ECM1	TC01001188.hg.1	extracellular matrix protein 1	chr1	150480487	150486265	+	5.88	6.55	5.28	4.78	4.83	-1.41	0.001057	1.52	0.000331	1.37	0.001657
ENST00000416894	LINC00568	TC01001189.hg.1	long intergenic non-protein coding RNA 568; putative novel transcript	chr1	150488233	150490508	+	5.2	5.26	4.86	4.29	4.79	-1.48	0.000119	1.26	0.029952	1.05	0.14604
NM_019032	ADAMTSL4	TC01001190.hg.1	ADAMTS-like 4; uncharacterized LOC100996516	chr1	150521884	150533413	+	5.26	6.08	4.82	4.39	4.76	-1.35	0.000206	1.35	0.000554	1.05	0.13491
NR_036211	MIR4257	TC01001191.hg.1	microRNA 4257	chr1	150524405	150524490	+	2.65	2.96	2.67	2.85	2.87	1.14	0.024886	-1.01	0.465027	-1.15	0.020204
		TC01001192.hg.1		chr1	150565059	150590027	+	5.41	5.44	5.4	4.55	5.01	-1.81	0.000203	1.01	0.847691	1.31	0.004064
ENST00000384204	RNU6-1042P	TC01001193.hg.1	RNA, U6 small nuclear 1042, pseudogene	chr1	150674342	150674448	+	6.22	5.27	6.22	5.22	6.29	-1.99	0.001388	1	0.494676	-1.06	0.267072
NM_001145415	SETDB1	TC01001194.hg.1	SET domain, bifurcated 1	chr1	150898767	150937220	+	7.79	8.14	7.78	7.21	7.94	-1.49	2.2e-05	1.01	0.769995	-1.11	0.003788
		TC01001195.hg.1		chr1	150937736	150938734	+	5.34	5.83	5.73	5.89	6.3	1.11	0.040204	-1.32	0.178604	-1.48	0.002014
OTTHUMT00000084906	RP11-316M1.3	TC01001196.hg.1	novel transcript, antisense to CERS2	chr1	150945599	150948010	+	4.22	4.37	4.09	4.24	3.95	1.11	0.010061	1.09	0.045201	1.1	0.012971
NM_003568	ANXA9	TC01001197.hg.1	annexin A9	chr1	150954493	150968114	+	5.05	5.16	9.63	11.38	11.3	3.36	0.001146	-23.94	1.1e-05	-3.18	0.000541
NM_021222	PRUNE	TC01001198.hg.1	prune exopolyphosphatase; prune homolog (Drosophila)	chr1	150980896	151008189	+	9.37	8.55	9.1	9.33	8.98	1.17	0.001055	1.2	0.012318	1.09	0.017118
NM_001159642	BNIPL	TC01001199.hg.1	BCL2/adenovirus E1B 19kD interacting protein like	chr1	151009029	151020076	+	4.93	4.92	4.92	4.67	5.43	-1.19	0.011178	1	0.336897	-1.42	0.003942
NM_017860	C1orf56	TC01001200.hg.1	chromosome 1 open reading frame 56	chr1	151020187	151024462	+	7.16	6.93	6.86	6.73	6.71	-1.1	0.000654	1.22	0.000235	1.11	0.000377
NM_006818	MLLT11	TC01001201.hg.1	myeloid/lymphoid or mixed-lineage leukemia (trithorax homolog, Drosophila); translocated to, 11	chr1	151030234	151040973	+	8.32	10.71	8.16	7.28	7.96	-1.84	0.000387	1.12	0.27092	1.14	0.030481
NM_144618	GABPB2	TC01001202.hg.1	GA binding protein transcription factor, beta subunit 2	chr1	151043054	151098018	+	8.44	8.1	7.09	6.85	7.33	-1.19	0.077925	2.55	0.000167	-1.18	0.045509
NM_024575	TNFAIP8L2	TC01006328.hg.1	tumor necrosis factor, alpha-induced protein 8-like 2	chr1	151129105	151132225	+	4.49	4.92	4.35	4.06	3.91	-1.22	0.023408	1.1	0.036764	1.35	0.004301
NM_001204856	SCNM1	TC01006329.hg.1	sodium channel modifier 1; TNFAIP8L2-SCNM1 readthrough	chr1	151138498	151142773	+	7.96	7.74	7.69	7.09	8.08	-1.52	3.15e-08	1.2	0.000298	-1.31	1.7e-07
NM_001135636	PIP5K1A	TC01001204.hg.1	phosphatidylinositol-4-phosphate 5-kinase, type I, alpha	chr1	151170425	151222012	+	13.29	13.22	12.58	12.99	12.41	1.33	0.000127	1.63	1.7e-05	1.13	0.001633
NM_002810	PSMD4	TC01001205.hg.1	proteasome (prosome, macropain) 26S subunit, non-ATPase, 4	chr1	151227179	151239955	+	9.76	9.81	9.54	8.98	9.99	-1.46	4e-05	1.17	0.006558	-1.37	0.000103
NM_020832	ZNF687	TC01001206.hg.1	zinc finger protein 687	chr1	151254094	151264381	+	7.54	7.54	7.42	7.13	7.42	-1.22	0.000273	1.08	0.068966	1	0.87079
OTTHUMT00000156137	RP11-126K1.8	TC01001207.hg.1	putative novel transcript	chr1	151313124	151314442	+	6.12	5.43	5.75	6.16	5.88	1.33	0.001925	1.3	0.142437	-1.1	0.075959
ENST00000455503	LOC101927886	TC01001208.hg.1	uncharacterized LOC101927886; novel transcript	chr1	151319443	151320503	+	5.86	6.19	5.52	4.99	5.6	-1.44	0.02906	1.27	0.111565	-1.06	0.793603
NM_002796	PSMB4	TC01001209.hg.1	proteasome (prosome, macropain) subunit, beta type, 4	chr1	151372010	151374420	+	9.09	8.89	8.36	7.78	8.34	-1.49	0.000467	1.66	0.000212	1.02	0.699155
ENST00000459254	RNY4P25	TC01001210.hg.1	RNA, Ro-associated Y4 pseudogene 25	chr1	151411476	151411571	+	5.97	6.12	6.46	5.58	6.49	-1.84	0.000794	-1.41	0.047456	-1.02	0.267782
NM_020770	CGN	TC01001211.hg.1	cingulin	chr1	151482986	151511168	+	5.34	5.12	8.75	9.84	9.73	2.13	4e-06	-10.61	6.1e-07	-1.98	5e-06
NM_001126337	TUFT1	TC01001212.hg.1	tuftelin 1; novel transcript	chr1	151512781	151556059	+	9.67	6.88	9.56	8.78	9.27	-1.72	6e-06	1.08	0.034352	1.22	0.000238
NR_030280	MIR554	TC01001213.hg.1	microRNA 554	chr1	151518272	151518367	+	4.04	4.03	4.27	3.5	4.69	-1.71	0.000617	-1.17	0.079536	-1.34	0.007045
NM_030918	SNX27	TC01001214.hg.1	sorting nexin family member 27; novel transcript, antisense to SNX27	chr1	151584514	151671567	+	10.91	10.59	11.52	11.67	11.44	1.11	7e-06	-1.53	0.000186	1.06	0.000158
ENST00000383908	RNU6-1062P	TC01001215.hg.1	RNA, U6 small nuclear 1062, pseudogene	chr1	151601800	151601906	+	4.82	4.51	4.65	4.2	4.91	-1.36	0.073349	1.13	0.41447	-1.2	0.051011
OTTHUMT00000105376	RP11-98D18.1	TC01001216.hg.1	putative novel transcript	chr1	151673502	151680862	+	5.6	5.9	5.54	4.93	5.05	-1.53	1.2e-05	1.05	0.639653	1.4	3e-05
NM_001144956	RIIAD1	TC01001217.hg.1	regulatory subunit of type II PKA R-subunit (RIIa) domain containing 1	chr1	151682909	151702281	+	4.59	4.47	4.38	4.24	4.66	-1.1	2.87e-10	1.16	0.009161	-1.21	1.94e-11
NM_001134939	OAZ3	TC01001218.hg.1	ornithine decarboxylase antizyme 3; putative novel transcript	chr1	151735445	151743808	+	5.51	5.45	5.12	4.76	4.9	-1.28	0.000316	1.31	0.003482	1.16	0.002092
ENST00000389897	LOC101927929	TC01001219.hg.1	uncharacterized LOC101927929; novel transcript	chr1	151763280	151766878	+	5.5	4.93	5	4.79	4.98	-1.16	0.022504	1.41	0.070209	1.01	0.288328
NR_024237	LOC100132111	TC01001220.hg.1	uncharacterized LOC100132111; novel transcript, antisense to THEM5	chr1	151810945	151822861	+	4.77	6.16	8.01	7.32	8.03	-1.61	0.00018	-9.5	9e-06	-1.01	0.798063
ENST00000432386	NBPF18P	TC01001221.hg.1	neuroblastoma breakpoint family, member 18, pseudogene; novel transcript	chr1	151967007	152015250	+	5.59	5.53	5.41	5.17	5.43	-1.18	0.003138	1.14	0.023185	-1.02	0.368108
OTTHUMT00000036670	AL589986.2	TC01001222.hg.1	putative novel transcript	chr1	152095010	152097541	+	4.87	4.22	4.54	3.99	4.81	-1.46	7e-05	1.26	0.213625	-1.21	0.005333
ENST00000392688	FLG-AS1	TC01001223.hg.1	FLG antisense RNA 1; novel transcript, antisense to HRNR, FLG and FLG2	chr1	152161827	152339168	+	4.38	5.47	4.35	3.76	4.18	-1.5	0.000252	1.02	0.501628	1.12	0.052552
OTTHUMT00000034017	RP11-107M16.2	TC01001224.hg.1	novel transcript	chr1	152178334	152179533	+	4.03	4.53	3.9	3.63	4.08	-1.21	0.007825	1.09	0.122166	-1.13	0.021854
OTTHUMT00000034508	RP1-91G5.3	TC01001225.hg.1	novel transcript	chr1	152346430	152417932	+	5.38	5.94	5.4	5.12	4.85	-1.22	0.967519	-1.02	0.460349	1.47	0.35292
NM_178438	LCE5A	TC01001226.hg.1	late cornified envelope 5A	chr1	152483320	152484653	+	4.74	4.89	5.02	4.45	4.75	-1.48	0.000865	-1.21	0.032856	1.2	0.013713
NM_019060	CRCT1	TC01001227.hg.1	cysteine-rich C-terminal 1	chr1	152486978	152488486	+	3.83	3.95	3.85	3.64	3.74	-1.16	8.2e-05	-1.02	0.932202	1.08	0.001462
NM_178434	LCE3C	TC01001228.hg.1	late cornified envelope 3C	chr1	152573138	152573562	+	4.55	4.69	4.66	4.52	4.85	-1.1	0.096173	-1.08	0.153002	-1.14	0.62208
NM_178433	LCE3B	TC01001229.hg.1	late cornified envelope 3B	chr1	152586287	152586574	+	6.28	6.36	6.74	6.49	7.06	-1.19	0.104482	-1.38	0.016603	-1.24	0.056989
ENST00000444515	LINC00302	TC01001230.hg.1	long intergenic non-protein coding RNA 302	chr1	152627953	152629280	+	4.25	4.22	4.18	3.73	4.04	-1.36	0.022191	1.05	0.861601	1.1	0.385862
NM_178430	LCE2D	TC01001231.hg.1	late cornified envelope 2D	chr1	152635872	152637135	+	4.43	5.34	4.41	3.93	4.95	-1.39	0.001271	1.01	0.694832	-1.46	0.002138
NM_178429	LCE2C	TC01006273.hg.1	late cornified envelope 2C	chr1	152647771	152649050	+	3.87	5.18	4.81	5.17	5.37	1.28	0.00431	-1.91	0.000233	-1.48	0.000631
NM_014357	LCE2B	TC01006274.hg.1	late cornified envelope 2B	chr1	152658599	152659877	+	5.53	6.74	5.93	5.2	5.71	-1.66	0.004542	-1.33	0.212496	1.17	0.117538
NM_178428	LCE2A	TC01001233.hg.1	late cornified envelope 2A	chr1	152670840	152671918	+	5.2	5.75	5.06	4.91	5.94	-1.12	0.055421	1.1	0.669017	-1.83	0.001155
NM_178356	LCE4A	TC01001234.hg.1	late cornified envelope 4A	chr1	152680636	152681967	+	5.19	5.74	5.12	4.84	5.04	-1.21	0.000188	1.05	0.017164	1.06	0.020674
NM_001024679	C1orf68	TC01001235.hg.1	chromosome 1 open reading frame 68	chr1	152691082	152692946	+	3.58	3.44	3.4	3.15	3.85	-1.19	0.010489	1.13	0.101046	-1.36	0.001753
NM_001025231	KPRP	TC01001236.hg.1	keratinocyte proline-rich protein	chr1	152730506	152734529	+	4.9	4.74	4.92	4.69	5.09	-1.17	0.001343	-1.02	0.755726	-1.12	0.003696
NM_178354	LCE1F	TC01001237.hg.1	late cornified envelope 1F	chr1	152748848	152749445	+	4.98	4.55	4.24	4	4.09	-1.18	0.19635	1.67	0.060544	1.11	0.261211
NM_178353	LCE1E	TC01001238.hg.1	late cornified envelope 1E	chr1	152758690	152760902	+	5.3	5.47	4.87	4.8	5.08	-1.05	0.906984	1.35	0.013126	-1.16	0.0197
NM_178352	LCE1D	TC01001239.hg.1	late cornified envelope 1D	chr1	152769217	152771396	+	5.95	6.04	5.66	6.04	5.59	1.31	0.025364	1.22	0.07462	1.05	0.642503
NM_178349	LCE1B	TC01001240.hg.1	late cornified envelope 1B	chr1	152784447	152785585	+	5.26	5.35	4.55	4.45	4.64	-1.08	0.095999	1.64	0.003252	-1.06	0.02601
NM_178348	LCE1A	TC01001241.hg.1	late cornified envelope 1A	chr1	152798523	152800665	+	5.52	5.71	5.68	5.95	5.98	1.2	0.070061	-1.12	0.187723	-1.23	0.047717
NM_001128600	LCE6A	TC01001242.hg.1	late cornified envelope 6A	chr1	152815330	152816459	+	4.47	4.63	3.99	3.32	4.4	-1.59	0.001545	1.39	0.033307	-1.32	0.037515
NM_030663	SMCP	TC01001243.hg.1	sperm mitochondria-associated cysteine-rich protein	chr1	152850793	152857523	+	3.67	3.97	3.96	3.8	3.93	-1.12	0.155732	-1.23	0.070311	1.02	0.432823
NM_005547	IVL	TC01001244.hg.1	involucrin	chr1	152881021	152884362	+	5.41	4.68	6.37	5.18	5.87	-2.28	1.1e-05	-1.94	0.003501	1.42	1.2e-05
NM_173080	SPRR4	TC01001245.hg.1	small proline-rich protein 4	chr1	152943128	152945069	+	5.61	6.01	5.22	5.98	5.66	1.7	0.000134	1.31	0.018654	-1.35	0.001203
NM_001199828	SPRR1A	TC01001246.hg.1	small proline-rich protein 1A	chr1	152956557	152958290	+	5.13	5.41	8.26	9.23	9.19	1.95	0.141158	-8.8	4.4e-05	-1.9	0.025212
NM_001097589	SPRR3	TC01001247.hg.1	small proline-rich protein 3	chr1	152974223	152976332	+	4.57	4.96	7.69	9.63	7.85	3.83	0.000191	-8.73	8.44e-08	-1.11	0.15029
NM_003125	SPRR1B	TC01001248.hg.1	small proline-rich protein 1B; small proline-rich protein 1B (cornifin)	chr1	153003678	153005376	+	5.49	5.91	11.36	13.37	11.14	4.02	0.003721	-58.29	3.65e-07	1.16	0.615825
ENST00000427145	LOC101928009	TC01001249.hg.1	uncharacterized LOC101928009; novel transcript	chr1	153146994	153164152	+	3.49	3.5	3.32	3.68	3.38	1.28	0.002082	1.12	0.059506	-1.05	0.270739
NM_001010857	LELP1	TC01001250.hg.1	late cornified envelope-like proline-rich 1	chr1	153175919	153177596	+	5.72	6.06	5.72	5.15	6.14	-1.48	5.5e-05	-1	0.917078	-1.34	0.000769
NM_001195571	PRR9	TC01001251.hg.1	proline rich 9	chr1	153190060	153191793	+	4.51	3.69	3.91	3.52	3.69	-1.31	0.074005	1.52	0.148728	1.16	0.196057
NM_000427	LOR	TC01001252.hg.1	loricrin	chr1	153232176	153234600	+	4.97	4.9	4.69	5.01	4.83	1.25	0.002496	1.21	0.008288	-1.1	0.045288
ENST00000384591	RNU6-160P	TC01001253.hg.1	RNA, U6 small nuclear 160, pseudogene	chr1	153304098	153304204	+	4.04	4.31	4.35	3.85	4.53	-1.41	0.000127	-1.24	0.056195	-1.14	0.006648
NM_002965	S100A9	TC01001254.hg.1	S100 calcium binding protein A9	chr1	153330330	153333503	+	6.11	6.13	7.55	6.56	7.41	-1.99	0.003048	-2.71	0.001073	1.1	0.359251
NM_176823	S100A7A	TC01001255.hg.1	S100 calcium binding protein A7A	chr1	153388945	153395701	+	3.84	4.32	3.84	3.67	3.91	-1.13	1.16e-08	-1.01	0.398775	-1.05	3.72e-07
OTTHUMT00000037721	BX470102.3	TC01001256.hg.1	Novel transcript	chr1	153506079	153507591	+	4.51	4.98	4.94	3.62	4.66	-2.49	4.37e-12	-1.34	0.013177	1.21	2.17e-09
AK307246	LOC101928034	TC01001257.hg.1	uncharacterized LOC101928034	chr1	153518230	153524245	+	5.04	5.49	4.74	4.9	5.05	1.12	0.071798	1.24	0.022551	-1.24	0.008356
NM_006271	S100A1	TC01001258.hg.1	S100 calcium binding protein A1	chr1	153600402	153604515	+	4.55	4.61	4.39	4.27	4.4	-1.09	0.005849	1.12	0.084825	-1.01	0.785842
NM_001206612	CHTOP	TC01001259.hg.1	chromatin target of PRMT1	chr1	153606458	153618782	+	9.44	9.36	9.34	8.76	9.49	-1.49	5.5e-05	1.07	0.110949	-1.12	0.010041
NM_012437	SNAPIN	TC01001260.hg.1	SNAP-associated protein	chr1	153631130	153634326	+	10.03	9.36	9.43	8.1	9.61	-2.51	1.25e-09	1.51	0.004159	-1.13	3e-06
		TC01001261.hg.1		chr1	153643726	153643797	+	6.18	5.81	6.07	3.83	6	-4.71	0.000101	1.08	0.804554	1.05	0.779835
NM_000906	NPR1	TC01001262.hg.1	natriuretic peptide receptor 1; natriuretic peptide receptor A/guanylate cyclase A (atrionatriuretic peptide receptor A)	chr1	153651113	153666468	+	5.05	4.91	4.71	4.54	4.83	-1.13	0	1.26	0.000468	-1.08	0
NM_023015	INTS3	TC01001263.hg.1	integrator complex subunit 3	chr1	153700543	153746555	+	10.39	10.73	9.61	10.13	9.58	1.44	0.000159	1.72	0.000111	1.02	0.855936
NM_024330	SLC27A3	TC01001264.hg.1	solute carrier family 27 (fatty acid transporter), member 3	chr1	153746830	153752633	+	5.56	5.66	5.63	5.26	5.57	-1.29	3.32e-13	-1.05	0.003151	1.04	5.03e-10
NM_001255978	CREB3L4	TC01001265.hg.1	cAMP responsive element binding protein 3-like 4	chr1	153940010	153946840	+	6.21	5.89	5.87	5.26	5.73	-1.53	2e-06	1.27	0.000711	1.11	0.000609
NM_001030	RPS27	TC01001266.hg.1	ribosomal protein S27	chr1	153963235	153964631	+	11.94	12.06	11.68	11.27	11.78	-1.33	1e-06	1.19	0.094088	-1.07	0.168298
NM_001127320	UBAP2L	TC01001267.hg.1	ubiquitin associated protein 2-like	chr1	154192655	154243986	+	13.69	14.05	13.51	14	13.49	1.41	6e-05	1.14	0.003378	1.01	0.522777
		TC01001268.hg.1		chr1	154226921	154226997	+	7.7	10.25	7.57	7.56	7.59	-1.01	0.877417	1.09	0.326362	-1.01	0.528077
NM_001018837	HAX1	TC01001269.hg.1	HCLS1 associated protein X-1	chr1	154244987	154248355	+	9.63	9.37	8.9	7.37	8.55	-2.9	2e-06	1.65	8.2e-05	1.28	0.012385
		TC01001270.hg.1		chr1	154260936	154261003	+	4.61	4.65	4.77	4.69	5.39	-1.06	0.768363	-1.11	0.68259	-1.54	0.003312
ENST00000390990	RNU6-239P	TC01001271.hg.1	RNA, U6 small nuclear 239, pseudogene	chr1	154267979	154268077	+	4.43	4.61	4.38	3.83	4.63	-1.47	0.001595	1.03	0.606403	-1.18	0.020329
ENST00000410525	RNU6-121P	TC01001272.hg.1	RNA, U6 small nuclear 121, pseudogene	chr1	154270126	154270224	+	3.89	4.53	4.3	4.43	4.98	1.09	0.500229	-1.33	0.035102	-1.61	0.000296
NM_080429	AQP10	TC01001273.hg.1	aquaporin 10	chr1	154293566	154297801	+	4.57	4.65	4.46	3.98	4.48	-1.4	0	1.08	0.034321	-1.01	0
NM_001005855	ATP8B2	TC01001274.hg.1	ATPase, aminophospholipid transporter, class I, type 8B, member 2; ATPase, class I, type 8B, member 2	chr1	154298029	154323783	+	9	9.12	5.35	4.74	5.17	-1.52	2.5e-05	12.58	3.72e-08	1.13	0.002756
ENST00000459540	RNU7-57P	TC01001275.hg.1	RNA, U7 small nuclear 57 pseudogene	chr1	154311219	154311278	+	7.79	7.34	7.38	6.21	7.47	-2.25	0.000697	1.33	0.035607	-1.06	0.299073
NM_000565	IL6R	TC01001276.hg.1	interleukin 6 receptor	chr1	154377669	154441926	+	4.99	6	6.87	5.98	6.41	-1.85	0.00033	-3.67	0.000148	1.37	0.003332
NM_001098475	TDRD10	TC01001277.hg.1	tudor domain containing 10	chr1	154474695	154520623	+	5.46	5.21	4.78	4.13	5.03	-1.57	0.00129	1.61	0.000456	-1.19	0.011394
ENST00000441613	UBE2Q1-AS1	TC01001278.hg.1	UBE2Q1 antisense RNA 1; novel transcript	chr1	154526085	154527493	+	3.78	3.85	3.81	4.3	3.84	1.41	0.000957	-1.02	0.561068	-1.02	0.613836
NM_000748	CHRNB2	TC01001279.hg.1	cholinergic receptor, nicotinic, beta 2 (neuronal)	chr1	154540257	154552502	+	6.74	5.62	5.07	4.66	5.18	-1.33	1.5e-05	3.18	2e-06	-1.07	0.006899
NM_001826	CKS1B	TC01001280.hg.1	CDC28 protein kinase regulatory subunit 1B	chr1	154947118	154951725	+	9.3	9.2	9.37	8.98	9.49	-1.3	2.4e-05	-1.04	0.212835	-1.09	0.001651
NR_036212	MIR4258	TC01001281.hg.1	microRNA 4258	chr1	154948169	154948259	+	4.21	4.39	4.35	4.65	5.45	1.23	0.028932	-1.1	0.24111	-2.14	0.000129
NM_001184891	FLAD1	TC01001282.hg.1	flavin adenine dinucleotide synthetase 1; FAD1 flavin adenine dinucleotide synthetase homolog (S. cerevisiae)	chr1	154955770	154965587	+	7.74	8.79	8.41	7.59	8.39	-1.76	1.87e-09	-1.59	5.2e-05	1.01	0.031723
NM_018655	LENEP	TC01001283.hg.1	lens epithelial protein	chr1	154966062	154966791	+	4.23	4.27	4.27	4.42	4.67	1.11	0.148824	-1.02	0.781902	-1.32	0.007332
NM_001252406	ZBTB7B	TC01001284.hg.1	zinc finger and BTB domain containing 7B	chr1	154975106	154991001	+	6.25	6.97	7.13	6.81	7.36	-1.25	5.61e-10	-1.83	1.3e-05	-1.18	1.98e-09
NM_001143687	DCST1	TC01006330.hg.1	DC-STAMP domain containing 1	chr1	155006282	155023406	+	5.21	5.45	5.07	4.91	5.24	-1.12	0.00549	1.1	0.012073	-1.12	0.003477
NM_003815	ADAM15	TC01006331.hg.1	ADAM metallopeptidase domain 15	chr1	155023422	155035252	+	8.7	8.65	8.96	8.81	9.1	-1.11	0.00091	-1.2	0.005992	-1.1	0.00267
NM_005227	EFNA4	TC01006332.hg.1	ephrin-A4	chr1	155036207	155042029	+	7.86	8.46	8.59	9.37	9.18	1.72	0.004	-1.66	0.000771	-1.5	0.019294
NM_004952	EFNA3	TC01006333.hg.1	ephrin-A3	chr1	155051348	155060014	+	6.79	6.29	6.86	8.34	7.05	2.79	0.000143	-1.05	0.399667	-1.14	0.042874
		TC01001287.hg.1		chr1	155092966	155093074	+	5.82	5.54	5.58	5.96	5.81	1.3	0.017826	1.18	0.412204	-1.17	0.090295
NM_004428	EFNA1	TC01001288.hg.1	ephrin-A1	chr1	155099936	155107386	+	5.75	5.39	6.75	6.18	6.78	-1.49	0.001567	-2.01	0.000187	-1.02	0.791407
NM_001122837	SLC50A1	TC01001289.hg.1	solute carrier family 50 (sugar efflux transporter), member 1; solute carrier family 50 (sugar transporter), member 1	chr1	155107820	155111334	+	10.65	10.5	11.2	10.68	11.36	-1.43	0.000648	-1.46	6.1e-05	-1.12	0.003561
		TC01001290.hg.1		chr1	155115747	155115808	+	4.24	4.28	4.23	4.19	4.8	-1.03	0.487863	1	0.972487	-1.48	0.011315
ENST00000406836	HMGN2P18	TC01001291.hg.1	high mobility group nucleosomal binding domain 2 pseudogene 18	chr1	155121020	155121295	+	11.99	10.79	11.22	11.26	11.62	1.03	0.265895	1.71	0.000167	-1.32	0.000127
NM_025058	TRIM46	TC01001292.hg.1	tripartite motif containing 46; tripartite motif-containing 46	chr1	155145421	155157447	+	5.59	5.87	5.23	5.07	5.26	-1.12	0.000157	1.28	9.9e-05	-1.02	0.064084
NR_030281	MIR92B	TC01001294.hg.1	microRNA 92b	chr1	155164968	155165063	+	6.63	6.96	6.13	6.21	5.71	1.05	0.098019	1.41	0.005622	1.34	0.006609
OTTHUMT00000086850	RP11-263K19.4	TC01001295.hg.1	novel transcript	chr1	155166659	155175286	+	5.84	6.56	5.31	5.06	5.06	-1.18	9.9e-05	1.45	0.002152	1.18	9.9e-05
NM_002455	MTX1	TC01001296.hg.1	metaxin 1	chr1	155178490	155183624	+	10.1	10.42	9.28	8.79	8.92	-1.4	7.5e-05	1.77	0.002153	1.28	0.00195
DQ786325	MTX1	TC01001297.hg.1	metaxin 1	chr1	155203713	155204236	+	11.6	12.18	10.6	10.02	10.43	-1.49	0.001241	2	0.00152	1.13	0.381066
NM_020897	HCN3	TC01001298.hg.1	hyperpolarization activated cyclic nucleotide-gated potassium channel 3	chr1	155247374	155259639	+	6.68	5.8	5.68	5.37	5.75	-1.24	0.001309	2	9e-06	-1.05	0.038799
NM_001135821	FDPS	TC01001299.hg.1	farnesyl diphosphate synthase; farnesyl diphosphate synthase (farnesyl pyrophosphate synthetase, dimethylallyltranstransferase, geranyltranstransferase)	chr1	155278539	155290457	+	9.59	9.25	9.31	8.69	9.55	-1.54	0.000663	1.22	0.003729	-1.18	0.005421
NM_001105203	RUSC1	TC01001300.hg.1	RUN and SH3 domain containing 1	chr1	155290640	155300909	+	6.64	6.85	6.82	6.32	6.84	-1.42	6e-06	-1.14	0.028333	-1.01	0.334311
ENST00000384415	RNU6-1297P	TC01001301.hg.1	RNA, U6 small nuclear 1297, pseudogene	chr1	155389188	155389291	+	5.56	5.49	5.73	5.46	6.05	-1.2	0.017346	-1.12	0.192089	-1.25	0.059708
NR_034180	POU5F1P4	TC01001302.hg.1	POU class 5 homeobox 1 pseudogene 4	chr1	155402971	155404053	+	4.99	5.11	5.18	4.59	5.54	-1.5	6.4e-05	-1.14	0.004242	-1.28	0.000809
NR_027023	ASH1L-AS1	TC01001303.hg.1	ASH1L antisense RNA 1; novel transcript, antisense to ASH1L	chr1	155531772	155533735	+	4.71	4.86	4.72	4.09	4.66	-1.54	8.2e-05	-1.01	0.297412	1.04	0.740857
NM_018116	MSTO1	TC01006334.hg.1	misato 1, mitochondrial distribution and morphology regulator; misato homolog 1 (Drosophila)	chr1	155579996	155584758	+	8.51	8.48	7.69	6.95	7.56	-1.67	0.000622	1.76	0.00048	1.1	0.412694
NM_018116	MSTO1	TC01006335.hg.1	misato 1, mitochondrial distribution and morphology regulator; misato family member 2, pseudogene	chr1	155715609	155721369	+	10.55	10.26	9.84	8.47	9.37	-2.59	9.6e-05	1.64	0.003088	1.38	0.009495
NM_001199849	DAP3	TC01001305.hg.1	death associated protein 3	chr1	155657751	155708803	+	9.26	9.6	10.06	9.44	9.96	-1.54	2.5e-05	-1.74	0.000121	1.07	0.013296
NM_152280	SYT11	TC01001306.hg.1	synaptotagmin XI	chr1	155829260	155854990	+	5.5	9.28	4.25	3.64	4.14	-1.53	2e-06	2.37	3.3e-05	1.08	0.00143
ENST00000364744	RNU4-19P	TC01001307.hg.1	RNA, U4 small nuclear 19, pseudogene	chr1	155864072	155864177	+	4.04	3.97	4.1	4.12	4.25	1.02	0.934568	-1.05	0.587293	-1.11	0.110621
NM_181885	RXFP4	TC01001308.hg.1	relaxin/insulin-like family peptide receptor 4	chr1	155911480	155912740	+	5.11	4.94	5.03	4.34	4.96	-1.61	1.57e-07	1.06	0.425544	1.05	0.001543
OTTHUMT00000046191	RP11-336K24.5	TC01001309.hg.1	putative novel transcript	chr1	155961181	155971578	+	4.2	4.37	4.32	4.4	4.75	1.06	0.280855	-1.09	0.669957	-1.35	0.001911
NM_001145264	LAMTOR2	TC01001310.hg.1	late endosomal/lysosomal adaptor, MAPK and MTOR activator 2	chr1	156024517	156028605	+	6.82	6.77	5.96	5.97	6.19	1	0.414906	1.81	0.004458	-1.17	0.114703
NM_020387	RAB25	TC01001311.hg.1	RAB25, member RAS oncogene family	chr1	156030951	156040295	+	4.69	4.94	11.64	11.47	11.74	-1.12	0.066419	-124.04	2.44e-08	-1.07	0.322847
		TC01001312.hg.1		chr1	156047164	156047245	+	4.52	4.81	4.13	3.75	4.01	-1.31	0.002285	1.31	0.015367	1.09	0.162696
NM_005572	LMNA	TC01001313.hg.1	lamin A/C	chr1	156052364	156109880	+	8.21	8.29	8.31	7.46	8.68	-1.8	4e-06	-1.07	0.072905	-1.29	0.000114
NM_001193300	SEMA4A	TC01001314.hg.1	sema domain, immunoglobulin domain (Ig), transmembrane domain (TM) and short cytoplasmic domain, (semaphorin) 4A	chr1	156117157	156147543	+	4.83	5.06	4.85	4.67	4.92	-1.13	4.7e-05	-1.01	0.504176	-1.05	0.001011
NM_014655	SLC25A44	TC01001315.hg.1	solute carrier family 25, member 44	chr1	156163730	156182587	+	9.57	9.25	8.46	8.38	7.96	-1.06	0.184291	2.15	8e-05	1.42	0.000448
NM_001199653	PMF1	TC01001316.hg.1	polyamine-modulated factor 1; PMF1-BGLAP readthrough; bone gamma-carboxyglutamate (gla) protein	chr1	156182773	156213123	+	6.84	7.12	6.83	6.73	7.01	-1.08	0.000957	1.01	0.736229	-1.13	0.000132
NM_032323	TMEM79	TC01001317.hg.1	transmembrane protein 79	chr1	156252704	156262976	+	6.87	6.84	6.47	5.7	6.71	-1.7	6.5e-08	1.31	2.5e-05	-1.18	8e-06
NM_144627	TSACC	TC01001318.hg.1	TSSK6 activating co-chaperone	chr1	156307105	156316786	+	5.64	5.64	5.2	4.84	5.06	-1.29	0.00013	1.35	0.011105	1.11	0.003061
NM_001256395	RHBG	TC01001319.hg.1	Rh family, B glycoprotein (gene/pseudogene)	chr1	156338980	156355013	+	4.49	4.52	4.58	4.67	5.15	1.06	0.008931	-1.07	0.025947	-1.48	7e-06
OTTHUMT00000075987	RP11-139I14.2	TC01001320.hg.1	novel transcript	chr1	156358018	156365401	+	3.6	3.75	3.47	3.29	3.29	-1.13	0.510144	1.1	0.22503	1.13	0.019014
		TC01001321.hg.1		chr1	156499122	156499221	+	4.58	4.83	5.38	5.19	5.38	-1.14	0.106213	-1.75	0.000964	-1	0.844638
NM_001105669	TTC24	TC01001322.hg.1	tetratricopeptide repeat domain 24	chr1	156549519	156556562	+	5.03	5.11	5.02	4.78	5.09	-1.19	0.000131	1	0.277461	-1.05	0.062506
NM_144772	APOA1BP	TC01001323.hg.1	apolipoprotein A-I binding protein	chr1	156561542	156566601	+	9.59	9.15	9.68	8.22	10.1	-2.76	5.06e-07	-1.07	0.219395	-1.34	0.003874
NM_021817	HAPLN2	TC01001324.hg.1	hyaluronan and proteoglycan link protein 2	chr1	156589086	156595517	+	5.13	5.24	5.16	4.78	5.24	-1.31	2.5e-05	-1.02	0.34568	-1.05	0.011658
NM_021948	BCAN	TC01001325.hg.1	brevican	chr1	156611182	156629324	+	4.73	4.72	4.58	4.27	4.7	-1.25	9.2e-05	1.11	0.019985	-1.08	0.003003
NM_001142560	RRNAD1	TC01001326.hg.1	ribosomal RNA adenine dimethylase domain containing 1	chr1	156698234	156706752	+	6.3	6.29	6.4	5.64	6.52	-1.69	1e-06	-1.07	0.093261	-1.09	0.002731
NM_005973	PRCC	TC01001327.hg.1	papillary renal cell carcinoma (translocation-associated)	chr1	156720402	156770609	+	9.87	9.55	10.23	9.94	10.78	-1.22	3.8e-05	-1.28	3.7e-05	-1.47	7e-06
NM_001007792	NTRK1	TC01001328.hg.1	neurotrophic tyrosine kinase, receptor, type 1	chr1	156785448	156851642	+	5.37	5.36	5.28	5.01	5.62	-1.21	7.1e-05	1.07	0.586799	-1.27	4.1e-05
NM_001080471	PEAR1	TC01001329.hg.1	platelet endothelial aggregation receptor 1	chr1	156863490	156886226	+	6.59	7.15	5.54	4.74	5.18	-1.74	2.86e-09	2.07	5.4e-05	1.29	6.59e-08
NM_144702	LRRC71	TC01001330.hg.1	leucine rich repeat containing 71	chr1	156890424	156902886	+	4.88	4.87	4.76	4.45	4.79	-1.24	3.36e-09	1.09	0.016863	-1.02	4.5e-05
NR_001560	CYCSP52	TC01001331.hg.1	cytochrome c, somatic pseudogene 52	chr1	157098154	157098463	+	6.15	5.69	6.66	6.43	6.78	-1.17	0.025631	-1.42	0.004609	-1.09	0.531866
OTTHUMT00000099026	RP11-71G12.1	TC01001332.hg.1	putative novel transcript	chr1	157155178	157157195	+	4.82	4.81	4.38	4.45	4.94	1.05	0.073096	1.35	0.042121	-1.47	0.000309
OTTHUMT00000051398	RP11-367J7.3	TC01001333.hg.1	putative novel transcript	chr1	157661552	157666249	+	3.44	3.59	3.77	3.56	3.61	-1.16	0.044396	-1.26	0.025948	1.12	0.126912
		TC01001334.hg.1		chr1	157895764	157918861	+	5.09	5.2	4.96	4.66	5.06	-1.23	0.000254	1.09	0.030681	-1.07	0.014705
NM_018240	KIRREL	TC01001335.hg.1	kin of IRRE like (Drosophila)	chr1	157963063	158070052	+	10.73	11.27	5.56	4.27	4.82	-2.45	9e-06	36.05	4.72e-07	1.67	9.2e-05
ENST00000419415	KIRREL-IT1	TC01001336.hg.1	KIRREL intronic transcript 1 (non-protein coding); putative novel transcript	chr1	157995340	158000956	+	7.3	7.32	6.84	5.61	5.7	-2.35	0.001142	1.37	0.056418	2.21	0.003227
NM_001766	CD1D	TC01001337.hg.1	CD1d molecule	chr1	158149737	158156216	+	4.89	6.43	4.67	4.13	4.61	-1.46	3.5e-05	1.16	0.049718	1.05	0.067365
NM_001763	CD1A	TC01001338.hg.1	CD1a molecule	chr1	158174218	158228059	+	4.77	4.74	4.95	4.58	5.19	-1.3	0.011073	-1.13	0.118554	-1.18	0.041488
NM_001765	CD1C	TC01001339.hg.1	CD1c molecule	chr1	158259563	158264564	+	4.46	4.69	4.39	4.07	4.38	-1.25	0.005092	1.05	0.242852	1.01	0.777778
NM_001042583	CD1E	TC01001340.hg.1	CD1e molecule	chr1	158323254	158327343	+	4.68	5.13	4.72	4.23	4.55	-1.41	4.9e-05	-1.03	0.847698	1.13	0.002292
NM_001004473	OR10K1	TC01001341.hg.1	olfactory receptor, family 10, subfamily K, member 1	chr1	158435272	158436344	+	4.44	4.61	3.99	3.56	3.92	-1.35	0.001264	1.36	0.003709	1.05	0.284004
NM_001004472	OR10R2	TC01001342.hg.1	olfactory receptor, family 10, subfamily R, member 2	chr1	158449668	158450675	+	4.84	4.73	3.91	3.43	3.86	-1.4	0.471508	1.9	0.015268	1.03	0.452405
NM_001004478	OR10Z1	TC01001344.hg.1	olfactory receptor, family 10, subfamily Z, member 1	chr1	158576229	158577170	+	4.29	4.34	4.52	3.96	4.3	-1.48	0.018399	-1.18	0.21449	1.17	0.219374
NM_001005184	OR6K6	TC01001345.hg.1	olfactory receptor, family 6, subfamily K, member 6	chr1	158724510	158725681	+	3.48	3.94	3.93	3.36	3.39	-1.49	0.002162	-1.36	0.03026	1.46	0.002717
NM_002432	MNDA	TC01001346.hg.1	myeloid cell nuclear differentiation antigen	chr1	158801107	158819296	+	4.46	4.71	4.28	4.18	4.18	-1.07	0.367138	1.13	0.031495	1.07	0.388092
NM_152501	PYHIN1	TC01001347.hg.1	pyrin and HIN domain family, member 1	chr1	158900586	158946849	+	4.64	4.79	4.51	4.27	4.77	-1.18	1.1e-05	1.09	0.050064	-1.2	1.1e-05
NM_001206567	IFI16	TC01001348.hg.1	interferon, gamma-inducible protein 16	chr1	158969758	159024945	+	9.57	7.94	12.11	11.83	12.68	-1.21	0.12289	-5.84	3.4e-05	-1.48	0.005324
NM_001127173	CADM3	TC01006336.hg.1	cell adhesion molecule 3	chr1	159141377	159173103	+	6.33	5.67	4.82	4.35	4.94	-1.39	0.000463	2.84	7.6e-05	-1.08	0.059146
NM_001122951	ACKR1	TC01006337.hg.1	atypical chemokine receptor 1 (Duffy blood group); Duffy blood group, chemokine receptor	chr1	159173097	159176290	+	4.62	4.59	4.33	3.74	3.85	-1.5	0.000208	1.23	0.00143	1.39	0.000482
ENST00000410620	RNA5SP60	TC01001350.hg.1	RNA, 5S ribosomal pseudogene 60	chr1	159148263	159148349	+	5.67	6.19	5.65	5.03	5.52	-1.54	2.05e-07	1.01	0.81318	1.09	0.00012
NM_002001	FCER1A	TC01001351.hg.1	Fc fragment of IgE, high affinity I, receptor for; alpha polypeptide	chr1	159259504	159278014	+	4.44	4.93	4.19	4.12	4.33	-1.05	0.3123	1.19	0.007932	-1.1	0.005931
NM_012351	OR10J1	TC01001352.hg.1	olfactory receptor, family 10, subfamily J, member 1	chr1	159409512	159410601	+	3.36	3.95	3.54	3.38	3.64	-1.12	0.000564	-1.13	0.196645	-1.07	0.002119
OTTHUMT00000059019	RP11-180D21.3	TC01001353.hg.1	novel transcript	chr1	159436111	159453166	+	3.77	3.95	3.96	3.89	4.34	-1.05	0.716726	-1.14	0.9006	-1.3	0.001281
NM_001639	APCS	TC01001354.hg.1	amyloid P component, serum	chr1	159557615	159558661	+	4.28	5.04	4.5	3.64	4.55	-1.81	0.000167	-1.16	0.035279	-1.04	0.550088
NM_017823	DUSP23	TC01001355.hg.1	dual specificity phosphatase 23	chr1	159750722	159752333	+	6.34	6.34	6.09	5.95	6.22	-1.1	0.024805	1.19	0.020248	-1.1	0.22971
NM_001004310	FCRL6	TC01001356.hg.1	Fc receptor-like 6	chr1	159770301	159786047	+	5.03	5.24	4.94	4.73	5.03	-1.16	0.000239	1.06	0.028919	-1.06	0.028784
NM_020125	SLAMF8	TC01001357.hg.1	SLAM family member 8	chr1	159796479	159807282	+	4.56	4.67	4.52	4.11	4.43	-1.33	3.46e-07	1.03	0.156922	1.06	0.000233
NR_038849	LINC01133	TC01001358.hg.1	long intergenic non-protein coding RNA 1133; novel transcript	chr1	159931008	159948876	+	3.96	4.24	4.32	4.25	4.83	-1.05	0.80142	-1.29	0.185388	-1.42	0.041112
OTTHUMT00000060637	RP11-536C5.2	TC01001359.hg.1	novel transcript	chr1	160032278	160049611	+	4.7	4.92	4.94	4.67	4.79	-1.21	0.00022	-1.19	0.000446	1.11	0.001741
NM_004983	KCNJ9	TC01001360.hg.1	potassium inwardly-rectifying channel, subfamily J, member 9	chr1	160051360	160060353	+	4.16	4.25	3.94	3.81	4.12	-1.09	0.000152	1.17	0.021318	-1.13	3.8e-05
NM_000702	ATP1A2	TC01001361.hg.1	ATPase, Na+/K+ transporting, alpha 2 polypeptide; ATPase, Na+/K+ transporting, alpha 2 (+) polypeptide	chr1	160085520	160113381	+	4.69	4.77	4.73	4.73	4.83	-1	0.970146	-1.03	0.47012	-1.07	0.100293
NM_001001734	ATP1A4	TC01001362.hg.1	ATPase, Na+/K+ transporting, alpha 4 polypeptide	chr1	160121352	160156767	+	4.66	4.85	4.62	4.45	4.74	-1.13	0.012365	1.03	0.260081	-1.08	0.049787
NM_001231	CASQ1	TC01001363.hg.1	calsequestrin 1 (fast-twitch, skeletal muscle)	chr1	160160285	160171676	+	4.89	4.83	4.89	4.45	4.69	-1.36	0.000343	-1	0.540491	1.15	0.006585
NM_003768	PEA15	TC01001364.hg.1	phosphoprotein enriched in astrocytes 15	chr1	160175125	160185166	+	14.75	13.69	13.31	12.98	13.2	-1.26	0.008517	2.72	7.1e-05	1.08	0.087965
OTTHUMT00000080621	RP11-574F21.2	TC01001365.hg.1	novel transcript	chr1	160231534	160232568	+	4.78	5.79	4.96	5.13	5.08	1.12	1e-06	-1.13	0.01786	-1.08	5e-06
NR_002190	SUMO1P3	TC01001366.hg.1	SUMO1 pseudogene 3 (functional)	chr1	160287055	160288260	+	6.64	5.64	6.66	5.95	5.89	-1.63	0.013583	-1.01	0.749565	1.7	0.010309
NM_015331	NCSTN	TC01001367.hg.1	nicastrin	chr1	160313062	160328742	+	11.53	11.69	11.16	10.99	11.2	-1.13	0.000108	1.29	6e-05	-1.02	0.034926
NM_005598	NHLH1	TC01001368.hg.1	nescient helix loop helix 1	chr1	160336857	160342638	+	4.9	4.55	4.66	4.4	4.83	-1.2	0.004396	1.18	0.027521	-1.12	0.006431
NM_020335	VANGL2	TC01001369.hg.1	VANGL planar cell polarity protein 2; vang-like 2 (van gogh, Drosophila)	chr1	160370231	160398468	+	7.52	5.5	5.44	4.67	5.15	-1.71	1.42e-07	4.23	0.000226	1.22	7e-06
OTTHUMT00000059097	RP11-528G1.2	TC01001370.hg.1	putative novel transcript	chr1	160506863	160541248	+	4.1	4.69	4.56	3.72	4.09	-1.79	2e-06	-1.37	0.001434	1.39	1e-06
OTTHUMT00000060453	RP11-404F10.2	TC01001371.hg.1	novel transcript	chr1	160643136	160653612	+	4.26	4.6	4.41	4.52	4.76	1.08	0.019836	-1.11	0.065898	-1.27	0.000244
NM_021181	SLAMF7	TC01001372.hg.1	SLAM family member 7	chr1	160709037	160724611	+	4.92	4.69	4.46	4.18	4.18	-1.21	0.000182	1.37	0.000449	1.21	0.000189
NM_001033667	LY9	TC01001373.hg.1	lymphocyte antigen 9	chr1	160765896	160798045	+	4.81	4.99	4.84	4.45	4.83	-1.31	0.000124	-1.02	0.073709	1.01	0.203028
ENST00000356006	LOC101928372	TC01001374.hg.1	uncharacterized LOC101928372; antisense to ITLN2	chr1	160902255	160919712	+	5.21	4.86	5.21	4.7	5.43	-1.42	5.8e-05	-1	0.579433	-1.16	0.000947
OTTHUMT00000077091	RP11-544M22.8	TC01001375.hg.1	putative novel transcript	chr1	161054255	161057361	+	4.77	4.93	4.65	3.98	4.63	-1.59	0.002243	1.09	0.760478	1.01	0.773333
NM_001007255	KLHDC9	TC01001376.hg.1	kelch domain containing 9	chr1	161068151	161070138	+	5.95	5.99	5.99	5.89	6.33	-1.07	0.076091	-1.02	0.422499	-1.27	0.019199
NM_001185092	NIT1	TC01001377.hg.1	nitrilase 1	chr1	161087862	161095235	+	8.74	8.7	8.12	7.84	8.05	-1.21	7.1e-05	1.54	0.000131	1.05	0.012019
NM_016406	UFC1	TC01001378.hg.1	ubiquitin-fold modifier conjugating enzyme 1	chr1	161122566	161128646	+	9.95	10.07	11.1	9.61	11.21	-2.81	6.08e-08	-2.21	5.49e-07	-1.08	0.001631
NM_001014443	USP21	TC01001379.hg.1	ubiquitin specific peptidase 21	chr1	161129240	161135516	+	8.92	9.12	9.29	9.59	9.09	1.23	0.004988	-1.29	0.003988	1.15	0.05262
NM_000309	PPOX	TC01001380.hg.1	protoporphyrinogen oxidase	chr1	161136181	161147803	+	6.71	6.37	5.82	5.07	5.84	-1.68	5e-06	1.85	1.2e-05	-1.02	0.988998
NM_001166159	NDUFS2	TC01001381.hg.1	NADH dehydrogenase (ubiquinone) Fe-S protein 2, 49kDa (NADH-coenzyme Q reductase)	chr1	161166894	161184185	+	10.3	10.96	10.47	10.7	10.59	1.17	0.000566	-1.13	0.002435	-1.09	0.009861
NM_004106	FCER1G	TC01001382.hg.1	Fc fragment of IgE, high affinity I, receptor for; gamma polypeptide	chr1	161185024	161190489	+	4.48	4.8	4.76	4.93	5.28	1.13	0.019634	-1.21	0.021744	-1.43	0.000471
NM_032174	TOMM40L	TC01001383.hg.1	translocase of outer mitochondrial membrane 40 homolog (yeast)-like	chr1	161195793	161213089	+	6.43	6.77	6.3	5.44	6.26	-1.81	1.3e-05	1.1	0.082016	1.02	0.954057
NM_001102566	PCP4L1	TC01001384.hg.1	Purkinje cell protein 4 like 1	chr1	161228517	161255240	+	5.75	5.78	5.23	4.69	5.43	-1.46	5.8e-05	1.43	0.003978	-1.15	0.001421
NM_001035511	SDHC	TC01001385.hg.1	succinate dehydrogenase complex, subunit C, integral membrane protein, 15kDa	chr1	161284047	161334535	+	12.5	11.53	12.77	11.47	12.99	-2.47	1.59e-07	-1.21	0.017443	-1.16	0.000145
OTTHUMT00000083310	RP11-122G18.5	TC01001386.hg.1	novel transcript	chr1	161337812	161341754	+	7.2	6.54	6.8	5.88	6.52	-1.9	0.014921	1.32	0.035112	1.22	0.59474
ENST00000384194	RNU6-481P	TC01001387.hg.1	RNA, U6 small nuclear 481, pseudogene	chr1	161371079	161371185	+	4.64	4.72	4.45	4.04	4.62	-1.33	0.001574	1.14	0.151036	-1.13	0.062046
		TC01001388.hg.1		chr1	161390661	161390733	+	6.69	7.16	7	5.55	6.88	-2.72	9.1e-05	-1.24	0.026401	1.09	0.125897
		TC01001389.hg.1		chr1	161411323	161411405	+	8.8	5.64	8.85	4.38	8.71	-22.16	6.63e-07	-1.03	0.910095	1.1	0.311655
		TC01001390.hg.1		chr1	161413094	161413164	+	13.4	12.47	13.06	9.14	13.09	-15.14	2e-06	1.26	0.486941	-1.02	0.728477
		TC01001391.hg.1		chr1	161418741	161418823	+	8.8	5.64	8.85	4.38	8.71	-22.16	6.63e-07	-1.03	0.910095	1.1	0.311655
		TC01001392.hg.1		chr1	161420467	161420537	+	13.4	12.47	13.06	9.14	13.09	-15.14	2e-06	1.26	0.486941	-1.02	0.728477
		TC01001393.hg.1		chr1	161426122	161426204	+	8.8	5.64	8.85	4.38	8.71	-22.16	6.63e-07	-1.03	0.910095	1.1	0.311655
		TC01001394.hg.1		chr1	161427898	161427968	+	13.4	12.47	13.06	9.14	13.09	-15.14	2e-06	1.26	0.486941	-1.02	0.728477
		TC01001395.hg.1		chr1	161433532	161433614	+	8.8	5.64	8.85	4.38	8.71	-22.16	6.63e-07	-1.03	0.910095	1.1	0.311655
		TC01001396.hg.1		chr1	161435258	161435328	+	13.4	12.47	13.06	9.14	13.09	-15.14	2e-06	1.26	0.486941	-1.02	0.728477
		TC01001397.hg.1		chr1	161440913	161440995	+	8.8	5.64	8.85	4.38	8.71	-22.16	6.63e-07	-1.03	0.910095	1.1	0.311655
		TC01001398.hg.1		chr1	161450356	161450426	+	7.41	5.98	7.19	5.53	7.16	-3.16	1.26e-07	1.16	0.385919	1.02	0.453696
NM_001136219	FCGR2A	TC01001399.hg.1	Fc fragment of IgG, low affinity IIa, receptor (CD32)	chr1	161475205	161493803	+	4.31	4.93	4.51	4.17	4.65	-1.27	0	-1.15	0.208752	-1.1	0
		TC01001400.hg.1		chr1	161492935	161493006	+	5.06	5.97	4.79	4.4	5.19	-1.31	0.004498	1.2	0.048713	-1.32	0.018704
NM_002155	HSPA6	TC01001401.hg.1	heat shock 70kDa protein 6 (HSP70B); heat shock 70kDa protein 6 (HSP70B')	chr1	161494036	161496700	+	6.11	5.6	5.99	5.75	6.26	-1.18	0.311574	1.09	0.106257	-1.21	0.026476
		TC01001402.hg.1		chr1	161500903	161500974	+	13.69	13.18	12.69	9.97	12.36	-6.57	0.000243	2	0.019479	1.25	0.041221
		TC01001403.hg.1		chr1	161501915	161501986	+	5.61	6.06	5.6	5.39	6.35	-1.16	0.133118	1.01	0.759331	-1.68	0.000505
		TC01001404.hg.1		chr1	161510031	161510104	+	10.14	9.81	9.55	6.91	9.12	-6.22	6e-06	1.51	0.351778	1.35	0.105187
NM_201563	FCGR2C	TC01006339.hg.1	Fc fragment of IgG, low affinity IIc, receptor for (CD32) (gene/pseudogene)	chr1	161551129	161570032	+	4.29	4.43	4.2	3.68	4.07	-1.43	2.09e-07	1.07	0.018229	1.1	5.8e-05
NM_001002273	FCGR2B	TC01006338.hg.1	Fc fragment of IgG, low affinity IIb, receptor (CD32); Fc fragment of IgG, low affinity IIc, receptor for (CD32) (gene/pseudogene)	chr1	161632905	161648444	+	4.17	4.22	4	3.6	4.07	-1.33	1.3e-05	1.12	0.013284	-1.04	0.006959
		TC01001406.hg.1		chr1	161574588	161574659	+	4.15	5.04	4.19	3.56	4.6	-1.55	0.010087	-1.03	0.887886	-1.33	0.009769
NR_024151	HSPA7	TC01001407.hg.1	heat shock 70kDa protein 7 (HSP70B)	chr1	161575849	161578341	+	6.57	6.29	6.78	5.74	6.71	-2.06	5.7e-05	-1.15	0.126979	1.05	0.290773
		TC01001408.hg.1		chr1	161582508	161582579	+	12.6	15.95	14.8	14.38	14.48	-1.34	0.04211	-4.61	0.000228	1.26	0.170903
		TC01001409.hg.1		chr1	161591465	161591538	+	2.2	2.31	2.21	2.31	2.42	1.07	0.00738	-1.01	0.941265	-1.16	0.000628
		TC01001410.hg.1		chr1	161669296	161669397	+	5.84	5.44	5.4	5.39	5.52	-1.01	0.987565	1.35	0.198551	-1.09	0.685172
NM_001184866	FCRLA	TC01001411.hg.1	Fc receptor-like A	chr1	161676762	161684142	+	4.73	4.89	4.52	4.06	4.67	-1.38	1.7e-05	1.15	0.008444	-1.11	0.000811
NM_001002901	FCRLB	TC01001412.hg.1	Fc receptor-like B	chr1	161691334	161697933	+	5.42	5.16	5.06	4.56	5.06	-1.42	0	1.28	0.000187	1	0
NM_007240	DUSP12	TC01001413.hg.1	dual specificity phosphatase 12	chr1	161719548	161727028	+	9.92	10.07	10.79	10.41	10.86	-1.3	0.014786	-1.82	0.000787	-1.05	0.520399
NM_007348	ATF6	TC01001414.hg.1	activating transcription factor 6	chr1	161736034	161933860	+	12.28	12.07	13.28	12.82	13.46	-1.37	6.4e-05	-2	2.9e-05	-1.14	0.001573
		TC01001415.hg.1		chr1	161860623	161861986	+	4.11	4.48	4.77	4.02	4.94	-1.68	7.1e-05	-1.58	0.0002	-1.13	0.057121
OTTHUMT00000060554	RP11-227F8.2	TC01001416.hg.1	novel transcript	chr1	162008806	162009357	+	4.29	4.35	3.95	4.16	4.09	1.15	5e-06	1.26	0.011476	-1.1	0.000653
NM_001126060	NOS1AP	TC01006406.hg.1	nitric oxide synthase 1 (neuronal) adaptor protein	chr1	162039564	162340265	+	5.89	5.64	6.33	6	6.41	-1.26	0.00161	-1.36	0.000967	-1.06	0.136733
NM_001085375	C1orf226	TC01006407.hg.1	chromosome 1 open reading frame 226; nitric oxide synthase 1 (neuronal) adaptor protein	chr1	162336698	162356608	+	5.17	4.92	5.48	5.59	6	1.08	0.152828	-1.24	0.003267	-1.44	0.000351
NR_039798	MIR4654	TC01001418.hg.1	microRNA 4654	chr1	162126897	162126972	+	5.32	5.67	5.59	4.84	5.76	-1.68	0.000186	-1.2	0.124005	-1.13	0.012608
ENST00000516453	RNA5SP61	TC01001419.hg.1	RNA, 5S ribosomal pseudogene 61	chr1	162308433	162308532	+	3.95	4.24	4.01	4.21	4.47	1.15	0.070864	-1.04	0.731963	-1.37	0.124371
NR_030283	MIR556	TC01001420.hg.1	microRNA 556	chr1	162312336	162312430	+	4.18	4.97	4.32	3.39	4.14	-1.9	0.000132	-1.1	0.992151	1.13	0.047915
NM_001184763	UHMK1	TC01001421.hg.1	U2AF homology motif (UHM) kinase 1	chr1	162466964	162499419	+	12.5	12.33	12.06	12.49	11.82	1.35	0.003422	1.36	0.000522	1.18	0.003155
NM_003115	UAP1	TC01001422.hg.1	UDP-N-acteylglucosamine pyrophosphorylase 1	chr1	162531296	162569633	+	13.01	12.45	11.95	11.89	11.65	-1.05	0.176303	2.09	1e-05	1.24	0.000162
NM_001014796	DDR2	TC01001423.hg.1	discoidin domain receptor tyrosine kinase 2	chr1	162601163	162750247	+	8.08	9.41	5.04	4.35	4.66	-1.62	4e-06	8.24	1e-06	1.3	4.9e-05
		TC01001424.hg.1		chr1	162747519	162747805	+	6.45	6.63	6.48	4.94	6.53	-2.91	0.000946	-1.02	0.909808	-1.03	0.636107
AF268386	DDR2	TC01001425.hg.1	discoidin domain receptor tyrosine kinase 2	chr1	162751901	162756362	+	6.9	7.77	3.75	3.4	3.98	-1.27	0.001354	8.94	8e-06	-1.17	0.003835
NM_016371	HSD17B7	TC01001426.hg.1	hydroxysteroid (17-beta) dehydrogenase 7	chr1	162760492	162782608	+	7.94	6.83	7.65	8.42	8.02	1.7	1e-05	1.22	0.000524	-1.29	0.000159
NM_001102445	RGS4	TC01001427.hg.1	regulator of G-protein signaling 4	chr1	163038396	163046592	+	5.93	8.65	4.7	3.93	4.34	-1.7	9e-06	2.34	4e-06	1.29	0.000183
ENST00000415437	LOC101928404	TC01001428.hg.1	uncharacterized LOC101928404; novel transcript	chr1	163131465	163182813	+	5.17	5.28	4.85	4.16	5.38	-1.61	0.002291	1.25	0.057757	-1.44	0.006045
OTTHUMT00000080770	RP11-77M5.1	TC01001429.hg.1	putative novel transcript	chr1	163229640	163230449	+	4.16	4.69	4.48	4.4	5.09	-1.06	0.456193	-1.25	0.086242	-1.53	0.00462
NM_031423	NUF2	TC01001430.hg.1	NUF2, NDC80 kinetochore complex component; NUF2, NDC80 kinetochore complex component, homolog (S. cerevisiae)	chr1	163291690	163325554	+	12.23	12.14	10.85	11.13	10.65	1.21	0.00203	2.6	2e-06	1.15	0.002429
		TC01001431.hg.1		chr1	163355655	163355726	+	4.19	4.29	4.14	4.31	4.15	1.12	0.000735	1.04	0.986142	-1.01	0.168035
ENST00000391225	RNA5SP63	TC01001432.hg.1	RNA, 5S ribosomal pseudogene 63	chr1	163479274	163479385	+	4.73	4.6	4.12	4	4.21	-1.09	0.14244	1.53	0.2369	-1.06	0.93438
		TC01001433.hg.1		chr1	163892907	163893109	+	5.33	5.15	4.78	4.48	4.79	-1.23	0.000187	1.47	0.000485	-1.01	0.707621
ENST00000362979	RNU5F-6P	TC01001434.hg.1	RNA, U5F small nuclear 6, pseudogene	chr1	164320510	164320625	+	4.11	4.66	4.48	3.75	4.1	-1.65	0.007026	-1.29	0.620048	1.3	0.102684
NM_001204961	PBX1	TC01001435.hg.1	pre-B-cell leukemia homeobox 1	chr1	164524821	164854300	+	5.99	6.98	5.42	5.31	5.82	-1.07	0.02887	1.49	0.000103	-1.33	0.000164
ENST00000384354	RNU6-171P	TC01001436.hg.1	RNA, U6 small nuclear 171, pseudogene	chr1	164608802	164608908	+	5.38	5.66	5.75	4.69	5.51	-2.07	0.001758	-1.29	0.012718	1.18	0.031928
		TC01001437.hg.1		chr1	164823468	164823569	+	5.39	5.25	5.96	5.33	5.6	-1.55	7e-06	-1.49	0.00281	1.29	6.9e-05
OTTHUMT00000096749	RP11-38C18.2	TC01001438.hg.1	novel transcript, antisense to LMX1A	chr1	165179864	165182327	+	4.85	5.16	4.72	5.02	4.6	1.23	0.170826	1.09	0.472872	1.08	0.061535
OTTHUMT00000096750	RP11-38C18.3	TC01001439.hg.1	novel transcript, antisense to LMX1A	chr1	165185217	165188341	+	5.1	5.19	4.75	4.32	4.73	-1.35	0.004876	1.27	0.071609	1.02	0.595733
NM_001005214	LRRC52	TC01001440.hg.1	leucine rich repeat containing 52	chr1	165513244	165533198	+	4.26	4.59	4.01	3.77	3.82	-1.18	0.025208	1.19	0.165478	1.14	0.046933
		TC01001441.hg.1		chr1	165566150	165566222	+	3.31	3.58	3.39	3.11	3.62	-1.22	0.044909	-1.06	0.566128	-1.17	0.016659
OTTHUMT00000083637	RP11-306I1.2	TC01001442.hg.1	putative novel transcript	chr1	165567700	165592568	+	4.51	4.81	4.33	3.81	4.33	-1.43	0.006036	1.13	0.251715	-1	0.895726
NM_004528	MGST3	TC01001443.hg.1	microsomal glutathione S-transferase 3; uncharacterized LOC100505828	chr1	165600098	165631033	+	6.21	6.77	6.63	5.88	6.3	-1.68	3e-06	-1.34	0.002037	1.26	0.000225
ENST00000461759	MGST3	TC01001444.hg.1	microsomal glutathione S-transferase 3	chr1	165614898	165617907	+	7.76	7.65	7.79	7.48	7.65	-1.23	0.000172	-1.02	0.805948	1.1	0.004821
NR_036683	LOC440700	TC01001445.hg.1	carbonic anhydrase XIV (CA14) pseudogene	chr1	165667987	165679205	+	3.99	4.13	4.08	3.73	4.08	-1.27	8e-06	-1.06	0.169867	-1	0.668309
ENST00000423121	LOC100147773	TC01001446.hg.1	uncharacterized LOC100147773; novel transcript, antisense to TMCO1	chr1	165738166	165744685	+	5.96	5.98	5.41	5.22	5.4	-1.14	0.000194	1.47	0.00541	1	0.706109
NM_012474	UCK2	TC01001447.hg.1	uridine-cytidine kinase 2; microRNA 3658	chr1	165796732	165880855	+	10.48	10.93	10.82	10.15	11.15	-1.59	2e-06	-1.26	0.005218	-1.26	3.6e-05
ENST00000384611	RNA5SP64	TC01001448.hg.1	RNA, 5S ribosomal pseudogene 64	chr1	166011481	166011587	+	3.97	3.87	4.19	3.49	3.89	-1.62	0.000328	-1.17	0.029996	1.23	0.007161
OTTHUMT00000343104	RP11-375H19.2	TC01001449.hg.1	novel transcript	chr1	166050420	166056720	+	4.39	4.83	4.29	4.08	4.83	-1.16	0.153301	1.07	0.362856	-1.46	0.001692
OTTHUMT00000096761	RP11-479J7.2	TC01001450.hg.1	novel transcript	chr1	166304121	166304999	+	3.96	4.4	4.03	3.74	3.89	-1.22	0.006493	-1.05	0.574093	1.1	0.083173
NR_002925	FMO9P	TC01001451.hg.1	flavin containing monooxygenase 9 pseudogene	chr1	166572912	166594475	+	4.66	5.25	4.86	4.5	5.21	-1.29	0.000292	-1.15	0.033144	-1.27	0.00037
NM_017542	POGK	TC01001452.hg.1	pogo transposable element with KRAB domain	chr1	166808681	166825581	+	9.16	9.35	9.71	9.91	9.72	1.15	0.000644	-1.46	0.000518	-1	0.511509
NM_032858	MAEL	TC01001453.hg.1	maelstrom spermatogenic transposon silencer; maelstrom homolog (Drosophila)	chr1	166944819	166991451	+	4.4	4.62	4.23	3.98	4.34	-1.2	7.5e-05	1.12	0.147544	-1.08	0.005268
ENST00000363166	RNA5SP65	TC01001454.hg.1	RNA, 5S ribosomal pseudogene 65	chr1	166975196	166975314	+	5.28	5.44	6.2	5.04	6.17	-2.23	0.000644	-1.9	0.003015	1.02	0.920583
		TC01001455.hg.1		chr1	167010672	167010773	+	3.98	4.95	5.54	3.25	4.94	-4.89	0.000531	-2.94	0.005072	1.52	0.049667
OTTHUMT00000083243	RP11-102C16.3	TC01001456.hg.1	novel transcript	chr1	167021788	167027779	+	4.15	4.46	4.15	4.02	3.84	-1.1	0.023367	-1	0.962358	1.24	0.001031
NM_001080426	DUSP27	TC01001457.hg.1	dual specificity phosphatase 27 (putative)	chr1	167063282	167098402	+	4.7	4.94	4.85	4.27	5.06	-1.5	0.000376	-1.11	0.326857	-1.16	0.015943
NM_001198783	POU2F1	TC01001458.hg.1	POU class 2 homeobox 1	chr1	167190066	167396582	+	9.69	9.5	10.49	11.34	11.32	1.81	1e-06	-1.73	0.000744	-1.79	1e-06
NM_052862	RCSD1	TC01001459.hg.1	RCSD domain containing 1; novel transcript	chr1	167596622	167675486	+	4.7	4.89	4.66	4.78	4.83	1.08	6e-06	1.03	0.011809	-1.12	1e-06
		TC01001460.hg.1		chr1	167683962	167684033	+	7.81	5.11	6	3.54	5.91	-5.51	5.7e-05	3.51	0.002292	1.06	0.515702
NM_001146191	MPZL1	TC01001461.hg.1	myelin protein zero-like 1	chr1	167690429	167761156	+	9.78	10.03	9.72	9.45	9.5	-1.2	4.8e-05	1.05	0.03692	1.16	0.000114
OTTHUMT00000097976	RP1-313L4.3	TC01001462.hg.1	novel transcript	chr1	167789644	167790462	+	5.05	5.01	4.26	4	4.32	-1.19	0.210812	1.73	0.010943	-1.05	0.395487
NM_001017977	DCAF6	TC01001463.hg.1	DDB1 and CUL4 associated factor 6	chr1	167905021	168045083	+	10.21	9.7	9.99	10.77	10.36	1.71	3.07e-08	1.16	0.000335	-1.29	6.08e-07
ENST00000408618	MIR1255B2	TC01001464.hg.1	microRNA 1255b-2	chr1	167967898	167967964	+	5.92	5.5	5.43	4.96	5.82	-1.39	0.006679	1.4	0.144356	-1.31	0.115623
NM_001031800	TIPRL	TC01001465.hg.1	TOR signaling pathway regulator; TIP41, TOR signaling pathway regulator-like (S. cerevisiae)	chr1	168148171	168171351	+	12.39	12.3	11.59	11.68	11.27	1.06	0.051263	1.74	8e-06	1.25	0.000214
NM_199344	SFT2D2	TC01006289.hg.1	SFT2 domain containing 2	chr1	168195176	168212378	+	11.44	10.53	12.11	10.63	12.46	-2.79	1.3e-05	-1.59	0.000616	-1.27	0.005974
NM_005149	TBX19	TC01006290.hg.1	T-box 19	chr1	168250278	168283664	+	5.59	4.8	4.96	4.6	5.13	-1.28	4e-05	1.55	0.001946	-1.13	0.001179
		TC01001467.hg.1		chr1	168218462	168220378	+	9.13	8.32	9.94	8.23	10.42	-3.25	0.000548	-1.75	0.011787	-1.4	0.013762
NR_030284	MIR557	TC01001468.hg.1	microRNA 557	chr1	168344762	168344859	+	6.5	7.44	7.13	6.27	6.42	-1.82	0.000942	-1.55	0.053529	1.65	0.002042
NM_002995	XCL1	TC01001469.hg.1	chemokine (C motif) ligand 1	chr1	168545711	168551315	+	3.51	3.8	3.22	3.38	3.29	1.12	0.022488	1.22	0.006866	-1.05	0.100905
NR_024160	LINC00626	TC01001470.hg.1	long intergenic non-protein coding RNA 626; novel transcript (MGC4473)	chr1	168756177	168762126	+	3.24	3.7	3.51	3.3	3.79	-1.15	0.00032	-1.2	0.228738	-1.22	9.8e-05
ENST00000517178	RNA5SP66	TC01001471.hg.1	RNA, 5S ribosomal pseudogene 66	chr1	169036502	169036602	+	4.44	4.98	4.78	4.51	4.98	-1.21	0.018686	-1.27	0.097525	-1.15	0.046071
ENST00000415637	LOC101928596	TC01001472.hg.1	uncharacterized LOC101928596; novel transcript	chr1	169073362	169074145	+	3.81	3.68	3.92	3.91	3.98	-1.01	0.316399	-1.08	0.171061	-1.04	0.687347
NM_001677	ATP1B1	TC01001473.hg.1	ATPase, Na+/K+ transporting, beta 1 polypeptide	chr1	169074935	169101960	+	10.06	9.61	12.14	11.86	12.33	-1.21	0.003277	-4.23	2.94e-07	-1.14	0.001849
OTTHUMT00000086105	RP4-800F24.1	TC01001474.hg.1	putative novel transcript	chr1	169279903	169291717	+	4.61	5.18	5.06	4.05	4.45	-2.01	0.007686	-1.36	0.140455	1.52	0.051723
NM_003666	BLZF1	TC01001475.hg.1	basic leucine zipper nuclear factor 1	chr1	169337194	169365780	+	10.99	11.08	12.42	12.51	12	1.07	0.252621	-2.68	3.7e-05	1.34	0.006782
NM_018186	C1orf112	TC01001476.hg.1	chromosome 1 open reading frame 112	chr1	169631245	169823221	+	9	8.4	9.24	8.7	9.35	-1.45	3.26e-08	-1.18	0.002341	-1.08	1.4e-05
		TC01001477.hg.1		chr1	169828897	169829193	+	6.81	6.54	6.45	6.81	7.09	1.28	6.1e-05	1.28	0.073514	-1.56	1.4e-05
OTTHUMT00000087583	RP11-332H17.1	TC01001478.hg.1	putative novel transcript	chr1	169993218	169993824	+	4.88	5.14	5.14	5.16	4.67	1.02	0.894404	-1.19	0.237302	1.38	0.050765
NM_001136107	METTL11B	TC01001479.hg.1	methyltransferase like 11B	chr1	170115142	170136931	+	3.88	3.87	3.85	3.34	4.15	-1.43	0.000334	1.02	0.61973	-1.23	0.002489
NR_036065	MIR3119-2	TC01001480.hg.1	microRNA 3119-2	chr1	170120519	170120603	+	5.24	5.97	5.07	5.29	5.08	1.16	0.083215	1.13	0.125807	-1.01	0.33929
OTTHUMT00000087602	RP11-297H3.3	TC01001481.hg.1	novel transcript	chr1	170143544	170210428	+	3.72	3.79	3.87	3.51	4.18	-1.29	0.040892	-1.11	0.055033	-1.23	0.005251
NM_001146039	GORAB	TC01001482.hg.1	golgin, RAB6-interacting	chr1	170501263	170522974	+	6.64	6.46	6.68	6.35	6.8	-1.25	0.0025	-1.03	0.129722	-1.09	0.255828
OTTHUMT00000085234	RP1-79C4.1	TC01001483.hg.1	novel transcript	chr1	170567995	170616480	+	5.21	5.59	5.51	5.18	6.4	-1.26	7.7e-05	-1.24	0.047898	-1.85	2e-06
NM_006902	PRRX1	TC01001484.hg.1	paired related homeobox 1	chr1	170632275	170708560	+	4.56	4.95	4.39	3.98	4.53	-1.33	2.1e-05	1.12	0.003476	-1.1	0.000902
NM_001163629	MROH9	TC01001485.hg.1	maestro heat-like repeat family member 9	chr1	170904612	171033906	+	3.74	3.86	3.77	3.44	3.91	-1.26	0	-1.02	0.265856	-1.1	0
NM_001002294	FMO3	TC01001486.hg.1	flavin containing monooxygenase 3	chr1	171060018	171086959	+	4.42	4.74	4.28	3.99	4.24	-1.22	9e-06	1.1	0.058954	1.03	0.01273
NR_002601	FMO6P	TC01001487.hg.1	flavin containing monooxygenase 6 pseudogene	chr1	171106879	171130707	+	4.32	4.49	4.19	4.11	4.51	-1.06	0.002269	1.09	0.083024	-1.25	1.1e-05
NM_001460	FMO2	TC01001488.hg.1	flavin containing monooxygenase 2 (non-functional)	chr1	171154347	171181822	+	4.24	4.41	4.34	3.81	4.53	-1.45	1.2e-05	-1.08	0.006799	-1.14	0.001302
NM_002021	FMO1	TC01001489.hg.1	flavin containing monooxygenase 1	chr1	171217633	171255117	+	4.36	4.54	4.39	4.18	4.48	-1.16	0.000132	-1.02	0.579336	-1.07	0.001479
NM_002022	FMO4	TC01001490.hg.1	flavin containing monooxygenase 4	chr1	171283347	171311223	+	6.34	5.42	5.01	4.78	4.94	-1.17	0.073564	2.52	0.0002	1.05	0.661208
NR_002719	TOP1P1	TC01001491.hg.1	topoisomerase (DNA) I pseudogene 1	chr1	171308035	171310463	+	5.18	4.85	5.45	4.98	4.71	-1.38	0.050185	-1.21	0.181634	1.67	0.011347
		TC01001492.hg.1		chr1	171451046	171451148	+	4.88	5.88	6.95	5.12	6.63	-3.55	2.9e-05	-4.2	0.000117	1.25	0.040976
NM_015172	PRRC2C	TC01001493.hg.1	proline-rich coiled-coil 2C	chr1	171454651	171562650	+	13.91	13.75	14.06	14	14.1	-1.04	0.321338	-1.11	0.041911	-1.03	0.393858
OTTHUMT00000351247	RP3-454G6.2	TC01001494.hg.1		chr1	171591383	171595732	+	3.81	4.32	3.79	3.56	3.85	-1.17	0.000201	1.01	0.292869	-1.04	0.010181
		TC01001495.hg.1		chr1	171737210	171737315	+	3.66	3.68	3.53	3.77	4.1	1.18	0.000439	1.09	0.026208	-1.48	1.8e-05
NM_001007239	METTL13	TC01001496.hg.1	methyltransferase like 13	chr1	171750761	171783163	+	9.63	10.19	10.36	9.69	10.34	-1.59	4e-06	-1.65	2.6e-05	1.02	0.679957
		TC01001497.hg.1		chr1	171783652	171783766	+	6.92	6.75	7.1	6.18	7.25	-1.89	0.000879	-1.13	0.409537	-1.11	0.437487
NM_001136127	DNM3	TC01001498.hg.1	dynamin 3	chr1	171810621	172387606	+	4.92	4.99	4.6	3.98	4.51	-1.54	2e-06	1.25	0.00025	1.06	0.002699
ENST00000450800	DNM3-IT1	TC01001499.hg.1	DNM3 intronic transcript 1 (non-protein coding); putative novel transcript	chr1	171833327	171833827	+	4.54	4.46	4.02	3.5	4.67	-1.44	0.005451	1.43	0.045008	-1.56	0.002745
		TC01001500.hg.1		chr1	171964792	171964994	+	4.36	4.29	3.9	3.75	4.04	-1.11	0.032862	1.37	0.054331	-1.1	0.242756
NR_036066	MIR3120	TC01001501.hg.1	microRNA 3120	chr1	172107948	172108028	+	3.71	3.83	3.64	3.3	3.55	-1.26	0.000498	1.05	0.534745	1.06	0.136018
		TC01001502.hg.1		chr1	172317283	172317357	+	5.05	4.62	5.03	4.43	5.15	-1.51	7e-05	1.01	0.691982	-1.09	0.960214
ENST00000383957	RNU6-157P	TC01001503.hg.1	RNA, U6 small nuclear 157, pseudogene	chr1	172335680	172335786	+	6.59	7.43	7.26	6.34	6.82	-1.9	1.5e-05	-1.59	0.041629	1.35	0.000106
NM_139240	C1orf105	TC01001504.hg.1	chromosome 1 open reading frame 105	chr1	172389828	172437971	+	4.5	4.92	4.69	4.43	4.89	-1.2	0.003592	-1.14	0.02946	-1.15	0.039113
NM_014283	SUCO	TC01001505.hg.1	SUN domain containing ossification factor	chr1	172501489	172580973	+	10.94	10.68	11.81	12.24	11.95	1.35	2.8e-05	-1.83	4.4e-05	-1.1	0.001548
NM_000639	FASLG	TC01001506.hg.1	Fas ligand (TNF superfamily, member 6)	chr1	172628154	172636014	+	4.51	4.6	4.2	4.06	4.83	-1.1	0.049504	1.24	0.092448	-1.55	0.001924
OTTHUMT00000098115	RP1-15D23.2	TC01001507.hg.1	novel transcript	chr1	172745045	173033155	+	4.45	5.38	4.44	4.31	4.41	-1.1	0.050318	1.01	0.364641	1.02	0.240979
OTTHUMT00000084267	RP3-471M13.2	TC01001508.hg.1	novel transcript	chr1	172876040	172876824	+	4.82	5.09	4.99	4.66	4.59	-1.26	1.9e-05	-1.12	0.003997	1.33	9e-06
		TC01001509.hg.1		chr1	173250216	173250309	+	3.8	3.67	3.7	3.7	3.86	-1	0.679235	1.07	0.981182	-1.11	0.672643
NM_004905	PRDX6	TC01001510.hg.1	peroxiredoxin 6	chr1	173446405	173457954	+	11.17	12.85	12.33	12.97	12.36	1.56	1e-06	-2.23	2e-06	-1.02	0.042472
OTTHUMT00000084210	RP3-436N22.3	TC01001511.hg.1	putative novel transcript	chr1	173524390	173581911	+	7.72	7.23	7.85	7.24	7.92	-1.53	0.002557	-1.1	0.26941	-1.05	0.587208
NM_001195190	LOC730159	TC01001512.hg.1	uncharacterized LOC730159; putative novel transcript	chr1	173604661	173606273	+	4.57	4.8	4.94	4.4	4.84	-1.45	0.006593	-1.29	0.088108	1.07	0.953912
NM_014458	KLHL20	TC01001513.hg.1	kelch-like family member 20; kelch-like 20 (Drosophila)	chr1	173684080	173755840	+	10.31	10.71	10.41	10.58	10.27	1.12	0.000154	-1.07	0.093619	1.1	0.00061
ENST00000363804	RN7SKP160	TC01001514.hg.1	RNA, 7SK small nuclear pseudogene 160	chr1	173760686	173761025	+	6.53	6.15	6.84	6.12	6.59	-1.65	5e-06	-1.24	0.301458	1.18	0.000336
		TC01001515.hg.1		chr1	173777627	173777760	+	4.26	4.24	3.86	3.43	3.84	-1.34	0.118338	1.32	0.002267	1.02	0.570534
NM_018122	DARS2	TC01001516.hg.1	aspartyl-tRNA synthetase 2, mitochondrial	chr1	173793641	173827684	+	11.92	12.03	11.63	11.75	11.45	1.09	0.007206	1.23	0.000649	1.13	0.003526
NR_037605	GAS5-AS1	TC01001517.hg.1	GAS5 antisense RNA 1; GAS5 antisense RNA 1 (non-protein coding)	chr1	173831290	173833079	+	6.63	5.88	5.59	4.71	5.51	-1.84	0.00139	2.05	0.000991	1.06	0.549657
NM_001122770	ZBTB37	TC01001518.hg.1	zinc finger and BTB domain containing 37	chr1	173837220	173866494	+	6.47	6.47	6.12	5.66	6.22	-1.37	0.036875	1.27	0.015337	-1.07	0.127521
		TC01001519.hg.1		chr1	173867685	173867712	+	7.03	5.45	5.1	4.19	4.99	-1.88	0.043036	3.82	0.002636	1.08	0.396618
ENST00000516422	RNA5SP67	TC01001520.hg.1	RNA, 5S ribosomal pseudogene 67	chr1	173890208	173890338	+	4.67	4.68	4.93	3.95	5.04	-1.97	1e-05	-1.19	0.094841	-1.08	0.013788
OTTHUMT00000084248	RP11-160H22.3	TC01001521.hg.1	novel transcript	chr1	173991647	173992123	+	5.23	5.36	4.95	5.1	4.94	1.11	0.088585	1.22	0.053828	1.01	0.414639
NM_001035230	RABGAP1L	TC01001522.hg.1	RAB GTPase activating protein 1-like	chr1	174128548	174964445	+	7.48	7.17	8.03	8.68	8.75	1.57	0.000195	-1.46	0.00027	-1.65	0.000133
NM_005684	GPR52	TC01001523.hg.1	G protein-coupled receptor 52	chr1	174417212	174418683	+	4.79	4.93	5.39	4.27	6.07	-2.17	0.000673	-1.52	0.006891	-1.6	0.013213
ENST00000414890	RABGAP1L-IT1	TC01001524.hg.1	RABGAP1L intronic transcript 1 (non-protein coding); putative novel transcript	chr1	174866095	174867133	+	5.53	5.55	5.33	4.52	6	-1.75	0.003625	1.15	0.811055	-1.6	0.093423
ENST00000516743	RNU6-307P	TC01001525.hg.1	RNA, U6 small nuclear 307, pseudogene	chr1	174965661	174965766	+	5.3	5.63	4.94	4.56	5.04	-1.3	0.069887	1.28	0.032594	-1.08	0.246916
NM_001007214	CACYBP	TC01001526.hg.1	calcyclin binding protein	chr1	174968300	174981163	+	7.25	7.35	7.79	7.38	7.97	-1.32	0.000101	-1.45	0.00027	-1.14	0.001853
NM_022093	TNN	TC01001527.hg.1	tenascin N	chr1	175036994	175117202	+	5.07	5.29	4.95	4.7	5.04	-1.19	0.004471	1.09	0.147088	-1.06	0.463745
		TC01001528.hg.1		chr1	175126670	175127666	+	3.59	3.74	4.35	3.77	4.65	-1.49	0.021036	-1.7	0.017768	-1.23	0.19696
OTTHUMT00000084415	RP3-518E13.2	TC01001529.hg.1	novel transcript	chr1	175276354	175304595	+	4.42	5.06	4.47	4.02	4.27	-1.37	0	-1.04	0.218406	1.15	0
		TC01001530.hg.1		chr1	175526124	175537388	+	4.27	4.42	4.21	4.24	3.92	1.02	0.66361	1.05	0.503377	1.22	0.028083
ENST00000457217	LOC101928751	TC01001531.hg.1	uncharacterized LOC101928751; novel transcript	chr1	175846479	175849604	+	3.89	4.03	4.02	3.68	3.92	-1.26	0.000166	-1.1	0.972474	1.07	0.016623
		TC01001532.hg.1		chr1	175986413	175987896	+	4.14	4.46	4.14	3.81	4.57	-1.25	0.000187	1	0.591954	-1.35	0.014562
ENST00000456125	LOC101930156	TC01001533.hg.1	uncharacterized LOC101930156; uncharacterized LOC101930532; novel transcript	chr1	176176784	176198466	+	4.71	4.95	4.38	5.02	4.61	1.56	0.008324	1.26	0.055934	-1.18	0.13811
NM_020318	PAPPA2	TC01001534.hg.1	pappalysin 2	chr1	176432307	176814735	+	4.71	4.94	4.46	4.17	4.4	-1.22	2.68e-08	1.19	0.001978	1.04	1.4e-05
OTTHUMT00000084827	RP4-652L8.1	TC01001535.hg.1		chr1	176477904	176478979	+	5.66	5.77	5.46	5.87	6.31	1.33	0.001162	1.15	0.064162	-1.8	6.6e-05
NM_021165	BRINP2	TC01001536.hg.1	bone morphogenetic protein/retinoic acid inducible neural-specific 2; family with sequence similarity 5, member B	chr1	177140063	177251558	+	4.85	5.03	4.4	4.11	4.48	-1.23	6e-05	1.37	1.5e-05	-1.05	0.016003
OTTHUMT00000098153	RP1-35C21.1	TC01001537.hg.1	novel transcript	chr1	177320722	177335408	+	5.49	5.7	5.64	5.48	5.32	-1.12	0.863618	-1.11	0.902089	1.25	0.237541
ENST00000427173	LOC101928778	TC01001538.hg.1	uncharacterized LOC101928778; novel transcript	chr1	177669659	177679465	+	3.7	4.33	3.56	3.75	3.66	1.14	0.670274	1.1	0.799472	-1.07	0.829529
NM_004841	RASAL2	TC01001539.hg.1	RAS protein activator like 2	chr1	178062864	178448648	+	8.93	8	9.32	9.68	9.37	1.28	0.033919	-1.31	0.002862	-1.03	0.40337
NM_001170722	TEX35	TC01006408.hg.1	testis expressed 35	chr1	178482212	178517734	+	4.84	5.02	4.9	4.52	5.03	-1.31	0	-1.04	0.138509	-1.09	0
NR_033186	C1orf220	TC01006409.hg.1	chromosome 1 open reading frame 220	chr1	178511887	178518024	+	5.71	5.58	5.37	5.07	5.73	-1.23	0.002721	1.26	0.017014	-1.28	0.004679
ENST00000364477	RNA5SP69	TC01001541.hg.1	RNA, 5S ribosomal pseudogene 69	chr1	178530048	178530164	+	6.58	6.8	6.84	5.99	7.61	-1.8	7.2e-05	-1.2	0.016712	-1.7	0.00018
NR_039622	MIR4424	TC01001542.hg.1	microRNA 4424	chr1	178646884	178646969	+	3.83	3.9	3.65	3.43	3.61	-1.16	0.080534	1.14	0.764916	1.02	0.299402
		TC01001543.hg.1		chr1	178678038	178678110	+	4.95	4.99	5.81	5.47	5.43	-1.27	0.010187	-1.82	0.000714	1.3	0.007886
NM_152663	RALGPS2	TC01001544.hg.1	Ral GEF with PH domain and SH3 binding motif 2	chr1	178694300	179065553	+	10.25	10.24	11.6	12.56	12.09	1.95	6.37e-07	-2.55	2e-06	-1.4	8e-06
NM_014864	FAM20B	TC01001545.hg.1	family with sequence similarity 20, member B	chr1	178994939	179045702	+	10.53	10.6	10.11	10.06	10.17	-1.04	0.337103	1.34	0.00064	-1.04	0.097188
NM_022371	TOR3A	TC01001546.hg.1	torsin family 3, member A	chr1	179050512	179067158	+	8.19	7.72	7.83	7.02	7.73	-1.75	8.65e-09	1.28	0.00287	1.07	3.9e-05
		TC01001547.hg.1		chr1	179070798	179074885	+	5.6	5.34	5	4.62	4.54	-1.3	0.002207	1.52	0.02834	1.37	0.000598
		TC01001548.hg.1		chr1	179165608	179165714	+	3.94	3.78	3.65	3.54	4.14	-1.08	0.384291	1.22	0.301508	-1.4	0.136352
		TC01001549.hg.1		chr1	179170622	179170762	+	4.77	4.75	4.7	4.27	4.75	-1.35	9e-06	1.05	0.323283	-1.04	0.026595
NM_001252511	SOAT1	TC01001551.hg.1	sterol O-acyltransferase 1	chr1	179262849	179327815	+	12.75	10.9	11.3	11.48	10.52	1.13	0	2.73	8.46e-07	1.72	0
NM_144696	AXDND1	TC01001552.hg.1	axonemal dynein light chain domain containing 1	chr1	179334855	179523870	+	4.76	5.06	4.53	4.45	4.68	-1.06	0.155406	1.17	0.00544	-1.11	0.004289
ENST00000516066	RNU5F-2P	TC01001553.hg.1	RNA, U5F small nuclear 2, pseudogene	chr1	179545403	179545484	+	4.5	5.27	4.97	4.13	4.64	-1.79	1e-05	-1.38	0.439611	1.25	0.000434
NM_001199085	TDRD5	TC01001554.hg.1	tudor domain containing 5	chr1	179560748	179660407	+	4.26	4.47	4.15	3.81	4.23	-1.27	0.000241	1.07	0.017192	-1.05	0.016813
NM_173509	FAM163A	TC01001555.hg.1	family with sequence similarity 163, member A; novel transcript	chr1	179696915	179785333	+	4.99	5.18	4.75	4.4	4.69	-1.28	5.32e-07	1.18	0.00279	1.04	0.000393
		TC01001556.hg.1		chr1	179836662	179846917	+	5.19	6.38	5.72	5.48	6.14	-1.18	0.064705	-1.44	0.009563	-1.34	0.019359
NM_015602	TOR1AIP1	TC01001557.hg.1	torsin A interacting protein 1	chr1	179851177	179890583	+	11.42	11.12	11.64	11.54	11.68	-1.07	0.04556	-1.16	0.004256	-1.02	0.080959
NM_014810	CEP350	TC01001558.hg.1	centrosomal protein 350kDa	chr1	179923873	180093886	+	10.46	9.82	10.24	9.99	10.25	-1.19	0.103438	1.17	0.028042	-1.01	0.3027
NM_001004128	QSOX1	TC01001559.hg.1	quiescin Q6 sulfhydryl oxidase 1; uncharacterized protein FLJ23867	chr1	180123968	180173165	+	13.73	13.99	13.65	14	13.3	1.27	0.000865	1.06	0.424365	1.27	0.014584
		TC01001560.hg.1		chr1	180150090	180151749	+	4.93	5.23	5.48	4.49	4.85	-1.98	0.024093	-1.46	0.169455	1.55	0.105307
NM_033343	LHX4	TC01001561.hg.1	LIM homeobox 4	chr1	180199421	180249380	+	4.54	4.47	4.47	4.55	4.67	1.06	0.219896	1.05	0.945575	-1.15	0.023828
ENST00000442621	OVAAL	TC01001562.hg.1	ovarian adenocarcinoma amplified long non-coding RNA; novel transcript	chr1	180528110	180535654	+	4.29	4.28	4.81	4.48	4.88	-1.26	0.074701	-1.44	0.02246	-1.05	0.610076
NM_001135669	XPR1	TC01001563.hg.1	xenotropic and polytropic retrovirus receptor 1; xenotropic and polytropic retrovirus receptor	chr1	180601140	180859415	+	10.14	11.32	10.98	13.02	10.81	4.11	1.18e-07	-1.79	0.000122	1.13	0.00391
		TC01001564.hg.1		chr1	180727858	180727953	+	12.54	11.44	12.42	11.04	12.31	-2.6	1.6e-05	1.09	0.703361	1.07	0.736103
OTTHUMT00000085149	RP11-46A10.2	TC01001565.hg.1	putative novel transcript	chr1	180875787	180878302	+	4.19	4.52	4.32	3.73	4.3	-1.51	5e-06	-1.09	0.159449	1.01	0.131387
NM_020950	KIAA1614	TC01001566.hg.1	KIAA1614	chr1	180882290	180920750	+	5.32	5.45	4.89	4.6	4.73	-1.23	4.42e-08	1.34	8.7e-05	1.12	4.64e-07
		TC01001567.hg.1		chr1	180941695	180949868	+	17.2	17.08	17.35	16.97	17.35	-1.29	3e-06	-1.1	0.018804	-1	0.731008
NM_001194999	MR1	TC01001568.hg.1	major histocompatibility complex, class I-related	chr1	181002561	181031074	+	7.03	6.5	5.65	6.04	6.12	1.32	0.002486	2.62	3.1e-05	-1.39	0.001198
NM_016545	IER5	TC01001569.hg.1	immediate early response 5	chr1	181057638	181059979	+	8.02	7.23	8.1	8.06	7.91	-1.03	0.237285	-1.06	0.432821	1.14	0.021896
ENST00000435023	LOC101928973	TC01001570.hg.1	uncharacterized LOC101928973; novel transcript	chr1	181143620	181151344	+	5.28	5.12	5.04	4.85	5.31	-1.14	0.009307	1.18	0.075111	-1.21	0.005068
ENST00000319701	GM140	TC01001571.hg.1	uncharacterized LOC100287948; novel transcript	chr1	181205524	181207740	+	4.53	4.21	4.46	4.43	4.65	-1.02	0.93839	1.05	0.735644	-1.14	0.255488
NM_000721	CACNA1E	TC01001572.hg.1	calcium channel, voltage-dependent, R type, alpha 1E subunit	chr1	181382295	181777219	+	4.44	4.57	4.45	4.11	4.59	-1.27	2.7e-05	-1.01	0.421401	-1.1	0.000639
ENST00000517168	RNA5SP70	TC01001573.hg.1	RNA, 5S ribosomal pseudogene 70	chr1	181740702	181740780	+	6.08	5.66	5.85	5.6	6.53	-1.19	0.000917	1.17	0.012036	-1.61	9e-06
OTTHUMT00000090790	RP11-538D16.3	TC01001574.hg.1	novel transcript	chr1	182055686	182059247	+	4.14	4.45	3.92	3.93	4.21	1.01	0.68772	1.17	0.047372	-1.23	0.017481
ENST00000384037	RNU6-152P	TC01001575.hg.1	RNA, U6 small nuclear 152, pseudogene	chr1	182296203	182296309	+	4.26	4.14	4.42	4.84	5.39	1.33	0.000678	-1.12	0.57283	-1.95	2.4e-05
		TC01001576.hg.1		chr1	182305137	182305475	+	11.25	10.77	14.1	13.77	15.05	-1.25	0.006545	-7.17	3.2e-05	-1.93	9.9e-05
NR_034131	LINC00272	TC01001577.hg.1	long intergenic non-protein coding RNA 272; chromosome 1 open reading frame 120	chr1	182376756	182383950	+	5.34	5.37	5.44	5.11	5.53	-1.26	0.028599	-1.07	0.327366	-1.07	0.401045
NM_001137669	RGSL1	TC01001578.hg.1	regulator of G-protein signaling like 1	chr1	182419256	182529734	+	4.57	4.7	4.4	4.11	4.34	-1.23	3.65e-13	1.13	0.000967	1.04	1.87e-10
NR_036490	LOC284648	TC01001579.hg.1	uncharacterized LOC284648	chr1	182584275	182585764	+	4.8	4.83	4.28	4.11	4.14	-1.12	0.037193	1.44	0.007954	1.1	0.075815
OTTHUMT00000098468	RP11-317P15.3	TC01001580.hg.1	novel transcript	chr1	182681997	182683679	+	4.77	4.85	4.09	4.32	4.28	1.18	0.078787	1.6	0.059673	-1.14	0.169038
NM_001200050	NPL	TC01001581.hg.1	N-acetylneuraminate pyruvate lyase (dihydrodipicolinate synthase)	chr1	182758428	182799519	+	6.01	5.34	5.21	4.53	5.17	-1.61	0.001771	1.74	0.000556	1.03	0.692702
NM_001357	DHX9	TC01001582.hg.1	DEAH (Asp-Glu-Ala-His) box helicase 9; DEAH (Asp-Glu-Ala-His) box polypeptide 9	chr1	182808439	182857117	+	13.99	13.63	13.86	13.53	13.93	-1.25	2e-06	1.09	0.005715	-1.05	0.000796
NM_002293	LAMC1	TC01001583.hg.1	laminin, gamma 1 (formerly LAMB2)	chr1	182992595	183114727	+	12.64	13.89	12.67	13.4	12.58	1.65	0.00503	-1.02	0.512561	1.06	0.088559
OTTHUMT00000106400	RP11-181K3.4	TC01001584.hg.1	putative novel transcript	chr1	183107514	183110439	+	6.49	6.7	7.07	5.66	7.04	-2.66	0.000131	-1.5	0.040841	1.03	0.732424
NM_005562	LAMC2	TC01001585.hg.1	laminin, gamma 2; artefact	chr1	183155174	183214262	+	9.8	6.55	14.59	15.73	14.54	2.19	3.1e-05	-27.67	2.98e-08	1.03	0.035758
NM_001174061	SMG7	TC01001586.hg.1	SMG7 nonsense mediated mRNA decay factor; smg-7 homolog, nonsense mediated mRNA decay factor (C. elegans); Smg-7 homolog, nonsense mediated mRNA decay factor (C. elegans)	chr1	183441506	183567381	+	10.81	10.82	11.47	11.65	11.54	1.14	0.000467	-1.58	6.4e-05	-1.05	0.017968
NM_015149	RGL1	TC01001587.hg.1	ral guanine nucleotide dissociation stimulator-like 1	chr1	183605208	183897666	+	7.47	8.87	5.24	4.78	5.15	-1.38	3.2e-05	4.7	4.66e-07	1.07	0.014599
NM_001127394	TSEN15	TC01001588.hg.1	TSEN15 tRNA splicing endonuclease subunit; tRNA splicing endonuclease 15 homolog (S. cerevisiae)	chr1	184020811	184043346	+	9.65	8.94	9	8.58	9	-1.34	2e-06	1.57	5e-06	1.01	0.159647
		TC01001589.hg.1		chr1	184284792	184284899	+	4.86	3.84	4.72	3.48	5.01	-2.36	0.000712	1.1	0.161033	-1.22	0.027196
OTTHUMT00000086125	RP11-382D12.1	TC01001590.hg.1	novel transcript	chr1	184298205	184301960	+	3.99	4.08	3.79	4.04	4.25	1.19	0.452624	1.15	0.647367	-1.37	0.076645
NM_030806	C1orf21	TC01001591.hg.1	chromosome 1 open reading frame 21	chr1	184356150	184598155	+	6.61	6.58	5.42	4.59	4.94	-1.79	1.6e-05	2.28	5e-06	1.4	0.000129
OTTHUMT00000086150	GS1-115G20.1	TC01001592.hg.1	novel transcript	chr1	184377471	184381494	+	4.69	5.02	4.94	4.82	4.63	-1.09	0.006505	-1.18	0.01109	1.23	0.000183
		TC01001593.hg.1		chr1	184647068	184647141	+	4.75	5.22	4.97	4.35	4.93	-1.54	0.001228	-1.16	0.603147	1.03	0.371975
		TC01001594.hg.1		chr1	184727266	184730133	+	4.09	4.39	3.74	3.6	4.14	-1.1	0.016513	1.28	0.017697	-1.32	0.000582
NM_007212	RNF2	TC01001595.hg.1	ring finger protein 2	chr1	185014496	185071740	+	9.28	8.79	9.56	9.66	9.66	1.07	0.055958	-1.21	0.004513	-1.08	0.046224
NM_001105518	SWT1	TC01001596.hg.1	SWT1 RNA endoribonuclease homolog (S. cerevisiae)	chr1	185126192	185260913	+	7.08	6.46	6.81	7.66	6.89	1.8	1.09e-07	1.2	0.110797	-1.06	0.001246
		TC01001597.hg.1		chr1	185220445	185220543	+	6.01	5.3	5.48	3.6	4.51	-3.7	0.000421	1.44	0.08837	1.96	0.006981
		TC01001598.hg.1		chr1	185235667	185235759	+	5.68	5.6	6.45	5.45	6.41	-2	8.34e-07	-1.7	0.00836	1.02	0.146758
ENST00000516598	RNU7-183P	TC01001599.hg.1	RNA, U7 small nuclear 183 pseudogene	chr1	185403376	185403437	+	5.31	6.27	5.25	5.47	5.2	1.16	0.031747	1.04	0.656999	1.04	0.613399
ENST00000439633	LINC01350	TC01001601.hg.1	long intergenic non-protein coding RNA 1350	chr1	185527511	185534763	+	3.65	3.86	4.18	3.93	4.15	-1.19	0.16363	-1.44	0.04501	1.02	0.863097
NM_031935	HMCN1	TC01001602.hg.1	hemicentin 1	chr1	185703683	186160085	+	4.08	4.34	4.03	3.77	4.18	-1.19	0	1.04	0.01481	-1.12	0
NM_001127708	PRG4	TC01001603.hg.1	proteoglycan 4	chr1	186265405	186283694	+	4.18	4.59	4.24	4.01	4.5	-1.17	0	-1.04	0.209774	-1.2	0
NM_001164245	C1orf27	TC01001604.hg.1	chromosome 1 open reading frame 27	chr1	186344890	186390507	+	9.58	10.68	11.25	11.7	11.64	1.37	0.00052	-3.18	5e-06	-1.32	0.00093
NM_022375	OCLM	TC01001605.hg.1	oculomedin	chr1	186369704	186370587	+	5.57	6.91	6.85	5.81	6.89	-2.06	3.9e-05	-2.41	0.008509	-1.03	0.282041
OTTHUMT00000086360	RP11-295K2.3	TC01001606.hg.1	novel transcript	chr1	186420213	186420881	+	4.08	4.33	4	3.82	4.98	-1.14	0.088249	1.05	0.746536	-1.96	0.000128
NM_024420	PLA2G4A	TC01001607.hg.1	phospholipase A2, group IVA (cytosolic, calcium-dependent)	chr1	186798032	186958113	+	4.81	9.22	8.75	8.91	9.38	1.12	0.488839	-15.31	4.4e-05	-1.56	0.10995
ENST00000458683	LINC01036	TC01001608.hg.1	long intergenic non-protein coding RNA 1036; novel transcript	chr1	187061974	187329455	+	4.23	4.43	4.34	4.2	4.75	-1.1	0.014853	-1.07	0.519797	-1.33	0.000997
ENST00000427337	LINC01037	TC01001609.hg.1	long intergenic non-protein coding RNA 1037; novel transcript	chr1	187412738	187446354	+	4.99	5.66	5.05	4.56	5.34	-1.41	0.002862	-1.04	0.498267	-1.22	0.085077
ENST00000429725	ERVMER61-1	TC01001610.hg.1	endogenous retrovirus group MER61, member 1; chromosome 1 open reading frame 99	chr1	187610358	187612992	+	3.48	3.67	3.55	3.63	3.77	1.06	0.545393	-1.05	0.771327	-1.17	0.204523
OTTHUMT00000086449	RP11-669M2.1	TC01001611.hg.1	novel transcript	chr1	188477669	188505596	+	4.1	4.12	3.59	3.59	3.79	1	0.340219	1.43	0.010891	-1.15	0.008075
ENST00000445072	LINC01035	TC01001612.hg.1	long intergenic non-protein coding RNA 1035; putative novel transcript	chr1	188874819	189006393	+	4.05	3.77	3.9	4.02	4.45	1.08	0.420981	1.11	0.974672	-1.46	0.020957
OTTHUMT00000086267	RP11-398M15.1	TC01001613.hg.1	novel transcript	chr1	189744595	189784048	+	3.72	4.22	3.73	3.32	3.73	-1.33	6e-06	-1.01	0.902687	-1	0.590256
OTTHUMT00000086282	RP11-547I7.1	TC01001614.hg.1	novel transcript	chr1	190234028	190331400	+	3.88	3.86	3.98	3.73	4.08	-1.19	2e-05	-1.07	0.064048	-1.07	0.00101
CR936711	LINC01351	TC01001615.hg.1	long intergenic non-protein coding RNA 1351; novel transcript	chr1	190447390	190463427	+	4.2	4.48	3.98	3.77	3.97	-1.16	2.16e-08	1.16	0.001429	1	0.023503
NR_033922	LOC440704	TC01001616.hg.1	uncharacterized LOC440704; novel transcript	chr1	190594020	190770788	+	4.96	5.14	4.55	3.96	4.71	-1.51	0.00042	1.33	0.003425	-1.11	0.021331
OTTHUMT00000098604	RP11-309H21.2	TC01001617.hg.1	novel transcript	chr1	191190289	191197597	+	4.19	4.66	4.69	3.98	4.41	-1.63	0.005461	-1.41	0.020372	1.21	0.099863
OTTHUMT00000098608	RP11-541F9.2	TC01001618.hg.1	novel transcript	chr1	191844625	191980390	+	3.97	4.23	4.28	3.73	4.25	-1.46	0.006423	-1.24	0.103519	1.02	0.479386
NM_130782	RGS18	TC01001619.hg.1	regulator of G-protein signaling 18	chr1	192127587	192154945	+	4.63	5.17	4.38	4.45	4.34	1.05	0.098931	1.2	0.011321	1.02	0.670635
NM_001039152	RGS21	TC01001620.hg.1	regulator of G-protein signaling 21	chr1	192286122	192336415	+	4.39	4.52	4.18	3.83	4.3	-1.28	0.002695	1.16	0.358039	-1.08	0.211927
OTTHUMT00000098613	RP5-1011O1.3	TC01001621.hg.1	novel transcript	chr1	192498709	192507232	+	4.93	4.59	4.37	4.45	4.33	1.06	0.689585	1.47	0.065047	1.03	0.283766
NM_002922	RGS1	TC01001622.hg.1	regulator of G-protein signaling 1	chr1	192544857	192549161	+	4.14	4.49	4.13	3.89	4.29	-1.18	0.033371	1	0.814262	-1.12	0.020005
NM_002927	RGS13	TC01001623.hg.1	regulator of G-protein signaling 13	chr1	192605268	192629440	+	3.95	4.54	4.34	3.98	4.31	-1.29	3.8e-05	-1.31	0.000448	1.02	0.360537
NM_002923	RGS2	TC01001624.hg.1	regulator of G-protein signaling 2; regulator of G-protein signaling 2, 24kDa	chr1	192778169	192781407	+	5.36	8.47	9.9	9.12	8.6	-1.72	0.021355	-23.24	3.7e-05	2.46	0.002792
NM_001042369	TROVE2	TC01001625.hg.1	TROVE domain family, member 2	chr1	193028552	193060907	+	11.3	11.45	11	11.17	10.88	1.13	0.002141	1.23	0.004961	1.08	0.002782
NM_024529	CDC73	TC01001626.hg.1	cell division cycle 73; cell division cycle 73, Paf1/RNA polymerase II complex component, homolog (S. cerevisiae)	chr1	193091088	193223942	+	11.82	11.57	12.12	12.18	12.26	1.04	0.055609	-1.23	0.004017	-1.1	0.001634
NR_031691	MIR1278	TC01001627.hg.1	microRNA 1278	chr1	193105633	193105713	+	4.8	5	4.77	4.56	5.26	-1.16	0.022964	1.02	0.404072	-1.4	0.000306
ENST00000420807	LOC101929184	TC01001628.hg.1	uncharacterized LOC101929184; novel transcript	chr1	193273875	193335083	+	4.86	5.62	4.45	4.29	4.71	-1.12	0.297653	1.33	0.052133	-1.19	0.151487
OTTHUMT00000086762	RP11-21J7.1	TC01001629.hg.1	novel transcript	chr1	193648024	193696313	+	4.05	4.31	3.64	3.19	3.92	-1.36	0.088485	1.33	0.067615	-1.22	0.13726
OTTHUMT00000086329	RP11-563D10.1	TC01001630.hg.1	novel transcript	chr1	194118603	194167824	+	3.87	4.1	3.41	3	3.8	-1.33	0.011079	1.38	0.030617	-1.31	0.037897
OTTHUMT00000086407	RP11-476H20.1	TC01001631.hg.1	putative novel transcript	chr1	194320073	194321556	+	7.2	7.25	7.32	6.74	8.43	-1.49	0.001798	-1.08	0.072192	-2.16	0.000409
NM_000186	CFH	TC01006291.hg.1	complement factor H	chr1	196621008	196716634	+	4.13	6.95	4.51	3.86	4.74	-1.57	0.000492	-1.3	0.019428	-1.17	0.085599
NM_001201550	CFHR4	TC01006292.hg.1	complement factor H-related 4	chr1	196857144	196887843	+	4.16	4.38	4.05	3.78	4.53	-1.21	0.031647	1.08	0.078315	-1.4	0.001043
NM_001166624	CFHR3	TC01006293.hg.1	complement factor H-related 3	chr1	196743925	196764537	+	4.39	4.9	4.65	4.24	4.83	-1.32	3.29e-09	-1.19	0.006428	-1.13	8.79e-08
NM_002113	CFHR1	TC01006294.hg.1	complement factor H-related 1	chr1	196788861	196801319	+	4.53	5.24	4.6	4.49	4.71	-1.08	0.01545	-1.05	0.284076	-1.08	0.100472
NM_005666	CFHR2	TC01006295.hg.1	complement factor H-related 2	chr1	196912897	196928356	+	4.26	4.57	4.5	4.52	4.47	1.01	0.667696	-1.18	0.049554	1.02	0.178049
NM_030787	CFHR5	TC01001634.hg.1	complement factor H-related 5	chr1	196946667	196978804	+	4.11	4.55	4.24	3.78	4.16	-1.38	0.007046	-1.09	0.998728	1.05	0.988017
NM_001193640	CRB1	TC01001635.hg.1	crumbs family member 1, photoreceptor morphogenesis associated; crumbs homolog 1 (Drosophila)	chr1	197170592	197447585	+	4.44	4.75	4.39	3.98	4.44	-1.33	0	1.04	7e-07	-1.03	0
OTTHUMT00000098706	RP11-448G4.4	TC01001636.hg.1	novel transcript	chr1	197726449	197731095	+	5.02	5.45	5.44	5.22	5.43	-1.17	5e-06	-1.34	0.009639	1.01	0.17176
NM_001024594	C1orf53	TC01001637.hg.1	chromosome 1 open reading frame 53	chr1	197871682	197876497	+	6.63	6.09	6.23	5.7	6.91	-1.44	6e-06	1.32	0.000566	-1.6	2e-06
NM_001014434	LHX9	TC01001638.hg.1	LIM homeobox 9	chr1	197881618	197904608	+	4.78	4.54	4.48	4.1	4.76	-1.31	1.83e-08	1.22	9e-06	-1.21	7.88e-08
NM_133494	NEK7	TC01001639.hg.1	NIMA-related kinase 7; NIMA (never in mitosis gene a)-related kinase 7	chr1	198126093	198574306	+	11.76	10.68	11.32	10.04	11.04	-2.43	0.000455	1.35	0.000196	1.21	0.000298
NM_002838	PTPRC	TC01001640.hg.1	protein tyrosine phosphatase, receptor type, C	chr1	198607801	198726545	+	4.37	4.56	4.34	4.06	4.18	-1.21	0	1.03	0.278071	1.11	0
OTTHUMT00000087438	RP11-16L9.2	TC01001641.hg.1	novel transcript	chr1	198952450	198954529	+	4.57	4.86	4.83	4.4	4.79	-1.35	0.000466	-1.2	0.246866	1.03	0.312155
OTTHUMT00000087442	RP11-16L9.4	TC01001642.hg.1	putative novel transcript	chr1	198985262	199045864	+	4.17	4.68	4.44	3.73	5.11	-1.64	0.000252	-1.2	0.161636	-1.6	0.000267
ENST00000452199	FLJ43585	TC01001643.hg.1	uncharacterized LOC400800; novel transcript	chr1	199117726	199362435	+	5.32	5.54	5.63	4.86	5.53	-1.7	0.013269	-1.24	0.31679	1.07	0.771474
ENST00000363269	RNU6-778P	TC01001644.hg.1	RNA, U6 small nuclear 778, pseudogene	chr1	199857287	199857389	+	5.73	5.26	5.17	4.37	5.05	-1.75	0.000197	1.48	0.017215	1.09	0.050322
NM_003822	NR5A2	TC01001645.hg.1	nuclear receptor subfamily 5, group A, member 2	chr1	199996730	200146552	+	5.1	4.98	6.04	5.94	7.15	-1.07	0.447139	-1.93	0.001575	-2.15	0.000798
ENST00000517051	RNU6-570P	TC01001646.hg.1	RNA, U6 small nuclear 570, pseudogene	chr1	200023189	200023293	+	4.62	5.12	4.94	4.94	5.79	-1	0.373352	-1.25	0.081563	-1.81	0.042844
		TC01001647.hg.1		chr1	200113962	200114063	+	4.47	4.42	4.24	3.92	4.2	-1.25	0.115093	1.17	0.356536	1.02	0.709671
NM_001105517	FAM58BP	TC01001648.hg.1	family with sequence similarity 58, member B, pseudogene	chr1	200182656	200183643	+	6.33	5.93	6.35	5.89	6.68	-1.37	0.000139	-1.02	0.303868	-1.25	0.001026
OTTHUMT00000086874	RP11-469A15.2	TC01001649.hg.1	novel transcript	chr1	200380928	200447421	+	4.28	4.39	4.67	3.83	5.06	-1.79	0.000326	-1.31	0.005556	-1.3	0.01942
OTTHUMT00000086957	RP11-92G12.3	TC01001650.hg.1	novel transcript	chr1	200638635	200663378	+	5.31	5.1	5.02	4.1	5.09	-1.89	6.7e-05	1.22	0.020578	-1.05	0.260112
NM_203459	CAMSAP2	TC01001651.hg.1	calmodulin regulated spectrin-associated protein family, member 2	chr1	200708686	200829832	+	11.67	11.66	12.02	11.42	12.03	-1.51	0.002155	-1.27	0.054238	-1.01	0.260775
NM_005298	GPR25	TC01001652.hg.1	G protein-coupled receptor 25	chr1	200842083	200843306	+	8.79	8.91	9.03	8.05	9.15	-1.97	8.37e-09	-1.18	0.108621	-1.09	2.9e-05
NM_001142569	C1orf106	TC01001653.hg.1	chromosome 1 open reading frame 106	chr1	200860469	200884864	+	5.47	5.19	8.16	8.34	8.82	1.13	0.019552	-6.45	5.49e-07	-1.58	0.000228
DQ983818	MROH3P	TC01001654.hg.1	maestro heat-like repeat family member 3, pseudogene	chr1	200898072	200935796	+	4.42	4.62	4.44	4.18	4.67	-1.19	0	-1.02	0.685802	-1.17	0
OTTHUMT00000087051	RP11-168O16.1	TC01001655.hg.1	novel transcript	chr1	200993077	200997920	+	3.3	3.26	3.3	3.43	3.1	1.1	0.062014	-1	0.314316	1.15	0.003455
OTTHUMT00000087053	RP11-168O16.2	TC01001656.hg.1	novel transcript	chr1	201004224	201012201	+	4.8	4.96	4.28	3.79	4.31	-1.4	4e-05	1.43	0.000209	-1.02	0.255583
NM_001164586	IGFN1	TC01001657.hg.1	immunoglobulin-like and fibronectin type III domain containing 1	chr1	201159953	201198080	+	4.96	5.08	4.74	4.24	4.71	-1.41	3.96e-07	1.17	0.008616	1.02	0.018957
NM_000299	PKP1	TC01001658.hg.1	plakophilin 1; plakophilin 1 (ectodermal dysplasia/skin fragility syndrome)	chr1	201252580	201302121	+	5.32	5.39	5.32	4.78	5.65	-1.46	0.001002	-1	0.971869	-1.26	0.00562
OTTHUMT00000087026	RP11-134G8.7	TC01001659.hg.1	novel transcript	chr1	201476369	201502736	+	7	6.82	6.95	6.44	7.4	-1.42	0.001899	1.04	0.315341	-1.37	0.002675
NR_026667	RPS10P7	TC01001660.hg.1	ribosomal protein S10 pseudogene 7; novel transcript	chr1	201487831	201499602	+	6.41	5.7	5.75	5.49	5.94	-1.2	0.183676	1.57	0.005222	-1.14	0.047726
NM_001167738	NAV1	TC01001661.hg.1	neuron navigator 1	chr1	201592411	201796102	+	10.72	11.58	8.22	8.55	8.04	1.26	0.000699	5.63	1.2e-05	1.14	0.002432
ENST00000364072	RNU6-501P	TC01001662.hg.1	RNA, U6 small nuclear 501, pseudogene	chr1	201702534	201702633	+	5.55	4.86	5.64	5.04	5.53	-1.52	0.000454	-1.07	0.157678	1.08	0.461689
NR_031599	MIR1231	TC01001663.hg.1	microRNA 1231	chr1	201777739	201777830	+	5.92	6.16	5.76	5.49	5.6	-1.21	0.00029	1.11	0.00025	1.12	0.101181
NM_018085	IPO9	TC01001664.hg.1	importin 9	chr1	201798269	201853422	+	13.18	13.28	12.68	12.99	12.7	1.24	0.000202	1.42	6.5e-05	-1.01	0.945276
NM_198149	SHISA4	TC01001665.hg.1	shisa family member 4; shisa homolog 4 (Xenopus laevis)	chr1	201857797	201861715	+	7.63	6.7	5.5	5.48	5.4	-1.01	0.171495	4.39	3.02e-07	1.07	0.005604
OTTHUMT00000087099	RP11-307B6.3	TC01001666.hg.1	novel transcript	chr1	201862970	201869106	+	5.12	5.17	5.26	4.45	5.07	-1.76	1.2e-05	-1.1	0.156163	1.15	0.007195
NM_006335	TIMM17A	TC01001667.hg.1	translocase of inner mitochondrial membrane 17 homolog A (yeast)	chr1	201924619	201939789	+	9.77	10.34	10.13	9.43	10.26	-1.62	5e-06	-1.28	0.064741	-1.1	0.001423
		TC01001668.hg.1		chr1	201947589	201947723	+	6.91	6.19	7.86	5.56	7.69	-4.92	3.16e-07	-1.93	0.00026	1.12	0.009827
NM_020216	RNPEP	TC01001669.hg.1	arginyl aminopeptidase (aminopeptidase B)	chr1	201951500	201975275	+	10.23	9.54	10.16	9.67	10.35	-1.41	5.2e-05	1.05	0.214205	-1.14	0.00376
NM_001114309	ELF3	TC01001670.hg.1	E74-like factor 3 (ets domain transcription factor, epithelial-specific ); putative novel transcript	chr1	201977073	201986316	+	4.93	5.09	7.79	7.41	8.58	-1.3	0.003597	-7.24	2e-06	-1.73	0.000248
NM_004767	GPR37L1	TC01001671.hg.1	G protein-coupled receptor 37 like 1	chr1	202091972	202098640	+	4.87	5.2	5.14	4.75	5.22	-1.31	0.00386	-1.21	0.020943	-1.06	0.070567
NR_002930	PTPRVP	TC01001672.hg.1	protein tyrosine phosphatase, receptor type, V, pseudogene	chr1	202137179	202158577	+	4.44	4.62	4.3	3.89	4.42	-1.32	1.2e-05	1.11	0.009958	-1.09	0.000596
NM_001017403	LGR6	TC01001673.hg.1	leucine-rich repeat containing G protein-coupled receptor 6; leucine-rich repeat-containing G protein-coupled receptor 6	chr1	202162938	202288909	+	5.12	5.28	4.95	4.78	5.35	-1.13	0	1.13	0.001603	-1.32	0
		TC01001674.hg.1		chr1	202200792	202200892	+	6.08	6.34	6.1	4.85	6.09	-2.37	0.001949	-1.01	0.923995	1.01	0.938104
NM_001167857	PPP1R12B	TC01001675.hg.1	protein phosphatase 1, regulatory subunit 12B; protein phosphatase 1, regulatory (inhibitor) subunit 12B	chr1	202317827	202557697	+	6.55	6.01	7.09	6.92	7.47	-1.12	0.000118	-1.45	0.000694	-1.3	4e-06
OTTHUMT00000099176	RP11-569A11.1	TC01001676.hg.1	novel transcript	chr1	202573396	202574421	+	3.07	3.49	3.53	3.39	3.64	-1.1	0.526769	-1.38	0.05736	-1.08	0.521836
OTTHUMT00000099177	RP11-569A11.2	TC01001677.hg.1	novel transcript	chr1	202601556	202602039	+	4.23	4.25	4.24	3.83	4.76	-1.32	0.107864	-1.01	0.478674	-1.44	0.011188
ENST00000417262	PCAT6	TC01001678.hg.1	prostate cancer associated transcript 6 (non-protein coding); novel transcript	chr1	202780082	202781284	+	6.42	7.09	5.65	5.47	5.64	-1.13	0.670676	1.71	0.003521	1.01	0.400798
NR_038135	LOC641515	TC01001679.hg.1	alpha-1,3-mannosyl-glycoprotein 4-beta-N-acetylglucosaminyltransferase-like protein pseudogene; prostate cancer associated transcript 6 (non-protein coding); alpha-1,3-mannosyl-glycoprotein 4-beta-N-acetylglucosaminyltransferase-like protein	chr1	202789394	202796353	+	3.73	4.14	3.86	3.52	3.99	-1.27	0.000107	-1.09	0.019885	-1.1	0.00457
NR_002929	LOC148709	TC01001680.hg.1	actin pseudogene; novel transcript	chr1	202830882	202844369	+	6	5.17	5.25	4.79	5.3	-1.38	0.000503	1.67	0.01386	-1.03	0.997816
NM_001079809	TMEM183B	TC01001681.hg.1	transmembrane protein 183B; transmembrane protein 183A	chr1	202976514	202993976	+	10.24	10.28	10.98	10.65	11.29	-1.25	0.003459	-1.67	0.000283	-1.25	0.002092
NM_015053	PPFIA4	TC01001682.hg.1	protein tyrosine phosphatase, receptor type, f polypeptide (PTPRF), interacting protein (liprin), alpha 4	chr1	202995626	203047864	+	6.09	5.77	5.31	4.67	5.26	-1.56	9e-06	1.72	9.4e-05	1.04	0.09425
NM_000674	ADORA1	TC01001683.hg.1	adenosine A1 receptor	chr1	203059782	203136533	+	5.71	5.49	5.2	5.02	5.44	-1.13	0.002982	1.43	0.000335	-1.18	0.002874
ENST00000412772	LINC01353	TC01001684.hg.1	long intergenic non-protein coding RNA 1353; novel transcript	chr1	203256280	203257929	+	5.25	5.75	5.05	5.03	5.32	-1.01	0.455521	1.15	0.008452	-1.2	0.002132
NM_006763	BTG2	TC01001685.hg.1	BTG family, member 2	chr1	203274619	203278730	+	7.71	8.89	6.79	6.59	7.22	-1.15	0.001011	1.89	2.4e-05	-1.35	4.5e-05
NM_002725	PRELP	TC01001686.hg.1	proline/arginine-rich end leucine-rich repeat protein	chr1	203444883	203460480	+	5.09	5.57	5.46	5.27	5.42	-1.14	0.140126	-1.29	0.036339	1.02	0.829424
NM_014359	OPTC	TC01001687.hg.1	opticin	chr1	203463271	203478077	+	4.3	4.43	4.16	4.17	4.27	1.01	0.893675	1.1	0.090705	-1.08	0.151783
NM_001001396	ATP2B4	TC01001688.hg.1	ATPase, Ca++ transporting, plasma membrane 4	chr1	203595689	203713209	+	9.18	9.93	9.28	9.54	8.93	1.19	0.001923	-1.08	0.162615	1.27	0.000586
NR_003019	SNORA77	TC01001689.hg.1	small nucleolar RNA, H/ACA box 77	chr1	203698709	203698833	+	5.25	5.3	5.25	4.41	5.48	-1.78	1.2e-05	1.01	0.467867	-1.18	0.001729
		TC01001690.hg.1		chr1	203699705	203700979	+	4.98	5.33	5.13	4.64	5.15	-1.4	0.02808	-1.1	0.460014	-1.02	0.188429
NM_001136190	LAX1	TC01001691.hg.1	lymphocyte transmembrane adaptor 1	chr1	203734284	203745480	+	4.62	4.76	4.5	3.98	4.94	-1.43	3.55e-07	1.09	0.024348	-1.36	7.88e-07
NM_001174108	ZBED6	TC01001692.hg.1	zinc finger, BED-type containing 6; zinc finger CCCH-type containing 11A; zinc finger CCCH-type domain-containing-like	chr1	203764751	203823256	+	11.4	11.35	11.77	11.83	11.77	1.05	0.184175	-1.29	0.00895	-1	0.633991
NM_003094	SNRPE	TC01001693.hg.1	small nuclear ribonucleoprotein polypeptide E	chr1	203830727	203840280	+	8.04	8.21	8.07	7.95	7.79	-1.09	0.000148	-1.02	0.565645	1.22	4e-06
NM_005686	SOX13	TC01001694.hg.1	SRY (sex determining region Y)-box 13	chr1	204042227	204096871	+	6.58	6.05	6.91	6.64	7.14	-1.2	0.000435	-1.26	0.005167	-1.17	0.000542
OTTHUMT00000087899	RP11-74C13.4	TC01001695.hg.1	novel transcript	chr1	204100190	204101094	+	5.61	5.74	5.19	5.13	5.1	-1.05	0.242276	1.34	0.017838	1.07	0.14435
ENST00000433869	LOC101929441	TC01001696.hg.1	uncharacterized LOC101929441; novel transcript	chr1	204110536	204112137	+	5.17	5.31	4.99	4.31	5.01	-1.61	0.000669	1.13	0.356619	-1.01	0.313842
OTTHUMT00000087890	RP11-203F10.5	TC01001697.hg.1	novel transcript	chr1	204246133	204247076	+	5.32	5.41	5	4.88	5.24	-1.09	0.034017	1.24	0.139619	-1.18	0.057586
OTTHUMT00000087972	RP11-739N20.2	TC01001698.hg.1	novel transcript	chr1	204346978	204404974	+	3.74	3.88	3.73	4.03	3.48	1.24	0.000449	1.01	0.29725	1.19	0.002413
		TC01001699.hg.1		chr1	204475655	204475727	+	8.47	8.44	7.92	6.53	7.91	-2.62	0.001059	1.47	0.063073	1.01	0.331027
NM_001204171	MDM4	TC01001700.hg.1	MDM4, p53 regulator; Mdm4 p53 binding protein homolog (mouse); putative novel transcript	chr1	204485507	204677661	+	7.1	7.62	7.33	6.94	7.57	-1.32	0.0001	-1.18	0.001578	-1.18	0.000738
OTTHUMT00000097796	RP11-430C7.5	TC01001701.hg.1	novel transcript	chr1	204595903	204598840	+	3.88	3.99	3.59	3.23	3.84	-1.29	0.033275	1.22	0.100327	-1.19	0.100369
OTTHUMT00000089905	RP11-23I7.1	TC01001702.hg.1	putative novel transcript	chr1	204633000	204633741	+	4.98	5.19	5.12	4.51	4.61	-1.53	0.00015	-1.1	0.206512	1.42	0.000317
		TC01001703.hg.1		chr1	204697119	204697234	+	4.26	3.99	3.74	3.89	4.05	1.11	0.007146	1.43	0.012174	-1.24	0.000559
NM_001005388	NFASC	TC01001704.hg.1	neurofascin; neurofascin homolog (chicken)	chr1	204797779	204991950	+	8.02	5.52	4.72	4.38	4.68	-1.27	5e-06	9.82	3e-06	1.03	0.030976
NM_005076	CNTN2	TC01001705.hg.1	contactin 2 (axonal)	chr1	205012065	205047627	+	4.69	4.7	4.61	4.27	4.75	-1.27	0.000566	1.06	0.49477	-1.1	0.06054
NM_001242925	TMCC2	TC01001706.hg.1	transmembrane and coiled-coil domain family 2	chr1	205197038	205242471	+	5.32	5	4.77	4.35	4.67	-1.34	3.6e-05	1.47	0.000906	1.07	0.005299
NR_038425	LEMD1-AS1	TC01001707.hg.1	LEMD1 antisense RNA 1; novel transcript	chr1	205342380	205356568	+	4.21	4.13	3.9	3.89	4.88	-1.01	0.872081	1.24	0.016776	-1.97	0.000251
ENST00000442318	LOC284577	TC01001708.hg.1	uncharacterized LOC284577; novel transcript	chr1	205425057	205438152	+	4.36	4.35	4.31	3.67	4.06	-1.56	3.61e-07	1.03	0.972717	1.19	1.7e-05
		TC01001709.hg.1		chr1	205443271	205443343	+	6.96	6.97	6.68	5.08	6.28	-3.04	7e-06	1.22	0.163131	1.32	0.00047
NM_002596	CDK18	TC01001710.hg.1	cyclin-dependent kinase 18	chr1	205473684	205501921	+	5.64	5.37	6.08	6.42	6.31	1.26	0	-1.36	4.5e-05	-1.17	0
ENST00000517288	RNU2-19P	TC01001711.hg.1	RNA, U2 small nuclear 19, pseudogene	chr1	205535844	205535927	+	4.36	4.6	3.82	4.4	4.02	1.49	0.000179	1.45	0.007007	-1.14	0.012345
NM_181644	MFSD4	TC01001712.hg.1	major facilitator superfamily domain containing 4	chr1	205538013	205572046	+	4.97	5.12	4.61	4.7	4.75	1.06	0	1.28	0.000275	-1.11	0
ENST00000384035	RNU6-418P	TC01001713.hg.1	RNA, U6 small nuclear 418, pseudogene	chr1	205564169	205564275	+	5.51	6.12	5.87	4.89	6.56	-1.97	0.003073	-1.28	0.074284	-1.61	0.001877
		TC01001714.hg.1		chr1	205685228	205719310	+	5.18	5.17	4.78	3.85	5.16	-1.9	0.001588	1.32	0.0494	-1.3	0.067938
NR_046097	LOC284581	TC01001715.hg.1	uncharacterized LOC284581	chr1	205831207	205865215	+	6.48	6.14	5.95	6.4	6.58	1.37	0.009605	1.45	0.00085	-1.55	0.000114
OTTHUMT00000099672	RP4-681L3.2	TC01001716.hg.1	novel transcript	chr1	205904256	205904896	+	4.09	3.93	4.05	3.81	4.53	-1.18	0.074636	1.03	0.979165	-1.4	0.001346
NM_001123168	FAM72A	TC01001717.hg.1	family with sequence similarity 72, member A	chr1	206136916	206155151	+	11.43	11.32	10.99	11.94	10.16	1.93	0.000267	1.35	0.002741	1.78	1.4e-05
OTTHUMT00000087994	RP11-38J22.1	TC01001718.hg.1	putative novel transcript	chr1	206164084	206166270	+	4.53	4.86	3.93	4.33	4.48	1.32	0.064417	1.51	0.093869	-1.46	0.028783
NM_000707	AVPR1B	TC01001719.hg.1	arginine vasopressin receptor 1B	chr1	206223976	206231639	+	4.91	5.22	4.89	4.27	4.85	-1.54	2e-06	1.01	0.104736	1.03	0.153719
NM_001910	CTSE	TC01001720.hg.1	cathepsin E	chr1	206317459	206332104	+	4.96	4.87	4.94	5.1	5.01	1.12	0.010126	1.01	0.377509	-1.05	0.212772
NM_001042758	SRGAP2	TC01001721.hg.1	SLIT-ROBO Rho GTPase activating protein 2; SLIT-ROBO Rho GTPase activating protein 2D; SLIT-ROBO Rho GTPase activating protein 2B; SLIT-ROBO Rho GTPase activating protein 2C	chr1	206516198	206637783	+	10.66	11.04	9.65	10.64	9.54	1.98	3.3e-05	2.01	7.4e-05	1.08	0.026385
		TC01001722.hg.1		chr1	206576565	206577294	+	5.33	5.25	5.2	4.75	4.61	-1.36	0.000121	1.1	0.393329	1.5	2.18e-08
NM_001193321	IKBKE	TC01001723.hg.1	inhibitor of kappa light polypeptide gene enhancer in B-cells, kinase epsilon	chr1	206643586	206670223	+	6.02	7.45	9.14	7.82	9.53	-2.5	5e-06	-8.74	1.83e-07	-1.3	0.000859
NM_182663	RASSF5	TC01001724.hg.1	Ras association (RalGDS/AF-6) domain family member 5	chr1	206680879	206762616	+	6.03	5.77	8.3	9.08	8.7	1.72	0.000373	-4.83	5e-06	-1.32	0.005163
NM_001004023	DYRK3	TC01001725.hg.1	dual-specificity tyrosine-(Y)-phosphorylation regulated kinase 3	chr1	206808881	206857764	+	7.88	7.9	6.91	6.02	5.73	-1.85	0.000174	1.96	0.000135	2.27	5.6e-05
		TC01001726.hg.1		chr1	206855308	206855380	+	3.78	4.16	3.89	3.64	4.45	-1.19	0.028852	-1.08	0.347851	-1.47	0.013143
NM_004759	MAPKAPK2	TC01001727.hg.1	mitogen-activated protein kinase-activated protein kinase 2	chr1	206858289	206907630	+	10.13	10.01	8.94	7.9	8.76	-2.05	2.1e-05	2.28	6.3e-05	1.13	0.013077
NM_013371	IL19	TC01001728.hg.1	interleukin 19	chr1	206972215	207016326	+	3.89	4.19	3.97	3.76	4.23	-1.16	0.000893	-1.06	0.063981	-1.2	0.001053
NM_018724	IL20	TC01001729.hg.1	interleukin 20	chr1	207038699	207042568	+	4.66	5.19	4.61	4.35	4.69	-1.2	0.000404	1.04	0.185671	-1.06	0.016626
NM_001185156	IL24	TC01001730.hg.1	interleukin 24	chr1	207070788	207077484	+	4.41	4.41	3.96	3.79	3.98	-1.12	7.6e-05	1.37	1.8e-05	-1.02	0.059604
NM_001018053	PFKFB2	TC01001731.hg.1	6-phosphofructo-2-kinase/fructose-2,6-biphosphatase 2	chr1	207207761	207254369	+	7.33	6.16	8.11	8.26	8.27	1.11	0.14206	-1.72	0.000279	-1.11	0.121704
NM_000716	C4BPB	TC01001732.hg.1	complement component 4 binding protein, beta	chr1	207262187	207273338	+	5.16	5.15	4.65	4.45	4.64	-1.15	0.001198	1.42	0.000696	1.01	0.584629
NM_000715	C4BPA	TC01001733.hg.1	complement component 4 binding protein, alpha	chr1	207277511	207318317	+	4.37	4.66	4.56	4.33	4.86	-1.18	5.3e-05	-1.14	0.417656	-1.23	1.5e-05
OTTHUMT00000088206	RP11-164O23.7	TC01001734.hg.1	novel transcript	chr1	207352641	207357407	+	3.39	3.91	3.62	3.52	3.95	-1.07	0.157826	-1.17	0.214663	-1.26	0.002348
OTTHUMT00000088207	RP11-6J21.2	TC01001735.hg.1	novel transcript	chr1	207422412	207482466	+	3.93	3.86	4.14	3.59	3.88	-1.47	0.000381	-1.16	0.208295	1.2	0.008747
NM_000574	CD55	TC01001736.hg.1	CD55 molecule, decay accelerating factor for complement (Cromer blood group)	chr1	207494817	207534311	+	10.12	12.06	10.34	10.16	10.38	-1.14	0.002638	-1.17	0.002684	-1.03	0.806799
NM_001006658	CR2	TC01001737.hg.1	complement component (3d/Epstein Barr virus) receptor 2	chr1	207627575	207663240	+	4.22	4.52	4.38	4.73	4.59	1.27	0.00028	-1.11	0.082307	-1.15	0.002185
NM_000573	CR1	TC01001738.hg.1	complement component (3b/4b) receptor 1 (Knops blood group)	chr1	207669473	207815110	+	4.43	4.71	4.33	3.81	4.4	-1.43	2.4e-05	1.08	0.15995	-1.05	0.149302
		TC01001739.hg.1		chr1	207688630	207688688	+	4.9	5.28	6.45	5.75	6.89	-1.63	0.323409	-2.92	0.122906	-1.36	0.93605
NM_175710	CR1L	TC01001740.hg.1	complement component (3b/4b) receptor 1-like	chr1	207818458	207911885	+	4.48	4.44	4.31	3.96	4.47	-1.27	6e-06	1.12	0.066286	-1.12	0.000197
NM_002389	CD46	TC01001741.hg.1	CD46 molecule, complement regulatory protein	chr1	207925383	207968861	+	10.6	10.71	12.27	12.75	12.39	1.39	0.000803	-3.18	6e-06	-1.09	0.009003
NR_026817	LOC148696	TC01001742.hg.1	uncharacterized LOC148696	chr1	207991724	207995941	+	4.16	4.43	3.96	3.48	3.98	-1.4	0.000239	1.15	0.012099	-1.02	0.513188
OTTHUMT00000088025	RP11-459K23.2	TC01001743.hg.1	novel transcript	chr1	208902033	208906529	+	4.59	4.53	4.85	4.09	5.07	-1.68	0.004364	-1.2	0.469432	-1.16	0.043555
OTTHUMT00000088026	RP5-1051D14.1	TC01001744.hg.1	novel transcript	chr1	209145799	209148652	+	4.2	4.6	4.34	4.75	4.19	1.33	0.042033	-1.1	0.944407	1.11	0.076277
OTTHUMT00000088228	RP11-372M18.1	TC01001745.hg.1	novel transcript	chr1	209498801	209501877	+	4.74	4.9	4.47	4.2	4.59	-1.21	0.000727	1.2	0.001151	-1.08	0.021094
ENST00000443636	LOC101929476	TC01001746.hg.1	uncharacterized LOC101929476; novel transcript	chr1	209541007	209553035	+	4.76	5.18	4.97	4.67	4.83	-1.23	0.081529	-1.15	0.320067	1.1	0.550597
NM_001104548	MIR205HG	TC01001747.hg.1	MIR205 host gene (non-protein coding); microRNA 205	chr1	209602165	209606183	+	5.18	5.41	6.62	7.02	6.87	1.32	1.2e-05	-2.71	6e-06	-1.19	0.00015
NM_020439	CAMK1G	TC01001748.hg.1	calcium/calmodulin-dependent protein kinase IG	chr1	209757045	209787284	+	4.98	5.09	4.69	4.27	4.83	-1.34	4e-06	1.22	0.001246	-1.1	0.00021
NM_015714	G0S2	TC01001749.hg.1	G0/G1 switch 2; G0/G1switch 2	chr1	209848670	209849735	+	7.22	9.34	8.15	9.02	7.65	1.83	0.000234	-1.91	0.00329	1.42	0.000273
NM_001206741	HSD11B1	TC01001750.hg.1	hydroxysteroid (11-beta) dehydrogenase 1	chr1	209859510	209908295	+	4.67	11.4	4.35	4.2	4.34	-1.11	0.680211	1.25	0.048937	1	0.522185
NM_025228	TRAF3IP3	TC01001751.hg.1	TRAF3 interacting protein 3	chr1	209929377	209955668	+	4.54	4.88	4.55	4.34	4.66	-1.16	7.2e-05	-1.01	0.197377	-1.08	0.002571
NM_014388	DIEXF	TC01001752.hg.1	digestive organ expansion factor homolog (zebrafish)	chr1	210001312	210030910	+	8.93	9.14	10.18	10.26	10.06	1.06	0.065405	-2.37	4e-06	1.09	0.023783
NM_001146261	SYT14	TC01001753.hg.1	synaptotagmin XIV	chr1	210111519	210337636	+	8.3	5.35	5	5.6	4.91	1.51	0.000104	9.81	4.35e-07	1.07	0.021388
NM_019605	SERTAD4	TC01001754.hg.1	SERTA domain containing 4	chr1	210406144	210419976	+	5.31	5	6.08	6.35	6.43	1.21	0.001672	-1.7	5.7e-05	-1.28	0.000636
NM_001122834	HHAT	TC01001755.hg.1	hedgehog acyltransferase	chr1	210501596	210849638	+	5.51	4.93	4.96	4.78	4.94	-1.14	5e-06	1.46	0.000223	1.02	0.02115
		TC01001756.hg.1		chr1	211380389	211381286	+	12.3	11.72	11.39	11.43	11.56	1.02	0.943818	1.87	0.023761	-1.12	0.545018
NM_001136223	RCOR3	TC01001757.hg.1	REST corepressor 3	chr1	211432621	211489727	+	9.45	8.93	8.99	9.43	9.02	1.36	0.000297	1.37	0.000891	-1.02	0.685536
NM_001033910	TRAF5	TC01001758.hg.1	TNF receptor-associated factor 5	chr1	211499957	211548288	+	7.92	6.96	7.96	7.95	8.09	-1.01	0.831843	-1.03	0.92857	-1.1	0.080069
NR_026761	LINC00467	TC01001759.hg.1	long intergenic non-protein coding RNA 467; chromosome 1 open reading frame 97	chr1	211556097	211605878	+	7.69	7.42	6.44	6.79	6.35	1.27	0.001426	2.37	1.2e-05	1.06	0.130287
OTTHUMT00000099348	RP11-359E8.3	TC01001760.hg.1	putative novel transcript	chr1	211665597	211666259	+	4.32	4.51	4.37	3.76	4.67	-1.53	0.001135	-1.04	0.24912	-1.23	0.063716
OTTHUMT00000089836	RP11-354K1.2	TC01001761.hg.1	putative novel transcript	chr1	211809248	211816209	+	4.59	5.38	4.54	4.67	4.87	1.09	0.136679	1.04	0.517321	-1.26	0.006223
OTTHUMT00000089833	RP11-354K1.1	TC01001762.hg.1	novel transcript	chr1	211813037	211827923	+	4.17	4.56	3.96	3.56	4.15	-1.32	4e-06	1.16	0.035379	-1.14	0.000106
ENST00000415202	LOC91548	TC01001763.hg.1	uncharacterized LOC91548; novel transcript	chr1	211849104	211863445	+	4.81	4.71	4.48	4.18	4.33	-1.23	0.001823	1.26	0.013894	1.11	0.014584
		TC01001764.hg.1		chr1	211976359	211976446	+	4.42	4.86	4.46	3.78	4.51	-1.61	0.000337	-1.03	0.824835	-1.04	0.13379
OTTHUMT00000090157	RP11-552D8.1	TC01001765.hg.1	novel transcript	chr1	212003188	212027045	+	4.28	4.5	4.37	3.98	4.34	-1.31	0.002895	-1.07	0.32655	1.02	0.682297
		TC01001766.hg.1		chr1	212198903	212199024	+	5.01	5.32	4.94	4.7	4.67	-1.18	0.161184	1.05	0.537032	1.21	0.103549
NM_016448	DTL	TC01001767.hg.1	denticleless E3 ubiquitin protein ligase homolog (Drosophila); denticleless homolog (Drosophila)	chr1	212208919	212280742	+	13.11	13.12	12.63	12.54	12.61	-1.06	0.110737	1.39	0.000999	1.01	0.383999
NR_036068	MIR3122	TC01001768.hg.1	microRNA 3122	chr1	212250955	212251027	+	3.95	3.97	3.92	3.72	4.23	-1.15	0.038834	1.02	0.59902	-1.24	0.013745
		TC01001769.hg.1		chr1	212317865	212318301	+	4.19	3.74	4.64	3.72	4.66	-1.89	0.000339	-1.36	0.009195	-1.01	0.28777
OTTHUMT00000090178	RP11-15I11.2	TC01001770.hg.1	novel transcript	chr1	212341549	212363601	+	6.41	6.01	6.36	5.79	6.24	-1.48	0.001713	1.04	0.474736	1.08	0.079295
NM_001199756	PPP2R5A	TC01001771.hg.1	protein phosphatase 2, regulatory subunit B, alpha; protein phosphatase 2, regulatory subunit B', alpha isoform	chr1	212458782	212535205	+	8.94	8.54	9.45	9.26	9.39	-1.14	0.001664	-1.42	6.3e-05	1.04	0.0877
OTTHUMT00000099334	RP11-384C4.6	TC01001772.hg.1	putative novel transcript	chr1	212470790	212472921	+	4.42	4.63	4.81	4	5.05	-1.76	0.007841	-1.31	0.065809	-1.18	0.877843
NR_004389	SNORA16B	TC01001773.hg.1	small nucleolar RNA, H/ACA box 16B	chr1	212526158	212526292	+	6.95	5.75	7.25	6.52	7.56	-1.66	0.002522	-1.23	0.446172	-1.24	0.065621
OTTHUMT00000089294	RP11-384C4.2	TC01001774.hg.1	putative novel transcript	chr1	212530760	212531695	+	4.23	4.45	4.38	3.79	4.4	-1.51	0.01332	-1.11	0.495969	-1.01	0.744197
NM_013349	NENF	TC01001775.hg.1	neudesin neurotrophic factor; neuron derived neurotrophic factor	chr1	212606229	212619721	+	7.2	6.61	6.86	5.9	7.09	-1.95	0.000156	1.26	0.003678	-1.17	0.012919
ENST00000423842	LOC101929565	TC01001776.hg.1	uncharacterized LOC101929565; novel transcript	chr1	212719036	212729407	+	4.42	4.52	4.15	3.81	4.5	-1.26	0.040119	1.21	0.346452	-1.27	0.036285
NM_001030287	ATF3	TC01001777.hg.1	activating transcription factor 3	chr1	212738676	212794119	+	6.6	6.39	6.71	6.74	6.97	1.01	0.844887	-1.08	0.347933	-1.19	0.073643
NM_153606	FAM71A	TC01001778.hg.1	family with sequence similarity 71, member A	chr1	212797789	212800120	+	4.31	4.53	4.14	3.93	4.28	-1.15	1.6e-05	1.13	0.031834	-1.1	0.000136
ENST00000384760	RNU6-423P	TC01001779.hg.1	RNA, U6 small nuclear 423, pseudogene	chr1	212865606	212865709	+	4.28	5.11	4.58	4.12	4.73	-1.37	0.045587	-1.23	0.208398	-1.11	0.431506
NM_001042552	TATDN3	TC01001780.hg.1	TatD DNase domain containing 3	chr1	212965170	212990167	+	8.53	9.14	8.77	8.99	8.87	1.17	0.002989	-1.18	0.007552	-1.08	0.038834
NM_014053	FLVCR1	TC01001781.hg.1	feline leukemia virus subgroup C cellular receptor 1	chr1	213031597	213072705	+	9.92	8.69	9.24	9.78	8.96	1.45	2e-06	1.6	0.000632	1.21	3.2e-05
NM_001136474	VASH2	TC01001782.hg.1	vasohibin 2	chr1	213123862	213165379	+	6.33	5.83	5.5	5.44	5.5	-1.04	0	1.77	3e-06	-1	0
NM_001136138	RPS6KC1	TC01001783.hg.1	ribosomal protein S6 kinase, 52kDa, polypeptide 1	chr1	213224588	213448116	+	8.86	8.54	8.9	9.06	8.97	1.11	0.019204	-1.03	0.612329	-1.04	0.190903
OTTHUMT00000098642	RP11-554K11.2	TC01001784.hg.1	novel transcript	chr1	213665644	213719790	+	3.74	3.6	3.13	3.17	3.6	1.03	0.502199	1.52	0.069649	-1.38	0.126355
OTTHUMT00000098644	RP11-323I1.1	TC01001785.hg.1	novel transcript	chr1	213904759	213967930	+	3.47	4.06	3.61	3.72	3.75	1.08	0.565166	-1.1	0.148329	-1.1	0.362979
NR_046189	LINC00538	TC01001786.hg.1	long intergenic non-protein coding RNA 538	chr1	214098092	214099996	+	3.93	4.34	3.93	3.56	4.02	-1.29	0.186512	1	0.357734	-1.07	0.17905
OTTHUMT00000098641	PROX1-AS1	TC01001787.hg.1	novel transcript, antisense to PROX1	chr1	214139237	214159496	+	4.36	4.76	4.92	3.65	4.5	-2.42	0.000383	-1.48	0.054403	1.34	0.028402
NM_002763	PROX1	TC01001788.hg.1	prospero homeobox 1	chr1	214156524	214214853	+	4.31	4.59	4.67	4.73	4.94	1.04	0.296271	-1.28	0.014224	-1.21	0.004077
ENST00000443830	PROX1-IT1	TC01001789.hg.1	PROX1 intronic transcript 1 (non-protein coding)	chr1	214167446	214168426	+	4.82	4.29	4.19	3.98	4.37	-1.16	0.303268	1.54	0.033428	-1.13	0.247182
NM_020197	SMYD2	TC01001790.hg.1	SET and MYND domain containing 2	chr1	214454444	214510477	+	10.59	10.44	10.51	10.34	9.7	-1.13	0.000859	1.06	0.023614	1.75	2e-06
NM_016343	CENPF	TC01001791.hg.1	centromere protein F, 350/400kDa; centromere protein F, 350/400kDa (mitosin); centromere protein F, 350/400ka (mitosin)	chr1	214776532	214837931	+	12.93	12.75	12.65	12.39	12.37	-1.19	0.122561	1.22	0.014107	1.21	0.209938
NM_001017424	KCNK2	TC01001792.hg.1	potassium channel, subfamily K, member 2	chr1	215178885	215410436	+	4.44	4.61	4.46	4.08	4.52	-1.31	4.9e-05	-1.02	0.386844	-1.04	0.059601
NM_016121	KCTD3	TC01001793.hg.1	potassium channel tetramerization domain containing 3; potassium channel tetramerisation domain containing 3	chr1	215740735	215795149	+	9.93	10.57	11.47	11.65	11.84	1.14	0.003698	-2.91	1e-06	-1.3	0.000192
OTTHUMT00000089989	RP5-1111A8.3	TC01001794.hg.1	novel transcript	chr1	216059924	216074806	+	3.99	3.9	3.68	3.39	4.02	-1.22	0.114113	1.24	0.046129	-1.27	0.010549
OTTHUMT00000089987	RP11-22M7.2	TC01001795.hg.1	novel transcript	chr1	216245807	216260259	+	4.27	4.73	4.45	3.74	4.44	-1.63	4e-06	-1.13	0.164811	1.01	0.66004
OTTHUMT00000090015	RP5-1099E6.3	TC01001796.hg.1	novel transcript	chr1	216367393	216377708	+	3.82	3.96	3.79	3.8	3.67	1	0.376545	1.02	0.894823	1.09	0.165197
		TC01001797.hg.1		chr1	216825012	216825068	+	5.49	6.03	5.96	5.42	5.91	-1.45	0.033542	-1.38	0.118578	1.03	0.487436
OTTHUMT00000092432	RP11-361K17.2	TC01001798.hg.1	putative novel transcript (FLJ33578)	chr1	217665317	217667625	+	3.65	3.89	3.86	3.99	3.99	1.1	0.558394	-1.15	0.209746	-1.09	0.590823
NM_138796	SPATA17	TC01001799.hg.1	spermatogenesis associated 17	chr1	217804666	218045038	+	5.49	5.64	5.15	4.64	4.98	-1.43	0.000205	1.27	0.000817	1.12	0.017882
ENST00000431637	LINC00210	TC01001800.hg.1	long intergenic non-protein coding RNA 210	chr1	218066243	218094146	+	4.89	4.61	4.8	3.89	4.83	-1.87	3e-05	1.07	0.483959	-1.02	0.507748
OTTHUMT00000095285	RP11-152L7.1	TC01001801.hg.1	putative novel transcript	chr1	218205177	218207002	+	4.64	5.19	4.95	4.33	4.75	-1.54	0.008601	-1.24	0.155884	1.15	0.192612
ENST00000456026	LOC101929631	TC01001802.hg.1	uncharacterized LOC101929631; novel transcript (IMAGE:4831124)	chr1	218216847	218232482	+	5.62	5.58	5.77	4.75	6.05	-2.03	0.000373	-1.11	0.690812	-1.21	0.011824
ENST00000364623	RNU1-141P	TC01001803.hg.1	RNA, U1 small nuclear 141, pseudogene	chr1	218303137	218303294	+	4.53	5.01	4.81	4.64	5.28	-1.13	0.034064	-1.21	0.115245	-1.38	0.009279
NM_016052	RRP15	TC01001804.hg.1	ribosomal RNA processing 15 homolog (S. cerevisiae)	chr1	218458629	218511325	+	11.61	11.79	11.33	10.5	11.13	-1.78	2.6e-05	1.22	0.009991	1.15	0.00396
NM_001135599	TGFB2	TC01001805.hg.1	transforming growth factor, beta 2	chr1	218518676	218617961	+	12.32	11.56	11.27	11.34	11.64	1.05	0.292481	2.07	0.000169	-1.29	0.002735
ENST00000443836	C1orf143	TC01001806.hg.1	chromosome 1 open reading frame 143	chr1	218683438	218699320	+	5.3	5.47	5.27	4.75	5.01	-1.43	6e-06	1.02	0.710717	1.2	8.5e-05
NM_138794	LYPLAL1	TC01001807.hg.1	lysophospholipase-like 1	chr1	219347186	219386207	+	7.78	8.06	7.91	7.87	8	-1.02	0.671761	-1.09	0.220749	-1.06	0.038867
		TC01001808.hg.1		chr1	219563078	219563163	+	5.41	5.02	5.27	4.48	5.7	-1.72	0.000394	1.1	0.093799	-1.35	0.037451
OTTHUMT00000098808	RP11-95P13.2	TC01001809.hg.1	novel transcript	chr1	219730534	219731043	+	4.87	5.62	5.06	5.25	5.07	1.14	0.230243	-1.14	0.980012	-1.01	0.930133
		TC01001810.hg.1		chr1	219836719	219836809	+	5.79	5.96	5.95	5.82	5.84	-1.1	0.000667	-1.12	0.722985	1.07	0.004808
ENST00000516277	RNA5SP76	TC01001811.hg.1	RNA, 5S ribosomal pseudogene 76	chr1	219935131	219935217	+	4.36	4.26	4.22	3.64	4.22	-1.5	0.00926	1.1	0.414519	1.01	0.708213
NR_002753	RNU5F-1	TC01001812.hg.1	RNA, U5F small nuclear 1	chr1	220046619	220292777	+	5.51	5.55	6.67	4.13	7.09	-5.83	0.000756	-2.25	0.014568	-1.34	0.362708
		TC01001813.hg.1		chr1	220136028	220136206	+	4.7	4.53	4.47	3.84	4.02	-1.54	0.000186	1.18	0.019895	1.37	0.000731
NM_018060	IARS2	TC01001814.hg.1	isoleucyl-tRNA synthetase 2, mitochondrial	chr1	220267444	220321383	+	12.35	12.19	12.56	13.25	12.29	1.61	1e-06	-1.16	0.0395	1.21	5.6e-05
		TC01001816.hg.1		chr1	220310506	220310608	+	4.79	4.9	5.52	4.68	5.61	-1.78	0.019289	-1.66	0.045202	-1.07	0.48068
NM_018650	MARK1	TC01001817.hg.1	MAP/microtubule affinity-regulating kinase 1	chr1	220701568	220837803	+	7.49	5.47	4.91	3.98	4.59	-1.91	0.00012	6	4e-06	1.25	0.006568
NM_024709	C1orf115	TC01001818.hg.1	chromosome 1 open reading frame 115	chr1	220863187	220872499	+	4.72	4.32	3.84	3.52	3.68	-1.25	0.000764	1.84	0.000101	1.12	0.007435
NM_017898	2002-03-01	TC01001819.hg.1	mitochondrial amidoxime reducing component 2	chr1	220921567	220958150	+	7.46	5.69	7.62	7.95	7.79	1.26	0.000392	-1.12	0.089712	-1.13	0.0047
NM_022746	2001-03-01	TC01001820.hg.1	mitochondrial amidoxime reducing component 1	chr1	220960039	220987741	+	5.67	5.28	6.98	6.23	7.05	-1.69	0.000661	-2.48	0.000116	-1.05	0.500845
ENST00000408644	RNU6ATAC35P	TC01001821.hg.1	RNA, U6atac small nuclear 35, pseudogene	chr1	220999118	220999235	+	4.44	4.67	4.36	3.99	3.72	-1.29	0.055945	1.06	0.471764	1.55	0.007874
ENST00000431347	LINC01352	TC01001822.hg.1	long intergenic non-protein coding RNA 1352; novel transcript	chr1	221002597	221005771	+	4.01	4.34	4.33	3.89	4.54	-1.35	0.028486	-1.25	0.12701	-1.16	0.184459
NM_021958	HLX	TC01001823.hg.1	H2.0-like homeobox	chr1	221051699	221059124	+	5.77	5.27	4.56	4.06	4.07	-1.42	0.000157	2.31	7e-06	1.41	0.000166
OTTHUMT00000090308	RP11-103C3.1	TC01001824.hg.1	novel transcript	chr1	221681901	221684321	+	4.71	4.7	4.7	4.66	4.85	-1.03	0.777715	1.01	0.63357	-1.11	0.363202
OTTHUMT00000091111	RP11-400N13.2	TC01001825.hg.1	novel transcript	chr1	222139683	222158306	+	6.52	5.62	7.22	6.41	7.28	-1.75	1.36e-07	-1.63	0.019432	-1.05	0.004356
		TC01001826.hg.1		chr1	222186349	222186432	+	7.45	7.29	6.51	6.37	7.35	-1.1	0.465387	1.92	0.005915	-1.78	0.030444
		TC01001827.hg.1		chr1	222638347	222638419	+	4.05	4.62	5.65	4.93	5.92	-1.65	0.001615	-3.04	0.000133	-1.21	0.01471
ENST00000413074	TAF1A-AS1	TC01001828.hg.1	TAF1A antisense RNA 1; putative novel transcript	chr1	222763167	222766374	+	5.19	5.19	4.94	4.17	4.75	-1.71	0.000544	1.19	0.125562	1.14	0.033387
NM_198551	MIA3	TC01001829.hg.1	melanoma inhibitory activity family, member 3	chr1	222791428	222856105	+	10.73	10.74	10.16	10.9	10.43	1.68	6.2e-05	1.48	0.00023	-1.21	0.003056
NM_144695	BROX	TC01001830.hg.1	BRO1 domain and CAAX motif containing	chr1	222885895	222908538	+	12.67	11.58	12.45	12.66	12.11	1.16	0.001386	1.17	0.013187	1.26	0.000192
NM_207468	FAM177B	TC01001831.hg.1	family with sequence similarity 177, member B	chr1	222910549	222924147	+	4.92	5.28	5.12	4.52	5.15	-1.52	1.65e-08	-1.15	0.094332	-1.02	0.003568
OTTHUMT00000092152	RP11-452F19.3	TC01006340.hg.1	novel transcript	chr1	222988364	223010726	+	6.4	6.01	5.78	5.31	5.87	-1.39	3.2e-05	1.53	2.6e-05	-1.06	0.008439
ENST00000360254	DISP1	TC01006341.hg.1	dispatched homolog 1 (Drosophila)	chr1	223045613	223179337	+	7.22	7.12	5.92	5.43	6.01	-1.4	0.002338	2.46	0.000201	-1.07	0.249416
OTTHUMT00000092590	RP11-239E10.2	TC01001833.hg.1	putative novel transcript	chr1	223317391	223318296	+	3.66	3.65	3.71	3.41	3.58	-1.23	0.004592	-1.03	0.165851	1.09	0.038983
OTTHUMT00000092591	RP11-239E10.3	TC01001834.hg.1	putative novel transcript	chr1	223354486	223361496	+	4.68	4.91	4.82	4.69	4.68	-1.1	0.100795	-1.11	0.321882	1.1	0.101824
ENST00000515980	RNU4-57P	TC01001835.hg.1	RNA, U4 small nuclear 57, pseudogene	chr1	223547164	223547266	+	4.59	5.16	4.81	3.98	5.18	-1.78	1.2e-05	-1.17	0.06454	-1.29	0.000325
NM_152610	CCDC185	TC01001836.hg.1	coiled-coil domain containing 185; chromosome 1 open reading frame 65	chr1	223566715	223568812	+	5.84	5.87	5.11	4.9	5.16	-1.16	0.008329	1.65	0.040444	-1.03	0.45167
ENST00000391096	RNU6-1248P	TC01001837.hg.1	RNA, U6 small nuclear 1248, pseudogene	chr1	223877753	223877816	+	11.57	10.18	11.27	9.25	11.12	-4.08	3.1e-05	1.22	0.390727	1.11	0.454243
NM_001146068	CAPN2	TC01001838.hg.1	calpain 2, (m/II) large subunit	chr1	223889295	223963720	+	12.51	12.61	12.94	13.26	12.81	1.25	0.000212	-1.35	0.000368	1.1	0.01167
OTTHUMT00000091227	RP11-504P24.4	TC01001839.hg.1	novel transcript	chr1	224183659	224197818	+	8.23	8	7.93	7.34	7.77	-1.51	2e-05	1.23	0.007153	1.12	0.091496
ENST00000540997	LOC100287497	TC01001840.hg.1	uncharacterized LOC100287497	chr1	224196429	224198309	+	7.24	6.47	7.42	6.26	7.26	-2.24	0.001993	-1.13	0.796525	1.11	0.994759
NM_001136115	FBXO28	TC01001841.hg.1	F-box protein 28	chr1	224301789	224349749	+	10.52	10.37	11.85	11.73	11.66	-1.09	0.007237	-2.52	1.6e-05	1.14	0.001473
NM_003676	DEGS1	TC01001842.hg.1	delta(4)-desaturase, sphingolipid 1; degenerative spermatocyte homolog 1, lipid desaturase (Drosophila)	chr1	224363458	224381143	+	11.7	11.83	11.5	11.29	11.34	-1.15	0.000334	1.16	0.007346	1.11	0.000943
		TC01001843.hg.1		chr1	224367343	224367469	+	4.18	4.58	4.04	3.91	3.8	-1.09	0.265492	1.11	0.164522	1.17	0.054468
ENST00000420350	LOC101927164	TC01001844.hg.1	uncharacterized LOC101927164; novel transcript	chr1	224407315	224415745	+	4.33	4.55	4.18	4.28	4.66	1.07	0.008117	1.11	0.183587	-1.39	3.6e-05
ENST00000384160	RNU6-1008P	TC01001845.hg.1	RNA, U6 small nuclear 1008, pseudogene	chr1	224493082	224493185	+	5.02	4.91	4.76	5.68	5.19	1.89	0.006539	1.19	0.296268	-1.35	0.125489
		TC01001846.hg.1		chr1	224524493	224524591	+	3.65	4.03	3.61	3.42	3.66	-1.14	0.082906	1.03	0.399345	-1.03	0.556583
NM_014184	CNIH4	TC01001847.hg.1	cornichon family AMPA receptor auxiliary protein 4; cornichon homolog 4 (Drosophila)	chr1	224544552	224567161	+	9.22	8.99	9.11	8.62	9.47	-1.4	0.000285	1.08	0.28383	-1.28	0.002051
NM_152495	CNIH3	TC01001848.hg.1	cornichon family AMPA receptor auxiliary protein 3; cornichon homolog 3 (Drosophila)	chr1	224622362	224928251	+	4.91	4.99	4.85	4.45	4.94	-1.32	0	1.04	0.007468	-1.06	0
		TC01001849.hg.1		chr1	224910169	224910243	+	5.73	5.3	5.34	4.04	5.46	-2.46	0.00058	1.31	0.048456	-1.09	0.353319
OTTHUMT00000092017	RP11-449J1.1	TC01001850.hg.1	novel transcript	chr1	224954602	224961043	+	4.35	4.98	4.28	3.83	4.16	-1.36	0.014791	1.05	0.603857	1.09	0.348504
NM_001145154	DNAH14	TC01001851.hg.1	dynein, axonemal, heavy chain 14	chr1	225083964	225586996	+	4.74	4.87	4.39	3.89	4.29	-1.41	1.2e-05	1.28	0.000158	1.07	0.003757
		TC01001852.hg.1		chr1	225600404	225602040	+	4.05	4.62	4.32	4.99	4.14	1.59	0.002113	-1.21	0.040878	1.14	0.129854
OTTHUMT00000092057	RP11-145A3.1	TC01001853.hg.1	novel transcript	chr1	225888306	225939945	+	4.78	5.03	4.35	3.59	3.86	-1.69	0.000541	1.35	0.100535	1.41	0.002506
ENST00000411374	RNU6-1304P	TC01001854.hg.1	RNA, U6 small nuclear 1304, pseudogene	chr1	225928977	225929084	+	7.68	7.49	8.63	5.82	8.81	-6.98	4.74e-08	-1.92	0.000432	-1.14	0.099983
NM_001130440	SRP9	TC01001855.hg.1	signal recognition particle 9kDa	chr1	225965515	225978168	+	12.18	12.18	12.2	12.2	12.18	-1	0.466907	-1.01	0.510921	1.02	0.476365
NM_000120	EPHX1	TC01001856.hg.1	epoxide hydrolase 1, microsomal (xenobiotic)	chr1	225997794	226033262	+	9.89	10.07	10.4	10.4	10.45	1	0.557249	-1.42	0.006384	-1.04	0.535006
NM_002107	H3F3A	TC01001857.hg.1	H3 histone, family 3A; H3 histone, family 3B (H3.3B); H3 histone, family 3A, pseudogene 4	chr1	226249552	226259703	+	11.2	10.85	11.17	11.06	11.66	-1.08	0.00939	1.02	0.93804	-1.41	1.7e-05
OTTHUMT00000099052	RP11-396C23.2	TC01001858.hg.1	novel transcript	chr1	226271656	226277994	+	6.21	5.79	5.61	5.54	5.54	-1.04	0.634731	1.52	0.010952	1.05	0.6048
OTTHUMT00000099050	RP11-275I14.4	TC01001859.hg.1	novel transcript	chr1	226335704	226342772	+	4.26	4.55	4.04	4.1	3.79	1.04	0.743787	1.16	0.081652	1.19	0.001277
NM_031944	MIXL1	TC01001860.hg.1	Mix paired-like homeobox; Mix1 homeobox-like 1 (Xenopus laevis)	chr1	226411319	226414785	+	5.39	4.93	4.48	4.3	4.06	-1.13	0.012093	1.88	0.000417	1.34	0.000469
		TC01001861.hg.1		chr1	226491963	226492064	+	4.55	5.01	5.3	5.13	5.52	-1.13	0.099868	-1.68	0.008078	-1.16	0.22865
ENST00000411350	RN7SKP165	TC01001862.hg.1	RNA, 7SK small nuclear pseudogene 165	chr1	226633638	226633993	+	5.19	4.51	4.43	4.04	4.26	-1.31	0.009949	1.69	0.088013	1.12	0.136138
NM_001003665	C1orf95	TC01001863.hg.1	chromosome 1 open reading frame 95	chr1	226736501	226796915	+	6.11	6.48	6.59	6.33	6.72	-1.2	0.064307	-1.39	0.025319	-1.1	0.370776
ENST00000453525	ITPKB-AS1	TC01001864.hg.1	ITPKB antisense RNA 1; novel transcript	chr1	226856598	226864046	+	5.56	6.25	5.76	5.44	6.06	-1.24	0.005664	-1.15	0.112317	-1.23	0.002159
NM_000447	PSEN2	TC01001865.hg.1	presenilin 2; presenilin 2 (Alzheimer disease 4)	chr1	227057885	227083806	+	7.13	6.69	7.12	6.7	7.46	-1.34	5e-06	1.01	0.716765	-1.26	1e-05
NM_020247	ADCK3	TC01001866.hg.1	aarF domain containing kinase 3	chr1	227084589	227175246	+	6.92	6.37	6.68	6.3	6.56	-1.3	1e-06	1.18	0.022533	1.08	0.000136
OTTHUMT00000091708	RP5-1087E8.3	TC01001867.hg.1	putative novel transcript	chr1	227179841	227180907	+	5.41	5.85	5.33	5.05	5.47	-1.22	0.000458	1.06	0.151894	-1.1	0.018433
OTTHUMT00000091707	RP11-1B20.1	TC01001868.hg.1	putative novel transcript	chr1	227366034	227371145	+	4.47	4.33	4.2	3.59	4.24	-1.53	0.00165	1.2	0.25328	-1.02	0.752081
OTTHUMT00000091688	CTD-2090I13.1	TC01001869.hg.1	novel transcript	chr1	227581292	227618736	+	4.6	5.16	4.58	4.69	5.05	1.07	0.615978	1.01	0.996116	-1.38	0.027942
ENST00000365394	RNA5SP77	TC01001870.hg.1	RNA, 5S ribosomal pseudogene 77	chr1	227748882	227749001	+	9.77	8.43	11.73	4.61	11.49	-138.83	5.31e-11	-3.9	0.000577	1.18	0.005871
NM_178549	ZNF678	TC01001871.hg.1	zinc finger protein 678	chr1	227751220	227910352	+	7.36	7.25	7.36	6.81	7.66	-1.47	0.003094	1	0.873824	-1.24	0.032265
NM_053052	SNAP47	TC01001872.hg.1	synaptosomal-associated protein, 47kDa; uncharacterized LOC100130093	chr1	227916240	227968932	+	6.65	6.32	6.54	5.81	6.33	-1.65	1.5e-05	1.09	0.031261	1.15	0.002633
ENST00000413347	SNAP47-AS1	TC01001873.hg.1	SNAP47 antisense RNA 1; novel transcript, antisense to SNAP47	chr1	227931532	227934892	+	4.19	4.56	4.1	3.75	3.44	-1.28	0.065145	1.06	0.187914	1.58	0.00667
NM_183062	PRSS38	TC01001874.hg.1	protease, serine, 38	chr1	228003346	228034171	+	3.78	3.87	3.81	3.48	4.18	-1.26	7e-06	-1.02	0.412723	-1.3	4e-06
		TC01001875.hg.1		chr1	228155294	228155325	+	15.41	16.11	15.16	16	15.1	1.79	0.000916	1.19	0.645484	1.04	0.896646
DQ599768	LINC01061	TC01001876.hg.1	long intergenic non-protein coding RNA 1061	chr1	228155356	228155417	+	15.54	16.25	15.45	16.37	15.3	1.89	0.000857	1.07	0.755427	1.11	0.446877
		TC01001877.hg.1		chr1	228156486	228156575	+	13.55	14.66	13.75	14.49	13.61	1.67	0.003259	-1.14	0.330191	1.1	0.847805
		TC01001878.hg.1		chr1	228156673	228156704	+	9.05	9.5	8.09	9.8	7.59	3.28	0.002043	1.95	0.009638	1.41	0.238342
		TC01001879.hg.1		chr1	228157023	228157062	+	12.27	12.11	11.57	12.49	11.49	1.9	0.007919	1.63	0.016348	1.06	0.800269
		TC01001880.hg.1		chr1	228157173	228157203	+	11.51	12.14	10.93	12.5	10.65	2.96	0.001296	1.49	0.056023	1.22	0.497393
		TC01001881.hg.1		chr1	228160065	228160098	+	10.22	9.77	10.3	10.81	10.35	1.43	0.007931	-1.06	0.304447	-1.04	0.545725
		TC01001882.hg.1		chr1	228160169	228160213	+	6.26	7.32	6.88	7.16	6.44	1.21	0.006099	-1.54	0.02286	1.36	0.000952
NM_033131	WNT3A	TC01001883.hg.1	wingless-type MMTV integration site family, member 3A	chr1	228194723	228248972	+	5.3	5.33	4.97	4.63	5.01	-1.26	1.78e-07	1.26	0.007174	-1.03	0.00202
NM_001024226	ARF1	TC01001884.hg.1	ADP-ribosylation factor 1; microRNA 3620	chr1	228270361	228286913	+	12.73	13.04	12.79	12.52	12.48	-1.21	1.2e-05	-1.04	0.421959	1.24	7e-06
NM_000858	GUK1	TC01001885.hg.1	guanylate kinase 1	chr1	228327663	228336685	+	7.53	7.66	7.01	6.76	7	-1.19	0.002739	1.44	0.000495	1	0.320175
NM_020435	GJC2	TC01001886.hg.1	gap junction protein, gamma 2, 47kDa	chr1	228337415	228347527	+	6.18	6.4	6.01	5.55	6.25	-1.37	1.9e-05	1.13	0.071789	-1.19	7.2e-05
NM_001010867	IBA57	TC01001887.hg.1	IBA57, iron-sulfur cluster assembly homolog (S. cerevisiae)	chr1	228353429	228369958	+	5.05	4.93	5.15	4.72	5.65	-1.35	3.4e-07	-1.07	0.00212	-1.42	1.9e-07
NM_001098623	OBSCN	TC01001888.hg.1	obscurin, cytoskeletal calmodulin and titin-interacting RhoGEF	chr1	228395831	228566575	+	5.34	5.41	5.19	4.74	5.24	-1.37	1.11e-07	1.11	0.002697	-1.03	0.000997
		TC01001889.hg.1		chr1	228454507	228455299	+	5.46	5.71	5.4	4.79	5.34	-1.52	0.009971	1.05	0.588432	1.04	0.868613
BC114461	OBSCN	TC01001890.hg.1	obscurin, cytoskeletal calmodulin and titin-interacting RhoGEF	chr1	228455774	228457361	+	4.18	4.72	4.25	3.72	4.53	-1.45	0.006771	-1.06	0.34347	-1.21	0.059395
		TC01001891.hg.1		chr1	228544748	228546097	+	4.98	5.34	4.47	3.89	4.26	-1.5	0.012367	1.42	0.014956	1.16	0.313495
OTTHUMT00000096442	RP11-245P10.4	TC01001892.hg.1	novel transcript	chr1	228595082	228597395	+	4.8	4.91	4.33	3.68	4.79	-1.57	0.000503	1.39	0.044763	-1.37	0.001446
NM_175055	HIST3H2BB	TC01001893.hg.1	histone cluster 3, H2bb	chr1	228645808	228648171	+	7.59	7.3	7.74	6.37	7.2	-2.6	3e-06	-1.12	0.10176	1.46	0.00032
NR_039812	MIR4666A	TC01001894.hg.1	microRNA 4666a	chr1	228649775	228649853	+	4.69	4.96	4.12	4.17	4.47	1.03	0.564692	1.48	0.012165	-1.27	0.077234
NM_001010858	RNF187	TC01001895.hg.1	ring finger protein 187	chr1	228674762	228683889	+	9.45	9.03	8.69	7.76	8.74	-1.91	1.3e-05	1.69	0.000302	-1.03	0.365787
ENST00000365186	RNA5SP19	TC01001896.hg.1	RNA, 5S ribosomal pseudogene 19	chr1	228743494	228743602	+	8.77	6.06	9.57	5.32	11.13	-19	1.3e-05	-1.74	0.015926	-2.96	0.003166
NR_002834	DUSP5P1	TC01006342.hg.1	dual specificity phosphatase 5 pseudogene 1	chr1	228780394	228788159	+	4.5	4.81	5.36	5.83	5.8	1.38	0.008383	-1.81	0.004658	-1.36	0.01024
NM_021205	RHOU	TC01006343.hg.1	ras homolog family member U; ras homolog gene family, member U	chr1	228870824	228882416	+	5.41	5.66	5.78	5.41	6.66	-1.3	0.001126	-1.3	0.004989	-1.84	3.9e-05
		TC01001898.hg.1		chr1	228788183	228788307	+	4.86	4.94	5.52	6.26	6.21	1.67	0.000104	-1.59	0.01099	-1.61	0.000139
ENST00000323223	TMEM78	TC01001899.hg.1	transmembrane protein 78	chr1	229385383	229387557	+	3.6	4.06	3.36	3.42	3.42	1.04	0.674521	1.18	0.265347	-1.04	0.686537
NM_004578	RAB4A	TC01001900.hg.1	RAB4A, member RAS oncogene family; S-phase response (cyclin related)	chr1	229406822	229441641	+	8.41	8.91	8.38	9.03	8.8	1.56	0.000721	1.02	0.431903	-1.33	0.004412
OTTHUMT00000091838	RP4-803J11.2	TC01001901.hg.1	novel transcript	chr1	229455150	229458834	+	5.33	5.2	4.71	4.63	5.29	-1.06	0.222259	1.53	0.001272	-1.49	0.000505
ENST00000516697	RNU6-180P	TC01001902.hg.1	RNA, U6 small nuclear 180, pseudogene	chr1	229518875	229518935	+	8.86	7.29	8.78	6.48	9.16	-4.9	5.3e-05	1.06	0.711072	-1.31	0.004906
OTTHUMT00000095236	RP4-613A2.1	TC01001903.hg.1	putative novel transcript	chr1	229644248	229650019	+	5.08	4.97	4.61	4.24	4.61	-1.29	0.002992	1.38	0.023273	-1	0.858768
ENST00000364622	RNA5SP78	TC01001904.hg.1	RNA, 5S ribosomal pseudogene 78	chr1	229685652	229685769	+	4.9	4.96	5	3.44	4.71	-2.95	1e-06	-1.07	0.271819	1.22	0.000895
NM_014777	URB2	TC01001905.hg.1	URB2 ribosome biogenesis 2 homolog (S. cerevisiae)	chr1	229761981	229795946	+	7.86	8.44	8.33	7.48	8.32	-1.8	9e-06	-1.39	0.001121	1.01	0.80533
ENST00000445339	LOC101927532	TC01001906.hg.1	uncharacterized LOC101927532; putative novel transcript	chr1	230138477	230142909	+	4.73	4.8	4.66	4.17	5.98	-1.41	5.58e-07	1.05	0.746659	-2.48	1.01e-08
NM_004481	GALNT2	TC01001907.hg.1	polypeptide N-acetylgalactosaminyltransferase 2; UDP-N-acetyl-alpha-D-galactosamine:polypeptide N-acetylgalactosaminyltransferase 2 (GalNAc-T2)	chr1	230193536	230417875	+	12.37	12.21	12.22	12.34	12.17	1.09	0.028067	1.11	0.011093	1.03	0.70407
ENST00000412647	LOC101927553	TC01001908.hg.1	uncharacterized LOC101927553; novel transcript	chr1	230728406	230731329	+	4.21	4.12	4.29	4.55	4.49	1.2	0.030368	-1.05	0.956661	-1.15	0.09109
NM_001145036	COG2	TC01001909.hg.1	component of oligomeric golgi complex 2	chr1	230778202	230829731	+	7.4	7.96	8.06	8.26	8.2	1.14	0.057407	-1.58	0.000625	-1.1	0.1441
NM_006615	CAPN9	TC01001910.hg.1	calpain 9	chr1	230883130	230937749	+	4.35	4.49	4.22	3.98	4.47	-1.19	0.002996	1.09	0.453295	-1.19	0.011382
ENST00000365193	RNA5SP79	TC01001911.hg.1	RNA, 5S ribosomal pseudogene 79	chr1	230955996	230956104	+	5.03	4.72	4.86	3.33	4.48	-2.89	6e-06	1.12	0.060461	1.3	0.001406
ENST00000439341	LOC101927604	TC01001912.hg.1	uncharacterized LOC101927604; novel transcript	chr1	231010592	231014761	+	4.49	4.21	3.96	3.8	4.31	-1.12	0.048098	1.45	0.002883	-1.28	0.00443
NM_022786	ARV1	TC01001913.hg.1	ARV1 homolog (S. cerevisiae)	chr1	231114727	231136479	+	8.21	8.28	8.13	8.36	8.45	1.17	0.005492	1.06	0.092883	-1.24	0.000336
NM_001004342	TRIM67	TC01001914.hg.1	tripartite motif containing 67; tripartite motif-containing 67	chr1	231297858	231357314	+	5	5.01	4.93	4.81	5.06	-1.09	0	1.05	0.045302	-1.09	0
NM_014236	GNPAT	TC01001915.hg.1	glyceronephosphate O-acyltransferase	chr1	231376919	231413719	+	11.64	12.05	11.85	12.21	11.65	1.29	6.3e-05	-1.16	0.001156	1.15	0.00015
NM_001010984	SPRTN	TC01001916.hg.1	SprT-like N-terminal domain	chr1	231472850	231490769	+	7.32	7.06	7.23	6.42	7.57	-1.75	1e-06	1.07	0.023261	-1.27	4.3e-05
NM_001012957	DISC1	TC01001917.hg.1	disrupted in schizophrenia 1; translin-associated factor X; TSNAX-DISC1 readthrough (NMD candidate)	chr1	231664287	232177019	+	5.4	5.34	5.37	5.31	5.59	-1.04	0.001686	1.02	0.119181	-1.16	9e-06
ENST00000411054	RNU5A-5P	TC01001918.hg.1	RNA, U5A small nuclear 5, pseudogene	chr1	231806381	231806496	+	4.77	4.5	4.42	3.77	4.81	-1.57	0.018687	1.27	0.058653	-1.31	0.018073
ENST00000456782	DISC1-IT1	TC01001919.hg.1	DISC1 intronic transcript 1 (non-protein coding); long intergenic non-protein coding RNA 582	chr1	232061580	232080979	+	5.31	5.15	5.68	5.71	5.87	1.01	0.962951	-1.3	0.100754	-1.13	0.289153
		TC01001920.hg.1		chr1	232096779	232100003	+	3.42	3.49	3.68	3.62	4.08	-1.04	0.185892	-1.2	0.032034	-1.33	0.027453
OTTHUMT00000092379	RP5-865N13.2	TC01001921.hg.1	novel transcript	chr1	232295837	232321389	+	4.26	4.4	4.3	4.01	4.22	-1.22	0.003851	-1.03	0.166123	1.06	0.25125
		TC01001922.hg.1		chr1	232447238	232448857	+	3.81	3.99	3.87	3.33	4.23	-1.45	0.000409	-1.04	0.94854	-1.28	0.000938
ENST00000459179	RNU6-1211P	TC01001923.hg.1	RNA, U6 small nuclear 1211, pseudogene	chr1	232835950	232836054	+	4.8	4.53	4.63	4.35	5.01	-1.22	0.003525	1.12	0.763166	-1.3	0.001452
OTTHUMT00000092332	RP11-66A2.1	TC01001924.hg.1	putative novel transcript	chr1	232853817	232857996	+	4.07	4.37	4.21	4.02	3.7	-1.14	0.81767	-1.1	0.853163	1.42	0.062
NM_019090	MAP10	TC01001925.hg.1	microtubule-associated protein 10	chr1	232940638	232946092	+	4.65	4.98	4.53	4.43	4.16	-1.07	0.000632	1.09	0.008014	1.29	4e-06
NM_032324	NTPCR	TC01001926.hg.1	nucleoside-triphosphatase, cancer-related	chr1	233086351	233114548	+	7.14	7.26	7.03	7.11	7.19	1.06	0.125587	1.08	0.097341	-1.12	0.02042
NM_032435	KIAA1804	TC01001927.hg.1	mixed lineage kinase 4; Mitogen-activated protein kinase kinase kinase (MLK4)	chr1	233463514	233520894	+	7.32	7.25	9.12	9.5	9.02	1.3	0.001988	-3.48	1.7e-05	1.07	0.61637
NM_002245	KCNK1	TC01001928.hg.1	potassium channel, subfamily K, member 1	chr1	233749750	233808258	+	5.83	5.63	6.91	6.38	6.88	-1.44	0.000336	-2.13	0.000134	1.03	0.450747
NR_039625	MIR4427	TC01001929.hg.1	microRNA 4427	chr1	233759898	233759965	+	3.45	3.45	4.16	3.3	5.29	-1.8	0.011767	-1.64	0.021007	-2.19	0.026684
NM_173508	SLC35F3	TC01001930.hg.1	solute carrier family 35, member F3	chr1	234040679	234460262	+	7.95	8.36	4.64	4.11	4.48	-1.44	0.011202	9.94	1e-05	1.12	0.23927
OTTHUMT00000098990	RP4-799P18.4	TC01001931.hg.1	novel transcript	chr1	234397452	234410211	+	4.91	5.11	4.64	3.78	4.1	-1.81	0.022751	1.21	0.080409	1.45	0.135319
NR_039818	MIR4671	TC01001932.hg.1	microRNA 4671	chr1	234442213	234442285	+	2.64	3.02	2.6	2.64	2.66	1.03	0.000947	1.03	0.055928	-1.04	0.000184
OTTHUMT00000092611	RP5-827C21.2	TC01001933.hg.1	putative novel transcript	chr1	234492752	234501574	+	5.42	6.46	5.06	4.86	5.93	-1.15	0.07148	1.28	0.080566	-1.83	0.00072
NM_001012985	COA6	TC01001934.hg.1	cytochrome c oxidase assembly factor 6 homolog (S. cerevisiae)	chr1	234509202	234519795	+	7.86	9.28	8.8	8.64	9.36	-1.12	0.251671	-1.91	0.005216	-1.47	0.000904
OTTHUMT00000092698	RP5-855F14.2	TC01001935.hg.1	putative novel transcript	chr1	234701044	234705834	+	3.86	4.31	3.85	3.51	3.84	-1.27	0.009777	1.01	0.749284	1.01	0.288363
		TC01001936.hg.1		chr1	234729021	234729148	+	4.06	4.02	3.93	3.49	3.95	-1.35	0.021556	1.1	0.228887	-1.02	0.280882
OTTHUMT00000092699	RP4-781K5.2	TC01001937.hg.1	novel transcript	chr1	234742754	234745229	+	7.03	7.21	7.89	7.34	8.01	-1.47	0.001685	-1.81	0.01075	-1.08	0.59052
NR_033927	LINC00184	TC01001938.hg.1	long intergenic non-protein coding RNA 184; non-protein coding RNA 184	chr1	234765057	234770526	+	4.07	4.18	4.27	3.72	4.21	-1.46	0.001532	-1.15	0.441557	1.04	0.449446
ENST00000417805	LOC101927787	TC01001939.hg.1	uncharacterized LOC101927787; uncharacterized LOC148638; novel transcript	chr1	234782035	234818922	+	4.21	4.46	4.64	4.69	4.93	1.04	0.732055	-1.35	0.003795	-1.22	0.061494
OTTHUMT00000092805	RP4-781K5.7	TC01001940.hg.1	novel transcript	chr1	234845005	234855723	+	5.03	5.2	4.85	4.08	4.61	-1.71	5.96e-10	1.14	0.091751	1.18	6.6e-08
NR_038856	LINC01132	TC01001941.hg.1	long intergenic non-protein coding RNA 1132; novel transcript	chr1	234859789	234867390	+	4.19	4.61	4.83	4.84	5.05	1.01	0.32588	-1.56	0.004351	-1.17	0.007947
ENST00000364768	RNY4P16	TC01001942.hg.1	RNA, Ro-associated Y4 pseudogene 16	chr1	234973720	234973820	+	5.8	5.94	5.75	5.47	5.9	-1.22	0.010777	1.04	0.979599	-1.11	0.139638
OTTHUMT00000092803	RP11-443B7.2	TC01001943.hg.1	putative novel transcript	chr1	235092978	235095736	+	4.05	3.95	3.79	4.12	4.12	1.26	0.030454	1.2	0.058234	-1.26	0.030016
NM_001037277	GGPS1	TC01001944.hg.1	geranylgeranyl diphosphate synthase 1	chr1	235490665	235507847	+	7.97	8.08	8.09	8.25	8.43	1.12	3e-06	-1.08	0.023892	-1.27	8.32e-12
NM_001079515	TBCE	TC01001945.hg.1	tubulin folding cofactor E; novel transcript	chr1	235530675	235612283	+	10.14	9.83	9.08	8.84	9.22	-1.18	0.01038	2.09	5.9e-05	-1.1	0.026575
		TC01001946.hg.1		chr1	235712455	235714587	+	4.04	4.52	3.88	3.64	3.44	-1.18	0.04236	1.12	0.241095	1.36	0.01192
ENST00000384076	RNU6-968P	TC01001947.hg.1	RNA, U6 small nuclear 968, pseudogene	chr1	236078715	236078821	+	8.56	7.41	8.69	6.91	8.52	-3.44	1.43e-07	-1.09	0.228361	1.13	0.002467
		TC01001948.hg.1		chr1	236223977	236224072	+	4.39	4.9	4.63	4.48	4.62	-1.11	0.393378	-1.18	0.168599	1	0.87827
		TC01001949.hg.1		chr1	236227660	236229779	+	4.03	4.09	3.22	3.18	3.58	-1.03	0.586175	1.76	0.001631	-1.28	0.003563
NM_003272	GPR137B	TC01001950.hg.1	G protein-coupled receptor 137B	chr1	236305832	236385165	+	9.15	8.2	8.76	9.94	8.64	2.26	0.000106	1.31	0.011936	1.09	0.156428
ENST00000410718	RNU2-70P	TC01001951.hg.1	RNA, U2 small nuclear 70, pseudogene	chr1	236431080	236431258	+	8.18	6.98	7.28	5.97	7.28	-2.48	6e-06	1.87	0.002345	-1	0.810696
		TC01001952.hg.1		chr1	236464280	236464351	+	4.41	5.45	4.04	3.79	4.29	-1.19	0.245462	1.29	0.097961	-1.19	0.196976
NM_080738	EDARADD	TC01001953.hg.1	EDAR-associated death domain	chr1	236511562	236648026	+	6.92	5.25	4.56	3.92	4.55	-1.56	0.002492	5.15	4.6e-05	1.01	0.926255
NM_006499	LGALS8	TC01001954.hg.1	lectin, galactoside-binding, soluble, 8	chr1	236681300	236716281	+	10.09	10.15	10.58	11.34	10.61	1.7	9e-06	-1.4	0.000191	-1.03	0.07676
NM_001103	ACTN2	TC01001955.hg.1	actinin, alpha 2	chr1	236849754	236927931	+	4.8	4.68	4.34	3.99	4.48	-1.27	4e-06	1.38	0.000231	-1.1	0.000178
NM_000254	MTR	TC01001956.hg.1	5-methyltetrahydrofolate-homocysteine methyltransferase	chr1	236958581	237067281	+	11.6	10.92	10.68	10.97	10.56	1.23	0.00021	1.9	1.4e-05	1.08	0.010668
NM_001035	RYR2	TC01001957.hg.1	ryanodine receptor 2 (cardiac)	chr1	237205505	238129359	+	4.47	4.64	4.49	4.41	4.66	-1.06	8e-06	-1.02	0.268579	-1.12	6.21e-07
ENST00000516587	RN7SKP195	TC01001958.hg.1	RNA, 7SK small nuclear pseudogene 195	chr1	237284107	237284409	+	3.84	4.38	4.15	3.82	4.04	-1.26	5e-05	-1.24	0.000985	1.08	0.002403
		TC01001959.hg.1		chr1	237766512	237766585	+	16.48	16.12	16.31	14.94	16.18	-2.58	0.000322	1.13	0.733142	1.09	0.13486
NR_027247	LOC100130331	TC01001960.hg.1	POTE ankyrin domain family, member F pseudogene; novel transcript	chr1	238025475	238091621	+	4.24	4.4	4.09	3.68	4.09	-1.33	0	1.11	0.038547	1	0
		TC01001961.hg.1		chr1	238105862	238105933	+	2.91	3.27	3.7	3.44	3.98	-1.2	0.187187	-1.72	0.086812	-1.21	0.103307
OTTHUMT00000099247	RP11-136B18.2	TC01001962.hg.1	putative novel transcript	chr1	238439337	238450316	+	4.08	4.47	4.05	4.08	4.12	1.02	0.976689	1.02	0.514774	-1.05	0.845112
OTTHUMT00000095378	RP11-177F15.1	TC01001963.hg.1	novel transcript	chr1	238648745	238701605	+	5.28	5.32	5.15	4.27	4.85	-1.84	5.3e-05	1.1	0.061042	1.23	0.00379
NM_000740	CHRM3	TC01001964.hg.1	cholinergic receptor, muscarinic 3	chr1	239549865	240078750	+	4.58	5.31	4.64	4.11	4.59	-1.44	0	-1.04	0.00514	1.04	0
NR_036695	RPS7P5	TC01001965.hg.1	ribosomal protein S7 pseudogene 5	chr1	240170824	240176560	+	4.66	4.68	4.49	3.74	4.42	-1.68	0.00016	1.13	0.481386	1.05	0.099284
[truncated: 65,529 more rows]
[truncated: 94 more columns]

## Sheet: Top ETV1 downregulated genes
Public Gene IDs	Gene Symbol	Transcript Cluster ID	OE33 Bi-weight Avg Signal (log2)	OE33 siETV1 Bi-weight Avg Signal (log2)	Fold Change (linear) (OE33 siETV1 vs. OE33)	ANOVA p-value (OE33 siETV1 vs. OE33)	DN-FOS	WT	Fold change (log2)	p value	q value	sig
NM_003527	HIST1H2BO	TC06000270.hg.1	11.65	10.07	-2.98	3.13e-07	7.40963	0.151783	-5.60932	0.2243	0.259699	no
NM_001040101	NSG1	TC04000059.hg.1	5.65	4.52	-2.19	2.3e-05	0.147908	0.00519882	-4.83037	1	1	no
NM_003118	SPARC	TC05001955.hg.1	6.07	4.92	-2.22	0.000103	0.232045	0.00966526	-4.58545	1	1	no
NM_015033	FNBP1	TC09001656.hg.1	5.65	4.45	-2.31	1.6e-05	0.252622	0.010881	-4.5371	1	1	no
NM_194298	SLC16A9	TC10001315.hg.1	4.94	3.89	-2.07	6.82e-07	0.245359	0.0119658	-4.35791	1	1	no
NM_021062	HIST1H2BB	TC06001344.hg.1	9.54	6.55	-7.91	5e-06	1.6231	0.0920083	-4.14084	0.1846	0.217317	no
NM_001253835	IGFBP7	TC04001226.hg.1	6.79	3.93	-7.25	0.000137	0.228855	0.0136698	-4.06537	1	1	no
NM_001014763	ETFB	TC19001774.hg.1	6.4	4.76	-3.13	1.14e-07	0.913102	0.0609538	-3.90499	0.18665	0.219564	no
NM_001190470	MTRNR2L2	TC05001540.hg.1	12.89	11.3	-3.01	0.000336	0.212277	0.014525	-3.86934	1	1	no
NM_001076678	ZNF493	TC19000391.hg.1	5.59	4.45	-2.2	6.7e-05	0.0320369	0.00264236	-3.59983	1	1	no
NM_001031679	MSRB3	TC12000582.hg.1	5.29	4.27	-2.03	4e-06	0.0343849	0.0029296	-3.553	1	1	no
NM_001717	BNC1	TC15001767.hg.1	5.04	3.93	-2.16	0.002652	0.0533948	0.00542739	-3.29837	1	1	no
NM_003714	STC2	TC05002075.hg.1	4.98	3.98	-2	7e-06	0.0423922	0.00466058	-3.18522	1	1	no
NM_016602	CCR10	TC17001539.hg.1	6.35	4.68	-3.2	0.000403	0.722685	0.0795233	-3.18392	0.04935	0.06345	no
NM_005320	HIST1H1D	TC06001351.hg.1	8.79	7.56	-2.36	4e-06	1.58479	0.176559	-3.16607	0.05315	0.0679722	no
NM_002318	LOXL2	TC08002613.hg.1	7.86	4.47	-10.51	2e-06	0.339763	0.0422659	-3.00696	1	1	no
NM_002906	RDX	TC11002274.hg.1	5.24	4.13	-2.17	0.00014	0.0577436	0.0073296	-2.97786	1	1	no
NM_002006	FGF2	TC04000630.hg.1	6.94	4.6	-5.09	5.16e-07	0.0689434	0.00905408	-2.92877	1	1	no
NM_001143959	C2orf74	TC02004937.hg.1	5.65	4.39	-2.38	5e-06	0.204552	0.0301995	-2.75987	1	1	no
NM_022375	OCLM	TC01001605.hg.1	6.85	5.81	-2.06	3.9e-05	0.582833	0.0974007	-2.58108	0.25375	0.290196	no
NM_003539	HIST1H4D	TC06001348.hg.1	11.79	10.51	-2.43	5e-06	1.15551	0.247187	-2.22485	0.18245	0.215069	no
NM_020880	ZNF530	TC19000947.hg.1	5.28	4.21	-2.1	0.000345	0.0195481	0.00451317	-2.11481	1	1	no
NM_003535	HIST1H3J	TC06001429.hg.1	12.41	10.11	-4.93	5.47e-08	0.615027	0.144903	-2.08556	0.23795	0.273805	no
NM_001244752	ANKRD18B	TC09000143.hg.1	6.92	5.66	-2.4	2.2e-05	0.110548	0.0262028	-2.07688	1	1	no
NM_003541	HIST1H4K	TC06001424.hg.1	15.43	14.1	-2.51	6.5e-09	0.554763	0.134241	-2.04705	1	1	no
NM_080749	NEURL2	TC20000892.hg.1	5.68	4.67	-2.02	9.6e-05	1.36203	0.35588	-1.93629	0.31465	0.353663	no
NM_001127487	FLNC	TC07000785.hg.1	6.57	4.91	-3.17	1.7e-05	0.0134924	0.00372637	-1.8563	1	1	no
NM_012173	FBXO25	TC08000003.hg.1	5.48	4.13	-2.56	6.86e-08	0.0335478	0.0093411	-1.84455	1	1	no
NM_003966	SEMA5A	TC05001151.hg.1	5.2	4.08	-2.18	1e-06	0.021357	0.00599913	-1.83188	1	1	no
NM_001144989	ZNF814	TC19001905.hg.1	7.28	6.19	-2.12	1.3e-05	0.556774	0.179812	-1.63061	1	1	no
NM_001099435	SPDYE5	TC07000475.hg.1	6.57	5.19	-2.6	0.000127	0.16792	0.0548426	-1.6144	1	1	no
NM_018153	ANTXR1	TC02000403.hg.1	5.7	4.06	-3.12	0.000166	0.00575375	0.00210638	-1.44974	1	1	no
NM_003435	ZNF134	TC19002665.hg.1	5.16	4.06	-2.14	0.001916	0.0158128	0.00579956	-1.44708	1	1	no
NM_015691	WWC3	TC0X000036.hg.1	5.79	4.67	-2.19	0.000111	0.20943	0.0974282	-1.10406	1	1	no
NM_005322	HIST1H1B	TC06001426.hg.1	7.75	5.42	-5	3e-06	0.494167	0.233946	-1.07882	1	1	no
NM_032454	STK19	TC6_ssto_hap7000070.hg.1	7.48	5.95	-2.88	0.000103	6.12112	3.23405	-0.920453	1	1	no
NM_003857	GALR2	TC17000864.hg.1	6.84	5.18	-3.16	4.4e-05	0.708548	0.394561	-0.844615	0.04085	0.0532054	no
NM_006288	THY1	TC11002371.hg.1	5.51	4.49	-2.02	0.000129	0.0187246	0.0108234	-0.790786	1	1	no
NM_152479	TTC9B	TC19001530.hg.1	5.13	4.12	-2.02	6e-06	0.0308138	0.0178911	-0.784334	1	1	no
NM_001172689	ZNF573	TC19001489.hg.1	5.43	4.13	-2.46	6.43e-09	0.0100032	0.00604883	-0.72574	1	1	no
NM_016943	TAS2R3	TC07000893.hg.1	4.83	3.79	-2.05	0.010566	0.0223223	0.0135143	-0.724004	1	1	no
NM_014480	ZNF544	TC19000957.hg.1	5.46	4.27	-2.29	3.6e-05	0.0160978	0.0100637	-0.677697	1	1	no
NM_004732	KCNAB3	TC17001097.hg.1	4.83	3.81	-2.03	0.000187	0.117526	0.0830051	-0.501709	1	1	no
NM_022469	GREM2	TC01004021.hg.1	5.68	4.68	-2	6.87e-09	0.0160367	0.0113819	-0.494635	1	1	no
NM_002120	HLA-DOB	TC6_apd_hap1000129.hg.1	5.82	4.8	-2.04	4.6e-05	2.47978	1.90068	-0.383694	0.05125	0.0657643	no
NM_007085	FSTL1	TC03001691.hg.1	6.22	4.25	-3.91	1.6e-05	0.0521262	0.0410752	-0.343742	1	1	no
NM_018956	C9orf9	TC09000762.hg.1	5.78	4.63	-2.21	3.8e-05	1.13227	0.893124	-0.342284	0.38945	0.429739	no
NM_080596	HIST1H2AH	TC06000225.hg.1	8.41	6.97	-2.72	5.3e-05	0.273342	0.222346	-0.297904	1	1	no
NM_001033564	FAM229B	TC06000895.hg.1	5.51	4.4	-2.16	3.6e-05	0.262507	0.22276	-0.236869	1	1	no
NM_004418	DUSP2	TC02002102.hg.1	7.33	6.24	-2.14	2.3e-05	4.27921	3.72085	-0.201712	0.12505	0.151404	no
NM_145232	CTU1	TC19001772.hg.1	6.72	5.31	-2.65	3.5e-05	5.87685	5.15479	-0.189129	0.06515	0.0822667	no
NM_148178	RPP25L	TC09001039.hg.1	6.92	5.68	-2.36	1.98e-08	16.2788	14.3816	-0.17877	0.08325	0.103687	no
NM_032901	COX14	TC12000389.hg.1	6.33	5.31	-2.02	1.88e-07	35.6907	31.6624	-0.17278	0.04145	0.0539476	no
NM_000140	FECH	TC18000536.hg.1	7.35	6.15	-2.3	1.5e-05	1.88714	1.68273	-0.165395	0.0912	0.112869	no
NM_004759	MAPKAPK2	TC01001727.hg.1	8.94	7.9	-2.05	2.1e-05	34.3138	30.6028	-0.165126	0.05975	0.0758079	no
NM_003977	AIP	TC11000693.hg.1	9.21	8.17	-2.06	2.2e-05	70.7825	63.1384	-0.164874	0.05625	0.0716654	no
NM_002624	PFDN5	TC12000435.hg.1	10.93	9.61	-2.5	5.74e-09	272.545	243.172	-0.164517	0.05915	0.0751	no
NM_033200	LMF2	TC22000914.hg.1	9.48	8.19	-2.44	3e-06	41.1954	37.1751	-0.148149	0.0841	0.104579	no
NM_020192	YAE1D1	TC07000248.hg.1	9.63	8.6	-2.05	9.98e-07	17.6568	16.0791	-0.135043	0.16835	0.199691	no
NM_001135998	NDUFB11	TC0X000994.hg.1	10.59	8.33	-4.77	4.83e-08	51.7093	47.2373	-0.130498	0.1488	0.177971	no
NM_002798	PSMB6	TC17000052.hg.1	13.62	11.97	-3.14	2e-06	141.972	129.815	-0.129144	0.1351	0.162784	no
NM_001081492	KRT80	TC12001513.hg.1	8.69	7.4	-2.44	0.000176	54.5148	49.9161	-0.127143	0.14355	0.172318	no
NM_001145114	RRP12	TC10001563.hg.1	9.93	8.86	-2.11	0.000242	35.8244	33.0051	-0.118254	0.16615	0.197287	no
NM_020457	THAP11	TC16000547.hg.1	6.11	5.11	-2	0.000463	17.9275	16.5191	-0.11804	0.5894	0.625315	no
NM_001167606	RAB35	TC12002033.hg.1	10.56	9.42	-2.21	2.9e-07	46.5296	42.929	-0.116196	0.18635	0.219232	no
NM_015324	RRP8	TC11003503.hg.1	7.81	6.5	-2.48	1.2e-05	19.9985	18.5406	-0.109202	0.14935	0.178611	no
NM_014851	KLHL21	TC01002155.hg.1	6.47	5.38	-2.13	1e-06	16.4056	15.2124	-0.108936	0.211	0.245666	no
NM_001012321	RPSA	TC03000202.hg.1	10.47	8.19	-4.86	1.11e-07	357.942	334.321	-0.0984911	0.26805	0.305043	no
NM_000971	RPL7	TC08001328.hg.1	12.27	10.42	-3.61	1.21e-11	402.087	377.136	-0.0924212	0.29135	0.329578	no
NM_138769	RHOT2	TC16000024.hg.1	8.6	7.39	-2.3	3.4e-07	40.6605	38.3284	-0.0852138	0.31815	0.357501	no
NM_021648	TSPYL4	TC06002046.hg.1	7.81	6.18	-3.11	4.87e-13	5.77288	5.45135	-0.0826773	0.3137	0.352786	no
NM_003266	TLR4	TC09000601.hg.1	5.75	4.12	-3.1	1.2e-05	0.372006	0.351399	-0.0822184	1	1	no
NM_001012643	MYPOP	TC19001637.hg.1	7.56	5.69	-3.65	9e-05	8.96636	8.47608	-0.0811248	0.3716	0.411787	no
NM_006400	DCTN2	TC12001627.hg.1	11.59	10.45	-2.21	2.1e-05	78.3851	74.6653	-0.070141	0.5846	0.62075	no
NM_006808	SEC61B	TC09000502.hg.1	10.7	9.22	-2.81	4e-06	104.84	99.8742	-0.0700121	0.42385	0.464134	no
NM_003211	TDG	TC12000804.hg.1	9.49	8.37	-2.16	1.59e-10	11.8914	11.3336	-0.0693118	0.3856	0.425867	no
NM_001178078	STAT6	TC12001620.hg.1	11.58	10.05	-2.89	1.9e-05	69.0173	66.1383	-0.0614728	0.53735	0.575121	no
NM_001048241	UBL5	TC19000164.hg.1	10.49	8.96	-2.89	5.26e-07	175.552	168.311	-0.0607678	0.5	0.539022	no
NM_001035267	RPL41	TC12000502.hg.1	14.16	12.62	-2.9	7.28e-09	343.915	330.646	-0.0567665	0.52305	0.561113	no
NM_014752	SPCS2	TC01002418.hg.1	6.89	5.6	-2.45	1.7e-05	18.7987	18.0773	-0.0564466	0.53305	0.570959	no
NM_001997	FAU	TC11001928.hg.1	9.88	8.73	-2.21	5.87e-07	479.979	462.18	-0.0545186	0.69745	0.728085	no
NM_006555	YKT6	TC07000274.hg.1	9.71	8.39	-2.49	1e-06	75.7608	73.1767	-0.0500671	0.5574	0.594544	no
NM_024039	MIS12	TC17000067.hg.1	8.31	7.19	-2.16	4e-06	10.5598	10.2734	-0.0396579	0.63075	0.664781	no
NM_003370	VASP	TC19000649.hg.1	9.7	8.7	-2.01	1.4e-05	55.5626	54.2003	-0.0358143	0.67215	0.704203	no
NM_133494	NEK7	TC01001639.hg.1	11.32	10.04	-2.43	0.000455	23.8921	23.3134	-0.0353727	0.6818	0.71317	no
NM_031454	SELO	TC22000421.hg.1	7.82	6.62	-2.29	3.7e-05	13.1673	12.8607	-0.0339882	0.65585	0.688973	no
NM_001014	RPS10	TC06004130.hg.1	10.42	8.99	-2.69	4.88e-07	595.05	584.865	-0.024906	0.7945	0.818328	no
NM_001002034	FAM109B	TC22000352.hg.1	9.32	8.32	-2	2e-06	8.0242	7.89406	-0.0235895	0.7841	0.809216	no
NM_005698	SCAMP3	TC01003310.hg.1	9.13	8.07	-2.09	1.4e-07	67.2791	66.3856	-0.0192876	0.8287	0.849564	no
NM_032311	POLDIP3	TC22000849.hg.1	10.35	9.32	-2.04	3.1e-05	44.3368	43.7979	-0.0176399	0.83515	0.855124	no
NM_001007563	IGFBPL1	TC09001087.hg.1	4.89	3.89	-2	0.000808	0.0475963	0.0470609	-0.0163222	1	1	no
NM_006402	LAMTOR5	TC01002972.hg.1	8.07	6.76	-2.48	1.2e-05	73.6202	73.3651	-0.00500812	0.9571	0.963109	no
NM_001025300	RAB12	TC18000039.hg.1	10.97	9.12	-3.62	4e-06	16.612	16.5752	-0.0032013	0.96985	0.974684	no
NM_001163391	ZSCAN12	TC06001439.hg.1	5.24	3.98	-2.4	5e-06	1.35768	1.35594	-0.00184672	0.9883	0.989091	no
NM_001138	AGRP	TC16001191.hg.1	5.05	4.02	-2.04	1e-06	0	0	0	1	1	no
NM_001001722	CDY2B	TC0Y000063.hg.1	5.41	4.31	-2.15	0.006174	0	0	0	1	1	no
NM_153289	DEFB119	TC20000749.hg.1	5.17	4.15	-2.02	4.1e-05	0	0	0	1	1	no
NM_022726	ELOVL4	TC06001902.hg.1	4.93	3.83	-2.14	0.000659	0	0	0	1	1	no
NM_012182	FOXB1	TC15000458.hg.1	5.15	4.14	-2.01	1.71e-07	0	0	0	1	1	no
NM_001452	FOXF2	TC06000010.hg.1	5.14	3.78	-2.57	0.004257	0	0	0	1	1	no
NM_015973	GAL	TC11000709.hg.1	6.39	5.1	-2.46	2.5e-05	0	0	0	1	1	no
NM_004126	GNG11	TC07000556.hg.1	5.34	3.64	-3.25	3.1e-05	0	0	0	1	1	no
NM_054021	GPR101	TC0X001421.hg.1	5.83	4.82	-2	0.000472	0	0	0	1	1	no
NM_005315	GSC2	TC22000493.hg.1	5.38	4.04	-2.53	1.2e-07	0	0	0	1	1	no
NM_001005464	HIST2H3A	TC01003189.hg.1	10.17	8.32	-3.58	6.89e-07	0	0	0	1	1	no
NM_207393	IGFL3	TC19001643.hg.1	5.62	4.46	-2.23	0.000355	0	0	0	1	1	no
NM_181599	KRTAP13-1	TC21000101.hg.1	5.06	3.55	-2.83	1e-05	0	0	0	1	1	no
NM_002307	LGALS7	TC19001503.hg.1	5.45	4.35	-2.14	4e-05	0	0	0	1	1	no
NM_002333	LRP3	TC19000435.hg.1	6.06	5.03	-2.05	2e-06	0	0	0	1	1	no
NM_001085423	MILR1	TC17000777.hg.1	6.2	5.12	-2.11	5.9e-05	0	0	0	1	1	no
NM_001190487	MTRNR2L6	TC07000914.hg.1	7.41	6.3	-2.16	1.24e-08	0	0	0	1	1	no
NM_001146340	NKX1-2	TC10001727.hg.1	6.33	5.29	-2.06	0.000356	0	0	0	1	1	no
NM_006168	NKX6-1	TC04001354.hg.1	5.31	4.26	-2.07	0.000402	0	0	0	1	1	no
NM_001004465	OR10H4	TC19000280.hg.1	4.63	3.52	-2.16	0.000143	0	0	0	1	1	no
NM_030946	OR14J1	TC6_ssto_hap7000009.hg.1	4.4	3.27	-2.19	0.00429	0	0	0	1	1	no
NM_012378	OR8B8	TC11002408.hg.1	4.96	3.76	-2.3	0.000168	0	0	0	1	1	no
NM_001002918	OR8D2	TC11002405.hg.1	4.19	3.17	-2.03	0.002063	0	0	0	1	1	no
NM_001142389	PNPLA4	TC0X000827.hg.1	4.72	3.67	-2.07	0.000584	0	0	0	1	1	no
NM_001045480	PRAMEF16	TC01000173.hg.1	4.86	3.76	-2.13	0.000108	0	0	0	1	1	no
NM_001113561	RNF180	TC05000270.hg.1	5.55	4.52	-2.05	1.6e-05	0	0	0	1	1	no
NM_001039567	RPS4Y2	TC0Y000073.hg.1	5.2	3.83	-2.6	5e-06	0	0	0	1	1	no
NM_018242	SLC47A1	TC17000241.hg.1	5.02	3.98	-2.07	2.4e-05	0	0	0	1	1	no
NM_001135686	TARM1	TC19001830.hg.1	5.74	4.45	-2.44	3e-06	0	0	0	1	1	no
NM_021992	TMSB15A	TC0X001230.hg.1	4.32	3.23	-2.14	2.2e-05	0	0	0	1	1	no
NM_006001	TUBA3C	TC13000448.hg.1	7.75	6.45	-2.46	1e-06	0	0	0	1	1	no
NM_207312	TUBA3E	TC02002321.hg.1	6.59	5.42	-2.25	0.000592	0	0	0	1	1	no
NM_007125	UTY	TC0Y000163.hg.1	6.22	4.78	-2.73	3.24e-07	0	0	0	1	1	no
NM_022166	XYLT1	TC16000904.hg.1	5.97	4.7	-2.41	4.2e-05	0	0	0	1	1	no
NM_003408	ZFP37	TC09001496.hg.1	4.6	3.6	-2	0.000816	0	0	0	1	1	no
NM_001145275	ZFY	TC0Y000017.hg.1	6.15	4.45	-3.25	1.6e-05	0	0	0	1	1	no
NM_003441	ZNF141	TC04000006.hg.1	6.1	5.08	-2.03	3.38e-07	0	0	0	1	1	no
NM_001001415	ZNF429	TC19000393.hg.1	6.87	5.77	-2.15	0.000578	0	0	0	1	1	no
NM_001031721	ZNF613	TC19000790.hg.1	6.11	4.91	-2.29	0.000143	0	0	0	1	1	no
NM_023074	ZNF649	TC19001789.hg.1	5.54	4.4	-2.21	3.3e-05	0	0	0	1	1	no
NM_021915	ZNF69	TC19000210.hg.1	6.93	5.93	-2	2e-06	0	0	0	1	1	no
NM_021216	ZNF71	TC19000928.hg.1	6.01	4.84	-2.24	0.00012	0	0	0	1	1	no
NM_001128223	ZNF717	TC03001565.hg.1	5.28	4.09	-2.28	0.000157	0	0	0	1	1	no
NM_198542	ZNF773	TC19000944.hg.1	4.83	3.81	-2.02	0.001468	0	0	0	1	1	no
NM_001159491	BRI3	TC07000584.hg.1	8.55	7.45	-2.13	3e-06	146.454	147.091	0.0062589	0.9773	0.980123	no
NM_004317	ASNA1	TC19000226.hg.1	11.06	9.98	-2.11	4e-06	78.8581	79.3249	0.00851466	0.9223	0.932746	no
NM_001861	COX4I1	TC16000665.hg.1	13.46	11.76	-3.25	4.51e-08	253.364	255.711	0.0133032	0.87785	0.892776	no
NM_002957	RXRA	TC09000782.hg.1	6.95	5.95	-2	9e-05	10.5871	10.6861	0.0134292	0.8816	0.896152	no
NM_003533	HIST1H3I	TC06001427.hg.1	15.82	14.05	-3.42	1.8e-05	0.209932	0.212444	0.0171621	1	1	no
NM_000986	RPL24	TC03001618.hg.1	14.4	11.44	-7.77	6.14e-08	529.96	537.603	0.0206582	0.81085	0.833075	no
NM_001018108	SERF2	TC15002794.hg.1	7.94	6.48	-2.74	1e-06	47.9668	48.7389	0.0230369	0.92775	0.937727	no
NM_033133	CNP	TC17000520.hg.1	8.22	7.08	-2.21	0.000131	9.97562	10.1549	0.025705	0.87125	0.887146	no
NM_024591	CHMP6	TC17000922.hg.1	7.89	6.56	-2.51	8.11e-07	13.0388	13.2745	0.0258492	0.7595	0.786086	no
NM_001008739	C6orf226	TC06001738.hg.1	4.8	3.75	-2.07	9.5e-05	3.9509	4.0264	0.0273083	0.9153	0.926191	no
NM_001142726	C1orf122	TC01000479.hg.1	6.09	5.03	-2.1	9.13e-08	20.2979	20.7381	0.0309514	0.8399	0.859495	no
NM_024854	PYROXD1	TC12000232.hg.1	10.53	9.1	-2.7	5e-06	6.79323	6.97077	0.0372196	0.8111	0.83316	no
NM_203370	FAM212A	TC03000299.hg.1	4.89	3.64	-2.38	0.000128	0.643082	0.661518	0.0407789	0.93995	0.948218	no
NM_001042529	COASY	TC17000529.hg.1	9.9	8.75	-2.21	9e-05	72.9955	75.4044	0.0468415	0.5928	0.628709	no
NM_001127202	PCID2	TC13000892.hg.1	8.98	7.86	-2.18	1.56e-07	18.7094	19.3982	0.0521598	0.48925	0.528344	no
NM_004749	TBRG4	TC07001351.hg.1	8.64	7.19	-2.72	2e-06	61.7789	64.6219	0.0649078	0.4598	0.499085	no
NM_001145391	OXSM	TC03000134.hg.1	7.87	6.86	-2.01	4e-06	7.14497	7.47938	0.065991	0.5722	0.608824	no
NM_001161619	DUS3L	TC19001083.hg.1	7.57	6.46	-2.16	2.5e-05	16.9021	17.7239	0.0684977	0.35715	0.397395	no
NM_023009	MARCKSL1	TC01002468.hg.1	8.82	7.28	-2.91	0.000697	74.327	78.1625	0.0725892	0.40915	0.449296	no
NM_015339	ADNP	TC20000939.hg.1	10.97	9.76	-2.33	2.8e-05	51.8847	54.7222	0.0768168	0.3745	0.41467	no
NM_013382	POMT2	TC14001342.hg.1	8.81	7.57	-2.36	4e-06	5.7879	6.11014	0.0781655	0.31435	0.353389	no
NM_014205	ZNHIT2	TC11001927.hg.1	6.49	5.47	-2.03	0.000133	14.4939	15.313	0.0793057	0.3756	0.415741	no
NM_001253881	MED27	TC09001671.hg.1	9.81	8.77	-2.06	1.84e-07	28.8467	30.6022	0.0852279	0.30705	0.346054	no
NM_006794	GPR75	TC02005025.hg.1	7.11	5.87	-2.36	1e-06	0.831222	0.881819	0.0852491	0.8876	0.901372	no
NM_001018837	HAX1	TC01001269.hg.1	8.9	7.37	-2.9	2e-06	85.6129	90.9911	0.0878981	0.32335	0.362724	no
NM_003430	ZNF91	TC19001367.hg.1	7.55	6.31	-2.36	8.67e-07	0.00832302	0.00884965	0.0885137	1	1	no
NM_053274	GLMN	TC01002866.hg.1	8.98	7.96	-2.03	5e-06	7.06784	7.52695	0.0907948	0.59885	0.634372	no
NM_003883	HDAC3	TC05001871.hg.1	10.58	9.05	-2.9	2.9e-09	37.9456	40.492	0.0937011	0.2834	0.321224	no
NM_006805	HNRNPA0	TC05001819.hg.1	11.43	10.32	-2.16	6e-06	52.3195	55.9791	0.0975393	0.25665	0.293298	no
NM_001048218	SCYL1	TC11000632.hg.1	11.84	9.73	-4.32	3.16e-07	97.1587	104.874	0.110236	0.2721	0.309314	no
NM_001080436	WTIP	TC19000445.hg.1	6.25	5.22	-2.04	2.3e-05	0.747714	0.809429	0.114419	0.63675	0.67043	no
NM_004099	STOM	TC09001547.hg.1	11	9.69	-2.48	8e-06	8.48437	9.1861	0.114644	0.14045	0.168775	no
NM_001862	COX5B	TC02000592.hg.1	9.44	8.04	-2.63	2e-06	271.071	293.801	0.116168	0.17635	0.208429	no
NM_001079812	DIAPH1	TC05001870.hg.1	11.97	10.78	-2.27	1.1e-05	65.904	71.7245	0.122101	0.1684	0.199712	no
NM_032377	ELOF1	TC19001187.hg.1	11.43	10.19	-2.36	6.1e-05	59.661	65.311	0.130538	0.1421	0.170676	no
NM_004451	ESRRA	TC11000596.hg.1	8.82	7.64	-2.27	8e-06	36.3151	39.7805	0.131493	0.30765	0.346668	no
NM_004255	COX5A	TC15001652.hg.1	12.71	11.68	-2.03	3.8e-05	136.243	149.267	0.131718	0.127	0.153527	no
NM_033550	TP53RK	TC20000906.hg.1	7.75	6.47	-2.43	3e-06	12.3935	13.6072	0.134787	0.2142	0.24909	no
NM_001122665	DDX3Y	TC0Y000053.hg.1	6.64	4.84	-3.47	9.55e-07	0.00762091	0.00837407	0.135966	1	1	no
NM_016406	UFC1	TC01001378.hg.1	11.1	9.61	-2.81	6.08e-08	63.6955	70.077	0.137748	0.1178	0.143279	no
NM_001142601	SPHK1	TC17000872.hg.1	5.98	4.96	-2.03	6.16e-07	3.51429	3.87361	0.140445	0.2699	0.30698	no
NM_032111	MRPL14	TC06001760.hg.1	9.04	7.98	-2.08	2.08e-07	64.5337	71.147	0.14075	0.1189	0.144504	no
NM_018462	BRK1	TC03000053.hg.1	11.72	10.27	-2.73	1.5e-05	66.6934	73.553	0.141241	0.10285	0.126287	no
NM_022903	CCDC71	TC03001404.hg.1	7.98	6.08	-3.74	2e-06	9.39672	10.3926	0.145328	0.1059	0.129853	no
NM_019037	EXOSC4	TC08000838.hg.1	8.96	7.43	-2.89	1.25e-07	46.6696	51.6423	0.146071	0.06905	0.0868667	no
NM_006232	POLR2H	TC03001003.hg.1	10.66	9.57	-2.13	1e-06	66.7141	74.8275	0.165576	0.0633	0.0800438	no
NM_024671	ZNF768	TC16002107.hg.1	8.2	7.14	-2.08	4e-05	35.0566	39.3361	0.166169	0.0525	0.0672097	no
NM_012094	PRDX5	TC11000597.hg.1	11.89	10.41	-2.78	1.6e-05	215.518	242.705	0.171396	0.0512	0.0657069	no
NM_012228	MSRB2	TC10000163.hg.1	8.54	7.53	-2.01	4e-06	2.27834	2.57486	0.176514	0.26465	0.301585	no
NM_018973	DPM3	TC01003303.hg.1	5.61	4.46	-2.22	2.56e-07	23.3686	26.4167	0.176877	0.204	0.238137	no
NM_021079	NMT1	TC17000577.hg.1	13.4	12.22	-2.26	1.41e-07	47.3661	53.6283	0.179138	0.0406	0.0528909	no
NM_016404	TRMT112	TC11001904.hg.1	8.14	6.84	-2.47	3e-06	217.461	251.972	0.212504	0.0705	0.0885215	no
NM_176891	IFNE	TC09000962.hg.1	6.96	5.55	-2.65	0.00743	0.294154	0.341618	0.215814	1	1	no
NM_002850	PTPRS	TC19001076.hg.1	6.12	4.91	-2.31	1.7e-05	0.140714	0.165628	0.235181	1	1	no
NM_001201380	CNTNAP3B	TC09000253.hg.1	5.43	4.27	-2.25	2.57e-07	0.00336252	0.00397302	0.240692	1	1	no
NM_080750	DPH3P1	TC20000500.hg.1	5.85	4.84	-2.01	8e-06	2.68805	3.19088	0.247395	0.38165	0.42184	no
NM_138464	C5orf55	TC05001094.hg.1	6.3	5.11	-2.29	0.006874	1.25402	1.49264	0.251309	0.25735	0.294017	no
NM_012437	SNAPIN	TC01001260.hg.1	9.43	8.1	-2.51	1.25e-09	22.7877	27.6	0.27641	0.4166	0.456915	no
NM_138417	KTI12	TC01002656.hg.1	6.52	3.98	-5.83	2e-06	8.30823	10.2615	0.304631	0.15525	0.185224	no
NM_004551	NDUFS3	TC11003448.hg.1	11.45	10.34	-2.15	7.67e-08	49.1547	60.8121	0.307028	0.05665	0.0721309	no
NM_004463	FGD1	TC0X001074.hg.1	5.87	4.35	-2.88	6.2e-05	0.422381	0.526312	0.317373	1	1	no
NM_001129730	ZNF837	TC19001915.hg.1	5.22	4.17	-2.07	7.23e-08	0.44957	0.56338	0.325562	1	1	no
NM_006440	TXNRD2	TC22000502.hg.1	6.58	5.46	-2.17	0	7.69069	9.65596	0.328307	0.1938	0.227078	no
NM_021066	HIST1H2AJ	TC06001422.hg.1	5.67	4.09	-2.99	5e-06	0.585951	0.744944	0.346351	0.6689	0.701497	no
NM_001034914	KCNIP3	TC02000572.hg.1	6.19	5.12	-2.11	0.000131	0.0337242	0.0456718	0.43752	1	1	no
NM_001135241	AKR1C2	TC10000986.hg.1	6.33	5.34	-2	0.006215	0.452516	0.614598	0.441675	0.12355	0.149835	no
NM_001159699	FHL1	TC0X000658.hg.1	5.21	4.06	-2.23	3.1e-05	0.0909358	0.12353	0.441947	1	1	no
NM_015362	ELP5	TC17000086.hg.1	9.32	8.06	-2.39	3e-05	14.4128	21.2601	0.560795	0.0487	0.0627175	no
NM_014859	ARHGAP44	TC17000159.hg.1	5.2	4.12	-2.12	1e-06	0.0214312	0.0316191	0.561085	1	1	no
NM_001190702	MTRNR2L8	TC11001411.hg.1	10.2	9.18	-2.04	1.5e-05	0.210986	0.313671	0.572102	1	1	no
NM_032144	RAB6C	TC02000795.hg.1	5.26	4.11	-2.22	0.001105	0.00747567	0.0113683	0.604737	1	1	no
NM_024554	PGBD5	TC01003956.hg.1	5.24	3.98	-2.4	4.3e-05	0.00682631	0.010556	0.628882	1	1	no
NM_001164478	C5orf63	TC05001747.hg.1	7.43	6.21	-2.33	1.92e-08	0.690393	1.09326	0.663143	0.0773	0.0966714	no
NM_004435	ENDOG	TC09000703.hg.1	6.81	5.54	-2.41	3.1e-05	1.61519	2.88365	0.836189	0.07885	0.0984522	no
NM_006087	TUBB4A	TC19001099.hg.1	6.85	5.54	-2.48	1.3e-05	0.00984759	0.0215559	1.13024	1	1	no
NM_145203	CSNK1A1L	TC13000573.hg.1	5.94	4.93	-2.02	0.000261	0.00971846	0.0255642	1.39532	1	1	no
NM_003256	TIMP4	TC03001169.hg.1	5.68	4.4	-2.42	0.001798	0.0432977	0.118952	1.45802	1	1	no
NM_001160354	LY6K	TC08000809.hg.1	4.76	3.67	-2.13	0.000114	0.106142	0.343235	1.6932	1	1	no
NM_001218	CA12	TC15001541.hg.1	6.08	4.91	-2.25	3e-06	0.0571742	0.186021	1.70203	1	1	no
NM_001127453	DFNA5	TC07001205.hg.1	5.6	3.85	-3.35	8.34e-07	0.0104209	0.0358109	1.78092	1	1	no
NM_005450	NOG	TC17000698.hg.1	5.78	4.34	-2.7	0.000236	0.0252109	0.150724	2.57979	1	1	no
NM_033655	CNTNAP3	TC09001092.hg.1	5.49	4.35	-2.2	1.3e-05	0.00412676	0.0270915	2.71476	1	1	no
NM_001018057	DKK3	TC11001425.hg.1	7.02	5.54	-2.79	7e-06	0.00865886	0.108867	3.65224	1	1	no
NM_001163446	CPA4	TC07000810.hg.1	10.4	7.95	-5.45	7e-06	0.0589508	20.5274	8.44382	0.0707	0.0887459	no
NM_012403	ANP32C	TC04001702.hg.1	7.82	6.48	-2.53	8e-06	0	0.169623	inf	1	1	no
NM_153717	EVC	TC04000065.hg.1	5.45	4.43	-2.03	8e-06	0	0.0223011	inf	1	1	no
NM_033036	GAL3ST3	TC11001953.hg.1	5.4	4.4	-2	7.2e-05	0	0.0104925	inf	1	1	no
NM_005684	GPR52	TC01001523.hg.1	5.39	4.27	-2.17	0.000673	0	0.00925377	inf	1	1	no
NM_003538	HIST1H4A	TC06000163.hg.1	9.47	8.22	-2.38	1.4e-05	0	0.0592693	inf	1	1	no
NM_001190452	MTRNR2L1	TC17000305.hg.1	7.66	6.5	-2.23	0.000138	0	0.00869957	inf	1	1	no
NM_001029891	PGAM4	TC0X001175.hg.1	8.95	6.9	-4.13	0.000649	0	0.0444942	inf	1	1	no
NM_022361	POPDC3	TC06001977.hg.1	5.19	3.89	-2.46	3.9e-05	0	0.0171692	inf	1	1	no
NM_003062	SLIT3	TC05002043.hg.1	5.65	4.52	-2.19	0.00014	0	0.0012619	inf	1	1	no
NM_024733	ZNF665	TC19001814.hg.1	5.76	4.69	-2.11	5e-06	0	0.00386197	inf	1	1	no
NM_138330	ZNF675	TC19001369.hg.1	5.87	4.79	-2.11	0.000177	0	0.018274	inf	1	1	no
NM_001478	B4GALNT1	TC12001629.hg.1	5.45	4.08	-2.59	4e-06	0.0232251	0	#NAME?	1	1	no
NM_006317	BASP1	TC05000096.hg.1	8.74	5.98	-6.74	8.9e-05	0.0835982	0	#NAME?	1	1	no
NM_001012715	C9orf106	TC09000713.hg.1	5.04	3.98	-2.1	0.000959	0.0484888	0	#NAME?	1	1	no
NM_032040	CCDC8	TC19001646.hg.1	5.62	4.5	-2.17	5.4e-05	0.200361	0	#NAME?	1	1	no
NM_001161344	CHFR	TC12003217.hg.1	6.2	4.45	-3.37	3.4e-05	0.00735685	0	#NAME?	1	1	no
NM_024689	CXorf36	TC0X000983.hg.1	4.76	3.71	-2.06	6e-06	0.0119911	0	#NAME?	1	1	no
NM_001001665	CYP27C1	TC02002277.hg.1	4.82	3.76	-2.08	0.000145	0.00943954	0	#NAME?	1	1	no
NM_001242828	ELOVL5	TC06001813.hg.1	6.25	4.48	-3.4	6.5e-05	0.0121543	0	#NAME?	1	1	no
NM_004464	FGF5	TC04002936.hg.1	5.24	4.12	-2.18	2e-06	0.00407958	0	#NAME?	1	1	no
NM_000151	G6PC	TC17000542.hg.1	5.23	3.98	-2.38	0.000515	0.0166613	0	#NAME?	1	1	no
NM_000156	GAMT	TC19001003.hg.1	6.09	4.6	-2.82	2.97e-09	0.0679181	0	#NAME?	1	1	no
NM_003513	HIST1H2AB	TC06001343.hg.1	11.88	9.82	-4.19	1.3e-05	0.447991	0	#NAME?	1	1	no
NM_003525	HIST1H2BI	TC06000178.hg.1	11.18	8.81	-5.17	2e-06	0.0799763	0	#NAME?	1	1	no
NM_003544	HIST1H4B	TC06001341.hg.1	7.81	6.81	-2	0.00021	0.433223	0	#NAME?	1	1	no
NM_003493	HIST3H3	TC01003915.hg.1	7.51	5.96	-2.92	0.001784	0.0660462	0	#NAME?	1	1	no
NM_001131055	HRH2	TC05000981.hg.1	4.84	3.72	-2.17	0.000762	0.0458959	0	#NAME?	1	1	no
NM_018240	KIRREL	TC01001335.hg.1	5.56	4.27	-2.45	9e-06	0.0156216	0	#NAME?	1	1	no
NM_012317	LDOC1	TC0X001438.hg.1	5.35	4.21	-2.2	1.7e-05	0.0179178	0	#NAME?	1	1	no
NM_004789	LHX2	TC09000633.hg.1	5.02	3.99	-2.04	2e-06	0.00967097	0	#NAME?	1	1	no
NM_145256	LRRC25	TC19001287.hg.1	5.17	4.12	-2.07	0.000107	0.0190644	0	#NAME?	1	1	no
NM_000902	MME	TC03000846.hg.1	5.21	4.21	-2	4e-06	0.0120733	0	#NAME?	1	1	no
NM_153757	NAP1L5	TC04001379.hg.1	5.93	4.73	-2.3	7.6e-05	0.0121414	0	#NAME?	1	1	no
NM_018958	NPAP1	TC15000042.hg.1	5.73	4.66	-2.1	3e-06	0.00417856	0	#NAME?	1	1	no
NM_207320	OTUD6A	TC0X000369.hg.1	8.06	6.87	-2.29	5.07e-08	0.0142846	0	#NAME?	1	1	no
NM_006237	POU4F1	TC13000753.hg.1	5.03	3.6	-2.7	0	0.00903019	0	#NAME?	1	1	no
NM_016307	PRRX2	TC09000723.hg.1	4.96	3.88	-2.12	0.000196	0.22773	0	#NAME?	1	1	no
NM_198180	QRFP	TC09001659.hg.1	5.78	4.74	-2.05	0.000453	0.34992	0	#NAME?	1	1	no
NM_139282	RHOXF1	TC0X001321.hg.1	4.65	3.6	-2.08	1e-06	0.0544107	0	#NAME?	1	1	no
NM_001008	RPS4Y1	TC0Y000351.hg.1	6.45	3.78	-6.39	3.59e-07	0.204008	0	#NAME?	1	1	no
NM_016568	RXFP3	TC05000149.hg.1	4.76	3.59	-2.25	8e-05	0.00882467	0	#NAME?	1	1	no
NM_005226	S1PR3	TC09002901.hg.1	5.41	3.89	-2.87	7.5e-05	0.00515485	0	#NAME?	1	1	no
NM_145263	SPATA18	TC04000293.hg.1	5.04	3.93	-2.15	3e-06	0.00526456	0	#NAME?	1	1	no
NM_001142854	SPATC1L	TC21000553.hg.1	5.19	3.98	-2.33	4.91e-07	0.0217703	0	#NAME?	1	1	no
NM_023921	TAS2R10	TC12001231.hg.1	4.58	3.56	-2.03	1.5e-05	0.0275264	0	#NAME?	1	1	no
NM_004654	USP9Y	TC0Y000052.hg.1	5.85	4.84	-2.01	1.78e-07	0.00333793	0	#NAME?	1	1	no
NM_006385	ZNF211	TC19002664.hg.1	5.34	3.89	-2.72	3e-06	0.0550138	0	#NAME?	1	1	no
NM_013359	ZNF221	TC19000612.hg.1	6.4	5.32	-2.11	0.00038	0.0572507	0	#NAME?	1	1	no
NM_020657	ZNF304	TC19000939.hg.1	5.22	3.94	-2.42	0.001179	0.0355777	0	#NAME?	1	1	no
NM_001076781	ZNF391	TC06000241.hg.1	4.99	3.98	-2.01	7e-06	0.0230079	0	#NAME?	1	1	no
NM_144689	ZNF420	TC19000511.hg.1	5.4	4.09	-2.48	0.000284	0.115462	0	#NAME?	1	1	no
NM_001134440	ZNF502	TC03000240.hg.1	4.84	3.33	-2.84	0.000355	0.0393174	0	#NAME?	1	1	no
NM_152603	ZNF567	TC19000505.hg.1	5.52	4.52	-2	8.9e-05	0.0988785	0	#NAME?	1	1	no
NM_152279	ZNF585B	TC19001480.hg.1	4.85	3.81	-2.06	4.8e-05	0.0572004	0	#NAME?	1	1	no
NM_001172677	ZNF607	TC19001488.hg.1	4.82	3.4	-2.66	4.7e-05	0.0894661	0	#NAME?	1	1	no
NM_021998	ZNF711	TC0X000442.hg.1	5	3.76	-2.36	0.001639	0.0347785	0	#NAME?	1	1	no
NM_001105549	ZNF83	TC19001802.hg.1	6.93	5.1	-3.55	0.000211	0.0140017	0	#NAME?	1	1	no
NM_001193552	ZNF850	TC19001475.hg.1	5.79	3.71	-4.23	2.4e-05	0.0691055	0	#NAME?	1	1	no
NM_003530	HIST1H3D	TC06001349.hg.1	10.8	9.67	-2.19	2e-06	55.4778	0.345054	-7.32894	5e-05	8.70301e-05	yes
NM_000499	CYP1A1	TC15001647.hg.1	6.26	5.15	-2.16	6.8e-05	104.394	1.33683	-6.28708	5e-05	8.70301e-05	yes
NM_175055	HIST3H2BB	TC01001893.hg.1	7.74	6.37	-2.6	3e-06	17.3672	0.246566	-6.13825	0.0131	0.0180954	yes
NM_005319	HIST1H1C	TC06001345.hg.1	9.95	8.45	-2.82	9.9e-05	139.378	4.16497	-5.06455	5e-05	8.70301e-05	yes
NM_001161841	SULF2	TC20000913.hg.1	5.69	4.67	-2.04	0.000139	3.33424	0.100637	-5.05012	5e-05	8.70301e-05	yes
NM_003522	HIST1H2BF	TC06000171.hg.1	13.75	11.17	-5.96	9e-06	13.0637	0.455307	-4.84258	0.00055	0.000882839	yes
NM_004864	GDF15	TC19000356.hg.1	12.03	9.67	-5.12	6e-06	526.206	27.2035	-4.27377	5e-05	8.70301e-05	yes
NM_021052	HIST1H2AE	TC06000173.hg.1	14.57	12.63	-3.84	3e-06	17.7609	1.23625	-3.84466	5e-05	8.70301e-05	yes
NM_001901	CTGF	TC06002112.hg.1	7.24	5.73	-2.85	9.3e-05	180.407	14.1447	-3.67292	5e-05	8.70301e-05	yes
NM_021058	HIST1H2BJ	TC06001386.hg.1	11.52	9.15	-5.14	8e-06	39.9368	3.41572	-3.54746	5e-05	8.70301e-05	yes
NM_003514	HIST1H2AM	TC06001430.hg.1	8.13	6.54	-3.01	5.23e-07	5.6451	0.621156	-3.18397	0.0002	0.000333761	yes
NM_004417	DUSP1	TC05002066.hg.1	7.66	6.66	-2.01	0.000668	52.4735	7.42143	-2.82182	5e-05	8.70301e-05	yes
NM_001158	AOC2	TC17000539.hg.1	5.13	4.02	-2.16	6.7e-05	3.7488	0.633456	-2.56511	5e-05	8.70301e-05	yes
NM_003529	HIST1H3A	TC06000162.hg.1	10.38	9.16	-2.32	2e-06	1.31056	0.232742	-2.49338	0.0271	0.0360095	yes
NM_001145373	OTUD1	TC10000168.hg.1	8.46	7.37	-2.13	4.5e-05	27.4805	5.14887	-2.41608	5e-05	8.70301e-05	yes
NM_003545	HIST1H4E	TC06000172.hg.1	12.88	11.89	-2	9.65e-09	3.07854	0.628101	-2.29318	0.0206	0.027783	yes
NM_012328	DNAJB9	TC07000699.hg.1	7.88	6.77	-2.16	0.000561	55.9357	11.4631	-2.28677	5e-05	8.70301e-05	yes
NM_003524	HIST1H2BH	TC06000176.hg.1	9.09	7.78	-2.48	3.17e-07	4.82419	1.07682	-2.16351	0.00045	0.000728874	yes
NM_019021	C11orf71	TC11002312.hg.1	6.94	5.84	-2.15	0.003232	3.20421	0.867877	-1.88441	5e-05	8.70301e-05	yes
NM_001037161	ACOT1	TC14002200.hg.1	7.49	6.4	-2.12	6.24e-07	0.964861	0.26475	-1.86569	0.01445	0.0198789	yes
NM_001353	AKR1C1	TC10002924.hg.1	6.7	5.49	-2.31	0.002605	0.703093	0.19504	-1.84995	0.00325	0.00480637	yes
NM_014330	PPP1R15A	TC19000711.hg.1	9.32	8.08	-2.36	0.000563	449.555	139.934	-1.68375	5e-05	8.70301e-05	yes
NM_001243116	NFKBIB	TC19000534.hg.1	9.1	8	-2.14	1e-06	125.021	44.4214	-1.49284	5e-05	8.70301e-05	yes
NM_025179	PLXNA2	TC01003778.hg.1	5.99	4.78	-2.32	2.7e-05	0.70798	0.264884	-1.41835	5e-05	8.70301e-05	yes
NM_007213	PRAF2	TC0X002330.hg.1	5.55	4.35	-2.3	0.000628	2.88423	1.10138	-1.38887	5e-05	8.70301e-05	yes
NM_001554	CYR61	TC01000818.hg.1	11.03	9.97	-2.09	0.012149	473.488	184.771	-1.35759	5e-05	8.70301e-05	yes
NM_017414	USP18	TC22000029.hg.1	10.85	9.53	-2.5	0.003448	17.4213	6.90737	-1.33465	5e-05	8.70301e-05	yes
NM_001201459	ZNF513	TC02001684.hg.1	7.35	6.33	-2.03	5e-06	7.59329	3.17549	-1.25775	5e-05	8.70301e-05	yes
NM_030818	CCDC130	TC19000238.hg.1	8.04	6.98	-2.08	9e-06	21.2645	8.90108	-1.25639	5e-05	8.70301e-05	yes
NM_002305	LGALS1	TC22000285.hg.1	6.84	5.62	-2.32	5e-05	5.02169	2.13732	-1.23237	0.00025	0.00041427	yes
NM_002165	ID1	TC20000194.hg.1	13.97	12.8	-2.25	0.00083	420.638	181.442	-1.21307	5e-05	8.70301e-05	yes
NM_017875	SLC25A38	TC03000201.hg.1	10.63	8.89	-3.34	8.19e-07	43.0498	18.6519	-1.20668	5e-05	8.70301e-05	yes
NM_021979	HSPA2	TC14000391.hg.1	6.77	5.61	-2.23	8.8e-05	1.23462	0.543147	-1.18465	5e-05	8.70301e-05	yes
NM_001136493	MFSD2A	TC01000503.hg.1	7.03	5.73	-2.45	4e-06	8.07955	3.60865	-1.16282	5e-05	8.70301e-05	yes
NM_001135021	ELMOD3	TC02000507.hg.1	6.28	5.13	-2.23	6e-06	6.29746	2.82424	-1.15691	5e-05	8.70301e-05	yes
NM_001675	ATF4	TC22000317.hg.1	12.54	10.5	-4.12	8.67e-07	446.903	203.794	-1.13285	5e-05	8.70301e-05	yes
NM_002228	JUN	TC01002708.hg.1	9.76	7.49	-4.82	5e-06	66.8289	31.4372	-1.088	5e-05	8.70301e-05	yes
NM_007022	CYB561D2	TC03000312.hg.1	6.27	4.99	-2.43	4.4e-05	11.8376	5.68913	-1.0571	5e-05	8.70301e-05	yes
NM_002068	GNA15	TC19000065.hg.1	8.78	7.4	-2.61	6e-06	33.5842	16.237	-1.04849	5e-05	8.70301e-05	yes
NM_003222	TFAP2C	TC20000436.hg.1	5.92	4.4	-2.87	5e-06	1.78839	0.867603	-1.04355	5e-05	8.70301e-05	yes
NM_001012662	SLC3A2	TC11000567.hg.1	12.2	10.54	-3.16	5.4e-05	175.704	86.3978	-1.02408	5e-05	8.70301e-05	yes
NM_172341	PSENEN	TC19002630.hg.1	14.86	13.33	-2.87	1e-06	121.805	61.0112	-0.997428	5e-05	8.70301e-05	yes
NM_133328	DEDD2	TC19001568.hg.1	9.93	8.8	-2.18	7.9e-05	74.7499	37.9309	-0.9787	5e-05	8.70301e-05	yes
NM_001033504	TMEM98	TC17000380.hg.1	7.4	5.66	-3.34	0.000108	1.27904	0.650376	-0.975719	0.0006	0.000959401	yes
NM_001195053	DDIT3	TC12001625.hg.1	8.38	7.14	-2.36	0.001699	67.9352	34.8962	-0.961088	0.0001	0.000171012	yes
NM_030815	PDRG1	TC20000759.hg.1	9.62	8.1	-2.86	4.81e-07	50.3531	26.3608	-0.933686	5e-05	8.70301e-05	yes
NM_017658	KLHL28	TC14001081.hg.1	6.07	5.06	-2.02	0.003373	1.67374	0.878597	-0.929803	5e-05	8.70301e-05	yes
NM_001193321	IKBKE	TC01001723.hg.1	9.14	7.82	-2.5	5e-06	24.222	12.8033	-0.919803	5e-05	8.70301e-05	yes
NM_001032292	ZNF174	TC16000123.hg.1	7.45	6.35	-2.16	8.45e-07	14.1053	7.77582	-0.85917	5e-05	8.70301e-05	yes
NM_001008727	ZNF121	TC19001149.hg.1	11.78	10.55	-2.36	4.6e-05	14.294	8.27334	-0.78887	5e-05	8.70301e-05	yes
NM_006820	IFI44L	TC01000794.hg.1	11.11	9.42	-3.22	0.010389	7.5113	4.35491	-0.786418	5e-05	8.70301e-05	yes
NM_015853	UBXN1	TC11001875.hg.1	8.39	7.2	-2.27	7.01e-07	225.943	131.826	-0.777324	5e-05	8.70301e-05	yes
NM_001161584	TEX10	TC09001417.hg.1	11.44	10.32	-2.17	1.68e-09	30.7536	18.3867	-0.742091	5e-05	8.70301e-05	yes
NM_001135825	RNF185	TC22000223.hg.1	9.31	7.97	-2.54	2.25e-07	28.0352	16.775	-0.740933	5e-05	8.70301e-05	yes
NM_003355	UCP2	TC11002074.hg.1	8.13	6.82	-2.48	0.000229	31.6138	18.9408	-0.739056	5e-05	8.70301e-05	yes
NM_173475	DCUN1D3	TC16002041.hg.1	9.3	8.26	-2.06	0.000126	6.86792	4.11871	-0.737682	0.0005	0.0008061	yes
NM_005328	HAS2	TC08001567.hg.1	7.52	6.12	-2.66	0.000728	1.57332	0.974895	-0.690492	5e-05	8.70301e-05	yes
NM_013293	TRA2A	TC07001197.hg.1	12.24	11.24	-2	1e-06	101.492	63.5168	-0.676154	5e-05	8.70301e-05	yes
NM_001201474	C18orf21	TC18000147.hg.1	8.52	7.25	-2.41	1e-06	25.4785	16.2594	-0.648011	5e-05	8.70301e-05	yes
NM_020223	FAM20C	TC07000004.hg.1	6.45	5.44	-2.01	9e-06	4.80355	3.07277	-0.644561	5e-05	8.70301e-05	yes
NM_001003690	MAD2L1BP	TC06000606.hg.1	10.71	9.66	-2.07	4.5e-05	40.2034	25.7774	-0.64121	5e-05	8.70301e-05	yes
NM_025069	ZNF703	TC08000275.hg.1	8.44	7.35	-2.13	0.000182	12.2628	7.8835	-0.637384	5e-05	8.70301e-05	yes
NM_020141	TMEM167B	TC01000937.hg.1	9.34	8.3	-2.06	5.75e-07	20.306	13.3728	-0.602609	5e-05	8.70301e-05	yes
NM_002880	RAF1	TC03001174.hg.1	11.32	10.21	-2.15	3e-06	52.1358	34.4079	-0.599535	5e-05	8.70301e-05	yes
NM_001242758	HLA-A	TC6_dbb_hap3000213.hg.1	10.98	8.51	-5.55	5.63e-07	625.966	414.982	-0.593037	5e-05	8.70301e-05	yes
NM_001172557	GOLGA3	TC12003216.hg.1	8.8	7.79	-2	6.8e-05	17.711	11.7773	-0.588637	5e-05	8.70301e-05	yes
NM_015511	AAR2	TC20000266.hg.1	8.57	7.57	-2	8e-06	40.049	26.8458	-0.577071	5e-05	8.70301e-05	yes
NM_020196	XAB2	TC19001114.hg.1	10.02	8.93	-2.13	2.3e-05	43.8335	29.4915	-0.571735	5e-05	8.70301e-05	yes
NM_018708	FEM1A	TC19000096.hg.1	7.94	6.32	-3.07	6.5e-05	22.6425	15.5244	-0.544499	5e-05	8.70301e-05	yes
NM_003761	VAMP8	TC02000512.hg.1	8.08	6.35	-3.32	1.93e-07	106.463	73.6843	-0.530921	5e-05	8.70301e-05	yes
NM_033309	B3GNT9	TC16001179.hg.1	6.65	5.63	-2.03	2e-06	8.01278	5.67676	-0.497235	0.0022	0.00331752	yes
NM_007122	USF1	TC01003413.hg.1	10	8.47	-2.87	1e-06	47.7949	33.9901	-0.491743	5e-05	8.70301e-05	yes
NM_199344	SFT2D2	TC01006289.hg.1	12.11	10.63	-2.79	1.3e-05	8.56342	6.13054	-0.482174	0.0013	0.00201155	yes
NM_003754	EIF3F	TC11000154.hg.1	13.37	12.33	-2.05	1.6e-05	217.267	156.387	-0.474353	5e-05	8.70301e-05	yes
NM_001195059	PLEKHO2	TC15002764.hg.1	6.94	5.74	-2.31	2.6e-05	5.96328	4.31082	-0.468144	5e-05	8.70301e-05	yes
NM_002676	PMM1	TC22000828.hg.1	6.62	5.36	-2.39	2e-06	19.0923	13.8057	-0.467723	5e-05	8.70301e-05	yes
NM_005804	DDX39A	TC19001236.hg.1	10.77	9.65	-2.17	1.1e-05	83.6142	60.8572	-0.45832	5e-05	8.70301e-05	yes
NM_019102	HOXA5	TC07001221.hg.1	7.99	6.93	-2.08	5e-06	4.65583	3.41055	-0.449035	0.00265	0.00395507	yes
NM_016086	STYXL1	TC07001538.hg.1	8.91	7.88	-2.04	1.2e-05	34.6847	25.5326	-0.441959	5e-05	8.70301e-05	yes
NM_001011663	PCGF6	TC10001628.hg.1	9.75	8.61	-2.21	1e-06	12.417	9.1602	-0.438862	5e-05	8.70301e-05	yes
NM_017931	TTC38	TC22000393.hg.1	8.63	7.46	-2.26	7e-06	15.8639	11.7038	-0.438771	5e-05	8.70301e-05	yes
NM_014913	ADNP2	TC18000268.hg.1	10.97	9.85	-2.18	8.65e-08	13.0585	9.68116	-0.431737	5e-05	8.70301e-05	yes
NM_002096	GTF2F1	TC19001094.hg.1	10.5	9.39	-2.16	8e-06	96.3248	71.6266	-0.427413	5e-05	8.70301e-05	yes
NM_007024	TMEM115	TC03001432.hg.1	6.39	5.19	-2.3	1.6e-05	34.4353	25.6193	-0.426657	5e-05	8.70301e-05	yes
NM_000989	RPL30	TC08001458.hg.1	10.29	8.36	-3.81	0	731.323	545.413	-0.423159	5e-05	8.70301e-05	yes
NM_021077	NMB	TC15001787.hg.1	6.67	5.13	-2.91	7.9e-05	12.9427	9.72378	-0.412547	0.0003	0.000493915	yes
NM_014596	ZNRD1	TC6_mcf_hap5000018.hg.1	7.1	6.09	-2.01	1.8e-05	30.2857	22.9961	-0.397247	5e-05	8.70301e-05	yes
NM_001199534	C20orf24	TC20001730.hg.1	10.72	9.32	-2.64	1.6e-05	190.1	144.694	-0.393751	0.00105	0.00164035	yes
NM_001008697	TFIP11	TC22000609.hg.1	8.45	7.07	-2.6	2.21e-07	37.0202	28.2303	-0.391068	5e-05	8.70301e-05	yes
NM_018380	DDX28	TC16001203.hg.1	6.27	4.35	-3.79	4.58e-09	7.46271	5.71784	-0.384229	0.00075	0.00118921	yes
NM_001188	BAK1	TC06001588.hg.1	7.53	6.22	-2.47	3.2e-05	20.2847	15.5496	-0.383516	5e-05	8.70301e-05	yes
NM_004147	DRG1	TC22001422.hg.1	12.84	11.17	-3.2	1e-06	72.8954	55.9899	-0.380663	5e-05	8.70301e-05	yes
NM_003213	TEAD4	TC12000034.hg.1	9.56	8.35	-2.31	0.000114	46.2642	35.5612	-0.379592	5e-05	8.70301e-05	yes
NM_017841	SDHAF2	TC11003455.hg.1	10.53	9.35	-2.27	3e-06	59.6735	45.9618	-0.376656	5e-05	8.70301e-05	yes
NM_013283	MAT2B	TC05000908.hg.1	9.83	8.55	-2.43	4.3e-05	37.4709	29.1118	-0.36417	5e-05	8.70301e-05	yes
NM_020409	MRPL47	TC03002039.hg.1	12.17	11.1	-2.09	2e-06	60.3834	46.9261	-0.363762	5e-05	8.70301e-05	yes
NM_001042635	NGDN	TC14000148.hg.1	10.28	9	-2.43	2e-06	45.5803	35.7196	-0.351694	5e-05	8.70301e-05	yes
NM_015932	POMP	TC13000091.hg.1	13.54	12.17	-2.58	8.67e-08	63.9219	50.1103	-0.351203	0.0001	0.000171012	yes
NM_005171	ATF1	TC12000397.hg.1	10.98	9.67	-2.48	3e-05	23.6829	18.5945	-0.348966	0.00015	0.000252818	yes
NM_021184	C6orf47	TC6_mcf_hap5000139.hg.1	6.96	5.95	-2.02	0.000211	22.2382	17.5042	-0.345339	5e-05	8.70301e-05	yes
NM_002787	PSMA2	TC07003353.hg.1	13.81	12.19	-3.07	1.32e-07	97.389	76.8931	-0.340905	0.00015	0.000252818	yes
NM_001242854	ARFIP2	TC11001358.hg.1	8.46	7.45	-2.02	1.1e-05	38.2134	30.8315	-0.309676	0.00315	0.00466179	yes
NM_014187	TMEM208	TC16000535.hg.1	8	6.83	-2.24	0.000123	29.9215	24.3355	-0.298117	0.0008	0.00126512	yes
NM_017590	ZC3H7B	TC22000335.hg.1	9.29	8.16	-2.19	8e-06	60.6857	49.5526	-0.292394	0.00115	0.00178808	yes
NM_001256279	ZNF26	TC12001067.hg.1	7.53	6.52	-2.02	1.22e-07	4.29	3.50679	-0.290828	0.0037	0.00544289	yes
NM_181575	AUP1	TC02002001.hg.1	9.24	8.07	-2.25	3.54e-07	91.1065	74.8799	-0.282976	0.0043	0.00628338	yes
NM_001256335	PTGES2	TC09001623.hg.1	7.73	6.45	-2.42	1.76e-08	64.0511	52.6812	-0.281937	0.0028	0.0041675	yes
NM_001002	RPLP0	TC12002036.hg.1	15.09	13.26	-3.57	4.01e-11	666.291	549.073	-0.279155	0.00285	0.00423889	yes
NM_001083314	CHMP1A	TC16001353.hg.1	9.4	8.18	-2.34	6.03e-07	59.2274	49.0537	-0.271904	0.00335	0.00494665	yes
NM_198935	SS18L1	TC20000483.hg.1	7.67	6.54	-2.19	1.7e-05	10.3375	8.62242	-0.261719	0.00365	0.00537187	yes
NM_003680	YARS	TC01002475.hg.1	10.61	9.35	-2.4	3e-06	59.2686	49.8013	-0.251085	0.0062	0.00889955	yes
NM_016046	EXOSC1	TC10001566.hg.1	7.3	6.02	-2.42	4.1e-05	38.4559	32.7946	-0.229747	0.0043	0.00628338	yes
NM_003009	SEPW1	TC19000683.hg.1	8.49	7.13	-2.57	0.000658	118.907	101.772	-0.224492	0.0097	0.0136323	yes
NM_001040025	ARL16	TC17001957.hg.1	9.01	7.88	-2.19	4.76e-09	25.1064	21.6684	-0.212459	0.00695	0.00992483	yes
NM_172231	SUGP1	TC19001302.hg.1	8.35	7.18	-2.26	1.22e-07	31.2294	27.0615	-0.206664	0.02025	0.0273493	yes
NM_000988	RPL27	TC17000544.hg.1	13.01	11.91	-2.15	1.2e-05	780.957	677.309	-0.205428	0.0173	0.0235688	yes
NM_172020	POM121	TC07000430.hg.1	11.98	10.94	-2.06	1.1e-05	35.7291	31.0054	-0.204579	0.02	0.027035	yes
NM_001253379	RPL15	TC03000126.hg.1	9.8	8.35	-2.74	8.08e-08	194.834	170.9	-0.18909	0.03715	0.0486295	yes
NM_000575	IL1A	TC02002218.hg.1	13.3	11.44	-3.63	3.75e-07	21.4268	18.8496	-0.184884	0.03665	0.0480102	yes
NM_138820	HIGD2A	TC05000999.hg.1	11.79	10.73	-2.08	0.000277	61.8842	69.592	0.16935	0.02695	0.0358216	yes
NM_007275	TUSC2	TC03003330.hg.1	9.22	8.2	-2.03	4.5e-05	19.2941	21.7616	0.17363	0.02295	0.0307863	yes
NM_001161363	NPTN	TC15001634.hg.1	13.36	12.27	-2.13	3.24e-08	69.6322	78.7906	0.17827	0.03755	0.0491069	yes
NM_001069	TUBB2A	TC06001226.hg.1	11.18	9.25	-3.8	7.38e-08	15.7867	17.9942	0.18882	0.017	0.023198	yes
NM_001024957	BRMS1	TC11001964.hg.1	8.34	7.27	-2.11	5.8e-05	75.4979	86.2215	0.191612	0.027	0.0358842	yes
NM_022830	TUT1	TC11003484.hg.1	7.21	6.08	-2.2	4e-06	13.753	15.7717	0.197599	0.0204	0.02754	yes
NM_032477	MRPL41	TC09000850.hg.1	8.57	7.25	-2.49	9.94e-08	63.7211	73.2263	0.20059	0.0081	0.011487	yes
NM_001037811	HSD17B10	TC0X001065.hg.1	11.67	10.06	-3.06	1.85e-08	50.5133	58.1779	0.203807	0.02355	0.0315438	yes
NM_015703	RRP7A	TC22000846.hg.1	8.63	7.12	-2.86	3e-06	18.8182	21.7531	0.20909	0.0162	0.022162	yes
NM_006135	CAPZA1	TC01000990.hg.1	14.72	13.4	-2.51	6.48e-07	85.0539	98.3702	0.209844	0.0163	0.0222866	yes
NM_001243646	CD2BP2	TC16001027.hg.1	9.45	8.25	-2.3	4.23e-07	39.4761	45.9481	0.219027	0.01145	0.0159359	yes
NM_001037639	PARL	TC03002062.hg.1	10.5	9.46	-2.06	4e-06	27.8379	32.5576	0.225942	0.0061	0.00876708	yes
NM_001863	COX6B1	TC19000479.hg.1	11.87	10.86	-2.01	3e-06	210.77	246.653	0.226817	0.0089	0.0125688	yes
NM_005934	MLLT1	TC19001091.hg.1	10.4	9.24	-2.23	1.3e-05	25.6777	30.0607	0.227362	0.00815	0.0115566	yes
NM_001204446	AP5S1	TC20000042.hg.1	8.59	6.99	-3.03	2.4e-07	13.7888	16.234	0.235519	0.00265	0.00395507	yes
NM_001122823	GTF3C5	TC09000766.hg.1	9.03	7.74	-2.44	7.22e-08	28.2156	33.2728	0.237847	0.00805	0.0114252	yes
NM_005262	GFER	TC16000055.hg.1	7.84	6.83	-2.01	2.8e-05	17.6714	20.8564	0.239072	0.0073	0.0103961	yes
NM_032758	PHF5A	TC22000826.hg.1	9.36	7.9	-2.75	1.55e-08	50.7899	59.9594	0.239444	0.00655	0.00937289	yes
NM_207346	TSEN54	TC17000854.hg.1	7.71	6.27	-2.72	8.47e-08	19.0378	22.5148	0.242009	0.00335	0.00494665	yes
NM_001146698	RBM19	TC12001993.hg.1	9.35	8.28	-2.1	2e-06	12.6642	14.9932	0.243552	0.00855	0.0120991	yes
NM_005066	SFPQ	TC01002493.hg.1	10.28	9.21	-2.11	7.77e-07	134.87	159.88	0.245424	0.0065	0.00930453	yes
NM_018270	MRGBP	TC20000497.hg.1	10.74	9.38	-2.57	0.000108	54.6041	65.2094	0.256071	0.00255	0.00382179	yes
NM_005717	ARPC5	TC01003617.hg.1	9.72	8.35	-2.59	1.1e-05	39.7298	47.4996	0.257696	0.0035	0.00516022	yes
NM_015456	NELFB	TC09000846.hg.1	10.92	9.69	-2.34	1.9e-05	24.428	29.2749	0.261129	0.0035	0.00516022	yes
NM_001171155	PET100	TC19000131.hg.1	8.04	6.98	-2.08	2e-05	80.9777	97.3018	0.264941	0.0046	0.00669983	yes
NM_004818	DDX23	TC12001458.hg.1	12.57	11.28	-2.44	1e-05	62.0787	74.807	0.269075	0.0022	0.00331752	yes
NM_001136201	ISOC2	TC19001874.hg.1	7.44	6.22	-2.32	9e-05	40.7595	49.2683	0.273522	0.00205	0.0031033	yes
NM_001203247	EZH2	TC07001993.hg.1	9.39	8.37	-2.03	3.76e-07	21.7978	26.3669	0.274544	0.00185	0.00281451	yes
NM_001242597	TMEM147	TC19000472.hg.1	10.49	9.42	-2.1	2e-06	70.3149	85.0972	0.27528	0.0022	0.00331752	yes
NM_000903	NQO1	TC16001225.hg.1	13.82	12.72	-2.15	2.3e-05	41.1267	49.8388	0.277196	0.0012	0.00186327	yes
NM_004515	ILF2	TC01003273.hg.1	14.75	13.47	-2.42	1e-06	149.503	181.977	0.283577	0.00175	0.00267115	yes
NM_000967	RPL3	TC22000804.hg.1	9.24	7.73	-2.86	0	470.021	573.483	0.287026	0.00195	0.00295873	yes
NM_030662	MAP2K2	TC19001058.hg.1	8.81	7.59	-2.32	1.2e-05	63.4762	77.698	0.291662	0.0008	0.00126512	yes
NM_003757	EIF3I	TC01000424.hg.1	13.01	11.71	-2.45	6.34e-07	120.628	148.302	0.297967	0.00055	0.000882839	yes
NM_003080	SMPD2	TC06000876.hg.1	7.92	6.73	-2.28	4.9e-05	10.1186	12.4619	0.300514	0.00095	0.00149139	yes
NM_031280	MRPS15	TC01002511.hg.1	10.47	9.03	-2.71	8.74e-07	78.3377	97.9248	0.321967	0.00015	0.000252818	yes
NM_025191	EDEM3	TC01003623.hg.1	11.18	10.12	-2.09	1.4e-05	7.95748	9.97711	0.32631	0.00025	0.00041427	yes
NM_006623	PHGDH	TC01001043.hg.1	7.46	6.28	-2.27	0.000161	16.9737	21.3525	0.331104	0.0002	0.000333761	yes
NM_170607	MLX	TC17000530.hg.1	12.16	10.86	-2.46	2.13e-07	43.7454	55.6682	0.347722	0.0005	0.0008061	yes
NM_006816	LMAN2	TC05002103.hg.1	14.46	13.25	-2.31	2e-06	95.4079	121.467	0.348386	0.0001	0.000171012	yes
NM_003753	EIF3D	TC22000711.hg.1	12.17	10.68	-2.81	1.86e-08	184.152	235.629	0.355622	0.0001	0.000171012	yes
NM_032786	ZC3H10	TC12000503.hg.1	6.54	5.48	-2.08	2e-06	4.14722	5.31375	0.357585	0.00175	0.00267115	yes
NM_018463	ITFG2	TC12000029.hg.1	9.21	8.2	-2.01	6e-06	7.42812	9.52869	0.359281	5e-05	8.70301e-05	yes
NM_003021	SGTA	TC19001036.hg.1	12.39	11.14	-2.38	2e-06	61.3834	78.8703	0.361634	5e-05	8.70301e-05	yes
NM_003091	SNRPB	TC20001744.hg.1	11.67	9.63	-4.11	6.39e-11	289.99	373.31	0.36437	0.00015	0.000252818	yes
NM_012181	FKBP8	TC19001291.hg.1	9.73	8.56	-2.26	3.27e-07	86.5403	111.445	0.364892	5e-05	8.70301e-05	yes
NM_032525	TUBB6	TC18000064.hg.1	10.55	8.53	-4.06	2e-06	32.563	41.9638	0.365911	0.0001	0.000171012	yes
NM_021640	C12orf10	TC12000436.hg.1	8.76	7.54	-2.33	1e-06	40.0075	51.7122	0.370236	5e-05	8.70301e-05	yes
NM_001243251	NARS2	TC11002138.hg.1	11.35	10.1	-2.39	4.1e-05	11.4342	14.8026	0.372495	5e-05	8.70301e-05	yes
NM_002622	PFDN1	TC05001853.hg.1	11.64	9.45	-4.57	0	55.6916	72.2105	0.37475	5e-05	8.70301e-05	yes
NM_001040108	MLH3	TC14001315.hg.1	7.34	6.24	-2.15	4.08e-07	2.15466	2.7965	0.376159	5e-05	8.70301e-05	yes
NM_030798	WBSCR16	TC07000467.hg.1	11.18	9.4	-3.43	1.4e-05	19.2492	25.0417	0.379534	5e-05	8.70301e-05	yes
NM_016491	MRPL37	TC01000663.hg.1	11.28	10.24	-2.06	6e-05	73.9344	96.672	0.386853	5e-05	8.70301e-05	yes
NM_001039589	DPH2	TC01000554.hg.1	9.23	7.9	-2.53	1.3e-05	17.6095	23.38	0.408925	5e-05	8.70301e-05	yes
NM_002883	RANGAP1	TC22000823.hg.1	10.4	8.55	-3.61	1e-06	72.9377	96.9993	0.411311	5e-05	8.70301e-05	yes
NM_015933	TMA7	TC03000281.hg.1	10.93	9.39	-2.91	1.49e-07	166.86	222.639	0.416072	5e-05	8.70301e-05	yes
NM_005471	GNPDA1	TC05001879.hg.1	8.64	7.52	-2.16	4.1e-05	28.6512	38.2542	0.417025	5e-05	8.70301e-05	yes
NM_001185011	NCAPH2	TC22000428.hg.1	7.93	6.81	-2.18	2.3e-05	21.2989	28.4502	0.417661	0.0021	0.00317591	yes
NM_015629	PRPF31	TC19000872.hg.1	9.64	8.52	-2.19	8.33e-08	46.7857	62.6134	0.420402	5e-05	8.70301e-05	yes
NM_004053	BYSL	TC06000577.hg.1	8.65	7.57	-2.12	2.9e-05	23.6818	31.6996	0.420686	5e-05	8.70301e-05	yes
NM_014938	MLXIP	TC12000969.hg.1	9.92	8.44	-2.79	2.3e-05	16.3254	21.8823	0.422649	5e-05	8.70301e-05	yes
NM_021128	POLR2L	TC11001251.hg.1	10.35	8.36	-3.98	2.15e-07	86.1224	115.66	0.425428	5e-05	8.70301e-05	yes
NM_015062	PPRC1	TC10000748.hg.1	11.05	9.92	-2.2	8e-05	39.9523	53.7415	0.427759	5e-05	8.70301e-05	yes
NM_001002877	THOC5	TC22001487.hg.1	11.29	10.17	-2.16	3e-06	29.3296	39.6534	0.435087	5e-05	8.70301e-05	yes
NM_012456	TIMM10	TC11001794.hg.1	12.18	10.98	-2.3	4.8e-05	69.9439	94.7566	0.438028	5e-05	8.70301e-05	yes
NM_173602	DIP2B	TC12000393.hg.1	11.42	10.21	-2.31	8.1e-05	17.559	23.9855	0.449952	5e-05	8.70301e-05	yes
NM_032014	MRPS24	TC07003355.hg.1	9.49	7.86	-3.1	7e-06	122.415	167.287	0.450545	0.0005	0.0008061	yes
NM_012473	TXN2	TC22000709.hg.1	10.04	8.57	-2.76	1e-05	68.7706	94.0443	0.451547	5e-05	8.70301e-05	yes
NM_017763	RNF43	TC17001732.hg.1	8.4	7.36	-2.04	0.001239	6.88771	9.44231	0.455115	0.00915	0.0129029	yes
NM_001135110	DNAJA3	TC16000130.hg.1	10.89	9.67	-2.32	7.27e-08	37.712	51.8769	0.460067	5e-05	8.70301e-05	yes
NM_001035511	SDHC	TC01001385.hg.1	12.77	11.47	-2.47	1.59e-07	15.9003	22.1163	0.476055	5e-05	8.70301e-05	yes
NM_052969	RPL39L	TC03002091.hg.1	7.77	6.58	-2.28	4e-06	35.7415	49.7161	0.476112	5e-05	8.70301e-05	yes
NM_017547	FOXRED1	TC11001170.hg.1	7.78	6.56	-2.34	1.1e-05	14.0834	19.5959	0.47656	5e-05	8.70301e-05	yes
NM_138443	HAUS1	TC18000166.hg.1	9.93	8.6	-2.51	1.15e-08	13.3127	18.5298	0.477043	5e-05	8.70301e-05	yes
NM_001197115	GCLC	TC06004051.hg.1	10.21	9.02	-2.28	0.000168	15.9511	22.2121	0.47769	5e-05	8.70301e-05	yes
NM_001244698	ZFP36L1	TC14001253.hg.1	12.79	11.68	-2.16	4.14e-07	107.526	150.606	0.486088	5e-05	8.70301e-05	yes
NM_001662	ARF5	TC07003341.hg.1	8.38	7.03	-2.55	3e-06	82.8461	116.517	0.492038	5e-05	8.70301e-05	yes
NM_016068	FIS1	TC07001689.hg.1	9.43	8.38	-2.07	2e-06	219.824	309.412	0.49318	5e-05	8.70301e-05	yes
NM_153690	FAM43A	TC03001077.hg.1	9.97	8.44	-2.9	1.25e-08	11.9417	17.0369	0.512652	5e-05	8.70301e-05	yes
NM_001029991	METTL17	TC14000074.hg.1	8.31	7.11	-2.29	4.9e-05	15.4743	22.1527	0.517609	5e-05	8.70301e-05	yes
NM_001042422	SLC16A3	TC17000947.hg.1	8.16	7.05	-2.15	2e-06	97.0207	139.727	0.526246	5e-05	8.70301e-05	yes
NM_021074	NDUFV2	TC18000041.hg.1	8.79	7.3	-2.81	6.77e-07	43.1972	62.5174	0.533319	5e-05	8.70301e-05	yes
NM_024844	NUP85	TC17000848.hg.1	9.97	8.74	-2.35	3.84e-09	23.0333	33.3767	0.535122	5e-05	8.70301e-05	yes
NM_001039619	PRMT5	TC14000940.hg.1	12.6	11.07	-2.89	1.09e-07	62.1687	90.1131	0.535549	5e-05	8.70301e-05	yes
NM_001194946	EIF4G1	TC03001000.hg.1	12.03	10.99	-2.06	4e-06	169.06	245.64	0.53901	5e-05	8.70301e-05	yes
NM_001012732	DCTD	TC04001787.hg.1	9.45	8.16	-2.45	9.19e-08	24.0766	35.0293	0.540933	5e-05	8.70301e-05	yes
NM_006384	CIB1	TC15001842.hg.1	9.42	7.77	-3.15	6.2e-05	56.6299	82.8657	0.54921	5e-05	8.70301e-05	yes
NM_025204	TRABD	TC22000420.hg.1	7.36	6.29	-2.1	5.69e-07	23.2143	34.0828	0.554031	5e-05	8.70301e-05	yes
NM_000551	VHL	TC03000055.hg.1	9.18	7.89	-2.45	3.37e-07	7.83528	11.5529	0.560198	5e-05	8.70301e-05	yes
NM_001256421	AGPAT9	TC04000460.hg.1	10.33	9.09	-2.36	3.3e-05	15.9485	23.5364	0.561473	5e-05	8.70301e-05	yes
NM_001127393	C14orf2	TC14001547.hg.1	10.68	9.15	-2.88	1e-06	70.8596	104.726	0.563589	5e-05	8.70301e-05	yes
NM_024627	C22orf29	TC22000501.hg.1	6.07	5.05	-2.03	2e-05	5.39883	7.98473	0.564596	5e-05	8.70301e-05	yes
NM_199287	CCDC137	TC17000934.hg.1	8.21	6.95	-2.39	9.68e-07	28.4619	42.2707	0.570624	5e-05	8.70301e-05	yes
NM_001202431	PRDX1	TC01002611.hg.1	15.68	14.45	-2.33	5.08e-07	152.456	226.783	0.572919	5e-05	8.70301e-05	yes
NM_001084392	DDT	TC22001486.hg.1	6.7	5.64	-2.09	2e-06	20.2491	30.2608	0.579591	5e-05	8.70301e-05	yes
NM_005444	RQCD1	TC02001304.hg.1	11.18	9.81	-2.58	1.28e-07	25.8174	38.6712	0.582913	5e-05	8.70301e-05	yes
NM_001098621	TMEM251	TC14002305.hg.1	7.68	6.65	-2.04	3.08e-07	4.62851	6.94309	0.585029	0.0003	0.000493915	yes
NM_001202413	AKR1A1	TC01000574.hg.1	8.34	6.92	-2.68	1e-06	18.9364	28.5602	0.592845	5e-05	8.70301e-05	yes
NM_013241	FHOD1	TC16001184.hg.1	7.38	6.29	-2.13	2e-06	7.56763	11.4576	0.598388	5e-05	8.70301e-05	yes
NM_025232	REEP4	TC08001034.hg.1	8.95	7.76	-2.28	3e-06	11.4651	17.3648	0.598909	5e-05	8.70301e-05	yes
NM_000714	TSPO	TC22000362.hg.1	7.17	5.49	-3.2	4.36e-08	79.5267	120.595	0.600655	5e-05	8.70301e-05	yes
NM_001031727	MRI1	TC19000239.hg.1	8.36	7.23	-2.19	0.000109	6.15211	9.33577	0.601688	5e-05	8.70301e-05	yes
NM_001105573	FBXO45	TC03001098.hg.1	9.68	8.65	-2.05	0.000179	8.10854	12.3185	0.603312	5e-05	8.70301e-05	yes
NM_020202	NIT2	TC03000507.hg.1	10.08	8.42	-3.15	7.44e-08	22.0164	33.5405	0.607329	5e-05	8.70301e-05	yes
NM_018997	MRPS21	TC01001184.hg.1	11.9	10.26	-3.12	2e-06	115.865	176.688	0.608759	5e-05	8.70301e-05	yes
NM_014748	SNX17	TC02000173.hg.1	9.52	7.84	-3.21	1.6e-05	15.1204	23.0868	0.610567	5e-05	8.70301e-05	yes
NM_014331	SLC7A11	TC04001570.hg.1	13.94	10.72	-9.37	1.1e-05	9.41693	14.3958	0.612324	5e-05	8.70301e-05	yes
NM_178148	SLC35B2	TC06001761.hg.1	10.31	9.14	-2.26	8.3e-05	30.4884	46.6367	0.613205	5e-05	8.70301e-05	yes
NM_001432	EREG	TC04000414.hg.1	15.59	14.58	-2.01	1.2e-05	110.381	168.954	0.614131	5e-05	8.70301e-05	yes
NM_018049	PLEKHJ1	TC19001023.hg.1	8.11	6.83	-2.43	2.3e-05	15.3018	23.4425	0.615425	5e-05	8.70301e-05	yes
NM_001135694	VDAC3	TC08000327.hg.1	10.33	9.19	-2.21	2e-06	36.0566	55.3731	0.618921	5e-05	8.70301e-05	yes
NM_031287	SF3B5	TC06002191.hg.1	9.56	8.07	-2.8	3.7e-05	65.9953	101.641	0.623053	5e-05	8.70301e-05	yes
NM_021922	FANCE	TC06000515.hg.1	8.14	6.77	-2.6	1.8e-05	8.46038	13.0692	0.627375	5e-05	8.70301e-05	yes
NM_016035	COQ4	TC09000685.hg.1	7.15	5.97	-2.27	1.03e-08	12.8449	19.8777	0.629951	5e-05	8.70301e-05	yes
NM_001167621	ATXN10	TC22000385.hg.1	10.43	9.43	-2	7e-06	26.4889	41.0249	0.631112	5e-05	8.70301e-05	yes
NM_004450	ERH	TC14001260.hg.1	14.23	13	-2.34	6e-06	84.5274	131.15	0.633729	5e-05	8.70301e-05	yes
NM_001003684	UQCR10	TC22000202.hg.1	10.22	8.94	-2.43	6.24e-10	66.1086	102.666	0.63505	5e-05	8.70301e-05	yes
NM_006834	RAB32	TC06001065.hg.1	8.54	7.41	-2.2	0.000322	9.75069	15.1462	0.635377	5e-05	8.70301e-05	yes
NM_001025203	U2AF1	TC21000501.hg.1	9.1	7.97	-2.19	4.6e-05	57.2477	89.0309	0.637088	5e-05	8.70301e-05	yes
NM_022839	MRPS11	TC15000837.hg.1	9.27	8.01	-2.4	6.47e-08	18.7216	29.1266	0.637636	5e-05	8.70301e-05	yes
NM_001163377	QPCTL	TC19000653.hg.1	7.46	6.45	-2.01	2.31e-12	4.24409	6.65039	0.647985	5e-05	8.70301e-05	yes
NM_001134340	PSMG3	TC07001088.hg.1	8.95	7.25	-3.25	1.41e-09	46.3894	72.7532	0.649215	5e-05	8.70301e-05	yes
NM_015971	MRPS7	TC17000849.hg.1	12.39	11.22	-2.26	1e-06	38.2091	59.9694	0.650309	5e-05	8.70301e-05	yes
NM_015380	SAMM50	TC22001478.hg.1	11.98	10.29	-3.23	4.05e-07	27.5593	43.3739	0.654292	5e-05	8.70301e-05	yes
NM_016497	MRPL51	TC12001139.hg.1	10.51	8.85	-3.16	1.83e-07	111.389	175.377	0.654851	5e-05	8.70301e-05	yes
NM_014389	PELP1	TC17001028.hg.1	8.7	7.57	-2.19	7e-06	26.0472	41.054	0.656395	5e-05	8.70301e-05	yes
NM_001111322	DDX54	TC12001984.hg.1	11.9	10.83	-2.09	5e-05	39.6263	62.5604	0.65879	5e-05	8.70301e-05	yes
NM_001827	CKS2	TC09000415.hg.1	13.61	12.27	-2.52	3.8e-05	100.414	159.475	0.667366	5e-05	8.70301e-05	yes
NM_033257	DGCR6L	TC22000510.hg.1	7.42	6.37	-2.07	1.19e-09	14.0487	22.4509	0.676336	5e-05	8.70301e-05	yes
NM_014501	UBE2S	TC19001872.hg.1	10.6	9.3	-2.46	8.28e-07	125.079	199.904	0.676469	5e-05	8.70301e-05	yes
NM_001199758	MTHFS	TC15002780.hg.1	7.85	6.53	-2.51	4.25e-07	6.09522	9.82755	0.689154	5e-05	8.70301e-05	yes
NM_015704	DESI1	TC22000829.hg.1	9.2	7.58	-3.08	4.77e-08	18.8703	30.4267	0.689222	5e-05	8.70301e-05	yes
NM_005729	PPIF	TC10000566.hg.1	13.3	12.05	-2.37	0.000309	72.7466	117.902	0.696643	5e-05	8.70301e-05	yes
NM_001014764	EMC6	TC17000035.hg.1	9.26	8.13	-2.2	0.000129	52.6936	85.4125	0.696821	0.0008	0.00126512	yes
NM_001283	AP1S1	TC07000644.hg.1	11.21	9.61	-3.02	9.8e-05	131.641	213.687	0.698882	5e-05	8.70301e-05	yes
NM_024078	NOC4L	TC12001054.hg.1	8.82	7.82	-2	5e-06	19.9749	32.5878	0.706142	5e-05	8.70301e-05	yes
NM_022767	AEN	TC15000840.hg.1	8.56	6.94	-3.06	2.27e-07	19.2918	31.6321	0.713403	5e-05	8.70301e-05	yes
NM_012396	PHLDA3	TC01003691.hg.1	7.96	6.74	-2.33	1.7e-05	22.5484	37.0958	0.718228	5e-05	8.70301e-05	yes
NM_004814	SNRNP40	TC01002450.hg.1	8.73	7.64	-2.13	4e-06	19.7402	32.4883	0.718785	5e-05	8.70301e-05	yes
NM_014507	MCAT	TC22000858.hg.1	10.3	9.22	-2.12	2e-05	13.1016	21.6522	0.724769	5e-05	8.70301e-05	yes
NM_007100	ATP5I	TC04000951.hg.1	8.44	6.93	-2.85	3.3e-05	93.7998	155.026	0.724854	5e-05	8.70301e-05	yes
NM_001136232	SEC13	TC03001159.hg.1	8.14	7.1	-2.06	7.57e-07	56.4108	93.9167	0.735409	5e-05	8.70301e-05	yes
NM_144772	APOA1BP	TC01001323.hg.1	9.68	8.22	-2.76	5.06e-07	57.5904	96.1502	0.739462	5e-05	8.70301e-05	yes
NM_004597	SNRPD2	TC19001628.hg.1	9.12	8.12	-2	0.000176	143.228	239.95	0.744421	5e-05	8.70301e-05	yes
NM_199249	C19orf48	TC19001754.hg.1	10.1	7.76	-5.05	5.92e-07	47.5446	79.772	0.746602	5e-05	8.70301e-05	yes
NM_001008272	TAGLN3	TC03000567.hg.1	6.94	5.75	-2.28	5.8e-05	13.9778	23.4874	0.748754	5e-05	8.70301e-05	yes
NM_001014433	CUTA	TC06001587.hg.1	8.95	7.57	-2.59	0.000136	41.8588	70.3473	0.748964	5e-05	8.70301e-05	yes
NM_004548	NDUFB10	TC16000050.hg.1	10.11	8.56	-2.93	1e-05	89.8719	151.132	0.749868	5e-05	8.70301e-05	yes
NM_003731	SSNA1	TC09000841.hg.1	7.19	5.81	-2.6	1e-06	34.492	58.0979	0.752223	5e-05	8.70301e-05	yes
NM_001009570	CCT7	TC02000440.hg.1	12.71	11.61	-2.15	1e-06	118.692	200.857	0.758954	5e-05	8.70301e-05	yes
NM_024313	NOL12	TC22001466.hg.1	7.13	5.68	-2.72	3.75e-10	6.98829	11.8373	0.760332	5e-05	8.70301e-05	yes
NM_000581	GPX1	TC03001407.hg.1	9.35	7.98	-2.58	4.26e-08	118.642	201.015	0.760688	5e-05	8.70301e-05	yes
NM_021078	KAT2A	TC17001524.hg.1	7.66	6.58	-2.1	6.1e-05	8.29384	14.1088	0.766485	5e-05	8.70301e-05	yes
NM_138493	CCDC167	TC06001684.hg.1	7.85	6.47	-2.6	5.1e-05	9.43967	16.1772	0.777155	5e-05	8.70301e-05	yes
NM_012225	NUBP2	TC16000048.hg.1	7.45	6.29	-2.24	1e-05	25.8106	44.2648	0.778197	5e-05	8.70301e-05	yes
NM_001011699	HAUS8	TC19001269.hg.1	9.62	8.58	-2.06	7.08e-07	8.33431	14.4317	0.792105	5e-05	8.70301e-05	yes
NM_001126340	ORAI2	TC07000659.hg.1	8.7	7.62	-2.11	0.000546	5.86026	10.1637	0.794382	5e-05	8.70301e-05	yes
NM_001135650	EEF1E1	TC06004111.hg.1	10.45	9.43	-2.03	2.6e-05	29.6065	51.364	0.794841	0.0098	0.0137605	yes
NM_014165	NDUFAF4	TC06001956.hg.1	8.74	7.09	-3.12	1.2e-05	5.13078	8.9104	0.796311	5e-05	8.70301e-05	yes
NM_001436	FBL	TC19001526.hg.1	13.77	12.69	-2.12	3.6e-05	115.124	200.377	0.799523	5e-05	8.70301e-05	yes
NM_199342	CCDC23	TC01002576.hg.1	8.01	6.78	-2.35	1.5e-05	5.20075	9.06662	0.801846	5e-05	8.70301e-05	yes
NM_019054	FAM35A	TC10000613.hg.1	12.13	10.97	-2.23	1.49e-07	14.4641	25.429	0.813993	5e-05	8.70301e-05	yes
NM_018663	PXMP2	TC12003266.hg.1	9.66	8.52	-2.21	3.4e-05	9.37668	16.5299	0.817928	5e-05	8.70301e-05	yes
NM_016055	MRPL48	TC11000780.hg.1	9.69	8.03	-3.17	2e-06	27.1434	47.8909	0.819148	5e-05	8.70301e-05	yes
NM_001123377	PARK7	TC01000101.hg.1	10.6	9.07	-2.88	5.65e-09	75.6278	134.636	0.832072	5e-05	8.70301e-05	yes
NM_005782	ALYREF	TC17001962.hg.1	12.37	10.2	-4.52	2.85e-08	84.674	150.928	0.833867	5e-05	8.70301e-05	yes
NM_002691	POLD1	TC19000757.hg.1	7.28	6.24	-2.06	5.6e-05	12.2912	21.927	0.835087	5e-05	8.70301e-05	yes
NM_014402	UQCRQ	TC05000646.hg.1	7.89	6.89	-2	7e-06	19.3786	34.5814	0.835535	5e-05	8.70301e-05	yes
NM_152485	C1orf74	TC01003786.hg.1	7.63	6.36	-2.41	1.2e-05	3.20311	5.72186	0.837012	5e-05	8.70301e-05	yes
NM_001165417	SLC25A11	TC17001035.hg.1	9.87	8.83	-2.06	8e-06	18.0032	32.3439	0.845244	5e-05	8.70301e-05	yes
NM_001516	GTF2H3	TC12000991.hg.1	11.49	10.46	-2.04	3.6e-05	8.19589	14.8208	0.854646	5e-05	8.70301e-05	yes
NM_016050	MRPL11	TC11001967.hg.1	9.43	8.07	-2.57	3e-06	35.6056	64.7912	0.863694	5e-05	8.70301e-05	yes
NM_003130	SRI	TC07001581.hg.1	12.13	11.07	-2.08	3.96e-07	83.882	153.077	0.867825	5e-05	8.70301e-05	yes
NM_001256269	KIF22	TC16000327.hg.1	10.43	9.18	-2.38	4e-06	33.8434	61.8002	0.868738	5e-05	8.70301e-05	yes
NM_016390	C9orf114	TC09001639.hg.1	9.32	8.27	-2.07	7.95e-08	9.1242	16.69	0.871214	5e-05	8.70301e-05	yes
NM_001195386	TMEM99	TC17000500.hg.1	7.18	5.94	-2.36	0.001066	0.673768	1.23281	0.87163	0.00215	0.00324642	yes
NM_001040445	ASB1	TC02001455.hg.1	8.11	6.51	-3.03	6.08e-08	5.10046	9.394	0.881111	5e-05	8.70301e-05	yes
NM_000687	AHCY	TC20000780.hg.1	11.41	10.26	-2.22	3e-06	113.416	210.257	0.890528	5e-05	8.70301e-05	yes
NM_000137	FAH	TC15000747.hg.1	8.2	6.42	-3.43	8e-06	10.5193	19.5251	0.89229	5e-05	8.70301e-05	yes
NM_004701	CCNB2	TC15000449.hg.1	12.47	11.46	-2.03	7.7e-05	36.047	66.9531	0.893272	5e-05	8.70301e-05	yes
NM_004146	NDUFB7	TC19001240.hg.1	8.03	6.86	-2.24	2e-06	106.355	198.211	0.898146	5e-05	8.70301e-05	yes
NM_080388	S100A16	TC01003269.hg.1	9.88	8.12	-3.38	4e-06	122.144	229.77	0.911602	5e-05	8.70301e-05	yes
NM_001098483	FUOM	TC10001789.hg.1	7.07	5.78	-2.46	4.6e-05	28.94	54.4854	0.912807	5e-05	8.70301e-05	yes
NM_001199434	NIP7	TC16000568.hg.1	12.7	11.63	-2.11	1.25e-07	17.1057	32.2203	0.913491	5e-05	8.70301e-05	yes
NM_032015	RNF26	TC11001090.hg.1	10.15	8.93	-2.33	5e-06	18.6827	35.241	0.915551	5e-05	8.70301e-05	yes
NM_001080849	DNLZ	TC09002925.hg.1	6.31	5.28	-2.04	1e-05	4.48552	8.51557	0.924828	5e-05	8.70301e-05	yes
NM_207344	SPRYD4	TC12000513.hg.1	10.53	9.01	-2.87	5.8e-05	6.37534	12.1547	0.930937	5e-05	8.70301e-05	yes
NM_001017964	YDJC	TC22000545.hg.1	8.34	6.67	-3.19	1.5e-05	17.2823	32.9622	0.931516	5e-05	8.70301e-05	yes
NM_024308	DHRS11	TC17000439.hg.1	8.35	7.36	-2	7e-06	5.47278	10.47	0.935912	5e-05	8.70301e-05	yes
NM_138408	GTF3C6	TC06000886.hg.1	11.71	9.52	-4.56	3.77e-07	30.1309	57.7091	0.937554	5e-05	8.70301e-05	yes
NM_018116	MSTO1	TC01006335.hg.1	9.84	8.47	-2.59	9.6e-05	3.6409	6.97578	0.938058	5e-05	8.70301e-05	yes
NM_001199196	ARMC6	TC19000367.hg.1	8.44	6.95	-2.8	7.55e-10	11.6247	22.3397	0.94241	5e-05	8.70301e-05	yes
NM_000365	TPI1	TC12000096.hg.1	12.4	11.14	-2.39	4.52e-07	245.151	471.758	0.944378	5e-05	8.70301e-05	yes
NM_138384	MTG1	TC10002929.hg.1	7.34	6.29	-2.07	5.55e-07	14.1498	27.262	0.946109	5e-05	8.70301e-05	yes
NM_024661	CCDC51	TC03003377.hg.1	6.89	5.61	-2.43	7e-06	9.45966	18.2949	0.951581	5e-05	8.70301e-05	yes
NM_002435	MPI	TC15000687.hg.1	8.68	7.65	-2.03	0.001349	6.84588	13.2453	0.952174	5e-05	8.70301e-05	yes
NM_017793	RPP25	TC15001653.hg.1	7.02	5.6	-2.67	3.31e-07	18.386	35.8505	0.963384	5e-05	8.70301e-05	yes
NM_004642	CDK2AP1	TC12002085.hg.1	9.97	8.51	-2.75	3e-06	34.0219	66.4516	0.965839	5e-05	8.70301e-05	yes
NM_001135861	PHPT1	TC09002885.hg.1	7.17	6.14	-2.04	1.1e-05	19.6715	38.5096	0.969116	5e-05	8.70301e-05	yes
NM_001130929	C7orf73	TC07000844.hg.1	9.85	8.7	-2.22	1.73e-07	6.64917	13.0181	0.969272	5e-05	8.70301e-05	yes
NM_003258	TK1	TC17001914.hg.1	11.57	10.38	-2.28	5e-06	44.3164	87.0494	0.973993	5e-05	8.70301e-05	yes
NM_005371	METTL1	TC12001635.hg.1	7.87	6.87	-2	0.000206	21.4143	42.1494	0.97694	5e-05	8.70301e-05	yes
NM_152735	ZBTB9	TC6_ssto_hap7000094.hg.1	10.02	8.9	-2.18	0.000293	6.47382	12.7726	0.980362	5e-05	8.70301e-05	yes
NM_000445	PLEC	TC08001737.hg.1	9.37	8.19	-2.27	0.000515	30.7735	60.7355	0.980852	5e-05	8.70301e-05	yes
NM_199461	NANOS1	TC10000862.hg.1	5.57	4.5	-2.09	9.3e-05	1.05512	2.09544	0.989851	5e-05	8.70301e-05	yes
NM_002309	LIF	TC22000647.hg.1	10.53	8.89	-3.12	1.4e-05	32.0916	63.8261	0.991949	5e-05	8.70301e-05	yes
NM_001134658	SLC35G1	TC10000669.hg.1	6.52	5.45	-2.1	1.3e-05	3.5229	7.01903	0.99451	5e-05	8.70301e-05	yes
NM_005225	E2F1	TC20000773.hg.1	9.52	7.71	-3.49	3.31e-14	17.1628	34.4142	1.00372	5e-05	8.70301e-05	yes
NM_006907	PYCR1	TC17001966.hg.1	10	8.94	-2.08	5.22e-08	27.7296	55.6628	1.00529	5e-05	8.70301e-05	yes
NM_004704	RRP9	TC03001442.hg.1	9.66	8.31	-2.54	1.13e-12	33.4813	67.2206	1.00555	5e-05	8.70301e-05	yes
NM_000075	CDK4	TC12001633.hg.1	14.01	12.88	-2.2	7e-06	42.0843	84.6057	1.00747	5e-05	8.70301e-05	yes
NM_001945	HBEGF	TC05001854.hg.1	10.02	8.44	-2.98	3.27e-07	10.5321	21.1757	1.00762	5e-05	8.70301e-05	yes
NM_001007468	SMARCB1	TC22000139.hg.1	10.26	9.18	-2.13	7e-06	38.2257	76.8648	1.00778	5e-05	8.70301e-05	yes
NM_000024	ADRB2	TC05000814.hg.1	7.24	5.66	-2.98	7e-05	5.12869	10.3974	1.01956	5e-05	8.70301e-05	yes
NM_005415	SLC20A1	TC02000711.hg.1	11.15	9.52	-3.08	3.1e-05	16.0273	32.9619	1.04026	5e-05	8.70301e-05	yes
NM_020300	MGST1	TC12000207.hg.1	10.03	8.68	-2.55	8.99e-07	92.1283	190.025	1.04448	5e-05	8.70301e-05	yes
NM_001962	EFNA5	TC05001657.hg.1	9.84	8.8	-2.05	3e-06	1.57733	3.25749	1.04628	5e-05	8.70301e-05	yes
NM_016023	OTUD6B	TC08000553.hg.1	10.99	9.76	-2.34	1.4e-05	8.71554	18.0512	1.05043	5e-05	8.70301e-05	yes
NM_003776	MRPL40	TC22000044.hg.1	8.26	6.94	-2.5	0.000142	38.733	82.8039	1.09614	5e-05	8.70301e-05	yes
NM_001001410	TSR3	TC16000749.hg.1	10.05	8.92	-2.18	7.5e-05	35.2363	76.2781	1.11421	5e-05	8.70301e-05	yes
NM_024864	MRM1	TC17000440.hg.1	7.1	6	-2.14	2.5e-05	6.0577	13.1937	1.123	5e-05	8.70301e-05	yes
NM_020244	CHPT1	TC12000788.hg.1	8.77	7.7	-2.09	3e-06	7.96177	17.3449	1.12335	5e-05	8.70301e-05	yes
NM_017882	CLN6	TC15001592.hg.1	11.59	10.27	-2.5	0.000165	11.0956	24.1983	1.12492	5e-05	8.70301e-05	yes
NM_030919	FAM83D	TC20000293.hg.1	11.84	10.68	-2.23	1.3e-05	33.1531	72.4406	1.12765	5e-05	8.70301e-05	yes
NM_014502	PRPF19	TC11001844.hg.1	12.77	11.62	-2.22	1.13e-09	47.4277	104.611	1.14124	5e-05	8.70301e-05	yes
NM_016391	NOP16	TC05002092.hg.1	9.3	8.13	-2.26	1e-06	41.4004	91.3452	1.14169	5e-05	8.70301e-05	yes
NM_006010	MANF	TC03000319.hg.1	9.88	8.8	-2.11	5e-06	58.5261	129.673	1.14773	5e-05	8.70301e-05	yes
NM_018101	CDCA8	TC01000476.hg.1	10.44	9.21	-2.35	7.9e-05	16.3971	36.3612	1.14896	5e-05	8.70301e-05	yes
NM_001004354	NRARP	TC09001769.hg.1	7.3	5.62	-3.22	0.00029	3.80593	8.51058	1.16101	5e-05	8.70301e-05	yes
NM_003088	FSCN1	TC07000055.hg.1	11.39	9.76	-3.1	4e-06	66.1849	148.287	1.16381	5e-05	8.70301e-05	yes
NM_000026	ADSL	TC22001472.hg.1	11.06	9.94	-2.16	1.9e-05	24.7745	55.9937	1.17641	5e-05	8.70301e-05	yes
NM_001010875	SLC25A30	TC13000634.hg.1	9.18	8.1	-2.12	8.3e-05	3.5149	7.97413	1.18184	5e-05	8.70301e-05	yes
NM_018669	WDR4	TC21000496.hg.1	8.06	6.33	-3.32	4e-06	4.88524	11.1964	1.19654	5e-05	8.70301e-05	yes
NM_014042	ANAPC15	TC11002054.hg.1	9.18	7.96	-2.33	1.1e-05	22.6879	52.2673	1.20399	0.0316	0.0417316	yes
NM_003689	AKR7A2	TC01002298.hg.1	8.49	7.1	-2.62	6e-05	4.72063	10.8775	1.20429	5e-05	8.70301e-05	yes
NM_206919	ARL9	TC04000333.hg.1	7.37	6.37	-2	8e-06	1.79465	4.14983	1.20935	5e-05	8.70301e-05	yes
NM_004526	MCM2	TC03000664.hg.1	10.41	9.35	-2.09	6.6e-05	36.7964	85.1138	1.20983	5e-05	8.70301e-05	yes
NM_001142469	C16orf45	TC16000190.hg.1	6.72	5.44	-2.42	0.000304	0.557648	1.31246	1.23484	5e-05	8.70301e-05	yes
NM_002949	MRPL12	TC17002882.hg.1	9.41	8.06	-2.55	3.6e-05	50.2801	118.908	1.24179	5e-05	8.70301e-05	yes
NM_016310	POLR3K	TC16000720.hg.1	9.97	8.62	-2.56	4e-06	25.1181	60.0137	1.25656	5e-05	8.70301e-05	yes
NM_001195228	FAM64A	TC17000072.hg.1	9.29	8.25	-2.06	3.7e-05	6.48356	15.547	1.26178	5e-05	8.70301e-05	yes
NM_001142522	FBXO5	TC06002240.hg.1	8.13	7.1	-2.05	2.8e-05	10.4742	25.1475	1.26358	5e-05	8.70301e-05	yes
NM_002466	MYBL2	TC20000320.hg.1	13.69	12.53	-2.23	0.000229	53.7828	129.79	1.27096	5e-05	8.70301e-05	yes
NM_001552	IGFBP4	TC17000499.hg.1	10.11	8.34	-3.39	8e-06	36.1115	87.2755	1.27312	5e-05	8.70301e-05	yes
NM_020315	PDXP	TC22001464.hg.1	7.42	6.11	-2.47	3e-05	7.67402	18.6182	1.27866	5e-05	8.70301e-05	yes
NM_001093767	FAM195B	TC17001958.hg.1	8.12	7.02	-2.14	4.44e-12	11.0224	27.2304	1.30478	5e-05	8.70301e-05	yes
NM_024540	MRPL24	TC01003352.hg.1	8.74	7.56	-2.26	9e-06	36.8327	91.8342	1.31804	5e-05	8.70301e-05	yes
NM_021177	LSM2	TC06001545.hg.1	7.56	6.45	-2.16	9e-06	27.3654	68.2559	1.3186	5e-05	8.70301e-05	yes
NM_181716	CENPV	TC17001173.hg.1	9.36	7.65	-3.26	7e-06	5.00624	12.7118	1.34436	5e-05	8.70301e-05	yes
NM_001085372	C11orf83	TC11000560.hg.1	6.83	5.64	-2.28	8.7e-05	7.89236	20.1019	1.3488	5e-05	8.70301e-05	yes
NM_006443	DNPH1	TC06001745.hg.1	9.94	8.7	-2.37	0.000426	19.415	49.8132	1.35936	5e-05	8.70301e-05	yes
NM_002105	H2AFX	TC11002362.hg.1	10.98	8.59	-5.24	6.4e-05	43.6604	112.532	1.36593	5e-05	8.70301e-05	yes
NM_001105538	MYBBP1A	TC17001023.hg.1	9.98	8.67	-2.47	2.6e-05	14.1614	36.7015	1.37387	5e-05	8.70301e-05	yes
NM_138431	MFSD3	TC08000857.hg.1	7.44	6.3	-2.21	0.001112	2.48218	6.43809	1.37503	5e-05	8.70301e-05	yes
NM_001135565	HDHD1	TC0X000826.hg.1	8.01	6.58	-2.68	5e-06	2.47384	6.50987	1.39588	5e-05	8.70301e-05	yes
NM_001170535	ATAD3A	TC01000043.hg.1	9.34	8.08	-2.38	2e-06	10.925	28.7617	1.39652	5e-05	8.70301e-05	yes
NM_032160	DSEL	TC18000564.hg.1	7.83	6.8	-2.05	4e-05	0.452095	1.20254	1.41139	5e-05	8.70301e-05	yes
NM_000190	HMBS	TC11001083.hg.1	9.41	6.67	-6.7	6e-06	11.0681	29.4899	1.41381	5e-05	8.70301e-05	yes
NM_001142405	SLMO1	TC18000066.hg.1	5.98	4.91	-2.11	1.9e-07	0.888768	2.37652	1.41897	5e-05	8.70301e-05	yes
[truncated: 80 more rows]
