# Supplementary material for: Open chromatin profiling identifies AP1 as a transcriptional regulator in oesophageal adenocarcinoma
Source: PLoS Genet. 2017 Aug 31;13(8):e1006879. doi: 10.1371/journal.pgen.1006879 (PMC5578490; doi:10.1371/journal.pgen.1006879)
Supplement: S3 Table — Columns J-Q show normalized Tn5 cutting frequency within each indicated 500 bp window in each of the indicated cell lines. Peaks are assigned to the gene with the nearest TSS. (XLSX) [file pgen.1006879.s018.xlsx]

## Sheet: 5FC_all_annotated_tags.txt
Chr	Start	End	Annotation	Distance to TSS	Nearest PromoterID	Nearest Refseq	Nearest Ensembl	Gene Name	OE19	FLO1	OE33_1	OE33_2	HEEPIC_1	HEEPIC_2	HET1A_1	HET1A_2
chr2	196763137	196763637	intron (NM_018897, intron 28 of 64)	170149	NM_018897	NM_018897	ENSG00000118997	DNAH7	0.72	0	0.52	0.35	40.3	50.38	3.48	4.11
chr1	56190188	56190688	Intergenic	499124	NR_039618	NR_039618	ENSG00000265822	MIR4422	0.36	0.51	0.52	0.35	33.92	38.52	4.79	3.33
chr9	96897466	96897966	Intergenic	-40523	NR_029476	NR_029476	ENSG00000199165	MIRLET7A1	0.9	0.51	1.31	0.17	25.19	38.52	1.31	2.45
chr6	136336118	136336618	intron (NM_018945, intron 2 of 12)	163534	NM_018945	XM_005266931	ENSG00000171408	PDE7B	1.62	1.53	0.52	1.21	26.36	34.2	13.05	8.42
chr15	99457772	99458272	intron (NM_000875, intron 8 of 20)	90863	NM_001102612	NM_001102612	ENSG00000183571	PGPEP1L	1.44	1.79	0	1.04	27.54	22.03	11.09	6.66
chr8	8521936	8522436	Intergenic	-37480	NM_194284	NM_194284	ENSG00000253958	CLDN23	1.26	1.28	1.31	0.52	36.94	30.81	5.66	4.8
chr5	152843311	152843811	Intergenic	-26523	NM_001258019	NM_000827	ENSG00000155511	GRIA1	1.08	0.51	1.31	0.69	54.57	58.09	5	3.33
chr14	93066625	93067125	intron (NM_024832, intron 3 of 9)	86750	NM_024832	XM_005268074	ENSG00000100599	RIN3	1.98	0.77	3.13	1.21	49.19	63.32	23.71	14.29
chr2	150267399	150267899	intron (NM_194317, intron 1 of 4)	80620	NM_194317	NM_001195685	ENSG00000187123	LYPD6	0.36	0.26	2.09	0.17	35.43	39.44	10.01	6.66
chr1	96881744	96882244	Intergenic	-305181	NM_021190	XM_005271084	ENSG00000117569	PTBP2	1.62	1.79	1.83	0.69	55.41	69.33	17.19	9.89
chr13	95308883	95309383	Intergenic	55029	NM_180989	NM_180989	ENSG00000152749	GPR180	3.6	0.51	1.57	0.17	56.41	61.63	2.83	2.45
chr9	118686158	118686658	intron (NR_024032, intron 1 of 2)	969	NR_024032	NR_024032		LINC00474	0.72	3.06	1.57	0.87	29.38	42.99	13.7	8.52
chr4	157898517	157899017	Intergenic	-6221	NR_036641	NM_016205		PDGFC	0.18	0.51	2.09	1.04	43.49	57.47	10.01	6.07
chr6	119862160	119862660	Intergenic	-49943	NR_046100	NR_046100		LOC285762	2.16	2.04	1.57	1.04	55.58	59.78	14.36	5.19
chr4	141967357	141967857	intron (NM_020724, intron 1 of 6)	87009	NM_020724	XM_005263150	ENSG00000170153	RNF150	1.26	0	0.52	1.04	31.06	47.45	1.31	0.88
chr14	96715272	96715772	Intergenic	-7025	NM_000710	XM_005267977	ENSG00000100739	BDKRB1	1.98	3.06	0.78	0.69	52.38	61.32	18.49	9.98
chr3	54790394	54790894	intron (NM_018398, intron 12 of 37)	-116760	NR_027122	NR_027122	ENSG00000265992	ESRG	0.54	1.53	2.09	1.04	57.42	84.9	7.83	6.17
chr5	118717812	118718312	intron (NM_014350, intron 1 of 1)	26547	NM_014350	XM_005271952		TNFAIP8	0.36	0	1.31	1.21	26.02	43.91	2.83	2.35
chr4	129793134	129793634	exon (NM_001287440, exon 11 of 11)	60385	NM_001287443	XM_005263229	ENSG00000077684	JADE1	0.54	0	2.35	1.73	43.65	60.86	0.22	2.15
chr6	142737265	142737765	intron (NM_198569, intron 20 of 24)	114459	NM_001032395	XM_005267061	ENSG00000112414	GPR126	0.18	2.55	1.04	0.69	27.87	43.91	12.62	6.95
chr16	84865990	84866490	intron (NM_031476, intron 1 of 14)	12653	NM_031476	XM_005256190	ENSG00000103196	CRISPLD2	1.62	1.79	3.13	2.08	110.14	95.37	6.96	6.66
chr4	120973965	120974465	Intergenic	13798	NM_002358	NM_002358		MAD2L1	0.9	1.28	1.57	0.17	30.89	38.21	0.87	1.27
chr6	146678562	146679062	exon (NM_001278065, exon 6 of 10)	-186016	NM_006834	NM_006834	ENSG00000118508	RAB32	0	1.53	3.39	0.87	36.6	42.52	26.1	12.82
chr1	57951236	57951736	intron (NM_021080, intron 3 of 16)	-374729	NR_104363	XR_246326		DAB1-AS1	0.36	1.79	1.57	0.35	32.74	55.31	3.7	2.55
chr6	153413748	153414248	intron (NM_012419, intron 1 of 4)	38391	NM_012419	NM_012419	ENSG00000091844	RGS17	0.54	0.77	1.57	1.04	44.66	51.46	3.7	3.62
chr1	78298596	78299096	intron (NM_001270384, intron 7 of 15)	53537	NM_198549	XM_005270846	ENSG00000180488	FAM73A	0.18	1.53	1.04	0.87	29.72	40.06	5.22	1.66
chr6	94129194	94129694	promoter-TSS (NM_001288629)	-144	NM_001288629	XM_005248669	ENSG00000135333	EPHA7	1.62	1.28	1.57	2.08	65.65	90.29	21.54	17.42
chr6	153067190	153067690	Intergenic	-4492	NM_194435	XM_005267135	ENSG00000146469	VIP	3.06	4.09	2.09	1.91	60.28	69.18	16.53	11.45
chr2	158030135	158030635	Intergenic	-83955	NM_014568	NM_014568		GALNT5	0.72	1.02	3.39	1.21	85.97	83.35	4.35	6.46
chr6	116768728	116769228	Intergenic	-13555	NM_001276460	XM_005266999	ENSG00000188820	FAM26F	1.26	2.3	0.52	0.69	32.24	43.45	10.01	6.36
chr4	189907415	189907915	Intergenic	530933	NR_033869	XR_244624	ENSG00000249378	LINC01060	0.18	2.04	1.83	0.69	39.62	45.45	2.61	1.96
chr6	164235509	164236009	Intergenic	400084	NM_006775	XM_005267224	ENSG00000112531	QKI	2.34	1.02	0.78	2.08	33.24	43.45	20.67	11.94
chr19	23433027	23433527	promoter-TSS (NR_045525)	-105	NR_045525	NR_045525		ZNF724P	2.16	1.02	3.65	3.46	65.15	72.26	27.63	12.73
chr9	107554035	107554535	intron (NM_005502, intron 42 of 49)	17652	NR_024011	NR_024011		LOC286367	1.08	3.06	1.57	0.35	40.8	43.6	3.92	4.8
chr3	147016308	147016808	Intergenic	93659	NR_033119	NM_001168378	ENSG00000174963	ZIC4	4.68	2.04	1.04	0.35	57.76	64.87	1.09	2.55
chr17	59018252	59018752	intron (NM_017679, intron 13 of 23)	263330	NM_001099432	XM_005257472	ENSG00000141376	BCAS3	0.9	1.53	1.57	0.69	33.75	42.37	2.18	2.64
chr13	59660227	59660727	Intergenic	-926375	NR_046539	XR_245372	ENSG00000227528	DIAPH3-AS1	1.98	0.77	0.52	1.39	28.71	44.07	1.96	2.74
chr3	27368069	27368569	intron (NM_199347, intron 6 of 24)	42593	NM_199347	XM_005264896	ENSG00000163491	NEK10	1.08	0.51	0.78	1.21	25.69	31.12	8.05	5.38
chr2	175701255	175701755	intron (NM_001025201, intron 7 of 12)	10841	NM_001206602	XM_005246250	ENSG00000128656	CHN1	1.8	1.28	2.09	0.87	35.59	43.14	3.92	3.72
chr12	23131887	23132387	Intergenic	354061	NM_001039481	XM_005253420	ENSG00000139163	ETNK1	0.9	1.28	3.13	1.39	41.81	56.39	2.83	3.82
chr2	85218814	85219314	intron (NM_020122, intron 1 of 6)	20833	NM_020122	NM_020122	ENSG00000176407	KCMF1	0.9	3.83	0.78	1.91	35.26	36.82	10.22	5.09
chr12	2374040	2374540	intron (NM_000719, intron 3 of 46)	-4652	NR_046769	NR_046769		CACNA1C-IT3	1.98	1.28	2.09	4.16	44.16	35.75	20.01	7.24
chr14	79745369	79745869	promoter-TSS (NM_001105250)	-63	NM_138970	XM_005268218		NRXN3	2.34	3.06	3.13	3.12	44.33	89.83	61.34	32.01
chr9	118706425	118707263	Intergenic	-19467	NR_024032	NR_024032		LINC00474	1.62	2.04	3.65	3.81	176.13	110.78	17.84	10.28
chr2	31542119	31542619	Intergenic	85489	NM_014600	NM_014600		EHD3	1.08	1.02	1.04	1.21	49.36	41.91	2.18	2.35
chr2	40102215	40102715	Intergenic	-42309	NR_038441	XR_244915	ENSG00000227028	SLC8A1-AS1	1.44	3.06	1.04	0.17	34.42	48.69	1.74	1.47
chr11	133996035	133996535	intron (NM_001205329, intron 1 of 7)	57465	NM_032801	NM_001205329	ENSG00000166086	JAM3	2.88	4.85	2.87	1.04	76.06	108.31	4.13	4.99
chr15	83781324	83781824	exon (NM_001144903, exon 2 of 9)	5250	NM_023003	XM_005272431	ENSG00000136404	TM6SF1	1.44	1.79	3.65	3.12	50.54	49.3	19.8	11.75
chr15	82422138	82422638	TTS (NM_024580)	-83904	NM_032246	NM_032246	ENSG00000183496	MEX3B	0.18	1.53	1.31	2.43	27.37	47.15	26.54	12.82
chr6	11429037	11429537	Intergenic	-46706	NR_073131	NM_001142393	ENSG00000111859	NEDD9	0.36	1.79	2.87	1.73	46.51	45.76	6.96	4.8
chr18	6055639	6056139	intron (NM_173464, intron 16 of 19)	-163786	NM_001080209	XM_005258130	ENSG00000206432	TMEM200C	0.72	1.02	2.09	1.04	58.6	55	7.61	7.54
chr6	170089191	170089691	intron (NM_001202550, intron 1 of 21)	12718	NM_182552	XM_005266894	ENSG00000184465	WDR27	1.08	0.51	2.35	1.56	53.06	75.5	3.7	5.68
chr6	169497324	169497824	Intergenic	156635	NM_003247	NM_003247	ENSG00000186340	THBS2	0.9	2.81	1.83	2.08	10.91	14.95	20.88	14.39
chr16	86204959	86205459	Intergenic	-24578	NR_103859	NR_103859	ENSG00000269186	LINC01082	0.72	3.32	0.78	2.08	26.7	26.96	8.7	7.64
chr19	20958732	20959232	Intergenic	-114580	NM_145297	NM_001076675	ENSG00000188171	ZNF626	1.26	1.02	1.31	2.08	39.29	46.99	10.66	6.66
chr11	114166775	114167275	5' UTR (NM_006169, exon 1 of 3)	490	NM_006169	NM_006169	ENSG00000166741	NNMT	1.62	6.39	1.57	1.39	38.79	53.31	15.88	7.15
chr15	68220028	68220528	Intergenic	108236	NM_001258024	XM_005254371	ENSG00000188779	SKOR1	1.62	4.09	1.57	1.04	16.79	14.95	17.4	10.38
chr3	16518068	16518568	intron (NM_015150, intron 2 of 9)	36904	NM_015150	XM_005264985	ENSG00000131378	RFTN1	0.36	3.32	1.31	0.52	37.95	44.53	8.92	4.7
chr5	149416004	149416504	exon (NM_014983, exon 12 of 20)	-35524	NM_030953	XM_005268516	ENSG00000164296	TIGD6	0.54	7.15	4.44	1.91	43.65	62.09	36.98	22.12
chr5	167157069	167157569	intron (NM_001122679, intron 2 of 28)	445476	NM_001122679	NM_001122679	ENSG00000145934	TENM2	0	1.28	4.18	0.69	21.32	27.73	13.49	5.78
chr11	113545704	113546204	Intergenic	31141	NR_110047	XM_005271683	ENSG00000166682	TMPRSS5	1.62	3.32	2.35	1.73	22.5	36.36	15.23	11.16
chr19	58951475	58951975	promoter-TSS (NM_003433)	-136	NM_003433	XM_005259210	ENSG00000131849	ZNF132	4.14	1.02	8.09	6.93	65.48	71.64	20.45	10.87
chr11	130253562	130254062	Intergenic	44727	NM_007037	XM_005271397	ENSG00000134917	ADAMTS8	5.04	8.68	3.65	0.69	79.08	73.49	26.76	11.75
chr14	96571014	96571514	Intergenic	65603	NM_001282464	XM_005267874		C14orf132	3.78	4.6	6.79	2.94	86.97	97.84	40.03	20.75
chr4	153273742	153274242	5' UTR (NM_018315, exon 1 of 11)	118	NM_018315	XM_005263107	ENSG00000109670	FBXW7	1.26	1.79	6	1.21	51.21	82.12	9.14	5.78
chr2	47426148	47426648	intron (NR_110208, intron 4 of 4)	-22658	NM_001743	XM_005264576	ENSG00000143933	CALM2	2.88	7.66	5.74	1.39	67.66	69.33	37.2	16.54
chr6	170714277	170714777	3' UTR (NM_001286380, exon 11 of 11)	74678	NR_039787	NR_039787		MIR4644	0	3.58	2.09	0.69	37.61	46.99	18.71	9.1
chr13	111049122	111049622	intron (NM_001846, intron 4 of 47)	56067	NR_107040	NR_107040		MIR8073	3.06	2.55	0.78	1.73	49.03	56.39	11.96	7.05
chr3	174720440	174720940	intron (NM_207015, intron 1 of 13)	112342	NR_046390	NR_046390	ENSG00000230292	NAALADL2-AS3	1.26	2.81	3.13	1.04	44.49	55.78	3.05	2.35
chr19	20162854	20163354	Intergenic	-12827	NM_033196	XM_005260146	ENSG00000197124	ZNF682	2.88	2.04	6.27	2.94	68.5	81.2	36.55	15.08
chr2	197524900	197525400	intron (NM_001080539, intron 5 of 27)	20794	NM_001080539	XM_005246472	ENSG00000144395	CCDC150	0	2.04	0.52	1.56	27.03	28.97	10.01	3.52
chr2	153618601	153619101	Intergenic	44444	NR_024526	NM_152522	ENSG00000177917	ARL6IP6	1.08	2.55	1.57	0.87	31.23	45.91	0.87	1.76
chr19	24097373	24097873	promoter-TSS (NM_001244038)	-61	NM_001244038	NM_001244038		ZNF726	2.16	3.58	0.52	3.29	41.14	46.84	15.23	6.66
chr6	85474203	85474703	promoter-TSS (NM_001080508)	-499	NM_001080508	NM_001080508	ENSG00000112837	TBX18	1.8	3.06	3.13	2.94	52.05	74.73	26.54	16.35
chr13	80622836	80623336	Intergenic	37874	NR_104138	NR_104138		LINC01080	2.7	0.51	1.57	1.21	22.5	33.74	8.05	1.96
chr5	127980518	127981018	Intergenic	-107033	NM_001999	NM_001999	ENSG00000138829	FBN2	0.54	1.53	1.04	1.73	33.75	41.75	9.57	8.71
chr19	24269665	24270165	promoter-TSS (NM_001278665)	-47	NM_001278664	XM_005260166	ENSG00000213096	ZNF254	6.3	2.04	1.83	3.29	47.01	61.17	15.44	10.77
chr3	12413181	12413681	intron (NM_015869, intron 1 of 6)	20430	NM_015869	NM_005037	ENSG00000132170	PPARG	2.7	1.79	1.57	0.52	39.79	44.84	0.87	1.47
chr3	16380469	16380969	intron (NM_015150, intron 7 of 9)	74052	NM_138381	XM_005265559	ENSG00000154814	OXNAD1	3.06	1.79	1.83	1.56	45.5	63.94	3.26	6.07
chr13	99201287	99201787	intron (NM_001032296, intron 1 of 10)	-27158	NM_003576	XM_005254077	ENSG00000102572	STK24	4.68	3.32	3.65	0.17	58.09	60.86	1.96	4.11
chr3	66773041	66773541	Intergenic	-222446	NM_015541	XM_005264724	ENSG00000144749	LRIG1	1.8	2.81	3.13	0.69	23.34	43.45	7.61	6.85
chr4	54554319	54554819	Intergenic	95446	NR_046827	NR_046827		LNX1-AS2	1.44	0	2.61	0.87	28.88	30.81	10.66	3.23
chr9	78831084	78831584	intron (NM_001190482, intron 20 of 36)	178110	NM_018339	NM_018339	ENSG00000135002	RFK	1.62	2.3	3.13	2.94	25.19	51.31	15.44	6.66
chr3	75690150	75690650	Intergenic	10486	NR_031714	NR_031714	ENSG00000221795	MIR1324	2.34	2.3	3.65	3.12	44.33	61.78	4.35	4.5
chr1	57297919	57298419	Intergenic	-12800	NM_001004303	XM_005270583	ENSG00000187889	C1orf168	3.6	0.77	2.35	1.91	27.37	36.82	10.88	3.72
chr12	94566692	94567192	intron (NM_005761, intron 2 of 30)	24443	NM_005761	NM_005761	ENSG00000136040	PLXNC1	0.9	1.02	3.39	0.69	29.72	41.75	4.79	2.94
chr4	28289362	28289862	Intergenic	-531592	NR_036237	NR_036237		MIR4275	0.18	2.55	1.57	0.69	23	33.9	10.01	2.45
chr14	53477601	53478362	Intergenic	-60166	NM_006832	XM_005267285	ENSG00000073712	FERMT2	3.96	7.41	4.44	3.12	78.58	62.09	32.41	20.36
chr3	105511022	105511522	intron (NM_170662, intron 3 of 18)	76615	NM_170662	XM_005247852	ENSG00000114423	CBLB	3.6	2.04	0.52	1.39	37.95	50.23	6.96	5.19
chr6	70604406	70604906	intron (NM_001858, intron 2 of 50)	28208	NM_001858	NM_001858		COL19A1	1.8	0.51	1.04	2.08	30.05	43.45	3.05	2.64
chr8	20186663	20187163	Intergenic	53629	NR_047509	NR_047509	ENSG00000253733	LZTS1-AS1	1.8	2.3	1.04	1.39	52.72	43.76	1.52	1.08
chr5	166336005	166336505	intron (NR_108020, intron 1 of 2)	17120	NR_108020	NR_108020		LOC102557615	0.36	2.3	3.13	1.73	37.78	46.07	14.36	8.61
chr8	129552763	129553263	Intergenic	390651	NR_031613	NR_031613	ENSG00000221261	MIR1208	0.36	3.58	0.78	2.08	47.85	43.29	6.74	5.87
chr5	81702001	81702501	Intergenic	101085	NM_001017971	NM_001017971	ENSG00000205464	ATP6AP1L	0	2.04	2.09	0.69	28.71	34.05	6.96	6.27
chr7	120373134	120373634	intron (NM_012281, intron 2 of 5)	124793	NM_012338	XM_005250239	ENSG00000106025	TSPAN12	2.34	0.51	3.65	1.56	33.58	51.92	1.31	0.69
chr10	7809161	7809661	intron (NM_012311, intron 8 of 12)	20579	NM_012311	NM_012311	ENSG00000151657	KIN	1.26	1.53	1.83	1.04	47.68	46.22	3.26	1.66
chr11	114049873	114050373	intron (NM_001018011, intron 3 of 6)	-116412	NM_006169	NM_006169	ENSG00000166741	NNMT	11.69	1.02	1.04	1.91	60.78	58.39	3.05	2.55
chr4	57594670	57595170	Intergenic	-47048	NM_032495	XM_005265783	ENSG00000171476	HOPX	2.52	1.28	1.04	1.73	34.08	40.98	3.05	1.08
chr1	70376957	70377457	intron (NM_020794, intron 5 of 24)	-7798	NR_023916	NR_023916		PIN1P1	0.72	1.53	1.83	1.73	39.12	53.62	4.35	4.41
chr3	145884203	145884703	Intergenic	-5171	NM_182943	XM_005247535	ENSG00000152952	PLOD2	1.26	0.51	2.87	1.73	23	34.2	16.75	8.03
chr13	80611549	80612049	Intergenic	26587	NR_104138	NR_104138		LINC01080	2.7	1.28	2.09	1.21	27.7	40.83	3.92	2.06
chr17	55559214	55559714	intron (NM_170721, intron 5 of 9)	225090	NM_170721	XM_005257014	ENSG00000153944	MSI2	1.62	0.51	2.35	1.56	37.11	50.54	1.96	1.66
chr11	130260050	130260550	Intergenic	38239	NM_007037	XM_005271397	ENSG00000134917	ADAMTS8	6.84	3.32	3.39	2.08	38.79	55.16	10.01	3.23
chr6	3664880	3665380	Intergenic	87116	NM_183373	XM_005248938	ENSG00000168994	PXDC1	1.08	1.53	1.31	1.91	32.07	39.29	1.74	4.6
chr1	233026774	233027274	Intergenic	-59346	NM_032324	XM_005273311		NTPCR	4.5	1.79	1.04	1.04	33.41	43.14	6.09	4.11
chr15	68682727	68683227	intron (NM_001004439, intron 2 of 29)	41515	NM_001004439	XM_005254227	ENSG00000137809	ITGA11	1.08	1.28	6.27	2.77	12.59	27.27	29.58	11.26
chr1	201717365	201717865	intron (NM_001167738, intron 1 of 26)	8652	NM_001167738	XM_005245572	ENSG00000134369	NAV1	0.36	2.81	1.83	3.98	18.3	27.43	22.62	9.98
chr13	113832317	113832817	exon (NM_001127202, exon 14 of 14)	19599	NM_001256134	NM_001256134	ENSG00000126231	PROZ	2.34	4.6	2.09	1.91	44.83	45.14	14.79	4.01
chr7	137608012	137608512	intron (NM_001253775, intron 2 of 3)	-29832	NM_001243523	NM_001243523		AC022173.2	1.08	2.55	2.35	1.91	33.41	48.84	2.61	1.66
chr11	112435027	112435527	Intergenic	-8752	NR_104155	XR_246474	ENSG00000255484	RP11-65M17.1	3.42	3.58	4.18	1.73	50.37	56.08	3.92	2.94
chr1	245762592	245763092	intron (NM_018012, intron 5 of 14)	444555	NM_018012	NM_018012	ENSG00000162849	KIF26B	1.8	1.79	2.09	2.08	27.7	50.84	7.83	4.8
chr4	176986734	176987234	promoter-TSS (NM_170710)	-1	NM_170710	XM_005262722	ENSG00000150627	WDR17	3.42	1.53	4.18	3.81	48.52	68.41	25.02	12.04
chr8	104117305	104117805	Intergenic	-35366	NM_024812	NM_001024372	ENSG00000164929	BAALC	1.62	4.34	1.83	1.39	35.09	46.22	22.41	11.75
chr11	122106278	122106778	Intergenic	-32758	NR_024430	XR_246434	ENSG00000255248	MIR100HG	3.06	1.53	2.09	3.12	44.66	65.02	6.09	4.31
chr4	19947425	19947925	Intergenic	-307512	NM_001289135	XM_005248211	ENSG00000145147	SLIT2	1.62	2.04	4.18	0.69	45.84	50.38	2.18	0.88
chr11	83277954	83278454	intron (NM_001206769, intron 13 of 21)	115264	NM_001142702	XM_005273805	ENSG00000150672	DLG2	1.98	0	1.57	1.39	30.73	53.77	0.44	0.39
chr1	33609300	33609800	Intergenic	38121	NM_018207	XM_005270999	ENSG00000116525	TRIM62	1.98	2.04	4.44	1.91	40.8	42.83	9.14	4.89
chr1	24743389	24743889	intron (NM_020448, intron 1 of 11)	1394	NM_020448	XM_005245946	ENSG00000001461	NIPAL3	5.76	9.96	5.48	1.91	69.68	79.66	44.16	19.68
chr5	115790079	115790579	intron (NR_109879, intron 2 of 2)	7135	NR_109879	XR_246569		CTB-118N6.3	1.26	3.06	0.52	1.56	40.63	42.99	1.31	2.25
chr12	110981311	110981811	intron (NM_139283, intron 3 of 5)	39503	NM_139283	NM_139283		PPTC7	0.9	0.77	3.65	0.52	41.98	43.91	2.61	4.21
chr2	221962177	221962677	Intergenic	474583	NM_004438	XM_005246374	ENSG00000116106	EPHA4	1.08	1.02	1.57	2.43	20.48	36.52	7.83	3.62
chr7	3478830	3479330	intron (NM_152744, intron 1 of 44)	138000	NM_152744	NM_001079653	ENSG00000146555	SDK1	0.36	1.53	4.44	1.91	37.44	62.71	8.05	4.7
chr3	42074083	42074583	Intergenic	-58413	NM_001042646	XM_005264956	ENSG00000182606	TRAK1	2.34	4.09	0.26	2.25	43.15	42.06	5.87	3.13
chr15	50123686	50124186	Intergenic	210710	NM_020234	XM_005254560	ENSG00000104047	DTWD1	1.8	6.64	2.61	2.43	22.83	44.84	29.15	18.11
chr3	41722850	41723350	exon (NM_017886, exon 29 of 37)	280560	NM_017886	XM_005265259	ENSG00000168038	ULK4	1.08	1.53	3.13	0.87	24.18	36.98	3.26	4.6
chrX	8700055	8700555	promoter-TSS (NM_000216)	-78	NM_000216	XM_005274501	ENSG00000011201	KAL1	3.24	2.04	7.31	4.16	11.42	18.8	75.7	39.55
chr2	127415360	127415860	intron (NM_016815, intron 1 of 2)	2099	NM_002101	XM_005263653	ENSG00000136732	GYPC	2.7	5.62	6.27	7.45	91	92.14	39.37	18.6
chr11	112235576	112236076	Intergenic	-104243	NM_001145024	NM_001145024	ENSG00000188771	PLET1	2.88	2.81	6	2.25	76.06	85.2	3.92	3.52
chr14	52339862	52340362	intron (NM_001243774, intron 1 of 2)	13090	NM_001243773	NM_001243773	ENSG00000186469	GNG2	1.08	0	2.87	1.39	19.98	25.73	8.7	6.85
chr17	53687122	53687622	Intergenic	112853	NM_018286	NM_001099640	ENSG00000166292	TMEM100	3.24	1.79	2.09	3.29	99.57	85.82	3.48	1.86
chr4	47351359	47351859	intron (NM_000812, intron 5 of 8)	114067	NM_017845	NM_017845	ENSG00000169019	COMMD8	0.54	0	2.87	2.08	33.92	41.75	3.26	2.64
chrX	85403102	85403602	promoter-TSS (NM_001139514)	-103	NM_053281	XM_005262068	ENSG00000126733	DACH2	1.8	3.83	1.04	2.43	23.67	32.36	32.63	11.75
chr6	15505106	15505606	intron (NM_001267040, intron 9 of 17)	157933	NR_036448	XM_005249447	ENSG00000047579	DTNBP1	4.5	2.3	1.04	3.98	57.42	64.4	17.19	10.57
chr10	110549656	110550156	Intergenic	-380509	NR_046928	NR_046928		RNU6-53P	0.9	1.02	2.61	1.73	23.51	27.89	7.61	8.81
chr4	157883735	157884235	intron (NR_036641, intron 1 of 6)	8561	NM_016205	NM_016205		PDGFC	1.44	2.3	3.13	2.25	62.96	56.7	0.87	2.74
chr21	33888984	33889484	Intergenic	68611	NM_144659	NM_018277		TCP10L	1.8	4.09	1.04	1.39	18.97	36.05	4.13	5.58
chr15	87406398	87406898	intron (NM_152336, intron 22 of 23)	-546449	NR_046012	NR_046012	ENSG00000260125	AGBL1-AS1	0.18	3.06	1.04	1.56	1.51	4.47	20.23	13.9
chr10	10953283	10953783	Intergenic	40593	NR_024410	NR_015413		LINC00710	1.8	3.58	1.31	1.56	32.91	40.37	9.14	4.6
chr6	71958046	71958546	Intergenic	-40181	NM_024576	XM_005248765		OGFRL1	1.98	3.58	4.7	2.08	49.03	50.84	15.23	10.08
chr1	216637758	216638258	Intergenic	-41270	NM_007123	NM_007123	ENSG00000042781	USH2A	0.9	0.26	3.13	1.04	32.91	47.3	6.09	4.21
chr2	68224511	68225011	Intergenic	65398	NM_173177	NM_001190263		C1D	1.08	3.32	2.61	1.91	29.05	45.14	13.05	9.79
chr15	52436027	52436527	intron (NM_016194, intron 6 of 12)	-31305	NM_020396	XM_005254103	ENSG00000137875	BCL2L10	1.98	1.79	4.18	3.29	17.8	21.26	35.24	22.61
chr15	71092316	71092816	Intergenic	-36716	NM_018003	XM_005254527	ENSG00000137831	UACA	3.78	4.09	1.57	1.39	37.78	23.57	10.22	7.24
chr1	221135273	221135773	Intergenic	-82041	NR_046901	NR_046901		HLX-AS1	0	1.79	3.92	1.39	30.56	35.44	12.4	5.78
chr1	77836555	77837055	intron (NM_012093, intron 6 of 13)	88518	NM_012093	XM_005270739	ENSG00000154027	AK5	1.44	4.85	2.87	2.6	55.24	55	6.31	4.41
chr2	59423605	59424105	Intergenic	-20988	NR_110219	XR_245009	ENSG00000222030	AC007131.1	0.9	2.55	2.09	1.56	42.14	41.45	1.52	2.64
chr11	126032826	126033326	Intergenic	48511	NM_032795	XM_005271708	ENSG00000165526	RPUSD4	2.52	2.3	2.09	5.2	32.74	57.32	25.23	13.31
chr21	18167212	18167712	Intergenic	204905	NR_029694	NR_029694	ENSG00000207863	MIR125B2	0	2.3	1.04	1.21	17.8	26.19	10.01	7.05
chr6	160451080	160451701	intron (NM_000876, intron 7 of 47)	-22694	NR_047511	NR_047511	ENSG00000268257	AIRN	2.52	4.09	5.22	3.12	70.85	61.32	28.71	14.59
chr1	240073127	240073627	TTS (NM_000740)	-10205	NR_046582	NR_046582		CHRM3-AS1	3.06	2.04	1.57	1.56	23.34	48.53	9.14	3.43
chr4	151145972	151146875	intron (NM_001040260, intron 8 of 15)	146997	NR_036614	XM_005262785	ENSG00000170390	DCLK2	1.8	0.77	1.57	2.43	111.49	81.2	1.96	2.94
chr5	151066290	151066790	promoter-TSS (NM_003118)	75	NM_003118	NM_003118	ENSG00000113140	SPARC	1.8	4.34	11.49	6.93	67.66	86.44	66.13	37.2
chr5	178692536	178693036	intron (NM_014244, intron 3 of 21)	79645	NM_021599	NM_014244	ENSG00000087116	ADAMTS2	3.06	7.41	9.66	12.13	67.33	90.6	93.1	39.16
chr12	96878854	96879354	Intergenic	-84738	NM_001170464	NM_001170464	ENSG00000059758	CDK17	1.62	1.53	3.39	2.43	48.52	53.31	7.83	3.23
chr1	48667652	48668152	Intergenic	-19802	NR_026749	NR_026749		SKINTL	6.48	6.13	1.31	1.04	48.86	66.87	9.57	8.52
chr1	55316347	55316847	3' UTR (NM_014762, exon 9 of 9)	36324	NM_014762	XM_005270553	ENSG00000116133	DHCR24	2.7	1.79	2.61	4.33	52.22	66.1	4.79	5.68
chr17	12540280	12540780	TTS (NR_034144)	-28677	NM_153604	XM_005256863	ENSG00000141052	MYOCD	0.9	5.11	0.78	0.52	20.99	40.06	9.57	3.03
chr1	9498556	9499056	Intergenic	-9751	NR_104622	XR_109872		LOC100506022	3.06	1.02	4.18	1.39	39.46	35.59	9.14	6.17
chr13	59686454	59686954	Intergenic	-900148	NR_046539	XR_245372	ENSG00000227528	DIAPH3-AS1	2.52	3.58	1.04	1.91	57.76	60.86	3.92	2.64
chr7	151200938	151201438	intron (NM_005614, intron 1 of 7)	15822	NM_005614	XM_005250034	ENSG00000106615	RHEB	3.06	3.32	0.52	1.21	33.41	38.21	3.26	2.06
chr4	106320880	106321380	intron (NM_176867, intron 1 of 5)	74097	NM_176866	XM_005262915	ENSG00000138777	PPA2	1.26	3.06	2.35	1.73	20.32	49.15	4.35	2.06
chr13	96296755	96297255	promoter-TSS (NM_014934)	-45	NM_198968	XM_005254032	ENSG00000134874	DZIP1	5.58	3.58	1.83	2.77	42.14	38.67	13.92	7.73
chr3	16490055	16490555	intron (NM_015150, intron 2 of 9)	64917	NM_015150	XM_005264985	ENSG00000131378	RFTN1	0.18	9.19	2.87	1.91	53.56	66.56	9.14	6.75
chr19	21182390	21182890	Intergenic	-20786	NM_025189	XM_005260081	ENSG00000118620	ZNF430	2.34	1.79	2.61	3.29	46.84	51.61	13.27	9.2
chr12	114298744	114299244	intron (NM_001146698, intron 21 of 24)	-87506	NR_110025	XR_109132	ENSG00000249550	RP11-438N16.1	1.26	1.79	3.92	5.37	37.44	48.38	8.27	6.75
chr3	11571533	11572033	intron (NM_006395, intron 18 of 18)	38615	NM_001128221	XM_005265609	ENSG00000144560	VGLL4	1.98	3.32	3.39	2.6	63.97	72.11	7.18	6.95
chr9	112555472	112555972	intron (NM_001037293, intron 2 of 6)	13145	NM_007203	NM_007203	ENSG00000157654	PALM2-AKAP2	1.62	1.28	3.65	1.73	18.8	40.52	18.49	7.93
chr4	87515152	87515652	promoter-TSS (NM_006264)	-66	NM_080684	XM_005263167	ENSG00000163629	PTPN13	15.65	4.34	5.74	8.14	102.92	138.98	34.59	14.59
chr12	20120402	20120902	Intergenic	-46967	NR_040098	XR_242883	ENSG00000256287	RP11-664H17.1	0.54	3.83	3.13	0.69	23.84	48.07	2.18	1.96
chr5	77825123	77825623	intron (NM_005779, intron 3 of 4)	119275	NM_005779	XM_005248396	ENSG00000145685	LHFPL2	0	0.51	2.87	2.08	19.64	25.88	12.18	6.95
chr11	111565434	111565934	intron (NM_015191, intron 4 of 14)	71485	NM_001177562	NM_001177562	ENSG00000137713	PPP2R1B	1.26	0.77	2.09	1.56	21.66	30.81	10.88	3.13
chr4	189636096	189636596	Intergenic	259614	NR_033869	XR_244624	ENSG00000249378	LINC01060	0	2.55	1.57	1.73	49.7	52.39	3.7	2.94
chr12	74843579	74844079	Intergenic	-87722	NM_001136262	NM_001136262	ENSG00000253719	ATXN7L3B	0.18	1.53	4.18	1.39	29.05	51.15	2.83	3.33
chr8	134049103	134049603	3' UTR (NM_001282965, exon 7 of 7)	9473	NR_107002	NR_107002		MIR7848	1.62	2.55	7.05	4.5	71.02	96.91	26.1	9.59
chr15	97670054	97670554	Intergenic	343625	NM_173499	NM_173499	ENSG00000185594	SPATA8	4.5	3.06	2.35	3.29	2.69	5.24	23.93	18.6
chr1	214595454	214595954	intron (NM_005401, intron 3 of 18)	129320	NM_005401	XR_247032	ENSG00000152104	PTPN14	0	2.3	2.87	1.39	34.25	39.13	16.53	6.46
chr4	26173521	26174021	Intergenic	-147561	NM_203283	XM_005248161	ENSG00000168214	RBPJ	1.8	0.77	2.35	2.08	47.52	44.84	1.96	3.72
chr6	140372614	140373114	Intergenic	-153525	NR_037441	NR_037441	ENSG00000263514	MIR3668	0.36	2.55	4.7	0.35	25.69	28.81	17.19	9.3
chr5	123679188	123679688	Intergenic	401367	NM_020747	XM_005272037	ENSG00000168916	ZNF608	0.18	3.83	1.57	2.77	35.76	48.38	5.44	3.52
chr4	134070097	134070597	promoter-TSS (NM_032961)	-123	NM_032961	NM_020815		PCDH10	2.16	1.53	1.83	2.25	46.51	54.39	10.22	5.78
chr13	52217246	52217746	intron (NM_052950, intron 1 of 11)	59012	NM_052950	XM_005266254	ENSG00000139668	WDFY2	0.54	1.79	3.92	2.77	39.46	41.14	7.18	4.21
chr12	133484858	133485358	Intergenic	-20904	NM_001161346	XM_005266170	ENSG00000072609	CHFR	1.62	6.13	7.31	7.97	88.65	120.64	56.78	29.17
chr15	68676759	68677259	intron (NM_001004439, intron 2 of 29)	47483	NM_001004439	XM_005254227	ENSG00000137809	ITGA11	0.72	4.6	7.57	3.81	33.92	42.99	26.97	16.15
chr1	240194218	240194718	Intergenic	23644	NR_036695	NR_036695		RPS7P5	1.26	1.02	4.18	0.52	26.7	27.89	10.88	6.27
chr5	111333394	111333894	intron (NR_046678, intron 3 of 3)	-21016	NM_001142475	NM_001142474	ENSG00000134986	NREP	0.54	2.55	3.65	2.43	41.98	58.86	13.49	6.75
chr2	55320456	55320956	Intergenic	-42972	NM_153828	XM_005264434	ENSG00000115310	RTN4	1.62	0	2.61	1.56	14.1	23.42	11.75	4.7
chr4	174443216	174443716	Intergenic	7912	NM_021973	XM_005263357	ENSG00000164107	HAND2	12.23	0.77	1.83	2.94	47.18	32.51	14.79	7.34
chr12	76084234	76084734	Intergenic	-179066	NM_007043	XM_005268592	ENSG00000111615	KRR1	1.08	2.04	2.35	1.39	33.58	38.06	8.05	1.86
chr11	122655237	122655737	intron (NM_032873, intron 5 of 13)	-53768	NM_019604	NM_019604	ENSG00000109943	CRTAM	1.44	1.53	1.83	2.43	35.93	33.74	14.57	6.95
chr3	23754208	23754708	Intergenic	-92926	NM_182666	XM_005265431	ENSG00000170142	UBE2E1	2.52	4.6	4.7	1.39	47.85	43.29	8.7	5.48
chr1	230677773	230678273	Intergenic	-100179	NM_007357	XM_005273087	ENSG00000135775	COG2	1.08	3.83	4.96	1.56	14.61	35.9	13.49	5.87
chr6	140858879	140859379	Intergenic	-145822	NR_039675	NR_039675	ENSG00000264390	MIR4465	0.18	2.3	4.44	1.39	23.67	27.27	17.19	8.42
chr15	82189578	82190078	Intergenic	148656	NM_032246	NM_032246	ENSG00000183496	MEX3B	0.72	5.36	1.31	1.39	13.94	28.97	14.36	12.43
chr11	123044013	123044513	intron (NM_024769, intron 1 of 6)	21744	NM_024769	NM_024769	ENSG00000166250	CLMP	1.26	5.87	3.13	1.21	43.99	51.15	10.66	4.8
chr3	178421318	178421818	intron (NM_001278911, intron 1 of 4)	145080	NM_001278911	NM_001278911	ENSG00000197584	KCNMB2	0	2.04	4.44	1.56	27.03	33.13	5.44	2.94
chr6	98405961	98406461	Intergenic	-66196	NR_031579	NR_031579	ENSG00000238367	MIR2113	2.16	1.53	2.87	3.12	3.86	10.32	24.15	17.52
chr2	1740601	1741101	intron (NM_012293, intron 1 of 22)	7440	NM_012293	XM_005264707	ENSG00000130508	PXDN	2.34	5.87	1.83	2.43	94.36	87.36	2.39	4.01
chr2	235541586	235542086	Intergenic	-136139	NM_001282431	XM_005246055	ENSG00000188042	ARL4C	2.52	2.04	2.87	2.94	56.25	55.16	1.74	2.35
chr8	111663865	111664365	Intergenic	-677156	NM_014379	XM_005250866	ENSG00000164794	KCNV1	2.88	1.02	0.52	2.08	31.23	46.22	1.31	2.64
chr4	4992739	4993239	Intergenic	28208	NM_018659	NM_018659	ENSG00000170891	CYTL1	2.34	1.79	5.22	4.16	73.71	72.42	4.57	4.41
chr1	31779023	31779523	intron (NM_001282566, intron 1 of 6)	9444	NM_001282567	XM_005270930	ENSG00000121766	ZCCHC17	1.8	6.39	0.26	1.39	29.72	35.75	7.83	2.45
chr2	236848948	236849448	intron (NM_001037131, intron 12 of 17)	227454	NM_001485	XM_005246071	ENSG00000168505	GBX2	1.98	1.79	4.44	3.98	62.79	76.27	3.7	2.94
chr16	70749050	70749550	intron (NM_018052, intron 14 of 18)	-29346	NM_138383	XM_005256236	ENSG00000132613	MTSS1L	3.6	7.41	6.53	9.01	103.59	121.87	50.9	21.44
chr11	114068740	114069240	intron (NM_001018011, intron 4 of 6)	-97545	NM_006169	NM_006169	ENSG00000166741	NNMT	1.26	2.55	4.7	2.6	89.49	75.03	8.27	4.99
chr9	124160578	124161078	Intergenic	-28246	NM_001270527	XM_005251798	ENSG00000148175	STOM	3.06	7.92	3.65	1.73	52.89	54.54	12.18	7.24
chr11	58673102	58673602	Intergenic	-21750	NM_001220494	XM_005274394	ENSG00000166840	GLYATL1	0.9	3.06	4.44	4.68	59.44	46.38	21.32	12.92
chr3	29106893	29107393	Intergenic	215287	NR_109804	XR_245196		RBMS3-AS3	3.42	1.79	3.65	1.73	35.76	53.62	6.53	5.97
chr4	122649246	122649746	Intergenic	-31349	NM_001154	NM_001154	ENSG00000164111	ANXA5	0	1.02	2.87	2.25	36.94	51.31	4.35	2.55
chr15	55513347	55513847	intron (NM_183235, intron 6 of 6)	-24366	NM_016304	NM_016304		RSL24D1	8.81	1.79	4.96	0.87	33.41	38.83	11.75	9.2
chr15	102215166	102215666	intron (NM_152334, intron 13 of 18)	-22822	NM_025141	XM_005254980	ENSG00000184277	TM2D3	1.08	4.09	3.92	2.77	26.19	65.94	15.01	9.5
chr21	30502465	30502965	promoter-TSS (NM_001286620)	-91	NM_001286620	XM_005261009	ENSG00000156265	MAP3K7CL	3.06	6.39	3.13	1.91	40.3	38.52	25.45	11.36
chr1	246038321	246038821	intron (NM_001167740, intron 8 of 11)	542143	NM_022743	XM_005273227	ENSG00000185420	SMYD3	7.02	3.06	3.39	2.25	46.17	81.04	3.48	3.52
chr14	87897036	87897536	Intergenic	525164	NR_038445	NR_038445	ENSG00000258804	LOC283585	3.06	2.81	5.74	1.21	40.46	51.15	8.05	5.19
chr8	131245001	131245501	intron (NM_018482, intron 4 of 29)	63528	NR_002765	NR_002765		ASAP1-IT1	0.54	4.34	1.57	1.56	33.08	30.51	14.79	5.38
chr16	82096268	82096768	intron (NM_002153, intron 1 of 4)	27660	NM_002153	XR_243405	ENSG00000086696	HSD17B2	0.72	2.81	2.09	1.91	34.25	40.83	3.05	4.21
chr15	38421742	38422242	Intergenic	-123060	NM_152594	XM_005254202	ENSG00000166068	SPRED1	2.7	4.09	2.35	2.77	48.36	48.69	4.79	3.33
chr5	111083861	111084361	intron (NM_001142474, intron 2 of 3)	7837	NM_001142483	NM_001142474	ENSG00000134986	NREP	0.54	2.55	4.7	2.6	27.7	39.75	18.27	7.93
chr1	27288260	27288760	Intergenic	-1609	NM_152365	XM_005245735	ENSG00000175707	C1orf172	1.98	3.58	3.92	1.04	35.26	36.52	2.18	1.57
chr6	166459649	166460149	Intergenic	-58372	NR_026860	NR_026860	ENSG00000223414	LINC00473	3.96	0.51	7.05	2.25	36.27	72.11	12.18	10.28
chr6	161838716	161839216	intron (NM_013988, intron 6 of 8)	-143859	NM_020133	XM_005267052	ENSG00000026652	AGPAT4	0.72	3.58	4.7	1.21	17.29	21.42	19.36	14.1
chr5	178702889	178703389	intron (NM_014244, intron 2 of 21)	69292	NM_021599	NM_014244	ENSG00000087116	ADAMTS2	0.9	6.64	7.05	5.72	41.64	47.61	38.5	22.51
chr5	177505161	177505661	Intergenic	-35145	NM_015111	NM_015111	ENSG00000145911	N4BP3	2.34	4.34	3.65	5.37	30.39	28.66	33.72	17.23
chr6	163878844	163879344	intron (NM_006775, intron 2 of 7)	43419	NM_006775	XM_005267224	ENSG00000112531	QKI	1.08	1.53	4.96	1.04	22.83	36.82	8.7	8.42
chr14	96719393	96719893	Intergenic	-2904	NM_000710	XM_005267977	ENSG00000100739	BDKRB1	5.4	6.39	5.22	3.64	57.25	58.86	25.89	15.56
chr6	1481526	1482026	Intergenic	-91130	NR_106778	NR_106778		MIR6720	0.72	7.15	2.09	3.98	26.36	22.96	31.11	16.45
chr5	52545302	52545802	Intergenic	139880	NR_104654	XR_241779	ENSG00000247796	LOC257396	0.9	1.02	5.22	3.81	24.68	22.34	12.62	7.54
chr4	152090320	152090820	intron (NM_001009555, intron 7 of 20)	6134	NM_001128924	XM_005262765	ENSG00000109686	SH3D19	0.9	1.02	3.13	1.04	33.08	42.22	0.87	2.35
chr11	121835285	121835785	Intergenic	135017	NR_029671	NR_029671	ENSG00000207971	MIR125B1	1.8	3.83	5.48	2.08	28.38	39.13	2.83	4.89
chr9	102873469	102873969	intron (NR_051962, intron 2 of 17)	12217	NR_051962	XM_005251923	ENSG00000119509	INVS	1.26	3.83	3.13	1.91	50.87	62.25	3.26	2.64
chr14	62120179	62120679	non-coding (NR_039985, exon 3 of 3)	-41690	NM_181054	XM_005267573	ENSG00000100644	HIF1A	0.72	4.34	2.61	0.87	28.04	18.8	12.4	7.83
chr16	64898063	64898563	Intergenic	257606	NM_001797	XM_005255761		CDH11	0.72	4.6	1.04	2.43	41.14	50.07	10.22	4.7
chr17	67650976	67651476	intron (NR_109972, intron 3 of 4)	61098	NR_109972	XR_243747	ENSG00000227517	AC003051.1	0.36	2.04	2.61	1.56	23.51	26.35	3.7	6.27
chr13	108103208	108103708	intron (NM_001080396, intron 1 of 2)	384348	NR_046848	XR_243068		FAM155A-IT1	2.7	3.58	2.61	2.08	37.44	51.31	13.27	5.19
chr19	56879318	56879818	promoter-TSS (NR_003127)	78	NR_024055	NM_194319	ENSG00000240225	ZNF542	3.42	0.26	5.22	5.37	42.81	46.53	18.93	8.61
chr14	57848960	57849460	Intergenic	-8061	NM_001011713	NM_001011713		NAA30	1.62	0.51	1.83	2.25	15.61	30.2	10.44	8.71
chr2	196385253	196385753	Intergenic	-136029	NM_001127257	XM_005246689	ENSG00000196950	SLC39A10	0.54	2.04	5.22	3.98	46	29.58	25.89	11.65
chr21	43460560	43461060	Intergenic	18697	NR_027273	NM_198078		ZNF295-AS1	2.16	5.62	9.14	6.06	84.29	78.58	34.59	16.54
chr2	47716213	47716713	Intergenic	81007	NM_022055	NM_022055		KCNK12	3.96	4.85	4.44	2.08	50.2	56.08	6.74	3.92
chr2	67067067	67067567	Intergenic	-64251	NR_110169	XR_171080		AC007403.2	0.54	3.58	1.83	0.69	34.59	28.97	6.53	3.23
chr3	73835618	73836118	Intergenic	-161796	NM_015009	XM_005264717	ENSG00000121440	PDZRN3	1.08	3.32	8.09	2.43	58.93	57.93	16.1	8.91
chr12	106327951	106328451	Intergenic	205610	NM_014840	NM_014840	ENSG00000074590	NUAK1	2.34	4.34	7.83	5.72	59.77	86.28	17.4	8.61
chr15	81426323	81426823	promoter-TSS (NM_173528)	-71	NM_173528	XM_005254195	ENSG00000156206	C15orf26	2.52	2.81	3.13	3.64	28.38	42.37	25.45	17.13
chr12	25304366	25304866	intron (NM_001082973, intron 5 of 14)	43478	NM_001082973	XM_005253406	ENSG00000118307	CASC1	1.44	3.06	6.27	1.39	55.41	72.88	4.57	3.62
chr15	38422879	38423379	Intergenic	-121923	NM_152594	XM_005254202	ENSG00000166068	SPRED1	3.24	1.28	3.65	1.21	30.56	36.82	6.53	3.52
chr15	65158287	65158787	3' UTR (NM_001195059, exon 5 of 5)	24455	NM_025201	NM_001195059	ENSG00000241839	PLEKHO2	0.54	5.62	3.13	5.37	40.63	35.44	43.29	19.48
chr8	82451759	82452259	Intergenic	-8459	NM_001105281	XM_005251285	ENSG00000197416	FABP12	1.08	0.26	3.13	1.56	1.34	5.55	21.97	15.08
chr6	18491374	18491874	Intergenic	-80391	NR_030312	NR_030312	ENSG00000207775	MIR548A1	1.62	4.34	2.61	4.16	24.51	53.31	5.22	5.29
chr2	147784168	147784668	Intergenic	439793	NR_026904	NR_026904		PABPC1P2	0.36	1.79	3.65	1.73	43.15	59.32	2.39	2.64
chr18	46579261	46579761	intron (NM_017653, intron 16 of 16)	-3373	NR_039898	NR_039898		MIR4744	0.72	6.39	1.83	2.43	37.11	41.91	10.01	4.5
chr4	120656324	120656824	Intergenic	-106593	NM_001083	NM_001083	ENSG00000138735	PDE5A	1.8	2.55	6.27	1.56	71.02	73.96	5.44	6.75
chr1	231156457	231156957	intron (NM_198552, intron 1 of 1)	-1037	NR_031593	NR_031593		MIR1182	1.08	3.83	2.35	2.6	50.2	39.75	4.57	4.89
chr5	86409667	86410167	TTS (NR_036243)	854	NR_036243	NR_036243	ENSG00000265919	MIR4280	0.9	1.02	4.18	1.56	19.14	25.11	10.88	7.24
chr15	63050317	63050817	intron (NM_015059, intron 34 of 55)	-65589	NR_029709	NR_029709		MIR190A	2.34	3.06	8.09	2.77	27.37	34.2	21.97	14.39
chr1	40006215	40006715	intron (NR_003929, intron 7 of 8)	18905	NR_003929	NR_003929		PPIEL	1.44	1.02	2.35	3.29	45.67	40.83	4.35	5.09
chr19	21579629	21580129	promoter-TSS (NM_145326)	-42	NM_001076678	XM_005259864	ENSG00000196268	ZNF493	3.06	2.81	2.61	2.77	39.46	59.47	14.79	6.56
chr1	214628268	214628768	intron (NM_005401, intron 2 of 18)	96506	NM_005401	XR_247032	ENSG00000152104	PTPN14	1.8	4.09	4.96	2.94	40.97	47.76	8.48	4.7
chr15	82415042	82415542	Intergenic	-76808	NM_032246	NM_032246	ENSG00000183496	MEX3B	1.08	4.6	8.35	1.73	35.93	44.53	21.54	13.9
chr15	59484020	59484520	intron (NM_004998, intron 17 of 27)	-14745	NM_033195	NM_033195	ENSG00000171989	LDHAL6B	0.36	1.53	6.79	1.39	25.02	31.74	15.01	10.38
chr6	167022294	167022794	intron (NM_001006932, intron 2 of 21)	18182	NM_021135	XM_005267092	ENSG00000071242	RPS6KA2	0.36	3.06	1.04	2.43	36.43	40.68	1.52	3.33
chr6	121843325	121843825	Intergenic	86830	NM_000165	NM_000165	ENSG00000152661	GJA1	1.44	1.53	3.13	1.39	26.19	33.13	11.09	6.56
chr11	117109991	117110491	intron (NM_001077239, intron 3 of 14)	6789	NM_001077239	XM_005271497	ENSG00000167257	RNF214	1.8	6.39	4.44	2.25	34.08	55.47	16.32	6.66
chr17	2078068	2078568	intron (NM_001256827, intron 5 of 11)	61823	NM_001256828	XM_005256569	ENSG00000070366	SMG6	0.9	5.11	2.61	2.94	40.13	46.84	9.79	5.09
chr19	23578091	23578591	promoter-TSS (NM_003430)	-72	NM_003430	NM_003430	ENSG00000167232	ZNF91	8.28	4.6	5.74	2.77	53.73	58.7	23.71	12.14
chr2	160059150	160059650	intron (NM_001145909, intron 19 of 26)	16054	NR_106948	NR_106948		MIR6888	2.16	4.34	5.74	3.81	34.92	35.44	9.14	6.17
chr15	91103473	91103973	intron (NM_001042574, intron 2 of 14)	30605	NM_022769	XM_005254968	ENSG00000140577	CRTC3	2.16	2.55	2.09	2.77	22.16	18.8	17.84	12.14
chr15	84594737	84595237	intron (NM_207517, intron 17 of 29)	-153952	NR_036652	NR_036652		EFTUD1P1	0.72	1.53	3.39	0.87	30.56	41.14	3.26	3.33
chr8	134698036	134698536	Intergenic	-114103	NM_003033	XM_005251023	ENSG00000008513	ST3GAL1	2.34	2.81	2.35	2.77	29.55	47.76	1.74	3.03
chr17	53684985	53685485	Intergenic	114990	NM_018286	NM_001099640	ENSG00000166292	TMEM100	1.62	1.28	5.22	2.6	45.33	53.62	3.7	2.45
chr17	9253236	9253736	intron (NR_033656, intron 5 of 5)	225789	NM_004853	NM_004853		STX8	0.54	6.13	0.78	2.08	23.34	38.21	9.14	4.6
chr2	238086934	238087434	Intergenic	93100	NM_006710	XR_241234		COPS8	0.9	2.55	4.96	5.02	64.81	61.48	14.79	4.99
chr14	24640824	24641324	promoter-TSS (NM_001048205)	-160	NM_001048205	XM_005268250	ENSG00000100918	REC8	4.14	5.62	3.13	4.33	68.17	81.2	5	5.09
chr18	12279053	12279553	Intergenic	24943	NR_036468	NM_001279		CIDEA	7.02	5.87	3.13	3.12	45.17	60.09	18.27	5.09
chr3	177888367	177888867	Intergenic	-248372	NR_046786	NR_046786	ENSG00000223941	LINC01014	5.4	1.02	3.13	0.87	29.38	35.13	4.35	3.23
chr15	78357703	78358203	intron (NM_015079, intron 1 of 12)	12041	NM_144572	XM_005254242	ENSG00000167202	TBC1D2B	2.16	5.87	9.14	3.98	49.36	67.02	30.24	16.94
chr9	7320089	7320589	Intergenic	479460	NM_033428	XM_005251628	ENSG00000137038	TMEM261	1.98	11.75	2.35	3.29	65.65	82.12	5	6.36
chr14	96712690	96713190	Intergenic	-9607	NM_000710	XM_005267977	ENSG00000100739	BDKRB1	14.39	5.36	1.83	3.46	43.65	61.01	18.93	12.53
chr9	109641223	109641723	intron (NM_021224, intron 1 of 12)	16095	NM_021224	XM_005252117	ENSG00000148143	ZNF462	3.78	3.58	0.26	2.94	39.79	58.55	3.05	2.94
chr3	24719825	24720325	Intergenic	-157149	NR_039955	NR_039955	ENSG00000265028	MIR4792	1.44	0.77	9.92	2.94	55.91	67.48	10.22	6.75
chr17	68401781	68402281	Intergenic	236355	NM_000891	XM_005257332	ENSG00000123700	KCNJ2	11.87	1.53	3.65	0.69	42.98	44.07	8.7	4.31
chr3	12549802	12550302	intron (NM_025265, intron 6 of 11)	24042	NM_001145392	XM_005265495	ENSG00000154743	TSEN2	3.78	3.83	2.61	4.16	43.99	60.4	16.53	7.44
chr7	3307559	3308059	Intergenic	-33271	NM_152744	NM_001079653	ENSG00000146555	SDK1	1.44	4.85	6.27	2.94	32.24	48.69	13.7	4.31
chr17	74712161	74712661	3' UTR (NM_001081461, exon 7 of 7)	-5355	NM_001008528	XM_005257382	ENSG00000182534	MXRA7	2.16	2.81	4.18	1.91	39.12	41.45	5	4.11
chr1	48483384	48483884	Intergenic	-21072	NM_001194986	XM_005270856	ENSG00000269113	TRABD2B	1.62	2.55	1.57	2.6	11.25	17.72	17.62	7.64
chr4	177115012	177115512	intron (NM_144644, intron 1 of 5)	1560	NM_144644	NM_144644	ENSG00000150628	SPATA4	0.54	1.02	2.09	2.08	22.83	36.67	4.79	3.13
chr3	186999096	186999596	intron (NR_033519, intron 1 of 9)	10464	NM_001879	NM_001031849	ENSG00000127241	MASP1	0.9	4.09	6	2.25	59.44	70.57	3.26	2.15
chr16	64474380	64474880	Intergenic	681289	NM_001797	XM_005255761		CDH11	0.54	1.02	2.09	2.25	27.7	39.75	5.87	2.45
chr1	240078151	240078651	Intergenic	-15229	NR_046582	NR_046582		CHRM3-AS1	1.44	1.53	3.13	2.25	29.38	40.37	12.18	6.07
chr15	50429551	50430051	Intergenic	-18382	NM_024837	NM_024837	ENSG00000104043	ATP8B4	1.62	2.3	3.65	2.25	35.76	49.3	9.35	7.93
chr9	81174461	81174961	Intergenic	262720	NM_021154	XM_005251947	ENSG00000135069	PSAT1	2.16	4.6	2.35	1.56	36.1	42.52	6.96	2.74
chr17	17338597	17339097	Intergenic	16189	NM_001243312	NM_001243312		SMCR9	1.98	2.81	1.31	3.64	41.47	39.75	12.62	7.54
chr1	90376261	90376761	intron (NM_018103, intron 2 of 2)	84014	NR_002830	NR_002830		GEMIN8P4	1.44	3.83	7.83	2.08	45.17	49.77	13.92	8.12
chr10	86056233	86056733	Intergenic	16747	NR_038220	NR_038220	ENSG00000229404	LINC00858	0.9	3.06	1.57	3.29	49.53	43.91	9.57	4.11
chr21	39661561	39662061	intron (NM_170737, intron 1 of 2)	17469	NM_170737	XM_005260975	ENSG00000157551	KCNJ15	0.72	1.02	4.18	2.6	32.91	32.51	13.27	4.99
chr6	167011854	167012354	intron (NM_001006932, intron 2 of 21)	28622	NM_021135	XM_005267092	ENSG00000071242	RPS6KA2	1.44	0.77	4.44	4.68	40.13	55.78	5.44	4.6
chr1	221271216	221271716	Intergenic	-217984	NR_046901	NR_046901		HLX-AS1	2.88	3.06	2.09	2.94	42.31	50.84	5.87	3.23
chr7	30508860	30509360	intron (NM_006092, intron 1 of 13)	9283	NM_006092	XM_005249568	ENSG00000106100	NOD1	9.89	3.58	2.87	6.58	48.86	56.7	31.32	15.86
chr14	71323490	71323990	Intergenic	-47852	NM_033141	XM_005267682	ENSG00000006432	MAP3K9	0.54	9.71	1.04	3.81	45.84	52.85	24.15	13.51
chr8	123613882	123614382	Intergenic	-179769	NM_014943	XM_005250836	ENSG00000178764	ZHX2	1.8	2.04	2.61	1.56	16.79	20.49	13.92	10.28
chr17	6655757	6656257	Intergenic	-3149	NR_046397	XM_005256705	ENSG00000132530	XAF1	0	5.36	1.57	1.91	38.45	30.97	14.57	5.58
chr8	97505634	97506134	promoter-TSS (NM_002998)	2	NM_002998	XM_005251019	ENSG00000169439	SDC2	12.05	24.77	3.13	1.73	66.82	78.12	36.98	18.7
chr6	127468095	127468595	intron (NM_032784, intron 1 of 4)	28297	NM_032784	XM_005267167		RSPO3	1.44	5.62	0.52	1.39	29.05	36.52	9.14	4.21
chr15	93616217	93616717	promoter-TSS (NM_001166286)	-78	NM_001166286	NM_001166283	ENSG00000182175	RGMA	7.56	9.19	5.74	6.58	26.19	38.83	41.11	24.67
chr17	45356525	45357025	intron (NM_000212, intron 2 of 14)	25567	NM_000212	NM_000212	ENSG00000259207	ITGB3	0.72	13.28	2.87	2.6	50.71	59.01	14.57	7.34
chr1	17199058	17199558	Intergenic	-13792	NR_037446	NR_037446	ENSG00000263811	MIR3675	3.78	8.94	1.04	1.56	65.98	50.69	2.83	4.11
chr19	21105766	21106266	promoter-TSS (NM_003429)	-43	NR_045830	NM_001256171	ENSG00000105750	ZNF85	2.34	0.77	3.13	2.77	39.29	52.39	13.49	6.07
chr8	89340725	89341225	Intergenic	-1258	NM_005941	XM_005250921		MMP16	16.19	1.02	2.09	3.81	36.27	41.45	23.93	15.66
chr3	15688357	15688857	Intergenic	45131	NM_001281725	XM_005265414	ENSG00000169814	BTD	1.26	10.98	4.7	2.08	43.49	46.38	24.15	13.41
chr9	119050997	119051497	intron (NM_002581, intron 9 of 21)	111638	NR_103711	NR_103711	ENSG00000256040	PAPPA-AS1	1.44	2.55	5.22	1.56	38.79	40.68	12.4	7.64
chr2	18792288	18792788	Intergenic	-21692	NM_001199088	XM_005262631	ENSG00000185013	NT5C1B	1.62	4.6	2.61	0.35	31.23	40.52	0.65	4.8
chr2	238188871	238189371	Intergenic	133729	NM_057167	XM_005246065	ENSG00000163359	COL6A3	0.18	1.53	2.09	2.08	26.02	26.5	8.48	5.68
chr15	57050984	57051484	Intergenic	-24950	NM_001288589	XM_005254480	ENSG00000137871	ZNF280D	2.52	0.51	1.83	2.25	18.97	26.35	11.09	7.34
chr14	90875549	90876049	Intergenic	12472	NM_006888	XM_005268090	ENSG00000198668	CALM1	6.84	10.73	1.31	1.21	27.03	36.21	16.32	8.91
chr6	132443921	132444421	Intergenic	-10947	NR_038981	NR_038981		LINC01013	0.72	4.34	1.57	2.43	42.31	42.99	0.87	0.88
chr2	14633021	14633521	Intergenic	-92189	NR_103814	NR_103814	ENSG00000230448	LINC00276	1.08	2.04	3.13	2.25	35.93	52.69	5.66	4.21
chr4	122706124	122706624	Intergenic	-16098	NM_005033	XM_005263068	ENSG00000123737	EXOSC9	2.88	0.51	6.79	2.43	38.62	32.2	10.44	8.91
chr6	2714442	2714942	intron (NM_001012418, intron 2 of 12)	36462	NM_001012418	XM_005249077	ENSG00000145949	MYLK4	1.44	4.6	2.35	2.25	36.27	50.23	9.57	7.64
chr14	89450038	89450538	Intergenic	159791	NM_001288782	XM_005267334	ENSG00000165533	TTC8	2.16	5.36	3.65	1.91	22.5	37.44	18.49	12.43
chr4	173679675	173680175	intron (NM_001034845, intron 5 of 12)	-409979	NM_017423	XM_005263062	ENSG00000109586	GALNT7	10.25	1.79	4.18	0.35	34.92	39.75	3.92	1.76
chr4	103350601	103351101	Intergenic	-71635	NM_003998	XM_005263029	ENSG00000109320	NFKB1	0.54	2.55	3.65	1.04	17.13	28.2	6.53	7.15
chr6	16803518	16804018	Intergenic	-42047	NM_000332	XM_005249287	ENSG00000124788	ATXN1	1.44	1.79	2.87	4.33	33.92	40.06	4.13	7.54
chr15	63389193	63389693	Intergenic	-24556	NM_001288585	XM_005254143	ENSG00000103642	LACTB	5.04	7.92	1.31	3.29	25.69	23.11	22.41	11.84
chr14	91709760	91710260	intron (NM_003485, intron 1 of 1)	842	NM_001177676	XM_005268110	ENSG00000119714	GPR68	1.44	1.02	7.31	2.25	39.29	48.84	8.48	6.75
chr7	134590028	134590528	intron (NM_033140, intron 1 of 11)	14127	NM_033140	XM_005250609	ENSG00000122786	CALD1	1.26	1.79	1.57	1.91	25.86	35.28	3.7	4.5
chr6	1082750	1083250	intron (NR_027116, intron 1 of 3)	18567	NR_027116	NR_027115		LOC285768	11.33	1.53	1.83	2.6	19.64	28.5	14.57	10.08
chr3	188506252	188506987	intron (NM_001167671, intron 8 of 10)	-220165	NR_046623	NR_046623		LPP-AS1	0.72	5.87	3.92	3.29	50.54	57.78	27.41	13.22
chr3	185531336	185531836	intron (NM_001007225, intron 2 of 14)	11241	NM_006548	XM_005247073	ENSG00000073792	IGF2BP2	1.44	3.58	8.35	2.77	32.57	30.35	29.58	12.82
chr10	112411240	112411740	intron (NM_001134363, intron 1 of 13)	7335	NM_001134363	NM_001134363	ENSG00000203867	RBM20	0.36	3.83	3.39	4.33	61.96	81.04	0.44	4.21
chr8	105235210	105235710	promoter-TSS (NM_001282882)	-103	NM_001282882	XM_005251106		RIMS2	5.94	4.6	4.96	5.37	18.97	26.04	31.32	17.13
chr19	23456812	23457312	promoter-TSS (NR_103742)	-9	NR_103742	NR_103741		LOC100132815	3.24	3.06	3.39	2.77	25.02	33.13	13.7	5.38
chr19	23941470	23941970	promoter-TSS (NM_138286)	-27	NM_138286	XM_005259766	ENSG00000196172	ZNF681	4.32	4.6	1.57	3.12	27.37	24.81	16.1	10.28
chr8	24526247	24526747	Intergenic	227988	NM_003817	XM_005273668	ENSG00000069206	ADAM7	2.16	1.02	3.13	2.25	23.51	47.45	7.4	3.92
chr17	6494853	6495353	intron (NM_014804, intron 16 of 18)	-35226	NM_031220	NM_001165966	ENSG00000091622	PITPNM3	1.44	5.36	3.65	1.04	45.84	52.23	4.57	2.64
chr6	37212500	37213000	intron (NM_145316, intron 1 of 3)	12663	NM_145316	XM_005248907	ENSG00000172738	TMEM217	2.7	1.53	3.92	2.6	51.38	38.83	5.22	2.94
chr15	95335323	95335823	Intergenic	-63019	NR_077061	NR_077061	ENSG00000260521	LOC440311	19.43	3.32	2.09	2.77	12.26	23.73	15.88	17.23
chrX	109070537	109071037	Intergenic	-94166	NM_004458	XM_005262108	ENSG00000068366	ACSL4	1.98	1.02	5.22	1.73	30.73	26.65	13.49	8.32
chr15	88308064	88308564	Intergenic	188154	NR_026869	NM_152454	ENSG00000259527	LINC00052	1.26	6.13	2.09	3.98	9.74	13.1	31.98	13.12
chr6	136172558	136173058	promoter-TSS (NM_018945)	-26	NM_018945	XM_005266931	ENSG00000171408	PDE7B	2.88	5.62	7.83	2.08	36.77	43.6	21.75	13.8
chr1	183237175	183237675	intron (NM_015039, intron 8 of 10)	36584	NM_170706	NM_015039	ENSG00000157064	NMNAT2	1.62	1.02	5.22	2.25	19.48	26.04	15.88	9.1
chr5	155902784	155903284	intron (NM_172244, intron 3 of 7)	149267	NM_001128209	XM_005265965	ENSG00000170624	SGCD	2.52	1.53	7.31	2.6	40.8	61.48	11.75	6.95
chr5	1608407	1608907	intron (NR_003713, intron 2 of 3)	-14011	NR_003263	NR_003263		SDHAP3	8.99	0.77	4.7	1.91	25.86	34.82	13.92	6.95
chr6	149352997	149353497	intron (NM_005715, intron 7 of 7)	-67427	NR_038408	XR_245494		RP11-162J8.2	4.14	22.99	9.14	6.76	69.18	69.33	80.27	34.75
chr9	100721135	100721635	Intergenic	-14188	NM_018437	XM_005252086	ENSG00000136929	HEMGN	3.78	2.55	2.09	3.12	26.7	38.52	5	3.62
chr3	110492173	110492673	Intergenic	296383	NR_045114	NR_045114		PVRL3-AS1	11.69	2.81	3.13	1.04	44.16	50.54	3.48	3.52
chr4	129697838	129698338	Intergenic	-32690	NM_199320	XM_005263229	ENSG00000077684	JADE1	3.78	2.55	2.09	2.6	37.27	50.54	2.61	1.76
chr21	44092954	44093454	intron (NM_001001575, intron 1 of 14)	19342	NM_001001572	XM_005261131	ENSG00000160191	PDE9A	2.52	3.83	3.13	1.91	22.5	26.35	14.36	7.64
chr5	142556756	142557256	intron (NM_015071, intron 20 of 22)	226248	NM_001024094	XM_005268419	ENSG00000113580	NR3C1	1.44	5.62	4.18	2.6	23	26.5	19.58	11.26
chr13	88323386	88323886	promoter-TSS (NR_033829)	-418	NR_033829	NR_033829	ENSG00000228824	MIR4500HG	3.96	1.53	2.35	1.91	23.67	38.21	11.09	6.85
chr6	7758640	7759140	intron (NM_001718, intron 1 of 6)	31879	NM_001718	XM_005249305	ENSG00000153162	BMP6	1.08	7.15	2.61	1.39	28.38	21.72	13.27	9.2
chr11	122619583	122620083	intron (NM_032873, intron 1 of 13)	-89422	NM_019604	NM_019604	ENSG00000109943	CRTAM	1.98	2.04	2.87	3.98	32.57	49	7.18	6.36
chr14	70465892	70466392	intron (NM_001034852, intron 7 of 11)	80792	NM_182936	XM_005268017	ENSG00000100678	SLC8A3	6.12	2.55	1.57	4.16	45.84	53.62	22.19	9.69
chr14	103490168	103490668	intron (NM_006035, intron 1 of 36)	33324	NM_006035	XM_005268227	ENSG00000198752	CDC42BPB	0.54	2.55	3.92	2.25	24.51	32.66	14.36	8.22
chr15	81481838	81482579	Intergenic	-7011	NM_001172128	XM_005254342	ENSG00000172349	IL16	1.26	4.09	2.09	3.46	63.8	52.85	12.83	10.87
chr3	178755095	178755595	intron (NM_152240, intron 3 of 6)	34311	NM_152240	XM_005247705	ENSG00000172667	ZMAT3	3.06	1.79	13.31	6.93	47.01	60.71	38.5	27.12
chr4	93226504	93227004	intron (NM_001286838, intron 1 of 14)	1204	NM_001510	XM_005262954	ENSG00000152208	GRID2	7.38	1.02	3.92	3.98	27.54	32.36	14.14	7.64
chr3	59650065	59650565	Intergenic	-614600	NM_198463	XM_005264928	ENSG00000163689	C3orf67	4.68	3.06	1.57	1.73	35.76	35.9	4.57	3.43
chr17	51799708	51800208	Intergenic	-100281	NM_032559	NM_032559	ENSG00000141200	KIF2B	0.36	6.39	1.57	1.91	26.53	31.59	8.05	5.68
chr1	229799735	229800235	Intergenic	38004	NM_014777	XM_005273360	ENSG00000135763	URB2	2.52	6.9	4.96	1.56	42.98	60.4	2.83	2.55
chr11	108800008	108800508	intron (NM_004398, intron 17 of 17)	264506	NM_004398	NM_004398	ENSG00000178105	DDX10	1.98	0	4.18	2.25	28.04	38.06	8.05	3.33
chr17	9745560	9746060	intron (NM_004246, intron 3 of 12)	16429	NM_004246	XM_005256861		GLP2R	1.62	3.32	4.7	1.56	39.29	50.07	5.66	6.17
chr1	198745730	198746230	Intergenic	82131	NR_029612	NR_029612	ENSG00000207975	MIR181B1	1.62	5.11	4.96	3.29	55.41	68.1	13.92	7.44
chr9	79520994	79521494	promoter-TSS (NM_015225)	-241	NM_015225	XM_005251745	ENSG00000106772	PRUNE2	10.25	6.64	9.14	6.76	56.41	62.4	38.5	18.7
chr1	60172820	60173320	intron (NM_001244714, intron 12 of 13)	25898	NR_039861	NR_039861	ENSG00000266150	MIR4711	0.54	1.79	4.18	1.56	21.99	31.59	11.09	8.03
chr3	142853981	142854481	Intergenic	15613	NM_004267	NM_004267		CHST2	0.9	2.3	6.79	2.08	29.05	39.91	15.66	10.67
chr12	13145328	13145828	intron (NM_015987, intron 1 of 3)	7665	NM_015987	NM_015987	ENSG00000013583	HEBP1	0.72	2.55	1.83	2.25	26.7	37.9	3.92	3.52
chr1	27625895	27626395	intron (NM_015023, intron 12 of 15)	-22491	NM_032125	NM_032125	ENSG00000186501	TMEM222	2.88	7.41	5.22	4.85	67.83	52.85	11.09	7.54
chr14	79835982	79836482	intron (NM_001272020, intron 1 of 5)	90550	NR_073546	XM_005268218		NRXN3	4.5	0.51	6.53	1.91	38.28	59.01	4.57	4.11
chr7	130933700	130934200	intron (NM_001145354, intron 2 of 18)	-78645	NM_013255	XM_005250355	ENSG00000128585	MKLN1	1.8	5.36	4.18	3.46	33.92	48.53	12.62	7.93
chr14	90311696	90312196	intron (NM_001284267, intron 5 of 5)	108955	NM_001284269	XM_005268189	ENSG00000140025	EFCAB11	0.9	1.02	1.57	2.6	27.54	30.04	5.66	4.6
chr15	98698121	98698621	Intergenic	194438	NM_183376	NM_183376	ENSG00000140450	ARRDC4	3.06	2.81	6.27	5.2	14.61	21.57	44.38	26.04
chr5	126423827	126424327	Intergenic	-14893	NM_001164479	NM_001164478	ENSG00000164241	C5orf63	2.16	3.58	9.14	4.16	51.04	77.5	13.7	9.3
chr11	28588128	28588628	Intergenic	-89283	NR_107035	NR_107035		MIR8068	2.52	3.58	5.22	3.46	43.15	61.78	8.7	6.85
chr1	164717799	164718299	intron (NM_002585, intron 2 of 8)	25829	NR_038072	NR_038072	ENSG00000233693	RP11-506O24.1	17.27	1.53	2.61	1.91	48.36	57.62	11.53	8.52
chr2	15321493	15321993	intron (NR_052013, intron 49 of 50)	379729	NR_052013	NM_015909	ENSG00000151779	NBAS	1.8	2.55	3.39	3.46	40.46	60.24	3.05	2.74
chr15	73294831	73295331	Intergenic	-49744	NM_002499	XM_005254408	ENSG00000067141	NEO1	1.44	3.06	2.61	1.91	39.96	33.43	5.22	5.87
chr6	159624275	159624775	intron (NM_032532, intron 4 of 22)	34096	NM_032532	XM_005267165	ENSG00000164694	FNDC1	1.26	5.87	1.83	1.39	7.89	23.42	16.97	11.26
chr3	29376896	29377396	intron (NM_001003792, intron 1 of 13)	54343	NM_001177711	XM_005265060	ENSG00000144642	RBMS3	1.98	6.64	4.18	1.91	28.04	41.75	16.1	8.52
chr21	30714796	30715296	exon (NM_001186, exon 5 of 5)	37486	NR_027655	XM_005261012	ENSG00000156273	BACH1	1.26	7.15	2.61	2.08	27.54	48.53	13.7	8.12
chr3	159646422	159646922	intron (NR_108088, intron 9 of 9)	-59951	NM_000882	XM_005247435	ENSG00000168811	IL12A	3.24	1.79	12.53	4.16	64.47	63.02	24.36	11.55
chr14	71610014	71610514	Intergenic	236142	NM_014982	XM_005267420	ENSG00000100731	PCNX	21.95	2.04	4.44	3.98	66.99	89.67	23.28	11.55
chr3	197581800	197582300	intron (NM_032773, intron 14 of 18)	63905	NM_032773	XM_005269362	ENSG00000186001	LRCH3	2.16	2.3	3.92	1.39	22.5	24.81	11.53	6.27
chr1	18192894	18193394	Intergenic	111336	NM_030812	XM_005246004	ENSG00000117148	ACTL8	1.62	4.85	6	2.77	36.27	43.91	15.44	6.95
chr14	60618401	60618901	intron (NM_016029, intron 4 of 6)	13560	NM_016029	XM_005267757	ENSG00000100612	DHRS7	1.44	1.79	6.53	4.16	30.05	42.37	20.88	12.04
chr3	148361179	148361679	Intergenic	-54229	NM_009585	NM_000685	ENSG00000144891	AGTR1	9.71	4.09	2.09	2.25	53.56	57.62	4.13	3.72
chr1	180100592	180101092	Intergenic	-23126	NM_002826	XM_005245375	ENSG00000116260	QSOX1	1.62	2.81	1.31	2.94	25.52	39.75	6.74	5.09
chr1	144941131	144941631	intron (NM_001002812, intron 5 of 22)	-9016	NM_001002811	XM_005272981	ENSG00000178104	PDE4DIP	0	2.04	3.92	2.94	32.07	29.43	10.01	4.8
chr1	113065166	113065666	TTS (NM_138728)	14046	NM_024494	NM_004185		WNT2B	1.08	4.34	2.87	4.16	29.55	37.59	12.18	10.08
chr3	149865140	149865640	Intergenic	-90916	NR_110168	XR_241591	ENSG00000244541	RP11-167H9.6	0.9	6.13	4.96	4.85	88.99	71.34	25.23	13.41
chr1	167873744	167874244	intron (NM_018417, intron 2 of 32)	9459	NM_001167749	XM_005245329	ENSG00000143199	ADCY10	1.8	2.3	2.61	2.08	26.02	42.68	3.26	4.7
chr2	88337716	88338216	intron (NM_016618, intron 1 of 3)	17282	NM_016618	XM_005264360	ENSG00000172086	KRCC1	4.32	0.51	5.48	1.91	37.11	40.06	6.96	5.19
chr11	109870696	109871196	Intergenic	-93141	NM_033390	XM_005271715	ENSG00000149289	ZC3H12C	1.08	4.6	3.65	0.52	26.36	39.44	3.48	2.94
chr1	60144434	60144934	intron (NM_001244714, intron 12 of 13)	54284	NR_039861	NR_039861	ENSG00000266150	MIR4711	0.54	15.32	7.05	2.6	57.25	75.34	22.41	16.05
chr3	167742287	167742787	intron (NM_014498, intron 13 of 15)	70880	NM_014498	XM_005247364	ENSG00000173905	GOLIM4	3.6	1.02	2.09	2.6	32.24	43.91	1.96	1.66
chr1	231155869	231156369	promoter-TSS (NR_031593)	-449	NR_031593	NR_031593		MIR1182	1.8	3.32	6.27	5.02	67.16	72.42	4.57	5.09
chr17	67757934	67758434	intron (NR_109972, intron 3 of 4)	168056	NR_109972	XR_243747	ENSG00000227517	AC003051.1	1.26	2.55	6.27	2.6	30.89	37.59	12.4	7.64
chr15	79198459	79198959	Intergenic	33378	NM_001265605	XM_005254136	ENSG00000185787	MORF4L1	1.26	10.22	0.52	2.25	36.94	53.77	6.09	3.52
chr12	122310447	122310947	intron (NM_001171993, intron 1 of 15)	-13928	NM_002150	NM_001171993	ENSG00000158104	HPD	2.52	3.58	3.39	2.94	38.45	38.52	3.7	5.97
chr1	227946993	227947493	intron (NM_053052, intron 3 of 4)	-24131	NM_001161465	XM_005273233	ENSG00000081692	JMJD4	0.54	6.39	5.48	2.25	48.19	44.53	11.96	8.52
chr6	133872975	133873475	intron (NR_109982, intron 5 of 8)	-269060	NR_027030	NR_027030		MGC34034	0.72	3.06	4.44	3.12	55.58	57.47	9.79	8.71
chr2	227780497	227780997	intron (NM_032276, intron 6 of 6)	80076	NM_001167608	XM_005246898	ENSG00000144468	RHBDD1	1.8	1.28	3.92	4.16	46.68	53.46	1.96	4.5
chr21	40297811	40298311	Intergenic	51639	NR_109962	XR_244312	ENSG00000232837	AF064858.7	1.44	4.09	7.05	1.56	15.11	21.57	17.62	10.67
chr5	109422586	109423086	Intergenic	203953	NR_033175	NR_033175		LOC100289673	0.9	2.04	4.44	2.25	30.89	51.15	2.18	2.25
chr2	1711654	1712154	intron (NM_012293, intron 1 of 22)	36387	NM_012293	XM_005264707	ENSG00000130508	PXDN	3.78	5.36	5.22	2.77	51.71	63.32	11.53	5.58
chrX	7002045	7002545	intron (NM_001178136, intron 2 of 3)	-63606	NR_039924	NR_039924	ENSG00000264268	MIR4767	16.73	2.3	8.35	2.25	23	29.74	32.41	19.68
chr1	116270462	116270962	intron (NM_001232, intron 5 of 10)	40714	NM_001232	XM_005271275	ENSG00000118729	CASQ2	3.06	2.3	3.92	1.91	29.21	44.07	2.39	3.43
chr4	25797610	25798110	intron (NM_015187, intron 11 of 23)	66750	NM_015187	XM_005248143	ENSG00000091490	SEL1L3	4.86	1.53	6.53	1.91	32.91	40.37	8.7	5.19
chr6	73128184	73128684	Intergenic	52002	NM_001168411	XM_005248685	ENSG00000079841	RIMS1	1.08	4.6	3.92	1.56	26.53	33.59	4.79	3.13
chr17	56584478	56584978	intron (NM_004687, intron 8 of 18)	10523	NM_004687	XM_005257784	ENSG00000108389	MTMR4	5.04	2.55	3.13	2.94	47.52	33.74	4.13	4.89
chr16	71460260	71460760	Intergenic	35607	NM_145911	XM_005256127	ENSG00000167377	ZNF23	1.44	9.45	5.74	3.81	58.43	62.25	15.01	10.28
chr8	121797908	121798408	intron (NM_021021, intron 1 of 6)	26151	NM_021021	XM_005251031	ENSG00000172164	SNTB1	15.11	4.85	3.39	5.72	52.55	83.82	12.62	9.2
chr11	110778221	110778721	Intergenic	-194559	NM_001258418	XM_005271628	ENSG00000137727	ARHGAP20	7.38	0.51	6.79	1.73	37.11	51.92	9.79	5.19
chr2	100314562	100315062	intron (NM_002285, intron 10 of 23)	-208332	NM_001037872	XM_005263967	ENSG00000135945	REV1	0.72	2.04	2.35	2.77	17.46	34.36	10.22	5.48
chr6	4942278	4942778	intron (NM_001143970, intron 4 of 6)	52302	NM_001143971	NM_001143970	ENSG00000153046	CDYL	7.2	12.77	3.65	1.91	40.97	49.61	22.19	13.12
chr5	148591719	148592219	intron (NM_014945, intron 7 of 23)	-59432	NM_001146337	XM_005268373	ENSG00000157510	AFAP1L1	1.8	3.06	9.14	7.8	110.81	129.42	7.18	6.46
chr6	125424040	125424540	Intergenic	-50589	NM_001003397	XM_005267120	ENSG00000111907	TPD52L1	1.26	3.83	3.39	1.56	19.64	36.67	12.4	4.31
chr3	154513301	154513801	Intergenic	-283885	NM_000902	NM_000902	ENSG00000196549	MME	1.26	7.15	1.57	1.91	29.05	44.53	12.18	7.83
chr1	154417439	154417939	intron (NM_000565, intron 6 of 9)	40020	NM_181359	XM_005245138	ENSG00000160712	IL6R	2.52	3.06	7.83	1.91	43.82	42.37	6.96	4.31
chr7	149111911	149112411	Intergenic	45892	NM_015694	XM_005249980	ENSG00000196453	ZNF777	0.9	2.3	3.65	5.37	84.62	83.05	1.52	2.55
chr8	75896564	75897064	5' UTR (NM_031461, exon 1 of 15)	106	NM_031461	XM_005251315	ENSG00000121005	CRISPLD1	3.78	4.85	4.18	6.93	28.88	40.06	32.41	11.36
chr1	19724818	19725318	intron (NM_004930, intron 2 of 8)	86133	NM_001282162	NM_001206540	ENSG00000077549	CAPZB	1.08	6.39	2.35	3.29	46.34	34.36	8.05	6.75
chr9	110572804	110573304	Intergenic	-321007	NM_004235	XM_005252305	ENSG00000136826	KLF4	2.16	4.09	2.61	3.64	57.42	57.78	2.83	4.7
chr7	130873216	130873716	intron (NM_001145354, intron 2 of 18)	78611	NM_001145354	XM_005250355	ENSG00000128585	MKLN1	3.06	9.96	4.44	1.91	39.46	45.14	18.71	8.03
chr3	159450468	159450968	intron (NM_001197108, intron 1 of 6)	-106932	NM_001197109	XM_005247405	ENSG00000151967	SCHIP1	3.24	4.09	4.7	1.39	46	44.22	11.31	5.29
chr11	12097991	12098491	Intergenic	-33882	NM_014632	XM_005253243	ENSG00000133816	MICAL2	0.9	5.11	2.61	5.02	43.99	46.22	17.4	8.71
chr10	98610461	98610961	intron (NM_001170765, intron 2 of 7)	17999	NM_032440	XM_005270229	ENSG00000196233	LCOR	0.72	3.32	3.39	3.98	33.75	38.21	6.74	4.11
chr12	107805521	107806021	intron (NM_001018072, intron 1 of 16)	93574	NM_001018072	XM_005268645	ENSG00000151136	BTBD11	1.08	3.83	3.92	3.81	65.65	76.58	9.79	5.78
chr14	59565062	59565562	Intergenic	-90069	NM_001270520	XM_005267430	ENSG00000100592	DAAM1	3.6	1.28	12.27	1.91	25.19	35.13	24.58	12.63
chr8	106081926	106082426	Intergenic	-248971	NM_012082	XM_005250850	ENSG00000169946	ZFPM2	2.16	4.34	4.18	1.73	20.48	20.03	19.58	8.91
chr11	85885042	85885542	Intergenic	-70514	NM_152991	XM_005274372	ENSG00000074266	EED	5.94	12.26	15.92	5.02	89.99	70.57	53.95	18.5
chr9	91467655	91468155	Intergenic	-107085	NR_036252	NR_036252	ENSG00000265873	MIR4289	3.6	2.3	2.61	1.73	19.98	35.13	11.09	3.92
chr3	129204452	129204952	intron (NM_001280545, intron 16 of 30)	-42780	NM_000539	NM_000539	ENSG00000163914	RHO	2.88	4.09	2.87	5.02	35.76	46.68	10.66	11.45
chr5	89854191	89854691	promoter-TSS (NM_032119)	-176	NM_032119	XM_005248613	ENSG00000164199	GPR98	5.58	5.11	11.75	9.35	38.28	60.4	61.78	24.08
chr11	130642393	130642893	Intergenic	99792	NM_001271983	NM_001271983	ENSG00000175728	C11orf44	13.31	19.16	6	2.43	91.51	84.59	27.63	11.65
chr2	45982994	45983494	intron (NM_005400, intron 1 of 14)	104201	NM_005400	XM_005264428	ENSG00000171132	PRKCE	0.36	6.9	1.83	1.73	25.35	28.5	14.36	9.59
chr5	135335030	135335530	Intergenic	-29304	NM_000358	NM_000358	ENSG00000120708	TGFBI	1.8	2.04	7.05	2.77	26.19	38.06	16.32	10.47
chr15	68260398	68260898	Intergenic	-85924	NM_016166	XM_005254734	ENSG00000033800	PIAS1	0.9	2.04	3.92	3.12	14.44	16.79	21.54	9.59
chr1	201571892	201572392	Intergenic	-45308	NM_020443	XM_005245572	ENSG00000134369	NAV1	1.62	1.53	5.48	5.89	46.17	49	18.71	11.55
chr5	142584919	142585419	intron (NM_015071, intron 20 of 22)	198085	NM_001024094	XM_005268419	ENSG00000113580	NR3C1	1.08	2.55	3.39	2.94	19.64	21.57	14.57	8.91
chr16	79406283	79406783	Intergenic	228089	NM_005360	NM_001031804	ENSG00000178573	MAF	1.44	1.02	5.22	2.6	11.25	23.11	17.4	7.05
chr2	221712351	221712851	Intergenic	724409	NM_004438	XM_005246374	ENSG00000116106	EPHA4	8.28	0	6.27	3.29	29.55	50.23	18.93	9.01
chr1	221052372	221052872	promoter-TSS (NM_021958)	-121	NM_021958	NM_021958		HLX	8.45	0	6	6.41	46.84	42.83	26.76	13.51
chr6	154731690	154732190	intron (NM_173515, intron 11 of 12)	-54040	NM_001130700	XM_005266919	ENSG00000074706	IPCEF1	1.26	4.85	8.09	3.64	58.26	61.32	20.01	11.26
chr12	122665022	122665522	intron (NM_152759, intron 1 of 11)	-2395	NM_001098519	XR_242953	ENSG00000158113	LRRC43	1.08	3.32	4.7	3.12	23.51	26.19	20.01	7.15
chr5	109201259	109201759	intron (NM_002372, intron 21 of 21)	-17374	NR_033175	NR_033175		LOC100289673	2.88	4.09	14.1	2.77	82.1	111.4	4.13	4.41
chr1	162816531	162817031	Intergenic	21824	NM_178550	XM_005245124	ENSG00000185860	C1orf110	3.24	2.04	5.22	1.39	32.24	42.06	3.48	3.72
chr6	11609663	11610163	Intergenic	71453	NM_001100829	NM_001100829	ENSG00000205269	TMEM170B	2.7	1.79	15.14	3.12	70.52	53.77	23.28	10.38
chr6	8108426	8108926	Intergenic	-5848	NM_004280	XM_005249486	ENSG00000124802	EEF1E1	11.69	6.64	22.71	5.54	90.83	103.85	47.86	21.83
chr1	184836207	184836707	intron (NM_052966, intron 5 of 13)	107261	NM_052966	XM_005244873	ENSG00000135842	FAM129A	8.45	3.32	2.87	0.52	28.38	40.83	4.57	2.94
chr9	130600629	130601129	intron (NM_001278138, intron 2 of 14)	8567	NM_001278138	XM_005251785	ENSG00000106991	ENG	6.12	13.28	9.4	10.05	64.14	51	71.35	24.47
chr10	124254335	124254835	intron (NM_002775, intron 3 of 8)	33544	NM_002775	NM_002775	ENSG00000166033	HTRA1	1.8	4.09	11.49	6.93	40.8	59.63	40.68	20.65
chr3	101659394	101659894	promoter-TSS (NR_026934)	-59	NR_026934	XR_241470	ENSG00000214407	LOC152225	0.54	5.36	8.88	1.21	40.97	39.13	16.75	7.34
chr4	74527229	74527729	Intergenic	-41131	NM_001270392	NM_001270391	ENSG00000169435	RASSF6	0.36	1.53	5.74	1.56	27.7	36.36	6.74	3.92
chr6	17962601	17963101	intron (NM_001243423, intron 2 of 2)	25003	NM_001105568	XM_005249289	ENSG00000137177	KIF13A	1.08	11.49	1.31	2.77	43.15	49.46	11.31	7.73
chr1	47874925	47875425	Intergenic	-6569	NM_012186	NM_012186	ENSG00000186790	FOXE3	2.16	4.34	6.79	5.02	14.1	11.4	44.16	21.14
chr8	101635485	101635985	intron (NM_152628, intron 4 of 13)	26158	NM_152628	XM_005250811	ENSG00000174226	SNX31	3.6	3.83	4.44	1.73	10.75	19.41	20.45	9.2
chr8	119974028	119974528	Intergenic	-9895	NM_002546	NM_002546	ENSG00000164761	TNFRSF11B	4.32	0.51	5.74	2.43	34.92	45.76	3.92	2.45
chr3	124848413	124848913	intron (NM_024628, intron 6 of 13)	21733	NR_049815	NR_049815		MIR5092	3.6	0.51	5.48	5.2	53.22	52.69	12.83	8.71
chr7	63767531	63768031	Intergenic	-5405	NM_001170905	XM_005250556	ENSG00000234444	ZNF736	2.7	4.6	3.65	9.01	70.18	90.29	16.97	7.05
chr5	77882064	77882564	intron (NM_005779, intron 2 of 4)	62334	NM_005779	XM_005248396	ENSG00000145685	LHFPL2	2.52	2.55	10.96	3.64	46.84	53.46	21.75	9.89
chr11	106239424	106239924	Intergenic	-291209	NM_198439	NM_152433	ENSG00000182359	KBTBD3	1.08	6.13	7.31	1.04	28.88	48.53	11.53	6.27
chr11	114090631	114091131	intron (NM_001018011, intron 4 of 6)	-75654	NM_006169	NM_006169	ENSG00000166741	NNMT	4.14	3.32	4.18	3.46	32.91	46.22	5.44	6.36
chr8	96804991	96805491	intron (NR_038206, intron 3 of 4)	155335	NR_036611	NR_036611		LOC100500773	3.42	3.83	4.44	1.56	21.83	27.12	12.18	4.41
chr17	53025639	53026139	intron (NM_005486, intron 12 of 15)	20175	NM_001162861	NM_001162861	ENSG00000166260	COX11	13.49	4.09	6	2.6	53.9	67.33	15.23	9.69
chr1	207979047	207979547	Intergenic	-3429	NR_029518	NR_029518	ENSG00000203709	MIR29B2	3.96	1.79	5.22	5.02	31.23	52.39	10.44	8.42
chr1	59840908	59841408	intron (NR_103473, intron 5 of 16)	65408	NM_001244714	NM_001113411	ENSG00000172456	FGGY	1.08	8.94	6.79	1.04	32.91	30.35	19.8	9.5
chr6	118709359	118709859	Intergenic	-112927	NR_002730	NR_002730		BRD7P3	1.26	0.51	5.22	1.56	28.71	26.81	11.31	5.29
chr6	163954488	163954988	intron (NM_006775, intron 3 of 7)	119063	NM_006775	XM_005267224	ENSG00000112531	QKI	2.88	1.53	4.7	1.91	24.01	32.2	10.88	4.41
chr2	5701082	5701582	Intergenic	-131467	NM_003108	NM_003108	ENSG00000176887	SOX11	3.06	6.64	2.35	2.6	34.92	46.99	5.22	3.72
chr16	86495819	86496319	Intergenic	46397	NR_036444	NR_033925	ENSG00000268388	FENDRR	1.98	1.02	2.35	3.98	54.4	49.3	2.39	3.52
chr6	85787696	85788196	Intergenic	-313992	NM_001080508	NM_001080508	ENSG00000112837	TBX18	11.87	3.32	4.44	1.04	24.35	43.14	7.83	3.43
chr17	15312894	15313394	Intergenic	57781	NM_001204477	NM_173622	ENSG00000239704	CDRT4	1.08	5.87	1.31	2.77	17.13	37.29	10.66	6.85
chr13	95923387	95923887	intron (NM_001105515, intron 1 of 20)	30050	NM_001105515	XM_005254025	ENSG00000125257	ABCC4	41.56	5.11	1.31	1.91	96.71	97.07	6.09	3.92
chr5	172370143	172370643	intron (NM_001031711, intron 9 of 9)	15385	NR_026683	XR_245267	ENSG00000204758	LOC100268168	3.24	7.66	3.13	4.85	67.33	57.01	5.87	9.3
chr14	73131862	73132362	intron (NM_001280544, intron 9 of 9)	148584	NR_106994	NR_106994		MIR7843	0.72	3.83	8.88	2.43	38.95	42.83	12.83	8.81
chr6	127241019	127241519	Intergenic	-198779	NM_032784	XM_005267167		RSPO3	0.72	0	4.18	1.73	28.54	41.29	4.35	0.2
chr12	11872611	11873111	intron (NM_001987, intron 1 of 7)	70073	NM_001987	NM_001987	ENSG00000139083	ETV6	1.08	7.15	4.18	3.64	37.61	49.46	13.7	5.58
chr2	225086208	225086708	Intergenic	180253	NM_024785	NM_001122779	ENSG00000124019	FAM124B	1.26	3.06	8.35	2.25	27.2	36.52	13.49	9.4
chr1	177896104	177896604	Intergenic	42696	NM_033127	XM_005245573	ENSG00000120341	SEC16B	2.34	2.04	8.35	1.91	55.24	56.24	11.75	6.36
chr19	20277701	20278201	promoter-TSS (NM_052852)	-72	NM_052852	XM_005260145	ENSG00000256229	ZNF486	1.08	3.32	3.65	3.64	45.84	42.83	15.23	9.89
chr10	24995301	24995801	intron (NM_020824, intron 2 of 25)	17046	NM_020824	XM_005252542	ENSG00000107863	ARHGAP21	5.22	1.02	3.92	2.43	22.16	36.21	3.92	2.64
chr10	128771209	128771709	intron (NM_001380, intron 2 of 51)	177436	NM_001380	NM_001380	ENSG00000150760	DOCK1	0.18	3.83	5.74	2.08	41.14	48.07	5.22	5.29
chr15	52385923	52386423	Intergenic	18799	NM_020396	XM_005254103	ENSG00000137875	BCL2L10	2.16	6.39	6.79	3.46	36.1	22.34	34.15	19.77
chr10	114866771	114867271	intron (NM_001146283, intron 5 of 12)	157012	NM_001146286	XM_005270071	ENSG00000148737	TCF7L2	5.4	5.11	8.61	5.37	69.18	81.97	3.92	3.72
chr1	68796648	68797148	Intergenic	-98614	NM_024911	NM_001002292	ENSG00000116729	WLS	0.9	1.28	3.92	2.6	37.61	44.22	3.05	2.64
chr6	85231742	85232242	Intergenic	241962	NM_001080508	NM_001080508	ENSG00000112837	TBX18	2.52	2.55	6.53	3.64	48.52	72.26	2.18	3.72
chr10	114816397	114816897	intron (NM_001146286, intron 4 of 11)	106638	NM_001146286	XM_005270071	ENSG00000148737	TCF7L2	0.72	1.28	4.44	5.02	24.51	32.2	17.84	3.72
chr11	98891346	98891846	promoter-TSS (NM_001243270)	-110	NM_001243270	NM_001243270	ENSG00000149972	CNTN5	6.66	1.79	3.92	5.02	42.65	45.61	19.36	10.96
chr9	110037074	110037574	Intergenic	-8193	NM_002874	NM_001244713	ENSG00000119318	RAD23B	4.14	5.11	6.79	2.77	43.49	53.62	13.92	10.08
chr17	67866200	67866700	intron (NR_109972, intron 4 of 4)	-180962	NR_104129	XR_243748	ENSG00000267603	LINC01028	0.9	1.79	3.13	2.77	19.81	27.89	13.49	12.43
chr15	51660986	51661486	intron (NM_181789, intron 1 of 9)	27523	NM_181789	XM_005254338	ENSG00000186417	GLDN	15.29	2.55	4.96	0.69	27.54	25.88	16.53	12.24
chr14	61932808	61933308	intron (NM_006255, intron 9 of 13)	-104200	NR_039985	NR_039985	ENSG00000232774	FLJ22447	2.88	3.83	4.7	5.37	46.34	63.32	16.53	6.56
chr12	120130700	120131200	intron (NM_007174, intron 45 of 46)	20579	NR_031589	NR_031589		MIR1178	11.69	3.32	1.57	1.56	42.65	38.36	3.26	3.52
chr16	73116392	73116892	Intergenic	-9606	NR_027756	NM_001101347	ENSG00000260880	HCCAT5	0.54	5.87	3.39	2.08	32.07	35.59	10.01	3.13
chr1	229576532	229577032	TTS (NM_018230)	-6939	NM_001100	XM_005273217	ENSG00000143632	ACTA1	1.8	2.55	5.48	1.91	33.41	41.75	5.22	3.62
chr15	80263269	80263769	5' UTR (NM_001114735, exon 1 of 3)	124	NM_004049	NM_001114735	ENSG00000140379	BCL2A1	1.8	6.64	1.83	2.25	9.57	21.26	17.4	8.81
chr15	75986642	75987142	intron (NM_001897, intron 1 of 9)	18297	NM_001897	NM_001897	ENSG00000173546	CSPG4	3.42	32.18	4.96	5.37	50.71	47.92	60.47	28.58
chr2	179269061	179269561	intron (NR_031666, intron 3 of 4)	-9075	NR_110204	XR_241352	ENSG00000223960	AC009948.5	1.44	6.13	2.09	3.46	35.43	47.92	6.96	2.45
chr6	166985787	166986287	intron (NM_001006932, intron 2 of 21)	54689	NM_021135	XM_005267092	ENSG00000071242	RPS6KA2	3.6	6.39	4.96	4.16	50.54	69.49	9.57	5.87
chr1	23912126	23912626	Intergenic	-26091	NM_002167	NM_002167	ENSG00000117318	ID3	1.8	7.41	4.44	2.77	27.37	40.37	16.32	9.4
chr17	70358836	70359336	Intergenic	229857	NR_036488	NR_036488		LINC00673	2.52	5.87	3.92	3.81	31.9	29.74	23.71	11.26
chr12	7167685	7168185	promoter-TSS (NM_201442)	-45	NM_001734	XM_005253760	ENSG00000182326	C1S	1.62	5.36	6.79	1.21	35.59	51.77	8.48	6.75
chr15	99440167	99440667	intron (NM_000875, intron 4 of 20)	108468	NM_001102612	NM_001102612	ENSG00000183571	PGPEP1L	8.45	4.6	11.23	2.94	60.11	62.71	28.28	16.54
chr6	75915609	75916109	promoter-TSS (NM_080645)	-236	NM_004370	NM_004370	ENSG00000111799	COL12A1	10.07	3.58	12.27	4.33	50.03	56.85	26.97	16.64
chr1	220992070	220992570	Intergenic	32281	NM_022746	XM_005273231	ENSG00000186205	2001-03-01	0.9	2.04	6.79	3.46	69.68	74.26	0.87	1.47
chr2	200168506	200169006	intron (NM_001172509, intron 10 of 10)	154063	NM_001172509	XM_005246396	ENSG00000119042	SATB2	1.26	5.62	1.04	1.91	39.29	46.07	0.87	2.25
chr3	16215837	16216337	promoter-TSS (NM_054110)	-97	NM_054110	XM_005264851	ENSG00000131386	GALNT15	3.06	1.53	5.74	5.2	37.95	59.16	3.92	4.89
chr2	203358952	203359452	intron (NM_001204, intron 3 of 12)	118152	NM_001204	XM_005246795	ENSG00000204217	BMPR2	13.67	3.06	2.09	1.21	33.24	51.31	1.74	1.37
chr5	167831325	167831825	intron (NM_015238, intron 5 of 22)	-81888	NM_002887	XM_005265956	ENSG00000113643	RARS	1.44	1.79	6.27	4.85	25.86	30.66	9.57	9.4
chr8	80789065	80789565	Intergenic	-109217	NM_012258	XM_005251187	ENSG00000164683	HEY1	0.54	5.11	3.13	1.56	28.21	39.6	5.87	5.68
chr12	47771269	47771769	Intergenic	-161293	NR_026544	NR_026544	ENSG00000247774	PCED1B-AS1	0.9	4.09	4.18	3.46	34.42	48.53	2.61	2.94
chr9	73095471	73095971	Intergenic	-66148	NM_001206	NM_001206	ENSG00000119138	KLF9	8.81	5.11	3.13	2.6	71.19	71.18	7.83	4.31
chr6	25173013	25173513	Intergenic	-34643	NR_027626	NR_002174		CMAHP	1.26	11.49	3.13	2.77	18.3	19.11	28.71	13.22
chr15	52944055	52944555	promoter-TSS (NM_001286495)	-58	NM_001286495	XM_005254546	ENSG00000047346	FAM214A	2.16	3.58	7.83	4.85	18.47	25.58	29.15	13.12
chr5	170024098	170024598	intron (NM_001278339, intron 1 of 7)	93308	NM_001278340	NM_001034837	ENSG00000182132	KCNIP1	3.24	7.92	10.96	4.85	25.35	48.07	41.77	21.44
chr1	241576747	241577247	Intergenic	-56467	NM_001282773	XM_005273218	ENSG00000182901	RGS7	6.12	0.77	2.87	2.25	26.19	41.91	3.92	3.72
chr1	17585665	17586165	intron (NM_016233, intron 1 of 15)	10322	NM_016233	NM_016233	ENSG00000142619	PADI3	2.16	1.79	4.96	3.81	31.23	34.82	6.74	8.12
chr21	16596640	16597140	Intergenic	-159764	NM_003489	XM_005261062	ENSG00000180530	NRIP1	1.8	4.09	2.09	2.43	26.53	43.6	5	3.92
chr8	11373364	11373864	intron (NM_001715, intron 1 of 12)	22093	NM_001715	XM_005272390	ENSG00000136573	BLK	2.7	3.83	3.92	1.56	23.17	33.74	6.53	3.92
chr16	50285135	50285635	Intergenic	-15066	NM_001286057	XM_005255779	ENSG00000121281	ADCY7	0.54	5.11	8.35	3.12	35.76	33.9	14.57	6.75
chr19	3450982	3451482	intron (NM_001245005, intron 7 of 9)	29308	NM_001136503	NM_001136503	ENSG00000095932	C19orf77	0.72	12.26	4.44	2.43	52.55	46.22	13.7	10.08
chr5	169229959	169230459	exon (NM_004946, exon 26 of 52)	165958	NM_004946	XM_005265830	ENSG00000134516	DOCK2	0.72	3.58	4.44	5.02	66.66	73.65	6.31	4.41
chr9	101250829	101251329	intron (NM_005458, intron 4 of 18)	220400	NM_005458	XM_005252316	ENSG00000136928	GABBR2	1.44	1.28	7.05	2.94	15.28	18.8	18.93	7.83
chr5	156943908	156944408	intron (NM_033274, intron 7 of 22)	57131	NM_001172292	NM_001099287	ENSG00000172548	NIPAL4	2.16	1.53	6.53	2.43	39.62	44.37	6.53	7.64
chr5	146889340	146889840	promoter-TSS (NM_001197294)	29	NM_001197294	NM_001197294	ENSG00000113657	DPYSL3	10.61	1.79	8.61	11.26	50.2	64.4	53.3	26.43
chr9	109782229	109782729	intron (NR_031752, intron 1 of 3)	66237	NR_031752	NR_031752	ENSG00000221331	MIR548Q	4.5	6.64	5.48	1.73	37.27	58.09	6.96	5.58
chr4	145630284	145630784	intron (NM_022475, intron 7 of 12)	-63363	NR_037595	XR_244640	ENSG00000248890	HHIP-AS1	0.9	4.6	6.27	2.08	16.29	30.2	13.7	6.36
chr2	33435610	33436110	intron (NM_000627, intron 3 of 29)	76196	NM_001166266	XM_005264315	ENSG00000049323	LTBP1	2.16	10.73	7.57	1.91	39.12	51.77	20.01	9.79
chr9	77111931	77112431	promoter-TSS (NM_006914)	-71	NM_006914	XM_005252129	ENSG00000198963	RORB	2.88	0.51	2.61	3.98	13.43	27.43	10.88	10.57
chr7	143582227	143582727	promoter-TSS (NM_001206941)	-11	NM_001206941	XM_005250074	ENSG00000198420	FAM115A	2.34	4.09	4.44	5.02	30.05	35.13	15.23	10.47
chr6	146919848	146920348	promoter-TSS (NM_024694)	-38	NM_024694	NM_024694	ENSG00000118492	ADGB	12.05	4.85	2.09	4.16	23	26.65	23.93	13.02
chr17	40066866	40067366	intron (NM_001096, intron 3 of 28)	8156	NM_198830	XM_005257393	ENSG00000131473	ACLY	3.06	7.66	5.22	2.77	60.11	59.16	7.18	6.17
chr11	91715128	91715628	Intergenic	-369884	NM_001008781	XM_005273759	ENSG00000165323	FAT3	4.32	2.3	2.61	3.46	15.95	25.42	10.66	7.24
chr1	58898414	58898914	Intergenic	113782	NM_145243	XM_005270420	ENSG00000162600	OMA1	1.98	6.64	4.96	3.46	19.31	23.42	20.01	15.86
chr14	80891958	80892458	intron (NR_038355, intron 8 of 8)	-194811	NM_000793	NM_000793	ENSG00000211448	DIO2	3.42	14.3	2.61	1.91	41.98	47.76	12.62	6.27
chr6	5672742	5673242	intron (NM_006567, intron 6 of 6)	331285	NM_001278711	NM_001278710	ENSG00000124785	NRN1	1.08	2.81	4.18	3.12	13.43	31.89	11.53	5.68
chr11	115097212	115097712	intron (NM_014333, intron 5 of 9)	277779	NM_014333	XM_005271491	ENSG00000182985	CADM1	1.08	8.17	9.66	1.73	37.11	45.45	21.32	8.71
chr5	147162069	147162569	promoter-TSS (NM_001270941)	92	NM_014790	XM_005268553	ENSG00000176049	JAKMIP2	2.34	5.62	3.39	2.94	19.31	39.75	11.96	9.69
chr15	89774086	89774586	Intergenic	-9414	NM_000326	NM_000326	ENSG00000140522	RLBP1	0.54	3.83	4.18	3.98	20.82	26.04	16.53	9.2
chr15	71984044	71984544	intron (NM_001286429, intron 2 of 11)	-118594	NM_014249	NM_014249		NR2E3	17.63	2.3	1.31	1.39	15.78	12.33	23.93	9.98
chr14	79511541	79512041	intron (NR_073547, intron 14 of 20)	-233891	NM_138970	XM_005268218		NRXN3	1.8	0.51	12.79	3.12	30.89	63.94	19.36	7.83
chr5	110252069	110252569	Intergenic	-153459	NR_045089	NM_033035	ENSG00000145777	TSLP	0.72	1.53	9.4	2.6	38.79	47.3	12.83	4.6
chr7	41955995	41956495	Intergenic	-213539	NM_002192	NM_002192		INHBA	1.26	2.3	6.53	2.25	44.33	46.84	8.27	4.11
chr2	14656914	14657414	Intergenic	-115646	NM_145175	NM_145175	ENSG00000162981	FAM84A	0.72	4.6	4.7	1.56	30.22	39.6	6.09	5.38
chr1	55776246	55776746	Intergenic	85182	NR_039618	NR_039618	ENSG00000265822	MIR4422	1.08	3.83	14.36	2.77	52.72	47.15	19.36	13.41
chr2	43496105	43496605	intron (NM_022065, intron 36 of 37)	42005	NR_027251	NM_178529		LINC01126	5.22	4.09	4.7	5.2	47.85	52.23	12.62	10.96
chr6	110114885	110115385	intron (NM_014845, intron 21 of 22)	102711	NM_014845	XM_005267241	ENSG00000112367	FIG4	16.55	3.58	3.92	1.39	41.3	52.08	5.66	4.89
chr8	72756001	72756501	promoter-TSS (NR_033651)	-100	NR_033651	XR_242447	ENSG00000235531	LOC100132891	6.84	5.36	8.61	7.62	55.41	58.7	38.94	22.22
chr6	151178709	151179209	Intergenic	-7856	NM_001242769	XM_005266907	ENSG00000120254	MTHFD1L	0.54	6.64	2.09	2.08	33.08	26.96	12.62	5.48
chr1	216629976	216630476	Intergenic	-33488	NM_007123	NM_007123	ENSG00000042781	USH2A	0.72	6.64	6.79	1.73	29.38	43.14	7.4	5.68
chr3	67685718	67686218	intron (NM_003848, intron 1 of 10)	19070	NM_003848	XM_005264773	ENSG00000172340	SUCLG2	1.8	3.06	3.65	1.73	31.06	30.81	6.96	4.89
chr6	153411619	153412119	intron (NM_012419, intron 1 of 4)	40520	NM_012419	NM_012419	ENSG00000091844	RGS17	1.8	4.09	13.31	1.73	36.94	57.32	15.88	7.93
chr5	80922257	80922757	intron (NM_001256732, intron 3 of 16)	124565	NM_001256732	XM_005248476		SSBP2	7.74	3.58	2.61	2.25	23.84	32.66	10.88	7.05
chr2	3469487	3469987	intron (NM_016030, intron 9 of 11)	53613	NM_018269	XM_005264696	ENSG00000182551	ADI1	1.62	4.34	8.35	3.64	52.05	51.46	3.7	3.92
chr11	130470930	130471430	Intergenic	-65450	NR_107019	NR_107019		MIR8052	2.34	1.79	4.7	2.77	26.53	39.13	5.44	4.01
chr15	59996470	59996970	Intergenic	-15078	NM_004330	XM_005254607	ENSG00000140299	BNIP2	0.18	3.58	1.04	2.08	26.7	21.72	9.57	4.6
chr5	132946591	132947091	intron (NM_015082, intron 1 of 15)	1382	NM_015082	NM_015082	ENSG00000053108	FSTL4	3.6	8.43	2.61	2.77	14.44	24.19	21.32	13.12
chr8	26429694	26430194	intron (NM_001197293, intron 1 of 13)	-5396	NM_001386	NM_001197293	ENSG00000092964	DPYSL2	26.44	4.09	2.35	2.6	43.49	45.3	10.01	5.78
chr3	158427418	158427918	intron (NM_206963, intron 3 of 5)	22607	NM_002888	XM_005247686	ENSG00000118849	RARRES1	2.52	11.75	6	4.85	45	68.87	21.1	9.4
chr3	99357096	99357596	promoter-TSS (NM_001850)	-94	NM_020351	XM_005247098	ENSG00000144810	COL8A1	3.6	4.34	3.65	2.77	22.33	29.12	19.58	11.06
chr2	159846902	159847402	intron (NM_001145909, intron 1 of 26)	22006	NM_033394	XM_005246918	ENSG00000115183	TANC1	3.24	7.92	6.27	5.02	28.88	43.76	30.67	13.9
chr14	75919611	75920325	intron (NM_130469, intron 2 of 3)	21131	NM_001135049	XM_005267332	ENSG00000140044	JDP2	5.76	7.41	13.05	8.14	112.83	86.59	81.79	34.26
chr5	99931132	99931632	Intergenic	60258	NM_198507	XM_005271986	ENSG00000174132	FAM174A	7.38	6.64	3.13	1.56	25.52	38.21	5.22	4.21
chr14	96751972	96752472	exon (NM_018036, exon 42 of 42)	29675	NM_000710	XM_005267977	ENSG00000100739	BDKRB1	0.36	3.06	3.65	2.25	25.69	36.67	2.61	5.68
chr3	55784421	55784921	intron (NM_015576, intron 13 of 16)	-91174	NR_024615	NR_024615		ERC2-IT1	1.44	1.02	4.18	2.6	32.07	36.67	6.31	3.03
chr6	168256502	168257002	intron (NM_001040000, intron 1 of 29)	29081	NM_001207008	XM_005266993	ENSG00000130396	MLLT4	1.26	4.6	5.74	2.08	39.96	60.24	8.7	4.41
chr14	92413719	92414219	promoter-TSS (NM_006329)	77	NM_006329	XM_005267267	ENSG00000140092	FBLN5	1.98	8.68	8.88	3.12	41.64	34.97	29.37	15.08
chr9	129553583	129554083	Intergenic	-13452	NM_014007	XM_005251835	ENSG00000169155	ZBTB43	3.96	3.83	8.35	2.77	40.8	51.61	13.7	5.58
chr6	161860007	161860507	intron (NM_013988, intron 6 of 8)	-165150	NM_020133	XM_005267052	ENSG00000026652	AGPAT4	8.81	1.28	4.7	2.77	18.97	24.96	14.36	5.87
chr1	234450943	234451443	intron (NM_173508, intron 4 of 7)	8980	NR_039818	NR_039818		MIR4671	1.8	2.55	7.57	1.39	29.38	31.59	5.87	5.97
chr15	97394758	97395258	Intergenic	68329	NM_173499	NM_173499	ENSG00000185594	SPATA8	3.42	4.85	3.39	4.68	27.7	42.06	11.96	8.52
chr15	99433123	99433623	intron (NM_000875, intron 2 of 20)	105718	NR_039864	NR_039864		MIR4714	2.34	6.39	8.88	1.91	20.65	24.34	26.1	14.68
chr5	93012960	93013460	intron (NM_001163417, intron 9 of 9)	-56716	NR_031754	NR_031754	ENSG00000251725	MIR2277	0.9	6.64	6.53	1.04	26.86	42.22	8.27	6.66
chr14	96520245	96520745	intron (NM_001282463, intron 2 of 2)	14834	NM_001282464	XM_005267874		C14orf132	2.52	4.6	4.44	3.29	28.04	46.22	10.01	8.22
chr2	8227215	8227715	intron (NR_034135, intron 7 of 8)	-110520	NR_015405	XR_241251	ENSG00000235665	LINC00298	1.8	5.36	2.87	1.39	29.55	45.61	6.74	4.5
chr1	244377519	244378019	Intergenic	-138168	NM_001276349	NM_001012970	ENSG00000173728	C1orf100	6.3	1.02	22.97	4.16	74.04	94.6	17.19	11.45
chr3	66479123	66479623	intron (NM_015541, intron 3 of 18)	71472	NM_015541	XM_005264724	ENSG00000144749	LRIG1	5.22	4.6	4.7	0.69	23.34	23.57	8.48	7.44
chr10	106060520	106061020	Intergenic	25883	NM_001191015	XM_005269520	ENSG00000065621	GSTO2	1.8	8.43	10.18	6.41	61.96	79.04	30.45	13.41
chr2	37916137	37916637	Intergenic	-16709	NM_001270436	NM_001270436	ENSG00000163171	CDC42EP3	1.98	0.77	9.4	2.25	20.32	20.18	13.7	4.41
chr3	24337877	24338377	intron (NM_000461, intron 2 of 9)	-193389	NR_026834	XR_245096	ENSG00000224074	LINC00691	1.08	2.81	2.61	2.77	35.26	45.45	2.61	3.23
chr1	211724926	211725426	Intergenic	26923	NM_021194	NM_021194		SLC30A1	1.26	0.51	6.27	2.77	26.36	28.66	16.1	7.34
chr6	80657002	80657502	promoter-TSS (NM_022726)	63	NM_022726	NM_022726	ENSG00000118402	ELOVL4	9.17	4.09	6.79	5.89	47.01	60.71	27.41	15.86
chr14	61929376	61929876	intron (NM_006255, intron 9 of 13)	-107632	NR_039985	NR_039985	ENSG00000232774	FLJ22447	16.19	1.79	3.65	0.87	27.03	36.82	9.79	5.38
chr5	95095885	95096385	intron (NM_014899, intron 6 of 11)	29285	NM_014899	XM_005271925	ENSG00000164292	RHOBTB3	1.26	4.6	9.66	1.56	48.36	41.6	13.27	6.27
chr4	96050995	96051495	intron (NM_001256792, intron 7 of 10)	38603	NM_001256794	XM_005263179	ENSG00000138696	BMPR1B	14.21	0	4.44	0.69	35.09	47.76	5	2.15
chr10	100120727	100121227	Intergenic	34087	NR_031619	NR_031619		MIR1287	1.8	3.58	5.22	3.81	34.59	46.68	4.57	4.7
chr5	129239901	129240401	promoter-TSS (NM_175856)	-372	NM_175856	XM_005271982	ENSG00000198108	CHSY3	17.27	4.09	7.31	9.53	79.58	78.12	43.29	21.34
chr5	91144233	91144733	Intergenic	-465334	NM_020801	NM_020801	ENSG00000113369	ARRDC3	3.24	4.09	5.48	1.73	24.68	40.37	7.61	3.72
chr3	45219686	45220186	Intergenic	-32022	NM_178181	XM_005265404	ENSG00000163814	CDCP1	2.52	7.41	3.65	5.89	72.7	55.93	18.06	10.47
chr13	49357326	49357826	Intergenic	76625	NM_020377	XM_005266475	ENSG00000152207	CYSLTR2	12.77	1.02	4.18	3.81	46.17	58.09	6.74	4.31
chr5	136482048	136482548	intron (NM_004598, intron 3 of 10)	352720	NM_004598	XM_005272067	ENSG00000152377	SPOCK1	0.72	6.13	8.35	4.68	41.81	70.57	13.27	8.81
chr1	208392910	208393410	intron (NM_025179, intron 1 of 31)	24505	NM_025179	XM_005273164	ENSG00000076356	PLXNA2	3.78	1.28	7.57	6.76	25.69	40.06	24.58	11.65
chrX	17578089	17578589	intron (NM_198270, intron 1 of 7)	-1091	NR_046632	NR_046632		NHS-AS1	17.27	2.04	6	0.35	18.8	23.11	22.41	9.1
chr8	118662432	118662932	Intergenic	129730	NM_080651	XM_005251094	ENSG00000164758	MED30	4.86	3.58	3.39	2.25	41.98	43.76	5	1.96
chr4	73177737	73178237	intron (NM_014243, intron 13 of 21)	256529	NM_014243	NM_014243	ENSG00000156140	ADAMTS3	1.8	2.04	1.31	4.5	34.59	48.23	3.26	2.15
chr10	90611352	90611852	5' UTR (NM_144590, exon 1 of 6)	130	NM_144590	NM_144590		ANKRD22	96.6	3.06	38.9	6.41	4.37	10.32	2.18	3.82
chr3	75478683	75479183	intron (NR_024241, intron 3 of 7)	5333	NR_024241	NR_024241	ENSG00000244026	FAM86DP	76.63	24.26	14.36	3.98	9.23	12.63	0	0
chr12	6344614	6345114	intron (NM_001769, intron 6 of 7)	35382	NM_001769	XM_005253814	ENSG00000010278	CD9	103.98	3.83	6.79	3.64	2.69	1.85	2.61	4.01
chr6	41736379	41736879	Intergenic	11014	NM_006653	NM_006653	ENSG00000137218	FRS3	279.91	3.32	7.31	7.1	5.2	7.24	6.31	7.54
chr19	38791226	38791726	Intergenic	-3328	NM_033520	NM_033520	ENSG00000167644	C19orf33	256.89	340.46	84.84	20.09	34.25	33.74	23.49	9.59
chr6	109617652	109618152	intron (NR_028595, intron 2 of 3)	2396	NR_028595	NR_028595	ENSG00000203799	CCDC162P	115.31	2.81	3.13	3.12	2.52	3.39	3.26	3.72
chr17	27192123	27192623	Intergenic	-3625	NR_039885	NR_039885	ENSG00000264066	MIR4732	113.33	6.64	12.01	13.86	3.86	1.85	6.09	5.97
chr1	116257439	116257939	intron (NM_001232, intron 8 of 10)	53737	NM_001232	XM_005271275	ENSG00000118729	CASQ2	128.26	1.02	12.27	7.8	0.67	6.93	2.61	3.33
chr11	39563372	39563872	Intergenic	751058	NR_047674	XM_005253030	ENSG00000148948	LRRC4C	247.35	3.83	11.49	2.94	1.01	6.16	4.57	4.89
chr20	34710166	34710666	intron (NM_001258329, intron 2 of 22)	29784	NM_177996	XM_005260318	ENSG00000088367	EPB41L1	129.52	3.06	50.91	16.46	1.51	3.85	7.61	9.3
chr8	95210695	95211195	intron (NM_001144663, intron 1 of 17)	9870	NM_004063	NM_001144663	ENSG00000079112	CDH17	149.49	0.51	3.13	1.91	0.84	1.39	2.39	4.01
chr11	87916341	87916841	Intergenic	-7956	NM_022337	XM_005273860	ENSG00000123892	RAB38	112.25	3.58	3.65	2.94	0.84	2.31	2.18	2.94
chr11	105386059	105387001	Intergenic	-94270	NM_000829	XM_005271518	ENSG00000152578	GRIA4	164.42	25.03	4.7	4.85	4.03	5.7	6.96	3.62
chr3	124305784	124306284	intron (NM_007064, intron 1 of 26)	2528	NM_007064	NM_001024660	ENSG00000160145	KALRN	157.95	3.32	5.74	3.46	1.34	5.55	5.66	5.19
chr10	6356517	6357211	intron (NR_040079, intron 1 of 6)	37214	NR_040079	NR_040079	ENSG00000215244	RP11-563J2.2	79.33	13.54	29.5	12.13	4.87	4.47	3.92	4.5
chr9	89356160	89356660	Intergenic	205694	NM_002048	NM_002048	ENSG00000180447	GAS1	132.94	5.11	38.9	7.45	3.53	10.01	5.22	4.89
chr7	73634994	73635494	intron (NM_014146, intron 8 of 12)	11157	NM_032463	XM_005250562	ENSG00000086730	LAT2	179.35	4.6	14.1	11.78	4.37	4.78	4.79	5.19
chr1	151996653	151997153	Intergenic	6149	NR_103561	NR_103561		NBPF18P	52.53	4.09	14.88	6.06	0.34	4.62	1.74	2.74
chr21	15442279	15442779	Intergenic	-89764	NR_027270	NM_153750	ENSG00000215559	ANKRD20A11P	242.13	3.06	6	4.85	2.18	2.93	5	6.85
chr2	205272392	205272892	Intergenic	-137874	NM_152526	XM_005246273	ENSG00000116117	PARD3B	52.71	1.53	20.88	3.81	4.03	5.55	1.52	1.47
chr6	43478486	43478986	promoter-TSS (NM_001012974)	-655	NM_001271882	NM_001012974	ENSG00000204052	LRRC73	359.78	13.54	13.05	10.39	9.57	7.24	9.57	9.2
chr11	47140421	47140921	intron (NM_001003676, intron 3 of 7)	58005	NM_001242832	XM_005253166	ENSG00000149182	ARFGAP2	55.77	2.55	21.67	11.43	2.35	6.63	4.13	3.62
chr17	48845608	48846108	promoter-TSS (NR_073199)	-153	NR_107026	NR_107026		MIR8059	141.22	2.3	4.7	3.98	1.68	2.16	3.7	4.41
chr9	116880329	116880829	Intergenic	-19242	NM_138424	XM_005251683	ENSG00000136883	KIF12	243.57	3.32	1.83	5.02	1.85	1.69	4.79	6.56
chr19	39309775	39310275	intron (NM_001398, intron 3 of 9)	-6285	NM_006149	NM_006149	ENSG00000171747	LGALS4	83.83	11.75	4.18	4.85	1.18	2.93	2.39	3.72
chr6	11344399	11345112	intron (NR_073131, intron 1 of 9)	37826	NM_001142393	NM_001142393	ENSG00000111859	NEDD9	118.19	3.32	35.24	7.62	3.19	4.62	3.26	4.11
chr19	34295080	34295580	intron (NM_001129995, intron 4 of 6)	7579	NM_024076	XM_005259243	ENSG00000153885	KCTD15	164.24	24.52	5.22	10.22	6.38	6.93	5.66	6.85
chr14	81769538	81770038	intron (NM_001256430, intron 5 of 7)	-82213	NM_201595	NM_001278940	ENSG00000165417	GTF2A1	94.62	2.04	14.62	7.45	3.36	7.4	1.96	2.55
chr9	77844743	77845243	Intergenic	141595	NM_012383	NM_012383	ENSG00000134996	OSTF1	95.16	3.83	47.25	8.83	3.86	12.17	3.26	3.92
chr7	74049944	74050444	Intergenic	-21797	NM_032999	XM_005250291	ENSG00000077809	GTF2I	225.94	3.06	51.43	10.39	20.65	13.4	6.74	3.33
chr1	224641970	224642470	Intergenic	-20219	NM_001115113	XM_005273273	ENSG00000162923	WDR26	109.73	3.83	27.93	6.76	4.2	6.93	2.83	2.55
chr9	133375148	133375648	intron (NM_054012, intron 14 of 14)	55304	NM_000050	XM_005272199	ENSG00000130707	ASS1	224.87	6.39	22.97	9.01	3.86	5.7	7.83	8.32
chr9	119632781	119633281	intron (NM_014010, intron 9 of 21)	183450	NM_012210	XM_005251813	ENSG00000119401	TRIM32	5.76	3.83	66.05	10.91	1.01	8.94	5	3.52
chr21	41009239	41009739	intron (NM_001278650, intron 1 of 2)	-19758	NM_006057	XM_005260912	ENSG00000183778	B3GALT5	117.47	1.53	6.27	1.91	2.18	1.54	2.39	4.01
chr1	204300288	204300788	intron (NM_014935, intron 1 of 22)	28519	NM_014935	XM_005244966	ENSG00000143850	PLEKHA6	82.03	1.02	16.71	5.02	1.34	2.93	1.96	4.41
chr13	111560841	111561341	intron (NR_104587, intron 2 of 6)	6363	NM_017664	XM_005254064	ENSG00000088448	ANKRD10	89.95	32.18	18.01	2.94	4.87	17.56	1.96	0.98
chr1	239055879	239056379	Intergenic	-406812	NR_015407	NR_015407	ENSG00000215808	LINC01139	84.91	4.09	16.71	3.46	4.03	5.7	1.74	2.25
chr3	129381832	129382332	intron (NR_033361, intron 2 of 3)	25493	NR_033361	NM_015008	ENSG00000172765	TMCC1	63.14	1.53	40.46	7.28	2.35	4.62	5	2.45
chr11	100551736	100552236	Intergenic	-6421	NM_152432	NM_152432	ENSG00000165895	ARHGAP42	134.56	3.06	13.84	5.89	4.03	9.86	0.87	2.35
chr12	38447364	38447864	Intergenic	-262943	NM_001013620	XM_005268665		ALG10B	106.14	20.43	9.92	7.28	2.01	2.31	2.83	5.97
chr20	25214007	25214507	Intergenic	-14449	NM_002862	XM_005260782	ENSG00000100994	PYGB	99.66	5.11	94.24	19.4	10.58	10.32	7.83	4.7
chr7	78922886	78923386	intron (NM_012301, intron 1 of 21)	-159137	NR_038346	NR_038343	ENSG00000234456	MAGI2-AS3	42.99	1.02	53.78	12.13	6.72	10.01	3.48	2.06
chr7	39760079	39760579	Intergenic	-12838	NR_026999	NM_198284		LINC00265	66.38	1.79	22.19	9.53	2.85	3.7	3.7	3.33
chr2	47572038	47572538	promoter-TSS (NR_110208)	-75	NR_110208	XR_244999	ENSG00000234690	AC073283.4	214.79	7.66	39.94	7.97	10.91	11.86	6.96	3.92
chr7	111468106	111468606	intron (NM_014705, intron 26 of 51)	19795	NR_103806	NR_103806	ENSG00000225572	DOCK4-AS1	11.87	0.51	51.95	14.03	10.58	13.1	0	0
chr11	133804487	133804987	intron (NM_001277285, intron 7 of 19)	21912	NM_001277285	NM_014987	ENSG00000080854	IGSF9B	291.61	13.79	31.07	8.83	3.02	5.39	14.14	7.64
chr4	82964155	82964655	Intergenic	330744	NM_031369	NM_001003810		HNRNPD	112.79	7.15	3.92	5.02	2.52	8.32	1.74	2.35
chr19	41119522	41120022	intron (NM_001042544, intron 20 of 32)	12495	NM_001042545	NM_001042544	ENSG00000090006	LTBP4	151.29	293.98	31.07	14.72	37.78	30.35	13.05	8.12
chr20	42999232	42999732	intron (NM_001030003, intron 1 of 9)	15041	NM_001030003	XM_005260407	ENSG00000101076	HNF4A	251.31	5.62	18.27	13.86	4.03	5.85	8.7	9.98
chr2	56471957	56472457	intron (NM_001080433, intron 2 of 5)	60949	NM_001080433	XM_005264122	ENSG00000055813	CCDC85A	198.42	6.39	2.35	3.29	3.36	3.85	3.26	6.36
chr17	55184733	55185233	intron (NM_003488, intron 2 of 10)	21848	NM_001242902	XM_005257707	ENSG00000121057	AKAP1	102.36	2.55	15.66	4.85	6.38	4.78	2.83	2.15
chr15	44090951	44091451	exon (NM_001258031, exon 3 of 12)	1094	NM_001258032	NM_001258031	ENSG00000184716	SERINC4	110.45	6.39	6.53	5.89	3.36	4.47	3.26	3.52
chr8	53081444	53081944	intron (NM_014682, intron 10 of 25)	240745	NM_014682	XM_005251329	ENSG00000147488	ST18	121.61	5.87	4.7	2.43	6.38	7.24	1.52	1.76
chr20	22370773	22371273	Intergenic	30258	NR_027090	NR_027089	ENSG00000204684	RP5-1004I9.1	84.73	13.54	40.73	10.91	5.54	8.01	5.66	4.01
chr7	106420294	106420794	Intergenic	-85179	NM_001282426	XM_005250441	ENSG00000105851	PIK3CG	39.94	11.24	33.94	12.13	3.19	6.63	2.61	3.92
chr2	236956522	236957022	intron (NM_001037131, intron 15 of 17)	119880	NM_001485	XM_005246071	ENSG00000168505	GBX2	76.09	2.04	19.58	8.83	1.34	6.16	1.96	3.82
chr11	85456545	85457045	exon (NM_001162951, exon 3 of 18)	12249	NM_001162951	XM_005274057	ENSG00000137501	SYTL2	93.18	5.11	5.22	4.16	1.18	2.31	2.61	2.35
chr7	112124711	112125211	exon (NM_001134468, exon 2 of 4)	3895	NM_182597	NM_001134468	ENSG00000181016	LSMEM1	98.94	1.79	56.13	20.09	17.13	21.11	0	0
chr7	141362931	141363431	intron (NM_001080392, intron 8 of 8)	38772	NM_001080392	NM_001080392	ENSG00000257093	KIAA1147	171.08	2.55	15.4	4.85	3.86	6.47	4.13	4.11
chr2	213770552	213771052	Intergenic	-20179	NR_039935	NR_039935	ENSG00000266354	MIR4776-1	176.65	0.51	27.93	2.08	14.27	8.32	1.96	2.45
chr10	129743510	129744111	intron (NM_006504, intron 1 of 20)	38485	NM_006504	XM_005252688	ENSG00000132334	PTPRE	124.85	5.36	79.36	24.08	17.13	21.57	7.18	5.87
chr10	79169814	79170314	intron (NM_001271519, intron 1 of 28)	227513	NM_001271519	XM_005269773	ENSG00000156113	KCNMA1	182.05	4.09	25.58	8.49	5.04	3.85	5.44	6.17
chr11	102664371	102664871	intron (NR_038390, intron 2 of 7)	4345	NM_002421	XM_005271555	ENSG00000196611	MMP1	122.51	1.53	11.75	4.16	3.02	4.01	3.7	3.33
chr7	83176871	83177371	intron (NM_012431, intron 1 of 16)	69616	NR_107016	NR_107016		MIR7976	112.97	5.87	11.49	6.41	5.2	6.63	3.26	1.66
chr4	83301412	83301912	Intergenic	-6513	NM_002138	NM_001003810		HNRNPD	117.47	3.58	20.62	7.62	1.85	4.01	3.26	3.92
chr8	95200944	95201444	intron (NM_004063, intron 3 of 17)	19621	NM_004063	NM_001144663	ENSG00000079112	CDH17	111.89	3.06	4.44	3.81	2.01	2.31	3.92	1.96
chr6	43027911	43028411	promoter-TSS (NM_015950)	566	NM_201522	XM_005249472	ENSG00000137171	KLC4	242.67	7.41	9.4	10.74	6.21	3.39	14.14	6.56
chr17	48707789	48708289	Intergenic	-4179	NM_001144070	XM_005257763	ENSG00000108846	ABCC3	292.68	12	17.75	12.3	9.07	10.48	7.83	4.41
chr11	66585569	66586069	intron (NR_048553, intron 9 of 14)	-25064	NM_001032279	NM_001032279	ENSG00000173653	RCE1	118.91	0	15.14	2.94	2.35	3.54	3.26	3.62
chr20	22715579	22716079	Intergenic	-127674	NR_109883	XR_244256		LOC101929685	41.91	9.71	22.97	8.14	2.69	3.24	1.96	3.43
chr1	101723353	101723853	Intergenic	21298	NM_001400	NM_001400	ENSG00000170989	S1PR1	146.97	4.34	20.1	7.8	3.02	4.47	6.53	4.11
chr11	134209645	134210145	intron (NM_138342, intron 1 of 19)	8127	NM_138342	XM_005271719	ENSG00000149328	GLB1L2	148.05	4.85	5.22	3.29	3.02	1.85	5.22	3.62
chr11	952382	952882	intron (NM_012305, intron 1 of 21)	26823	NM_012305	XR_242779	ENSG00000183020	AP2A2	109.37	3.58	8.61	4.33	3.53	4.01	3.92	2.15
chr6	138299341	138299841	Intergenic	-110221	NR_049793	NR_049793	ENSG00000237499	RP11-356I2.4	58.64	5.87	24.02	8.14	1.51	3.85	3.92	3.43
chr8	11219228	11219728	intron (NR_001578, intron 6 of 8)	-6433	NR_026814	XR_246633	ENSG00000184608	C8orf12	178.27	2.3	8.88	3.98	1.34	3.85	6.31	3.23
chr12	96131863	96132363	intron (NM_021229, intron 2 of 9)	52423	NM_021229	XM_005269058	ENSG00000074527	NTN4	128.26	3.06	5.74	1.91	1.51	1.85	3.05	3.52
chr1	243432176	243432676	intron (NM_006642, intron 1 of 17)	13119	NM_006642	XM_005273011	ENSG00000054282	SDCCAG8	60.8	3.06	31.07	5.72	4.53	7.09	2.39	3.13
chr6	43492111	43492611	exon (NM_020750, exon 31 of 32)	7584	NM_203290	XM_005249491	ENSG00000171453	POLR1C	117.29	6.64	4.18	4.33	2.69	2.16	5.44	4.41
chr3	189873500	189874000	Intergenic	-33524	NM_001134418	NM_001134418	ENSG00000090530	LEPREL1	107.94	2.55	12.01	6.06	1.34	6.01	2.61	3.72
chr1	163172607	163173107	5' UTR (NM_003617, exon 1 of 5)	106	NM_003617	NM_001195303	ENSG00000143248	RGS5	136.36	8.68	7.83	5.54	5.04	6.16	3.05	4.01
chr6	52268442	52268942	exon (NM_133367, exon 2 of 2)	-16302	NM_018100	NM_001172420	ENSG00000096093	EFHC1	114.77	4.85	11.23	5.54	2.01	4.93	5	4.11
chr22	44219400	44219900	TTS (NM_014351)	-11433	NM_198856	XM_005261704	ENSG00000186976	EFCAB6	85.09	5.87	8.35	6.24	1.85	4.93	2.61	4.31
chr2	232109519	232110019	intron (NM_025139, intron 9 of 20)	46475	NM_001271466	NM_001271466	ENSG00000135931	ARMC9	156.51	6.64	3.65	9.7	2.52	1.39	5.22	7.54
chr8	124732173	124732673	intron (NM_004306, intron 1 of 10)	17224	NM_001003954	NM_001003954	ENSG00000104537	ANXA13	239.26	2.04	3.39	5.54	6.72	4.31	3.92	5.48
chr9	109683078	109683578	intron (NR_031752, intron 2 of 3)	57950	NM_021224	XM_005252117	ENSG00000148143	ZNF462	141.22	3.83	6.53	3.46	7.89	7.09	1.74	1.76
chr6	168083703	168084203	Intergenic	113586	NR_026773	NR_026773	ENSG00000146521	C6orf123	148.41	24.77	17.49	8.31	1.34	5.24	4.57	6.66
chr1	148241294	148242068	intron (NR_102405, intron 5 of 17).2	-39145	NM_001164261	NM_001164261	ENSG00000256374	PPIAL4D	236.74	156.06	107.56	16.8	44.16	36.82	21.54	6.85
chr11	27076603	27077103	intron (NM_003986, intron 2 of 8)	14344	NM_003986	XM_005253159	ENSG00000129151	BBOX1	121.07	1.79	8.35	3.29	2.69	5.85	2.39	1.76
chr22	30694292	30694792	intron (NM_031937, intron 3 of 8)	-8926	NM_001037666	XM_005261710	ENSG00000239282	GATSL3	145.71	6.64	21.15	11.95	2.18	7.24	6.31	5.38
chr19	51435148	51435648	Intergenic	20946	NM_012427	NM_001077491	ENSG00000167754	KLK5	113.51	2.04	65.26	12.99	0.17	4.01	11.09	5.09
chr1	202025990	202026490	Intergenic	46550	NM_001114309	XM_005244942	ENSG00000163435	ELF3	159.2	10.22	37.33	13.86	4.03	5.55	6.09	8.81
chr2	235271526	235272026	Intergenic	133917	NM_005737	XM_005246055	ENSG00000188042	ARL4C	39.04	12	32.37	7.1	3.86	9.55	0.87	1.96
chr19	42296396	42296896	Intergenic	-3876	NM_001277163	NM_001277163	ENSG00000170956	CEACAM3	151.29	5.62	3.65	5.89	1.51	4.62	4.35	2.74
chr10	3027868	3028368	Intergenic	-81594	NM_002627	XM_005252465	ENSG00000067057	PFKP	141.58	6.39	11.23	6.24	4.03	8.01	3.26	2.84
chr17	15393922	15394422	intron (NM_001204478, intron 5 of 6)	-23247	NM_001204477	NM_173622	ENSG00000239704	CDRT4	291.07	3.58	20.88	6.76	6.72	19.88	4.13	4.41
chr21	45845303	45845803	promoter-TSS (NR_109964)	-107	NR_109964	XR_244330		TRPM2-AS	97.32	91.69	17.75	4.68	1.51	3.08	9.79	9.2
chr9	92052132	92052632	intron (NM_001142287, intron 2 of 20)	42229	NM_006378	XM_005251647	ENSG00000187764	SEMA4D	293.04	5.87	7.31	5.02	6.04	3.7	9.35	6.36
chr7	115858082	115858582	intron (NM_015641, intron 1 of 6)	-4673	NM_152829	XM_005250258	ENSG00000135269	TES	104.34	38.06	145.93	24.42	38.28	42.52	0	0
chrX	84634535	84635035	promoter-TSS (NM_024921)	-37	NM_024921	XM_005262202	ENSG00000124429	POF1B	119.27	1.79	3.92	1.73	0.34	3.54	2.39	2.74
chr7	109604747	109605247	Intergenic	-4727	NR_003024	NR_003024	ENSG00000237064	EIF3IP1	1.08	3.06	66.31	20.96	17.13	14.48	0	0
chr22	39330957	39331457	Intergenic	-22320	NM_145699	XM_005261386	ENSG00000128383	APOBEC3A	91.57	3.06	5.22	5.54	2.35	3.39	3.05	3.43
chr11	12269821	12270321	intron (NM_001282664, intron 20 of 25)	-38376	NM_032867	XM_005253178	ENSG00000133808	MICALCL	152.19	3.58	16.19	7.45	3.53	6.63	4.57	3.72
chr9	92050361	92050861	intron (NM_001142287, intron 2 of 20)	44000	NM_006378	XM_005251647	ENSG00000187764	SEMA4D	266.96	1.28	22.97	9.35	2.18	5.24	5.66	8.81
chr20	10546918	10547418	intron (NM_001009608, intron 4 of 7)	83175	NR_106930	NR_106930		MIR6870	71.06	0.51	18.27	7.45	4.2	4.78	1.31	2.45
chr21	30449000	30449500	promoter-TSS (NM_001286634)	-542	NM_020152	XM_005261009	ENSG00000156265	MAP3K7CL	125.2	77.13	19.32	5.2	13.94	10.79	5.22	3.92
chr1	152137134	152137634	Intergenic	-5680	NM_001122965	NM_152364	ENSG00000215853	RPTN	120.89	4.34	6.27	4.68	2.18	4.31	1.31	4.31
chr21	47929596	47930096	intron (NM_001146116, intron 7 of 37)	47462	NR_046400	NR_046400		DIP2A-IT1	87.25	13.28	15.4	2.77	1.18	5.7	1.09	3.03
chr11	8816185	8816685	intron (NM_005418, intron 4 of 22)	15789	NM_213618	XM_005253077	ENSG00000166444	ST5	109.37	3.83	7.57	3.29	2.35	3.08	3.26	2.64
chr2	27244321	27244821	intron (NM_012326, intron 1 of 6)	-11203	NM_001083590	XM_005264381	ENSG00000119777	TMEM214	152.91	5.62	6	3.64	2.85	2.31	3.92	4.31
chr22	17518164	17518664	intron (NR_015352, intron 1 of 3)	954	NR_015352	NR_015352	ENSG00000237438	CECR7	1.62	86.84	7.05	3.81	0.67	2.16	4.13	4.5
chr21	45937204	45937704	TTS (NR_103707)	356	NR_026547	NM_153204		C21orf90	91.92	106.51	13.31	3.98	2.18	2.93	6.53	9.3
chr6	134356812	134357312	intron (NM_145176, intron 1 of 4)	16727	NM_145176	NM_145176		SLC2A12	82.93	8.43	13.58	4.16	1.51	6.32	2.83	2.25
chr12	54052662	54053162	Intergenic	17197	NM_005176	NM_001002031	ENSG00000135390	ATP5G2	79.51	11.49	9.66	2.43	4.03	4.01	2.18	2.35
chr4	56600008	56600508	Intergenic	-85979	NR_003935	NR_003935		LOC644145	174.14	1.79	9.92	6.41	8.4	10.63	1.09	2.64
chr20	52417265	52417765	Intergenic	74733	NR_002189	NR_002189		SUMO1P1	122.87	2.04	4.96	4.85	1.18	2.62	3.05	4.31
chrX	130964511	130965011	promoter-TSS (NR_026975)	-90	NR_026975	NR_026975	ENSG00000213468	RP11-453F18__B.1	164.06	80.97	7.31	5.89	7.56	4.16	8.48	6.95
chr10	47075223	47075723	Intergenic	-8061	NM_005972	NM_001278794	ENSG00000204174	NPY4R	211.37	9.19	9.14	5.54	3.02	3.7	6.74	4.99
chr6	40758825	40759325	Intergenic	-203949	NM_020737	NM_020737	ENSG00000156564	LRFN2	75.73	6.39	31.59	11.95	2.18	3.54	4.13	4.31
chr17	36077091	36077591	intron (NM_001165923, intron 4 of 8)	27755	NM_000458	XM_005257629	ENSG00000108753	HNF1B	48.57	2.81	71.27	33.26	10.58	17.26	3.7	2.35
chr20	382393	382893	Intergenic	-6066	NM_006462	XM_005260645	ENSG00000125826	RBCK1	75.19	0.77	26.63	7.45	2.52	5.55	4.57	1.47
chr13	30682934	30683434	Intergenic	172516	NR_033889	NM_001010918		LINC00544	82.39	2.3	14.62	6.41	1.68	5.85	1.96	2.74
chr13	110998944	110999444	intron (NM_001846, intron 3 of 47)	5889	NR_107040	NR_107040		MIR8073	186.55	8.17	31.59	11.61	8.4	14.79	3.48	5.87
chr9	114881576	114882076	intron (NM_001282640, intron 6 of 17)	55751	NM_022486	XM_005252132	ENSG00000106868	SUSD1	130.6	2.55	21.15	4.85	1.85	4.31	3.7	4.11
chr17	54188017	54188517	Intergenic	-42569	NM_153228	XM_005257094	ENSG00000153930	ANKFN1	140.68	1.28	7.31	3.29	1.68	4.78	2.61	4.41
chr22	26832884	26833384	intron (NM_020437, intron 2 of 3)	7854	NM_020437	NM_020437	ENSG00000128203	ASPHD2	152.73	2.55	1.83	3.81	2.01	2.77	1.74	5.58
chr3	169589221	169589721	Intergenic	-1748	NM_024727	XM_005247780	ENSG00000114248	LRRC31	114.95	3.06	5.48	2.94	1.51	3.54	3.05	2.84
chr9	130814174	130814674	Intergenic	15175	NM_197956	XR_242574	ENSG00000171169	NAIF1	149.67	5.36	51.95	14.38	2.35	3.39	6.74	6.85
chr1	6280232	6280732	TTS (NM_012405)	14293	NM_207396	NM_173795	ENSG00000158286	RNF207	76.63	13.54	45.69	11.26	4.2	6.47	3.92	5.68
chr6	1724804	1725304	intron (NM_001253846, intron 9 of 10)	114373	NM_001453	NM_001453	ENSG00000054598	FOXC1	133.66	5.11	24.8	8.49	1.34	7.24	3.48	4.7
chr7	43818152	43818989	intron (NM_001253823, intron 3 of 8)	20298	NM_001253823	NM_000712	ENSG00000106605	BLVRA	165.5	5.11	47.77	17.32	2.85	3.85	7.61	5.58
chr7	105305281	105305781	exon (NM_138495, exon 2 of 10)	14078	NM_138495	XM_005250219	ENSG00000146776	ATXN7L1	54.69	5.62	28.19	12.47	3.86	10.32	2.18	2.06
chr13	111176791	111177291	intron (NM_017817, intron 1 of 1)	-16515	NR_046583	NR_046583	ENSG00000232814	COL4A2-AS1	188.53	3.83	6	5.72	5.54	3.7	3.26	3.72
chr17	36412087	36412587	intron (NR_036750, intron 1 of 11)	919	NR_036750	NR_036750	ENSG00000174093	LOC440434	20.69	23.75	93.72	35.51	8.23	10.48	8.92	4.99
chr5	13510693	13511193	Intergenic	433646	NM_001369	XM_005248262	ENSG00000039139	DNAH5	66.2	3.58	40.2	4.16	5.04	10.32	1.96	2.45
chr5	76126883	76127383	intron (NM_005242, intron 1 of 1)	12300	NM_005242	NM_005242	ENSG00000164251	F2RL1	1.26	132.81	13.84	5.2	10.75	18.49	2.83	3.33
chr11	69926814	69927314	intron (NM_018043, intron 1 of 25)	2656	NM_018043	NM_018043	ENSG00000131620	ANO1	248.43	2.55	17.23	6.58	1.18	4.01	5.66	5.58
chr1	185554828	185555328	Intergenic	-148605	NM_031935	NM_031935	ENSG00000143341	HMCN1	99.66	2.55	7.05	3.81	1.51	2.77	1.52	2.84
chr4	124271207	124271707	Intergenic	-46493	NM_199327	XM_005262686	ENSG00000164056	SPRY1	112.25	1.53	3.39	2.25	1.85	4.01	1.96	2.45
chr6	134965851	134966351	Intergenic	206573	NR_038218	XR_245507		LINC01010	59.9	2.55	26.37	4.16	1.51	3.54	2.39	3.23
chr8	110777519	110778019	Intergenic	-73749	NM_001099743	XM_005250999	ENSG00000147642	SYBU	190.87	2.04	5.22	7.28	2.35	4.93	5.22	5.29
chr7	7455640	7456140	intron (NM_001037763, intron 27 of 34)	119570	NM_001037763	NM_001037763	ENSG00000215018	COL28A1	133.12	2.04	31.85	8.49	7.05	7.7	6.09	4.31
chr6	53675859	53676359	intron (NM_018214, intron 1 of 13)	16331	NM_018214	XM_005249207	ENSG00000137269	LRRC1	104.88	1.79	16.97	7.28	4.53	4.16	3.48	2.94
chr7	107531322	107532131	exon (NM_000108, exon 1 of 14)	140	NM_000108	XM_005250183	ENSG00000091140	DLD	232.06	146.61	251.4	76.22	85.8	80.89	23.28	13.02
chr8	132274611	132275111	Intergenic	-222026	NM_001115	XM_005250769	ENSG00000155897	ADCY8	104.7	5.11	21.41	12.3	1.34	5.39	3.7	4.11
chr12	122478463	122478963	intron (NM_001024808, intron 3 of 5)	18852	NM_001024808	NM_001024808		BCL7A	93.18	4.6	5.22	2.77	2.69	1.39	4.79	4.11
chr3	137706890	137707390	Intergenic	-10518	NM_001002026	NM_001002026	ENSG00000066405	CLDN18	144.99	3.58	2.09	2.25	1.01	3.7	3.92	2.55
chr5	41527241	41527741	Intergenic	-16761	NM_001005473	XM_005248297	ENSG00000182836	PLCXD3	26.08	135.11	25.06	3.12	4.03	9.24	5.44	7.64
chr12	49659171	49659671	intron (NM_032704, intron 1 of 3)	556	NM_032704	XM_005269195	ENSG00000167553	TUBA1C	361.58	47	20.36	7.62	14.1	17.1	10.01	3.72
chr3	48309746	48310246	exon (NM_016089, exon 4 of 4)	27400	NM_016089	NM_016089	ENSG00000164048	ZNF589	125.56	2.55	36.29	8.31	2.35	7.24	5.22	6.27
chr10	6095767	6096267	intron (NM_000417, intron 1 of 7)	8316	NM_000417	XM_005252446	ENSG00000134460	IL2RA	137.08	5.36	2.09	5.72	1.51	3.39	3.05	3.82
chr10	43160488	43161313	Intergenic	-26908	NM_006955	XM_005271825	ENSG00000196693	ZNF33B	140.14	4.34	33.15	9.7	2.69	2.31	5.22	5.78
chr4	151644021	151644521	intron (NM_001199282, intron 36 of 56)	141194	NM_006439	NM_006439	ENSG00000181541	MAB21L2	180.79	4.85	3.92	2.43	7.39	9.55	2.18	2.45
chr7	107754513	107755013	intron (NM_007356, intron 3 of 33)	16038	NM_007356	XM_005250232	ENSG00000091128	LAMB4	29.14	5.11	19.32	10.91	2.18	3.7	1.74	1.57
chr14	44120546	44121046	Intergenic	855703	NM_032135	NM_032135	ENSG00000189139	FSCB	188.89	8.17	2.09	2.43	2.18	5.39	5.66	3.82
chr4	4109135	4109635	Intergenic	119236	NM_177998	NM_177998	ENSG00000163982	OTOP1	25.9	8.68	19.32	9.18	6.55	7.86	0.87	0.2
chr7	103712015	103712515	Intergenic	-82302	NM_173054	NM_005045	ENSG00000189056	RELN	4.14	3.58	35.24	28.06	1.85	2.77	3.48	3.62
chr15	93144021	93144521	Intergenic	-28778	NR_021493	NR_021493	ENSG00000258647	LINC00930	122.15	3.58	2.61	2.08	0.84	2.47	3.92	3.13
chr7	34214457	34215295	Intergenic	270353	NM_133468	XM_005249632	ENSG00000164619	BMPER	186.19	5.62	25.06	14.2	3.53	7.24	4.79	5.97
chr7	90395995	90396816	intron (NM_001287136, intron 3 of 13)	57275	NM_001287136	XM_005250434	ENSG00000058091	CDK14	152.55	8.94	28.46	20.61	8.4	8.94	3.92	3.52
chr7	88176006	88176506	Intergenic	-212497	NM_181646	NM_181646	ENSG00000182348	ZNF804B	29.14	16.09	30.28	10.57	1.68	4.78	3.48	2.45
chr19	51472516	51473016	promoter-TSS (NM_001012964)	163	NM_002774	NM_001012964	ENSG00000167755	KLK6	156.51	2.55	94.76	19.23	2.35	5.24	8.27	10.28
chr7	112121845	112122345	intron (NM_182597, intron 1 of 3)	1029	NM_182597	NM_001134468	ENSG00000181016	LSMEM1	17.45	2.04	68.92	19.92	16.12	18.33	0	0
chr19	30250938	30251438	Intergenic	-44492	NM_001256047	NM_001031726		C19orf12	110.99	194.37	39.42	11.78	13.1	17.1	11.09	9.3
chr16	19017086	19017586	intron (NM_001160364, intron 1 of 15)	21727	NM_001160364	XM_005255597	ENSG00000170537	TMC7	157.95	7.92	30.8	10.39	4.53	7.09	6.96	3.72
chr9	77686573	77687073	intron (NM_017881, intron 4 of 8)	16310	NM_001127603	NM_001127603	ENSG00000106733	NMRK1	144.09	0.77	18.27	9.53	2.69	10.01	4.13	2.94
chr2	10672682	10673182	Intergenic	-84252	NM_001287188	XM_005246165	ENSG00000115758	ODC1	50.55	7.41	38.9	13.34	4.2	5.39	3.7	3.92
chr10	130427598	130428098	Intergenic	-503380	NM_001145966	XM_005252683	ENSG00000148773	MKI67	3.42	6.39	109.64	28.58	2.52	5.7	6.96	9.5
chr10	105001010	105001787	Intergenic	-4246	NM_001143909	NM_001143909	ENSG00000235376	RPEL1	178.09	30.65	68.14	17.84	16.79	15.56	8.92	8.22
chr22	22901423	22901923	promoter-TSS (NM_006115)	23	NM_206954	XM_005261423	ENSG00000185686	PRAME	100.56	56.96	10.96	4.33	3.02	4.16	3.26	4.7
chr5	180455048	180455548	Intergenic	-11927	NM_152547	XM_005265822	ENSG00000165810	BTNL9	8.1	106	13.58	6.06	2.69	2.62	5.87	7.54
chr11	46563510	46564010	exon (NM_017749, exon 8 of 19)	49154	NM_017749	XM_005253009	ENSG00000110497	AMBRA1	118.19	1.53	9.92	8.14	2.52	2	1.52	4.99
chr2	32008477	32008977	Intergenic	-202687	NM_000348	NM_000348		SRD5A2	20.51	31.16	19.58	4.33	1.01	2.77	2.61	3.13
chr12	83028460	83028960	Intergenic	-52224	NM_152588	XM_005268680	ENSG00000179104	TMTC2	57.03	4.09	22.45	9.01	4.87	4.62	3.48	2.45
chr8	63624880	63625380	intron (NM_173688, intron 3 of 5)	-265290	NR_027378	NM_001039769		UG0898H09	140.86	4.85	7.57	2.77	2.35	1.69	3.48	4.41
chr20	57623018	57623518	Intergenic	-5367	NM_016045	NM_001256403	ENSG00000101166	SLMO2	280.09	3.58	17.23	5.37	3.53	8.63	6.53	6.95
chr3	63435662	63436162	intron (NR_046677, intron 1 of 4)	7159	NM_144642	NM_001130003	ENSG00000163630	SYNPR	111.17	1.79	15.66	3.46	1.01	3.85	3.05	2.35
chr7	99573605	99574105	promoter-TSS (NM_001185)	-120	NM_001185	NM_001185	ENSG00000160862	AZGP1	95.7	4.6	13.84	15.76	5.04	8.01	2.18	3.43
chr7	75738216	75738716	Intergenic	61129	NM_005918	XM_005250350	ENSG00000146701	MDH2	82.75	2.3	15.66	5.2	3.69	3.08	2.61	2.35
chr20	52684163	52684663	TTS (NR_039913)	611	NR_039913	NR_039913	ENSG00000265595	MIR4756	248.43	1.53	93.2	23.56	2.85	9.24	9.35	9.89
chr2	208675525	208676025	Intergenic	-41632	NM_003468	NM_003468	ENSG00000163251	FZD5	77.35	1.02	49.86	9.01	3.36	7.24	6.96	3.92
chr6	160675791	160676291	intron (NM_003058, intron 2 of 10)	3922	NM_003058	NM_003058	ENSG00000112499	SLC22A2	74.48	5.62	60.83	11.61	2.35	6.63	4.79	5.48
chr3	123473834	123474334	intron (NM_053025, intron 4 of 33)	129065	NM_053026	XM_005247492	ENSG00000065534	MYLK	106.86	5.62	26.11	5.02	4.2	4.01	1.96	4.11
chr3	124355609	124356109	intron (NM_001024660, intron 36 of 59)	52353	NM_007064	NM_001024660	ENSG00000160145	KALRN	141.04	0.51	5.48	4.5	2.35	3.39	4.13	4.11
chr10	129679464	129679964	intron (NM_152311, intron 2 of 2)	11497	NM_152311	NM_152311	ENSG00000180745	CLRN3	162.8	4.6	8.88	9.53	2.01	1.85	5.44	4.41
chr8	63077296	63077796	Intergenic	-83955	NM_173688	XM_005251216		NKAIN3	333.52	4.6	30.28	10.39	5.71	9.24	8.48	8.03
chr7	98030173	98030909	promoter-TSS (NM_018842)	-114	NM_018842	XM_005250495	ENSG00000006453	BAIAP2L1	124.13	93.74	129.49	42.96	37.27	34.82	15.88	9.1
chr15	42448601	42449101	promoter-TSS (NM_213600)	-12	NR_033151	XM_005254271	ENSG00000168907	PLA2G4F	115.13	5.36	12.53	7.28	2.85	7.55	2.83	2.74
chr22	20286387	20286887	Intergenic	20991	NM_033257	NM_033257	ENSG00000128185	DGCR6L	110.99	269.97	16.19	11.26	18.8	18.95	20.01	7.54
chr11	75133340	75133840	TTS (NM_001256802)	8084	NM_001039548	NM_173583	ENSG00000149243	KLHL35	245.19	5.87	4.96	7.8	4.03	3.39	6.53	5.87
chr1	235242794	235243294	Intergenic	48208	NR_002956	NR_002956		SNORA14B	224.33	4.6	72.31	15.24	13.77	9.4	9.79	9.4
chr1	241778791	241779291	intron (NM_014322, intron 1 of 3)	20191	NM_001821	NM_001821	ENSG00000203668	CHML	166.22	0.51	38.9	15.94	3.86	10.32	5.44	5.29
chr4	153764535	153765035	intron (NM_001287433, intron 3 of 8)	63696	NM_014447	XM_005262928	ENSG00000164144	ARFIP1	77.53	1.02	36.55	6.41	3.19	4.16	3.48	4.01
chr7	98865051	98865551	Intergenic	-5623	NR_002147	NR_002147	ENSG00000002079	MYH16	40.12	85.05	226.86	48.33	20.15	31.59	17.4	8.81
chr8	51101246	51101746	intron (NM_001287813, intron 3 of 19)	277157	NM_018967	XM_005251261	ENSG00000147481	SNTG1	1.8	5.36	36.29	8.49	3.53	6.78	1.96	1.96
chr3	134069676	134070176	Intergenic	16778	NR_106885	NR_106885		MIR6827	174.68	6.39	99.99	21.65	5.54	6.93	12.4	11.65
chr20	23181556	23182056	Intergenic	-68533	NR_034149	NM_182535	ENSG00000233746	LINC00656	22.13	4.85	22.71	9.87	3.02	3.24	2.61	2.45
chr5	35129935	35130738	intron (NM_000949, intron 1 of 9)	-12112	NM_001204314	NM_000949	ENSG00000113494	PRLR	117.83	10.73	59	11.95	13.1	7.7	5.44	6.27
chr8	134441214	134441714	Intergenic	-131917	NM_006096	XM_005250753	ENSG00000104419	NDRG1	175.75	2.04	7.57	6.06	2.69	2	5	4.5
chr2	54271085	54271585	Intergenic	-71075	NM_138448	NM_138448	ENSG00000170634	ACYP2	63.86	27.58	8.35	6.41	2.85	5.39	1.74	2.84
chr12	10826452	10826952	5' UTR (NM_018423, exon 1 of 11)	189	NM_018423	XM_005253417	ENSG00000060140	STYK1	65.66	24.26	40.73	6.58	8.56	12.33	5	1.96
chr2	11796683	11797183	Intergenic	13396	NM_012344	XM_005246156	ENSG00000169006	NTSR2	131.86	2.55	8.88	7.28	1.01	4.47	2.83	4.31
chr13	113583125	113583625	Intergenic	39577	NR_034002	NR_034002		MCF2L-AS1	149.49	2.04	4.96	4.16	4.2	4.31	2.18	3.23
chr8	120779807	120780307	intron (NM_003184, intron 18 of 25)	65017	NM_003184	NM_003184	ENSG00000064313	TAF2	314.09	7.66	8.61	13.86	5.04	2.77	10.44	8.32
chr4	38231956	38232456	Intergenic	110631	NM_001253915	XM_005262646	ENSG00000065882	TBC1D1	50.55	1.02	26.11	7.1	1.68	6.01	2.61	1.86
chr8	10573541	10574041	Intergenic	14293	NM_031439	NM_031439	ENSG00000171056	SOX7	288.73	9.19	26.11	9.35	6.38	12.17	6.53	6.56
chr19	36222234	36222734	intron (NM_014727, intron 26 of 36)	10867	NM_024660	XM_005259261	ENSG00000126246	IGFLR1	173.6	23.75	14.36	6.58	4.53	2	3.92	7.34
chr1	201979345	201979845	promoter-TSS (NM_004433)	-95	NM_004433	XM_005244942	ENSG00000163435	ELF3	133.12	5.87	75.18	13.68	4.53	11.71	3.7	6.56
chr7	98740437	98741155	intron (NM_020429, intron 1 of 18)	947	NM_020429	XM_005250507	ENSG00000198742	SMURF1	84.01	73.81	105.21	42.61	39.62	24.19	17.4	7.15
chr21	45153904	45154404	intron (NM_003681, intron 2 of 10)	15176	NM_003681	XM_005261195	ENSG00000160209	PDXK	239.08	10.22	1.83	3.46	5.2	6.16	8.7	6.36
chr7	119693009	119693509	Intergenic	-220463	NM_012281	XM_005250322	ENSG00000184408	KCND2	94.8	0.51	80.15	22.87	15.61	26.96	0.44	1.96
chr7	100875649	100876149	exon (NM_014343, exon 4 of 5)	5328	NM_014343	XM_005250244	ENSG00000106404	CLDN15	124.49	10.73	150.63	54.74	8.4	12.33	15.23	11.65
chr3	177012825	177013325	intron (NR_047465, intron 1 of 1)	845	NR_047465	NR_047465		LINC00501	114.41	1.79	16.97	3.46	1.68	6.16	2.39	3.92
chr6	167637436	167637936	Intergenic	53605	NM_001145121	NM_001145121	ENSG00000166984	TCP10L2	140.86	6.13	19.84	4.5	1.51	3.54	8.05	4.11
chr8	11218391	11218891	intron (NR_001578, intron 4 of 8)	-7270	NR_026814	XR_246633	ENSG00000184608	C8orf12	120.53	0.51	3.39	1.39	0.67	3.54	2.18	1.17
chr6	41672581	41673081	intron (NM_001167827, intron 1 of 8)	29308	NM_001271945	XM_005249410	ENSG00000112561	TFEB	266.24	7.41	10.44	9.35	2.69	2.16	4.13	8.71
chr7	138437210	138437710	exon (NM_130840, exon 10 of 21)	21322	NM_130841	XM_005250393	ENSG00000105929	ATP6V0A4	29.32	2.04	69.96	13.51	2.85	6.01	5.22	4.5
chr3	187467765	187468265	Intergenic	-4502	NM_001706	XM_005247694	ENSG00000113916	BCL6	130.42	1.02	27.93	5.54	6.55	9.71	2.83	2.84
chr8	6758334	6758834	Intergenic	-23055	NM_005218	NM_005218	ENSG00000164825	DEFB1	86.35	2.81	10.7	3.12	1.51	3.39	2.83	1.96
chr4	143395375	143395875	intron (NM_003866, intron 2 of 26)	371979	NM_003866	XM_005263322	ENSG00000109452	INPP4B	158.48	1.53	60.04	12.47	4.2	14.02	4.35	5.58
chr11	31071656	31072156	Intergenic	-57673	NM_020869	NM_198462		DCDC5	114.77	3.83	10.7	5.54	2.01	3.54	2.83	2.74
chr8	11486134	11486634	Intergenic	52340	NR_040035	NR_040035	ENSG00000170983	LINC00208	199.14	8.68	1.83	2.08	1.34	1.23	2.83	4.7
chr7	73959353	73959853	intron (NM_016328, intron 15 of 26)	91483	NM_001199207	XM_005250720	ENSG00000006704	GTF2IRD1	156.33	4.6	7.31	5.89	6.04	6.93	1.74	2.94
chr2	106593521	106594204	Intergenic	-88251	NM_032411	NM_032411	ENSG00000119147	C2orf40	88.15	13.28	39.16	10.74	13.77	16.79	5	4.7
chr13	111159481	111159981	intron (NM_001846, intron 46 of 47)	795	NR_046583	NR_046583	ENSG00000232814	COL4A2-AS1	179.17	3.32	5.48	4.68	8.56	7.24	2.83	2.25
chr7	115778212	115778712	Intergenic	-72085	NM_015641	XM_005250258	ENSG00000135269	TES	10.97	9.71	23.5	7.45	6.21	7.7	0	0
chr18	14178718	14179218	promoter-TSS (NR_040113)	-128	NR_040113	NM_001029999		ANKRD20A5P	150.93	23.75	21.93	2.6	11.42	15.1	1.52	1.96
chr17	55498497	55498997	intron (NM_170721, intron 5 of 9)	164373	NM_170721	XM_005257014	ENSG00000153944	MSI2	151.65	2.81	2.09	5.37	2.52	2.77	2.61	3.72
chr6	166944148	166944648	intron (NM_001006932, intron 4 of 21)	-21477	NR_031734	NR_031734		MIR1913	107.22	1.28	33.42	7.28	2.69	2.31	3.26	5.97
chr9	124512935	124513435	intron (NM_138709, intron 1 of 13)	8121	NM_138709	XM_005251719	ENSG00000136848	DAB2IP	223.79	7.92	4.96	6.58	2.18	2.31	3.7	6.95
chr4	77507086	77507586	intron (NM_020859, intron 2 of 10)	12615	NR_039654	NR_039654		MIR4450	124.67	31.16	39.68	5.02	5.04	10.17	4.57	2.74
chr9	96656205	96656705	Intergenic	61153	NM_021570	NM_021570	ENSG00000131668	BARX1	277.39	0	8.09	6.41	1.68	3.54	8.05	6.66
chr1	227133140	227133640	intron (NM_020247, intron 1 of 14)	5452	NM_020247	XM_005273201	ENSG00000163050	ADCK3	239.62	4.09	7.05	6.93	4.03	4.47	6.53	5.97
chr8	95652851	95653351	promoter-TSS (NM_017697)	-263	NM_017697	XM_005250991	ENSG00000104413	ESRP1	459.08	8.17	50.38	14.55	3.86	12.02	12.18	11.36
chr22	40783715	40784215	intron (NM_015705, intron 1 of 21)	17370	NM_015705	XM_005261572	ENSG00000100359	SGSM3	114.59	4.34	2.09	3.12	1.51	4.16	2.61	3.03
chr1	111965518	111966018	intron (NM_002557, intron 5 of 10)	4631	NM_002557	XM_005270905	ENSG00000085465	OVGP1	102.72	1.79	22.71	10.57	5.2	4.78	5	4.21
chr7	20600147	20600647	Intergenic	-54848	NM_001163941	XM_005249737	ENSG00000004846	ABCB5	30.22	2.04	30.8	11.95	1.34	3.39	3.05	4.31
chr3	167720717	167721217	Intergenic	92450	NM_014498	XM_005247364	ENSG00000173905	GOLIM4	134.56	6.13	31.33	8.31	6.72	9.71	1.74	3.92
chr8	127569917	127570417	intron (NM_174911, intron 1 of 1)	544	NM_174911	XM_005250798	ENSG00000168672	FAM84B	315.17	12.77	98.42	23.9	25.86	14.33	20.88	12.33
chr10	75361188	75361688	Intergenic	-26005	NM_152586	XM_005269578	ENSG00000166348	USP54	68.72	2.81	29.76	7.8	2.18	6.16	3.26	2.94
chr6	15949457	15949957	Intergenic	-179610	NM_013262	XM_005249032	ENSG00000007944	MYLIP	195.9	3.06	16.71	3.29	3.69	10.32	3.26	2.94
chr6	43296177	43296677	Intergenic	-19897	NM_206922	XM_005249103	ENSG00000146215	CRIP3	115.31	5.11	1.57	2.25	3.36	1.85	2.61	2.55
chr3	77844098	77844598	Intergenic	697185	NM_001128929	XM_005264768	ENSG00000185008	ROBO2	144.45	3.06	3.65	2.25	1.34	3.54	1.31	2.64
chr3	154082580	154083080	intron (NM_001038705, intron 3 of 3)	-40544	NM_001114397	XM_005247169	ENSG00000174953	DHX36	65.48	1.02	41.25	11.78	3.36	4.31	5.66	3.23
chr11	17008012	17008512	intron (NM_175058, intron 3 of 22)	27701	NM_175058	XM_005252801	ENSG00000166689	PLEKHA7	113.87	4.85	18.01	6.41	2.35	2.47	4.13	3.92
chr19	39303474	39303974	promoter-TSS (NM_006149)	16	NM_006149	NM_006149	ENSG00000171747	LGALS4	217.85	22.73	10.18	8.49	2.35	6.93	5.87	8.22
chrX	115077032	115077532	Intergenic	-224676	NM_000686	XM_005268342	ENSG00000180772	AGTR2	139.6	3.58	2.09	3.29	1.01	3.39	3.7	2.55
chr2	103276466	103276966	intron (NM_003048, intron 2 of 11)	40550	NM_003048	NM_003048	ENSG00000115616	SLC9A2	124.85	2.55	5.74	3.29	1.51	2	2.18	3.13
chr2	135154096	135154596	intron (NM_002410, intron 10 of 15)	142516	NM_002410	XM_005263664	ENSG00000152127	MGAT5	114.41	1.28	5.48	3.46	4.7	4.16	3.05	2.35
chr19	33532226	33532726	intron (NM_033103, intron 2 of 14)	23348	NM_033103	NM_033103	ENSG00000131941	RHPN2	100.2	14.56	23.5	7.97	2.69	4.47	3.48	4.5
chr1	117753346	117753846	promoter-TSS (NM_001253850)	-14	NR_045604	NM_001253849	ENSG00000134258	VTCN1	110.63	3.32	58.74	15.24	3.36	5.08	5.66	6.56
chr2	62532116	62532616	Intergenic	99405	NR_049824	NR_049824	ENSG00000266097	MIR5192	134.38	4.85	43.86	7.45	5.37	4.31	4.57	4.5
chr2	2617118	2617618	Intergenic	-282323	NM_015025	XM_005264685	ENSG00000186487	MYT1L	180.61	121.58	3.92	3.98	5.88	26.65	6.31	3.43
chr2	20396223	20396723	Intergenic	28454	NM_002997	XM_005262620	ENSG00000115884	SDC1	175.39	2.3	2.87	8.14	3.02	6.01	3.7	4.11
chr5	55654457	55655386	Intergenic	122675	NR_104664	NR_104664		LOC102467147	66.02	2.81	45.42	11.43	6.04	3.7	1.96	4.99
chr2	143288820	143289320	Intergenic	-346125	NM_003937	XM_005263829	ENSG00000115919	KYNU	102.54	3.58	24.8	4.85	5.37	10.63	2.18	1.86
chr1	87224212	87224712	Intergenic	54209	NM_001206653	XM_005270912	ENSG00000097033	SH3GLB1	127	2.04	3.92	4.85	2.85	1.69	2.61	3.43
chr20	25013281	25013781	promoter-TSS (NM_001252676)	-189	NM_001252676	NM_001252675	ENSG00000154930	ACSS1	103.98	2.3	13.31	6.58	1.68	3.08	3.05	2.25
chr5	160350805	160351501	Intergenic	14480	NR_027111	NR_027111	ENSG00000253417	RP11-109J4.1	171.44	5.36	28.19	9.7	1.34	5.55	4.79	4.99
chr3	139373488	139373988	intron (NM_178177, intron 1 of 4)	23147	NM_001200047	XM_005247432	ENSG00000163864	NMNAT3	133.3	4.6	6.79	4.5	1.34	3.08	3.05	4.99
chr17	57444145	57444645	TTS (NR_039882)	951	NR_039882	NR_039882		MIR4729	148.23	1.79	1.04	4.16	3.86	3.85	2.39	3.72
chr10	6341130	6341630	intron (NR_040079, intron 1 of 6)	21730	NR_040079	NR_040079	ENSG00000215244	RP11-563J2.2	91.03	1.28	43.86	10.05	5.04	9.71	2.39	3.13
chr11	82708205	82708705	intron (NM_001286060, intron 1 of 4)	37156	NM_001286059	XM_005273911	ENSG00000137502	RAB30	139.06	2.04	1.04	3.98	2.35	2.47	3.26	3.92
chr6	42107634	42108134	intron (NM_001164446, intron 1 of 4)	2831	NM_001164446	NM_001164446	ENSG00000188112	C6orf132	450.45	6.13	21.41	10.22	4.53	10.48	9.79	7.34
chr1	118175007	118175507	Intergenic	26653	NM_017709	XM_005270960	ENSG00000183508	FAM46C	137.26	1.28	3.39	1.56	2.01	1.39	1.96	3.23
chr7	22412384	22412884	Intergenic	-16101	NM_012294	XM_005249914	ENSG00000136237	RAPGEF5	125.56	3.58	8.35	5.37	2.52	2.77	3.48	2.55
chr17	59444151	59444651	intron (NM_017679, intron 22 of 23)	-32856	NM_005994	NM_005994	ENSG00000121068	TBX2	141.22	2.55	4.18	5.89	4.03	2.93	3.7	3.52
chr20	19028187	19028687	Intergenic	-164853	NM_020689	NM_020689	ENSG00000185052	SLC24A3	113.51	0.51	18.8	9.7	2.85	2.93	0.65	4.99
chr22	39317078	39317578	Intergenic	-36199	NM_145699	XM_005261386	ENSG00000128383	APOBEC3A	94.62	4.09	9.92	3.98	1.51	3.7	1.52	3.92
chr7	89348221	89348721	intron (NR_110029, intron 3 of 3)	-400243	NR_003551	NR_003551	ENSG00000235436	DPY19L2P4	33.64	2.81	22.19	19.57	2.35	4.47	1.31	4.31
chr22	29319718	29320218	intron (NM_032173, intron 1 of 8)	6591	NM_032173	XM_005261773	ENSG00000183579	ZNRF3	72.32	3.58	12.27	4.33	2.52	3.24	2.18	1.66
chr4	139120558	139121058	intron (NM_014331, intron 6 of 11)	42695	NM_014331	XM_005262875	ENSG00000151012	SLC7A11	109.55	2.55	19.84	4.16	4.03	6.63	3.05	1.86
chr7	52395937	52396437	Intergenic	-707162	NM_182595	NM_182595	ENSG00000221900	POM121L12	47.49	4.34	20.36	12.13	1.68	1.08	3.26	3.13
chr7	142102955	142103704	Intergenic	-131261	NR_036483	NR_036483		TRY2P	191.05	4.85	24.54	9.87	4.87	7.24	4.57	5.87
chr1	154904559	154905059	intron (NM_006556, intron 2 of 4)	4675	NM_006556	XM_005244844	ENSG00000163344	PMVK	146.43	1.79	26.63	6.76	2.18	5.24	4.35	3.82
chr19	36184632	36185132	Intergenic	-18948	NM_014383	XM_005258737	ENSG00000011590	ZBTB32	93.18	194.62	13.58	7.8	10.58	19.72	10.44	4.01
chr1	149192615	149193115	Intergenic	-37878	NR_103751	NR_103751		NBPF23P	102.36	4.6	5.22	6.58	3.19	1.54	4.13	2.94
chr3	153514806	153515306	Intergenic	312772	NM_001101337	NM_001101337	ENSG00000237787	C3orf79	93	13.79	26.37	7.1	1.51	1.85	4.57	4.5
chr3	188884758	188885258	Intergenic	-4755	NM_198485	XM_005247382	ENSG00000188001	TPRG1	124.13	5.62	22.45	6.76	2.35	4.01	4.35	3.72
chr2	54827042	54827542	intron (NM_003128, intron 3 of 35)	41761	NM_178313	XM_005264517	ENSG00000115306	SPTBN1	212.09	7.66	3.92	3.64	3.02	5.55	2.61	4.89
chr3	197247754	197248254	intron (NM_203314, intron 6 of 7)	34854	NM_203314	XM_005269352	ENSG00000161267	BDH1	270.02	7.41	66.31	12.82	8.56	12.02	6.09	7.05
chr20	15683740	15684240	intron (NM_001033087, intron 4 of 13)	506486	NM_001033087	XM_005260667	ENSG00000172264	MACROD2	73.94	1.53	46.21	11.43	2.52	10.17	3.7	1.86
chr3	42329827	42330327	Intergenic	-22415	NM_000729	XM_005265527	ENSG00000187094	CCK	97.32	3.58	5.22	5.37	1.18	2.62	5.22	2.45
chr2	120973787	120974287	Intergenic	6947	NM_024121	NM_024121		TMEM185B	94.44	1.79	24.8	7.97	1.18	3.08	3.26	3.92
chr7	50237111	50237611	Intergenic	101679	NM_001161834	NM_001161834		C7orf72	7.02	0.51	48.82	11.78	0.5	1.85	4.79	3.13
chr20	18178278	18178778	Intergenic	52785	NR_028402	NM_020536	ENSG00000149474	CSRP2BP	32.02	2.3	46.99	9.7	1.68	8.63	1.74	3.33
chr10	124898871	124899371	Intergenic	3554	NM_001105574	NM_001105574	ENSG00000188620	HMX3	136.18	20.69	49.86	16.63	6.04	10.32	8.92	4.89
chr10	5651839	5652339	Intergenic	56469	NR_037164	NM_024701	ENSG00000196372	ASB13	117.47	7.15	41.25	6.58	1.68	5.85	3.05	5.58
chr1	51086527	51087027	intron (NM_007051, intron 8 of 18)	-197658	NM_032110	NM_032110	ENSG00000142700	DMRTA2	261.38	4.6	80.93	18.53	9.23	13.25	6.96	9.2
chr11	34284906	34285406	intron (NM_145804, intron 1 of 16)	94399	NM_145804	NM_145804	ENSG00000166016	ABTB2	121.25	52.61	25.06	9.53	5.04	11.71	6.53	3.43
chr19	38754497	38755184	promoter-TSS (NM_001166103)	-258	NM_001166103	NM_001166103	ENSG00000167642	SPINT2	209.93	110.85	48.3	16.8	10.24	10.32	16.97	10.08
chr2	105586025	105586525	Intergenic	-68208	NM_182640	NM_182640	ENSG00000135972	MRPS9	10.07	7.92	49.6	13.34	2.52	8.47	4.35	4.6
chr12	54529272	54529772	Intergenic	9667	NR_026656	NR_026656	ENSG00000250742	LOC400043	104.7	2.3	5.22	5.2	1.51	4.01	2.61	2.94
chr1	27240584	27241084	promoter-TSS (NM_021969)	-267	NM_021969	NM_021969	ENSG00000131910	NR0B2	198.24	4.09	5.22	4.33	2.18	3.54	3.7	4.41
chr18	10140891	10141391	Intergenic	227186	NM_003574	NM_003574	ENSG00000101558	VAPA	178.81	7.15	5.48	2.25	6.04	9.86	1.74	1.17
chr1	147305220	147305720	Intergenic	-60004	NM_005266	XM_005272951	ENSG00000143140	GJA5	128.8	2.04	9.4	9.01	1.85	4.62	5.44	2.84
chrX	118126139	118126639	intron (NM_001289109, intron 6 of 11)	16094	NM_001289109	XM_005262476	ENSG00000175556	LONRF3	114.41	3.83	1.83	2.43	1.18	3.08	3.05	2.35
chr7	75975331	75975831	intron (NM_012479, intron 1 of 1)	12761	NM_012479	NM_012479	ENSG00000170027	YWHAG	101.64	5.11	4.44	3.98	1.68	2.16	3.26	2.15
chr19	35940242	35940742	promoter-TSS (NM_005306)	-125	NM_005306	XM_005258817	ENSG00000126262	FFAR2	121.79	28.1	6.79	7.97	1.85	3.24	4.13	5.29
chr13	111278208	111278708	intron (NR_040103, intron 4 of 9)	10527	NM_018210	NM_001242881	ENSG00000213995	CARKD	261.56	6.13	9.66	10.05	6.04	5.08	5.22	5.97
chr19	41283239	41284371	promoter-TSS (NM_016154)	-319	NM_016154	XM_005259004	ENSG00000167578	RAB4B	346.47	826	63.44	22.17	150.44	96.91	48.95	21.24
chr2	201242453	201242953	intron (NM_001282743, intron 2 of 11)	69030	NM_001282744	XM_005246454	ENSG00000196141	SPATS2L	141.58	5.36	9.92	3.98	2.69	3.54	2.39	2.64
chr12	6744920	6745420	5' UTR (NM_020400, exon 1 of 2)	127	NM_020400	NM_001142961	ENSG00000184574	LPAR5	114.23	8.94	32.11	11.26	3.36	7.7	3.92	5.58
chr2	201990266	201990766	intron (NM_001127183, intron 1 of 9)	-7172	NM_001202518	XM_005246935	ENSG00000003402	CFLAR	59.18	46.48	46.21	8.49	5.88	9.86	4.13	3.72
chr11	130016146	130016646	Intergenic	-13286	NM_021978	NM_021978	ENSG00000149418	ST14	399.36	7.92	87.72	16.8	13.1	16.79	12.18	6.66
chr18	42939195	42939695	intron (NM_001242692, intron 1 of 20)	146498	NM_001242692	NM_001242692	ENSG00000132874	SLC14A2	117.11	3.06	8.09	3.12	1.18	4.16	1.74	2.94
chr1	182152716	182153216	Intergenic	-122119	NM_001009992	NM_001009992	ENSG00000179930	ZNF648	109.37	1.79	9.14	3.64	1.68	1.08	3.05	3.33
chr1	171366060	171366560	Intergenic	58275	NR_002719	NR_002719		TOP1P1	105.06	1.79	10.44	4.16	2.35	4.31	1.96	3.43
chr2	143625689	143626189	Intergenic	-9256	NM_003937	XM_005263829	ENSG00000115919	KYNU	84.91	2.3	45.69	8.83	3.36	8.63	4.57	3.62
chr7	112135848	112136348	Intergenic	15032	NM_182597	NM_001134468	ENSG00000181016	LSMEM1	29.68	9.96	35.5	17.5	10.58	13.1	0	0
chr8	142286500	142287000	Intergenic	-22022	NM_001286646	XM_005251001	ENSG00000022567	SLC45A4	194.46	13.03	53.52	18.88	8.4	8.94	8.48	7.93
chr7	12210003	12210503	Intergenic	-40595	NM_001134232	XM_005249789		TMEM106B	78.79	0	40.2	12.82	3.53	6.78	4.35	3.03
chr3	8699908	8700408	Intergenic	-6394	NM_001256749	XM_005265193	ENSG00000125046	SSUH2	170.9	1.53	11.49	6.76	4.03	1.69	5	3.33
chr10	122918341	122918841	Intergenic	-307900	NR_033850	XR_246085	ENSG00000227165	WDR11-AS1	61.16	1.53	25.84	8.66	0.5	2.93	2.39	2.94
chr6	44084969	44085469	intron (NM_032111, intron 1 of 2)	9972	NM_032111	XM_005249299	ENSG00000180992	MRPL14	203.28	1.02	4.7	1.56	4.53	3.85	3.7	3.92
chr17	46948881	46949381	Intergenic	-21017	NM_001002027	NM_001002027	ENSG00000159199	ATP5G1	124.13	2.04	4.18	5.37	2.85	4.16	2.83	4.41
chr11	1855343	1855843	promoter-TSS (NM_138567)	-81	NM_138567	XM_005253216	ENSG00000149043	SYT8	280.81	7.66	79.88	25.64	4.7	10.32	12.62	11.26
chr17	70576611	70577111	intron (NR_036488, intron 1 of 3)	12082	NR_036488	NR_036488		LINC00673	108.65	2.04	18.01	7.1	2.35	2.77	5	4.8
chr11	34951352	34951852	intron (NM_001166158, intron 1 of 5)	-11782	NR_039836	NR_039836		MIR1343	106.68	2.3	3.65	2.25	1.01	1.85	2.18	2.15
chr2	239129386	239129886	Intergenic	10682	NR_026925	NR_026925	ENSG00000186235	LOC151174	19.79	78.41	19.32	10.91	4.37	4.78	4.35	5.78
chr14	107253535	107254035	Intergenic	315340	NR_027457	NR_027457	ENSG00000187156	LINC00221	161	6.39	48.3	9.53	2.01	4.16	7.83	5.78
chr14	65693858	65694358	Intergenic	-5043	NR_103769	NR_103769	ENSG00000255002	LOC100128233	162.8	2.55	9.14	4.68	5.37	2.16	4.35	4.21
chr12	7055407	7055907	promoter-TSS (NM_080548)	-83	NM_080548	XM_005253719	ENSG00000111679	PTPN6	298.26	11.75	119.3	25.46	11.42	12.63	15.66	8.71
chr8	53315196	53315696	intron (NM_014682, intron 2 of 25)	6993	NM_014682	XM_005251329	ENSG00000147488	ST18	203.64	3.58	5.22	5.37	2.52	4.62	3.7	4.99
chr9	130717560	130718060	intron (NM_001035254, intron 1 of 10)	-4817	NM_203305	XM_005251984	ENSG00000167106	FAM102A	276.67	33.2	41.77	11.43	4.87	7.4	10.66	8.61
chr2	43421908	43422408	Intergenic	31587	NM_006887	NM_006887	ENSG00000152518	ZFP36L2	144.45	2.81	29.24	5.2	1.51	1.69	5.87	5.48
chr7	20009681	20010181	intron (NR_110114, intron 3 of 5)	170118	NR_110114	XR_242136	ENSG00000243004	AC005062.2	81.85	2.04	12.27	4.33	2.85	4.31	2.18	1.17
chr7	57472135	57472635	promoter-TSS (NR_036102)	-346	NR_036102	NR_036102	ENSG00000266168	MIR3147	2.52	114.68	3.13	7.8	2.69	2.16	6.09	6.27
chr1	227175801	227176301	TTS (NM_020247)	48113	NM_020247	XM_005273201	ENSG00000163050	ADCK3	147.87	4.34	3.13	6.24	4.37	5.24	4.79	3.33
chr1	182070415	182070915	Intergenic	-39818	NM_001009992	NM_001009992	ENSG00000179930	ZNF648	82.21	2.81	33.68	7.97	0.5	5.39	3.05	3.33
chr9	12817647	12818147	intron (NM_203403, intron 1 of 1)	42885	NM_203403	XM_005251443		LURAP1L	88.87	0.77	23.23	5.02	1.68	9.24	2.18	1.17
chr2	102246609	102247109	Intergenic	-67306	NM_004834	XM_005264044	ENSG00000071054	MAP4K4	128.44	3.06	32.11	10.05	1.01	4.16	6.09	4.89
chr9	117652126	117652626	Intergenic	40499	NM_001244	NM_001244		TNFSF8	226.66	7.92	4.44	1.56	4.7	5.7	3.05	6.07
chr2	42283058	42283558	intron (NM_138370, intron 5 of 6)	8147	NM_138370	NM_138370	ENSG00000162878	PKDCC	255.09	5.11	2.35	6.76	4.37	3.85	4.79	5.09
chr1	159930407	159930907	promoter-TSS (NR_038849)	-357	NR_038849	NR_038849	ENSG00000224259	LINC01133	160.82	2.04	15.14	2.94	1.68	4.16	2.61	3.82
chr10	50942642	50943142	3' UTR (NM_018245, exon 23 of 23)	27533	NM_001143997	NM_001143996	ENSG00000197444	OGDHL	90.13	5.62	29.76	12.47	1.18	4.31	5.44	5.48
chr6	52977004	52977722	Intergenic	36261	NM_003643	NM_003643	ENSG00000137270	GCM1	218.75	3.06	29.5	7.28	3.02	5.7	4.79	5.38
chr12	49277345	49277845	Intergenic	-17942	NM_014470	NM_014470	ENSG00000172602	RND1	213.17	4.85	6	6.76	3.36	6.47	4.13	4.5
chr4	37473506	37474006	intron (NM_001104629, intron 1 of 3)	18204	NM_001104629	XM_005262657	ENSG00000154274	C4orf19	71.24	3.58	27.15	5.72	2.01	5.39	2.18	2.15
chr19	54392940	54393440	exon (NM_002739, exon 5 of 18)	7723	NM_002739	XM_005259054	ENSG00000126583	PRKCG	114.05	29.12	51.43	10.91	5.71	5.85	7.4	4.5
chr17	38136561	38137061	promoter-TSS (NM_002809)	-210	NM_002809	NM_002809	ENSG00000108344	PSMD3	54.69	86.07	337.29	125.93	48.19	58.55	18.49	7.34
chr11	128893815	128894315	promoter-TSS (NM_014715)	23	NM_014715	XM_005271736	ENSG00000134909	ARHGAP32	123.77	3.58	12.53	4.5	2.01	5.55	1.96	1.47
chr11	129408098	129408598	Intergenic	162467	NM_003658	XM_005271714	ENSG00000043039	BARX2	120.71	2.04	5.74	3.12	3.19	3.39	2.83	2.64
chr11	108211598	108212098	intron (NM_000051, intron 56 of 62)	118289	NM_000051	XM_005271561	ENSG00000149311	ATM	59.54	0.77	17.49	6.41	1.68	2.47	1.96	1.96
chr21	33805468	33805968	intron (NR_104472, intron 1 of 6)	20973	NR_104472	XM_005261018	ENSG00000166979	EVA1C	137.26	1.28	12.01	4.33	1.85	3.24	2.83	3.52
chr1	145723387	145723887	intron (NM_001039703, intron 68 of 85)	-4029	NM_001201325	XM_005272968	ENSG00000174827	PDZK1	120.53	2.04	5.74	4.68	1.34	3.24	3.7	2.74
chr11	124041531	124042031	Intergenic	-53617	NM_001007249	NM_001007249		OR8G2	2.52	64.87	6	10.74	2.69	2.31	4.35	2.35
chr11	129400066	129400566	Intergenic	154435	NM_003658	XM_005271714	ENSG00000043039	BARX2	204	2.04	2.61	5.37	1.85	3.08	4.79	3.82
chr9	33229303	33229803	Intergenic	-10643	NM_014471	NM_014471	ENSG00000122711	SPINK4	125.56	3.58	23.76	8.66	2.35	7.24	3.48	1.76
chr7	119122168	119122668	Intergenic	-791304	NM_012281	XM_005250322	ENSG00000184408	KCND2	12.95	2.04	29.76	21.83	2.35	2.62	3.48	2.64
chrX	64416794	64417294	Intergenic	-162420	NM_001243804	XM_005262281	ENSG00000126970	ZC4H2	135.1	6.64	0.52	1.04	0.84	1.69	1.31	2.94
chr1	5671855	5672355	Intergenic	47974	NR_039612	NR_039612	ENSG00000264341	MIR4417	13.49	5.36	52.47	13.34	3.02	5.08	4.79	2.64
chr1	223952933	223953433	intron (NM_001748, intron 15 of 20)	53064	NM_001748	NM_001146068	ENSG00000162909	CAPN2	248.61	6.9	10.44	7.97	4.2	6.47	5	7.15
chr8	145697594	145698094	exon (NM_145754, exon 15 of 17)	3874	NM_003923	NM_003923	ENSG00000160973	FOXH1	214.97	10.73	79.62	31.35	8.73	6.93	13.05	10.47
chr9	117541562	117542062	Intergenic	12998	NM_001204344	NM_001204344	ENSG00000181634	TNFSF15	265.16	5.36	13.84	3.98	9.57	9.86	2.83	3.13
chr6	40364059	40364559	intron (NM_020737, intron 2 of 2)	18146	NR_024015	NR_024015	ENSG00000204091	TDRG1	219.11	4.34	1.83	3.64	2.18	2.62	1.52	3.62
chrX	115009141	115009641	Intergenic	181572	NM_001282338	XM_005268344	ENSG00000102024	PLS3	134.2	14.3	6	2.43	1.34	1.85	3.26	3.03
chr2	8680026	8680526	Intergenic	43646	NR_110257	XR_241264	ENSG00000236008	AC011747.4	135.64	8.94	22.71	9.53	7.22	6.63	4.57	3.43
chr11	17563708	17564208	intron (NM_153676, intron 1 of 26)	2005	NM_153676	XM_005252725	ENSG00000006611	USH1C	109.19	3.83	4.18	4.85	2.35	1.39	1.74	2.74
chr12	39298557	39299057	intron (NM_153634, intron 1 of 19)	613	NM_153634	XM_005268668	ENSG00000139117	CPNE8	188.17	73.05	40.2	11.95	5.2	8.78	8.48	4.01
chr3	189662131	189662631	Intergenic	114670	NR_030642	NR_030642		MIR944	148.23	2.3	14.62	4.5	1.68	3.24	5	2.74
chr7	105399561	105400061	TTS (NM_152749)	-80202	NM_138495	XM_005250219	ENSG00000146776	ATXN7L1	92.64	3.06	9.14	6.41	3.19	8.17	1.74	1.08
chr12	93413991	93414491	intron (NR_040096, intron 3 of 4)	-91134	NM_003566	NM_003566	ENSG00000102189	EEA1	122.87	3.58	9.4	4.16	2.52	4.62	2.39	2.06
chr15	22927983	22928483	intron (NM_014608, intron 4 of 30)	-27522	NM_001033028	XM_005272542	ENSG00000068793	CYFIP1	141.22	6.9	5.48	4.85	2.01	2.62	4.57	4.21
chr8	101819224	101819724	Intergenic	-85159	NM_002568	XM_005250861	ENSG00000070756	PABPC1	94.98	4.85	24.28	6.41	2.01	7.7	3.7	2.84
chr12	612180	612680	intron (NM_173593, intron 1 of 19)	42887	NM_173593	XM_005253682	ENSG00000139044	B4GALNT3	136.36	4.09	20.1	7.8	2.69	7.4	2.18	2.94
chr3	75411178	75411678	Intergenic	72838	NR_024241	NR_024241	ENSG00000244026	FAM86DP	94.08	2.55	13.31	6.41	1.68	2.16	2.18	3.43
chr6	42104869	42105369	intron (NM_001164446, intron 1 of 4)	5596	NM_001164446	NM_001164446	ENSG00000188112	C6orf132	384.61	7.92	33.68	8.49	11.08	8.63	10.01	6.17
chr7	127899658	127900158	Intergenic	18577	NM_000230	XM_005250340	ENSG00000174697	LEP	112.43	1.79	16.45	4.68	6.21	4.16	3.48	2.55
chr15	22460906	22461406	Intergenic	47694	NR_028067	NR_028067	ENSG00000259435	OR4N3P	42.81	88.63	5.48	6.76	4.2	5.55	2.39	3.52
chr20	32384267	32384767	Intergenic	-14593	NM_176812	NM_176812	ENSG00000101421	CHMP4B	101.28	7.15	33.68	9.53	2.01	2.93	3.48	2.94
chr7	90054702	90055202	Intergenic	22304	NM_012129	XM_005250684	ENSG00000157224	CLDN12	21.95	1.02	28.46	9.53	2.01	6.16	0.87	1.37
chr17	27025220	27025720	intron (NM_003170, intron 32 of 36)	13402	NM_152465	XM_005257927	ENSG00000167525	PROCA1	226.66	6.64	14.88	18.19	5.71	4.62	4.13	7.93
chr11	129698197	129698697	intron (NM_138788, intron 1 of 5)	12706	NM_138788	XM_005271400	ENSG00000151715	TMEM45B	88.87	1.79	13.84	3.12	2.35	3.85	1.74	2.25
chr1	168115879	168116379	Intergenic	-9224	NM_001267609	XM_005245054	ENSG00000143147	GPR161	129.34	1.53	2.61	1.21	0.67	2.31	1.96	3.03
chr7	101796515	101797015	intron (NM_001202546, intron 7 of 21)	-131640	NM_020979	XM_005276975		SH2B2	92.82	7.15	150.11	34.99	11.08	11.09	7.61	8.81
chr1	182089802	182090302	Intergenic	-59205	NM_001009992	NM_001009992	ENSG00000179930	ZNF648	156.33	2.3	16.71	8.14	1.68	4.31	6.31	4.99
chr7	112090099	112090599	promoter-TSS (NM_001550)	-134	NM_001550	NM_001007245		IFRD1	252.57	159.12	317.45	90.08	75.89	93.22	0	0
chr2	198479717	198480217	intron (NM_144629, intron 7 of 8)	60617	NM_144629	XM_005246294		RFTN2	105.96	2.3	18.8	6.06	3.02	4.93	3.48	2.06
chr12	33049853	33050353	promoter-TSS (NM_004572)	-323	NM_001005242	NM_001005242	ENSG00000057294	PKP2	164.78	16.6	83.54	25.64	14.44	14.79	9.79	4.89
chr12	67877545	67878045	Intergenic	-36067	NR_103861	NR_103861	ENSG00000203585	RP11-542B15.1	87.43	1.02	8.61	6.06	4.53	5.39	1.96	2.35
chr20	56268053	56268553	intron (NM_199171, intron 1 of 3)	-2623	NM_001255976	NM_001255976	ENSG00000124225	PMEPA1	163.16	12	257.67	33.43	2.52	14.02	16.1	14.49
chr8	129057147	129057647	intron (NR_003367, intron 4 of 7)	-4001	NR_031612	NR_031612	ENSG00000221176	MIR1207	159.02	2.3	3.65	6.58	1.18	3.24	2.83	3.82
chr7	56263923	56264423	Intergenic	-80083	NM_001145712	NM_001145712	ENSG00000185290	NUPR1L	13.31	83.01	7.57	3.98	0.84	1.85	3.92	3.13
chr21	37560387	37560887	intron (NM_005128, intron 2 of 36)	23798	NM_005128	XM_005261085	ENSG00000142197	DOPEY2	174.86	2.81	11.49	2.25	2.01	4.01	3.92	4.21
chr9	101544250	101544750	intron (NM_173551, intron 5 of 14)	14294	NM_173551	XM_005251793	ENSG00000165138	ANKS6	212.63	4.6	27.93	5.89	1.34	7.86	4.35	6.07
chr17	27444087	27444587	intron (NM_203318, intron 10 of 40)	-41710	NM_004740	NM_004740		TIAF1	337.12	14.81	20.88	18.53	7.39	11.56	7.18	6.95
chr12	117528793	117529293	intron (NM_001168325, intron 1 of 6)	8208	NM_001168325	NM_001168325	ENSG00000088992	TESC	123.41	3.06	16.45	6.93	1.68	1.85	4.13	4.31
chr6	41504560	41505060	Intergenic	-9354	NM_001012426	NM_001012426	ENSG00000137166	FOXP4	328.3	4.6	7.05	6.06	2.35	5.7	5.22	8.22
chr4	102036091	102036591	intron (NM_000944, intron 2 of 13)	125688	NR_107033	NR_107033		MIR8066	119.27	6.9	12.53	1.73	4.53	9.55	0.65	0.1
chr2	99485646	99486146	intron (NM_207362, intron 1 of 9)	66788	NM_207362	XM_005263923	ENSG00000196872	KIAA1211L	237.82	2.04	6.79	7.45	3.69	5.24	8.27	5.48
chr6	43118031	43118531	intron (NR_072997, intron 16 of 18)	-20639	NM_003131	XM_005249328	ENSG00000112658	SRF	154.71	4.34	2.35	3.12	2.01	1.69	3.26	3.13
chr7	142123266	142123766	Intergenic	-151448	NR_036483	NR_036483		TRY2P	71.96	4.85	22.45	9.53	0.67	7.55	2.61	2.45
chr7	116293192	116293692	Intergenic	-19017	NM_000245	XM_005250353	ENSG00000105976	MET	13.13	4.6	84.58	24.25	11.08	21.57	0	0
chr4	3782043	3782543	Intergenic	13997	NM_000683	NM_000683	ENSG00000184160	ADRA2C	155.97	6.13	5.48	4.68	1.68	2.47	2.39	4.31
chr4	52775370	52775870	intron (NM_015115, intron 8 of 9)	65875	NM_001287755	XM_005265730	ENSG00000109184	DCUN1D4	127.18	2.3	3.65	2.08	1.34	1.85	1.96	2.45
chr8	1878688	1879188	intron (NM_014629, intron 25 of 28)	-43106	NM_014867	XM_005266043	ENSG00000176595	KBTBD11	269.84	3.83	11.75	7.97	4.53	3.54	4.13	4.7
chr1	174208004	174208504	intron (NM_014857, intron 4 of 20)	79702	NM_014857	XM_005245680	ENSG00000152061	RABGAP1L	82.57	8.43	26.89	5.89	1.18	2.16	2.18	1.86
chr1	208618965	208619465	Intergenic	-201550	NM_025179	XM_005273164	ENSG00000076356	PLXNA2	219.29	1.53	12.01	6.06	3.36	6.47	4.57	4.8
chr10	50627056	50627556	Intergenic	-23244	NM_001276451	NM_001080520		DRGX	98.94	4.34	76.49	16.63	0.84	8.01	3.7	5.78
chr17	43484231	43484731	intron (NM_001282290, intron 1 of 16)	18531	NM_199282	XM_005257127	ENSG00000159314	ARHGAP27	222.17	1.79	6.53	4.68	1.51	3.54	4.79	6.17
chr4	81413847	81414347	intron (NM_001206997, intron 2 of 6)	157223	NM_152770	XM_005262883	ENSG00000197826	C4orf22	128.08	1.53	7.31	2.94	2.01	7.24	1.09	1.37
chr7	47597503	47598003	intron (NM_022748, intron 1 of 30)	23989	NM_022748	XM_005249823	ENSG00000136205	TNS3	127.18	14.81	48.82	14.9	5.37	6.32	4.35	6.36
chr7	73027019	73027519	intron (NM_032951, intron 2 of 16)	11601	NM_032953	XM_005250399	ENSG00000009950	MLXIPL	133.66	13.79	27.41	10.39	6.72	11.71	3.05	1.76
chr14	104691943	104692443	Intergenic	87133	NM_015656	NM_015656	ENSG00000066735	KIF26A	184.03	1.53	49.6	11.26	1.68	2.62	6.74	7.73
chr19	39329156	39329656	intron (NM_001005335, intron 9 of 12)	-6909	NM_001398	XM_005258610	ENSG00000104823	ECH1	136.72	19.67	53.52	15.07	2.69	8.17	7.18	4.6
chr10	44820458	44820958	Intergenic	32510	NM_001258000	NM_001258000		LOC100130539	154.71	7.66	8.61	3.29	1.34	3.39	2.39	4.31
chr19	35809963	35810463	Intergenic	-9856	NM_001278417	XM_005259418	ENSG00000012124	CD22	24.83	227.57	75.97	20.09	6.21	11.56	14.36	9.2
chr18	28567316	28567816	Intergenic	55215	NM_001941	NM_001941	ENSG00000134762	DSC3	114.77	1.79	7.05	3.98	1.18	3.85	2.18	1.27
chr20	6688545	6689045	Intergenic	-59950	NM_001200	NM_001200	ENSG00000125845	BMP2	119.99	3.32	35.5	15.94	6.21	8.47	3.48	2.25
chr6	4835711	4836580	promoter-TSS (NM_001143970)	-187	NM_001143970	NM_001143970	ENSG00000153046	CDYL	159.74	15.58	32.63	9.87	1.68	3.08	8.7	4.99
chr13	113649981	113650481	intron (NM_001112732, intron 1 of 29)	-5797	NM_024979	XM_005268307	ENSG00000126217	MCF2L	234.58	3.83	15.4	5.89	2.69	3.24	5.44	5.29
chr1	222278664	222279164	Intergenic	-363398	NM_144729	XM_005273025	ENSG00000143507	DUSP10	250.41	4.34	26.11	7.1	3.36	12.17	4.35	4.41
chr2	84713390	84713890	Intergenic	-27054	NM_003849	NM_003849	ENSG00000163541	SUCLG1	128.44	1.02	2.87	2.08	2.52	4.47	1.96	1.76
chr7	70063886	70064386	intron (NM_001127231, intron 5 of 17)	-533387	NM_022479	NM_022479	ENSG00000185274	WBSCR17	135.28	5.36	8.88	7.1	2.18	7.86	1.74	2.35
chr2	128212654	128213154	Intergenic	-31710	NR_039944	NR_039944	ENSG00000264075	MIR4783	111.17	1.02	4.7	5.89	2.69	2.47	1.31	3.43
chr3	12486609	12487109	Intergenic	-39072	NM_001145393	XM_005265495	ENSG00000154743	TSEN2	200.94	6.13	48.3	7.45	4.37	5.55	4.79	9.89
chr10	105650010	105650510	intron (NM_024928, intron 8 of 9)	27785	NM_024928	NM_024928		OBFC1	162.08	4.6	62.13	11.78	2.18	7.24	3.92	5.09
chr1	92270113	92270613	intron (NR_036634, intron 2 of 17)	81473	NM_003243	NM_001195683	ENSG00000069702	TGFBR3	105.96	4.85	46.47	10.74	5.88	7.7	5.44	5.19
chr11	130854071	130854953	Intergenic	-68130	NM_014758	XM_005271545	ENSG00000120451	SNX19	204	5.62	16.97	6.58	1.18	4.62	2.61	5.38
chr20	756297	756797	Intergenic	-7319	NM_033409	XM_005260655	ENSG00000101276	SLC52A3	175.21	2.55	23.5	12.3	2.01	6.01	5.22	4.41
chr1	211715295	211715795	Intergenic	36554	NM_021194	NM_021194		SLC30A1	102.72	3.06	20.1	4.33	1.68	2.77	1.74	3.03
chr7	101251965	101252465	Intergenic	20361	NM_138403	XM_005250694	ENSG00000106436	MYL10	161	9.19	72.31	27.72	2.69	5.7	8.05	9.5
chr1	68097347	68097847	Intergenic	-53263	NM_001199741	NM_001199741	ENSG00000116717	GADD45A	206.88	6.64	4.18	4.5	1.51	3.08	3.7	5.78
chr4	6919095	6919798	intron (NM_020773, intron 1 of 13)	7951	NM_020773	XM_005247985	ENSG00000132405	TBC1D14	158.48	2.04	25.84	11.43	14.61	16.64	3.7	4.5
chr8	96079622	96080122	Intergenic	-5270	NR_036105	NR_036105		MIR3150A	208.85	7.66	11.75	4.5	2.85	6.01	4.13	4.31
chr1	172468762	172469262	Intergenic	-32477	NM_016227	XM_005245250	ENSG00000094975	SUCO	202.02	5.36	33.94	13.51	1.85	8.47	5.87	3.92
chr7	98050221	98050721	Intergenic	-20044	NM_018842	XM_005250495	ENSG00000006453	BAIAP2L1	101.82	23.24	87.98	23.73	5.37	11.09	6.53	4.01
chr20	55901645	55902145	Intergenic	-2936	NM_012444	XM_005260379	ENSG00000054796	SPO11	270.92	6.64	28.19	11.43	2.35	6.78	7.18	7.05
chr7	110082303	110082803	Intergenic	-482283	NR_003024	NR_003024	ENSG00000237064	EIF3IP1	37.24	5.62	46.73	16.28	7.22	12.33	0	0
chr8	42334201	42334701	intron (NM_006749, intron 1 of 10)	24527	NM_001257180	XM_005273613	ENSG00000168575	SLC20A2	147.51	4.09	2.61	2.43	2.52	3.54	3.05	2.84
chr7	25607969	25608469	Intergenic	272411	NR_046486	NR_046486		RNU6-16P	123.41	3.58	12.53	5.2	2.35	3.7	5.87	4.21
chr7	116852957	116853457	intron (NM_018412, intron 12 of 14)	30472	NR_002332	NR_002332		ST7-OT3	12.95	10.22	29.76	12.65	4.87	11.25	0	0
chr7	73393359	73393859	Intergenic	-48510	NM_001278914	XM_005250187	ENSG00000049540	ELN	165.68	9.96	14.36	10.91	3.69	5.55	2.61	4.01
chr2	28604262	28604762	Intergenic	-11267	NM_005253	XM_005264231		FOSL2	276.85	3.32	3.92	6.06	3.02	1.69	6.53	4.99
chr19	54676647	54677147	promoter-TSS (NM_144686)	47	NM_001145303	XM_005258548	ENSG00000167608	TMC4	160.28	2.04	68.4	19.05	8.06	7.86	8.05	6.27
chr6	41424007	41424507	Intergenic	-89907	NM_001012426	NM_001012426	ENSG00000137166	FOXP4	467	14.56	8.09	6.24	5.37	6.78	4.35	6.36
chr8	53013455	53013955	Intergenic	-201959	NM_001286783	XM_005251145	ENSG00000168300	PCMTD1	309.59	4.6	21.41	6.06	4.53	6.01	5.22	6.46
chr13	99358962	99359462	intron (NM_005073, intron 15 of 22)	45717	NM_005073	NM_005073	ENSG00000088386	SLC15A1	118.37	19.41	0.78	2.6	1.51	4.16	1.09	3.23
chr3	124311394	124311894	intron (NM_007064, intron 1 of 26)	8138	NM_007064	NM_001024660	ENSG00000160145	KALRN	101.1	1.53	16.45	8.14	1.01	2.31	3.05	2.06
chr8	126137729	126138229	intron (NM_173685, intron 3 of 7)	33896	NM_173685	XM_005250875	ENSG00000156831	NSMCE2	93	8.68	29.24	5.2	7.39	3.39	2.83	2.74
chr11	116298431	116298931	Intergenic	345033	NM_032725	NM_001159736	ENSG00000137656	BUD13	119.81	11.75	2.87	3.64	1.01	2.47	1.96	3.23
chr2	216847172	216847672	intron (NM_018000, intron 2 of 4)	30924	NM_018000	NM_018000		MREG	86.89	3.58	57.17	10.22	3.53	7.4	3.92	2.94
chr16	19247842	19248342	intron (NM_016524, intron 7 of 7)	-49013	NM_001256720	NM_001256720		CLEC19A	42.99	5.87	29.5	6.24	1.51	3.39	2.83	2.55
chr7	141804639	141805139	intron (NM_004668, intron 47 of 47)	-6660	NR_003715	NM_001008748	ENSG00000257743	LOC93432	111.89	1.28	14.62	5.72	0.5	5.55	1.96	1.57
chr13	24736248	24736748	promoter-TSS (NR_031753)	-57	NR_031753	NR_031753		MIR2276	148.23	1.79	6.27	3.29	2.85	4.01	1.74	2.94
chr9	103501422	103502411	Intergenic	161555	NM_001018116	NM_001018116	ENSG00000170681	MURC	262.82	5.36	38.38	14.2	3.36	9.55	5.44	11.65
chr2	114634093	114634593	intron (NR_110174, intron 1 of 4)	-13168	NR_102318	NM_001277140	ENSG00000115091	ACTR3	244.65	3.83	17.23	4.33	2.85	6.32	5.44	3.72
chr13	95776039	95776539	intron (NM_001105515, intron 19 of 20)	177398	NM_001105515	XM_005254025	ENSG00000125257	ABCC4	173.06	3.58	3.65	3.29	2.69	2.77	3.26	1.76
chr16	81614694	81615194	intron (NM_030629, intron 1 of 20)	-30009	NR_106759	NR_106759		MIR6504	87.07	2.04	34.46	5.37	1.68	10.17	2.61	2.35
chr1	207205887	207206387	promoter-TSS (NM_023938)	-36	NM_001083924	XM_005273258	ENSG00000182795	C1orf116	102.18	2.04	37.85	14.03	2.85	5.08	3.48	2.84
chr12	125609752	125610252	intron (NM_023928, intron 12 of 17)	60077	NM_023928	XM_005253609	ENSG00000081760	AACS	88.87	5.36	17.75	7.62	1.34	3.39	3.26	4.31
chr22	32438813	32439313	promoter-TSS (NM_000343)	44	NM_000343	NM_000343	ENSG00000100170	SLC5A1	222.89	7.92	13.84	12.3	3.19	4.62	8.05	4.7
chr7	43818152	43818989	intron (NM_001253823, intron 3 of 8)	20298	NM_001253823	NM_000712	ENSG00000106605	BLVRA	165.5	5.11	47.77	17.32	2.85	3.85	7.61	5.58
chr7	116660014	116660514	promoter-TSS (NR_106748)	-1	NR_106748	NR_106748		MIR6132	1.44	18.39	203.36	52.14	22.67	45.61	0	0
chr8	128289470	128289970	Intergenic	-58207	NR_108049	XR_108886	ENSG00000247844	CCAT1	135.64	4.34	4.18	4.33	1.34	1.54	1.52	3.43
chr3	161572053	161572553	Intergenic	357707	NM_001080440	XM_005247109	ENSG00000182447	OTOL1	312.11	5.36	91.37	22.69	11.59	16.79	9.35	7.83
chr3	188906132	188906632	intron (NM_198485, intron 1 of 5)	16619	NM_198485	XM_005247382	ENSG00000188001	TPRG1	102	4.85	4.96	3.81	1.34	4.16	1.09	2.15
chr1	182205324	182205824	intron (NR_104175, intron 2 of 2)	77622	NR_104175	XR_241160	ENSG00000228918	GS1-122H1.2	211.91	3.06	4.96	5.72	2.69	5.08	3.7	3.33
chr7	114739947	114740447	Intergenic	177988	NM_001166345	XM_005250300	ENSG00000135272	MDFIC	30.04	0.51	67.61	25.64	6.21	12.94	1.52	1.17
chr1	150504589	150505089	Intergenic	16606	NR_051960	NR_051960	ENSG00000228126	LINC00568	197.88	12.26	3.92	3.12	7.05	2	4.57	3.52
chr17	70657557	70658057	intron (NM_139177, intron 7 of 9)	-21196	NR_033876	NR_033876	ENSG00000227036	LINC00511	209.57	3.06	74.4	19.57	3.19	6.32	6.53	8.71
chr19	41426911	41427584	Intergenic	-2923	NR_001278	NR_001278	ENSG00000256612	CYP2B7P	196.98	15.07	22.45	8.14	3.02	11.25	8.92	5.87
chr20	12965498	12965998	Intergenic	-23879	NM_018327	XR_244218	ENSG00000172296	SPTLC3	74.66	1.28	25.06	6.58	2.35	5.08	1.09	1.47
chr7	95714151	95714840	intron (NM_001278422, intron 15 of 15)	134573	NR_030322	NR_030322		MIR591	9.89	6.9	71.27	18.71	20.32	23.11	3.92	3.13
chr18	12005756	12006256	intron (NM_014214, intron 2 of 7)	24579	NM_014214	NM_014214	ENSG00000141401	IMPA2	172.52	2.3	3.13	2.77	1.68	4.31	1.52	2.94
chr18	19581746	19582246	Intergenic	166933	NR_102763	XR_243841	ENSG00000266010	GATA6-AS1	193.92	1.79	0.52	4.16	2.01	2	1.74	3.23
chr3	159115366	159116233	intron (NM_001197108, intron 1 of 6)	115364	NR_037483	NR_037483		MIR3919	205.8	2.55	37.59	12.13	1.18	3.08	6.31	6.66
chr8	119395324	119395824	intron (NR_109794, intron 3 of 4)	-237666	NR_038210	NR_038210		SAMD12-AS1	98.58	3.06	19.84	5.54	1.68	5.24	1.31	2.94
chr7	115737396	115737896	Intergenic	-66779	NM_012252	XM_005250231	ENSG00000105967	TFEC	15.47	5.11	69.7	14.38	7.89	15.87	0	0
chr7	151516112	151516612	intron (NM_016203, intron 1 of 15)	-4405	NM_001040633	XM_005250002	ENSG00000106617	PRKAG2	119.09	7.92	2.35	8.14	2.01	3.85	2.61	2.74
chr3	53512149	53512649	Intergenic	-16677	NM_001128840	XM_005265448	ENSG00000157388	CACNA1D	121.25	1.02	4.44	2.08	1.68	3.85	0.65	1.86
chr1	107540944	107541444	Intergenic	-58073	NM_018137	NM_018137	ENSG00000198890	PRMT6	175.93	2.3	6.53	2.25	2.35	11.25	0.87	1.27
chr17	60241129	60241629	Intergenic	-98736	NM_005121	XM_005257898	ENSG00000108510	MED13	130.6	3.06	7.57	4.85	2.69	2	1.96	2.84
chr20	17575044	17575544	intron (NM_001011546, intron 2 of 4)	24695	NM_001011546	XM_005260653	ENSG00000125868	DSTN	103.62	0.26	15.66	5.72	5.54	6.16	0.22	0.88
chr2	20379374	20379874	Intergenic	45303	NM_002997	XM_005262620	ENSG00000115884	SDC1	208.49	8.17	33.42	19.23	4.7	6.01	5.87	6.17
chr13	113718818	113719318	intron (NM_024979, intron 6 of 29)	-41034	NM_000131	NM_000131	ENSG00000057593	F7	168.2	5.11	5.74	5.54	2.69	2.93	4.35	3.92
chr2	168414736	168415567	Intergenic	-260031	NM_020981	XM_005246931	ENSG00000172318	B3GALT1	117.47	5.11	78.84	21.65	3.19	6.01	4.57	5.38
chr7	116066304	116066804	Intergenic	-73101	NM_001206747	NM_001206747	ENSG00000105971	CAV2	27.88	13.03	39.16	10.22	8.23	9.4	0	0
chr4	52886364	52886864	TTS (NM_000232)	-2828	NM_001024611	XM_005265739	ENSG00000188993	LRRC66	97.86	1.02	14.62	3.46	3.02	4.78	1.74	0.78
chr2	131501922	131502422	Intergenic	-10905	NM_152698	NM_001105193	ENSG00000178171	AMER3	175.57	4.09	4.96	9.01	2.01	3.08	3.7	5.09
chr7	36329860	36330360	intron (NM_030636, intron 6 of 7)	76672	NM_001199707	XM_005249688	ENSG00000164542	KIAA0895	113.33	7.41	55.87	16.98	3.53	4.62	4.57	6.17
chr8	128230927	128231427	non-coding (NR_108049, exon 1 of 2)	336	NR_108049	XR_108886	ENSG00000247844	CCAT1	232.42	2.3	45.42	6.58	11.92	18.49	1.52	0.88
chr3	80745418	80745918	Intergenic	-928609	NM_002941	NM_001145845	ENSG00000169855	ROBO1	98.4	1.28	10.44	3.46	0.67	3.39	0.87	2.64
chr17	27451036	27451536	intron (NM_203318, intron 2 of 40)	-48659	NM_004740	NM_004740		TIAF1	358.52	14.05	20.1	10.57	9.07	9.86	7.18	3.82
chr3	155455583	155456083	Intergenic	-33836	NM_014996	XM_005247238	ENSG00000114805	PLCH1	101.1	1.02	38.38	7.45	2.01	5.24	4.79	2.84
chr17	14109261	14109761	intron (NM_001303, intron 6 of 6)	30639	NM_001007530	NM_001007530		CDRT15	378.67	1.28	26.11	10.74	8.23	16.64	5	6.56
chr8	86148840	86149340	Intergenic	-8626	NM_198584	XM_005251230	ENSG00000185015	CA13	206.88	0	5.74	2.25	2.52	1.54	3.48	3.43
chr7	99283871	99284371	intron (NM_001256497, intron 14 of 14)	-6500	NR_033810	XM_005250169	ENSG00000106258	CYP3A5	19.07	3.06	24.54	15.07	2.35	2.47	1.74	2.55
chr2	38075	38575	TTS (NM_001077710)	8263	NM_001077710	XM_005264697		FAM110C	104.34	4.34	21.67	8.83	0.5	6.47	2.83	2.55
chr11	77801436	77801936	intron (NR_046948, intron 1 of 2)	-10421	NM_004549	NM_001204054	ENSG00000151366	NDUFC2	191.23	3.83	3.13	3.81	1.85	1.85	5.22	2.64
chr11	100647805	100648305	intron (NM_152432, intron 2 of 23)	89648	NM_152432	NM_152432	ENSG00000165895	ARHGAP42	96.6	1.53	20.1	4.16	1.51	4.01	2.18	1.57
chr8	42155482	42155982	intron (NR_033818, intron 5 of 21)	26912	NR_033819	XM_005273490	ENSG00000104365	IKBKB	110.27	7.66	4.96	1.91	2.52	4.78	2.61	1.76
chr7	96705150	96705650	Intergenic	-40505	NM_020186	NM_020186	ENSG00000196636	ACN9	57.21	5.62	33.15	17.67	2.85	5.39	4.35	2.06
chr7	69673519	69674019	intron (NM_001127231, intron 4 of 17)	609863	NM_015570	XM_005250257	ENSG00000158321	AUTS2	121.61	0.51	4.96	2.6	2.01	5.39	1.09	1.27
chr9	126405733	126406233	intron (NM_024820, intron 9 of 20)	-158082	NR_106972	NR_106972		MIR7150	121.25	3.06	4.96	1.56	2.01	1.54	1.52	2.55
chr7	112538674	112539174	intron (NM_152556, intron 2 of 4)	41008	NM_152556	NM_152556	ENSG00000164603	C7orf60	26.08	14.05	23.76	20.09	4.7	10.94	0	0
chr11	117947341	117947841	promoter-TSS (NM_001173552)	-136	NM_019894	XM_005271613		TMPRSS4	203.46	2.3	15.92	3.81	3.86	3.85	4.13	4.89
chr6	40965281	40965781	Intergenic	41407	NM_173561	NM_173561	ENSG00000124602	UNC5CL	207.42	9.19	22.97	4.33	4.2	3.54	3.92	3.62
chr4	143395900	143396400	intron (NM_003866, intron 2 of 26)	371454	NM_003866	XM_005263322	ENSG00000109452	INPP4B	136.18	0	15.4	4.68	2.01	2.31	2.83	2.55
chr6	43841970	43842470	Intergenic	-16545	NR_024478	NR_024478		LOC100132354	277.39	8.43	6.79	5.2	2.52	2	4.57	4.5
chr3	64159917	64160417	intron (NM_198859, intron 2 of 7)	-13053	NR_046702	NR_046702	ENSG00000226017	PRICKLE2-AS3	29.14	3.58	25.06	7.8	1.85	3.85	1.09	1.96
chr2	29199404	29199904	Intergenic	-4510	NM_199280	XM_005264164	ENSG00000189350	FAM179A	219.11	6.64	75.71	13.51	4.87	8.63	7.4	7.83
chr10	7728244	7728744	Intergenic	-16742	NM_002216	NM_002216	ENSG00000151655	ITIH2	123.41	1.53	11.23	1.73	1.18	5.39	0.65	2.15
chr8	123256575	123257075	Intergenic	-537076	NM_014943	XM_005250836	ENSG00000178764	ZHX2	138.7	0.77	12.79	6.41	1.34	2.31	2.61	1.96
chr2	106535656	106536156	Intergenic	67702	NM_001004720	XM_005264030	ENSG00000071051	NCK2	134.92	10.47	30.8	15.42	3.53	5.55	5.66	4.7
chr1	242710071	242710571	Intergenic	-22323	NM_152666	XM_005273084	ENSG00000180287	PLD5	5.4	78.67	6	2.43	1.85	2.47	4.35	2.25
chr7	51292914	51293414	intron (NM_001287436, intron 1 of 13)	91351	NM_015198	XM_005271749	ENSG00000106078	COBL	123.59	5.87	30.02	12.3	1.85	6.78	5	3.82
chr7	99276602	99277102	intron (NR_033807, intron 1 of 12)	769	NR_033811	XM_005250169	ENSG00000106258	CYP3A5	80.95	10.22	44.38	14.03	5.2	8.47	2.61	1.37
chr11	75497459	75497959	intron (NM_032564, intron 2 of 7)	17931	NM_032564	NM_001253891	ENSG00000062282	DGAT2	250.23	2.04	10.96	8.49	1.51	2.77	5.44	4.99
chr9	85781277	85781777	Intergenic	100675	NM_001244962	XM_005251882	ENSG00000172159	FRMD3	96.6	2.81	26.89	4.5	1.34	7.09	2.39	2.45
chr3	183685411	183685911	intron (NM_005688, intron 11 of 29)	-38465	NR_046570	NR_046570	ENSG00000223882	ABCC5-AS1	71.78	1.28	21.93	2.08	1.34	2.31	2.18	2.25
chr11	7633836	7634336	intron (NM_001256568, intron 3 of 20)	7121	NM_001256569	XM_005253174	ENSG00000166387	PPFIBP2	96.06	1.02	8.09	3.98	2.18	4.16	1.52	1.66
chr7	90378547	90379047	intron (NM_001287136, intron 3 of 13)	39667	NM_001287136	XM_005250434	ENSG00000058091	CDK14	39.94	4.6	14.36	15.24	5.37	3.39	0.87	2.45
chr7	113350312	113350812	Intergenic	208520	NM_002711	XM_005250473	ENSG00000154415	PPP1R3A	24.47	10.98	22.45	10.74	6.72	7.86	0	0
chr2	203052145	203052645	intron (NM_001277372, intron 17 of 21)	50927	NM_001005782	NM_001005781	ENSG00000116030	SUMO1	52.89	0.77	33.42	5.37	1.85	1.23	2.39	2.64
chr1	167051846	167052346	intron (NM_005814, intron 1 of 6)	7772	NM_005814	NM_005814	ENSG00000143167	GPA33	278.11	7.66	28.19	5.89	2.85	5.7	6.31	4.5
chr13	111208091	111208591	intron (NM_017817, intron 1 of 1)	5730	NM_017817	NM_017817	ENSG00000139832	RAB20	197.16	5.62	10.7	5.37	3.36	5.85	3.48	3.03
chr11	67746249	67746749	Intergenic	25094	NM_030930	NM_030930	ENSG00000110057	UNC93B1	123.95	3.83	8.09	6.41	1.34	1.54	3.26	2.35
chr8	81911263	81911763	intron (NM_018440, intron 3 of 8)	112790	NM_018440	XM_005251268	ENSG00000076641	PAG1	137.62	5.36	13.84	2.94	3.02	2.47	3.05	3.43
chr2	18074072	18074572	intron (NM_002252, intron 1 of 2)	14398	NM_002252	XM_005262614	ENSG00000170745	KCNS3	103.8	6.39	2.09	6.93	4.87	4.16	2.18	1.76
chr7	51408004	51408504	Intergenic	-23739	NM_001287436	XM_005271749	ENSG00000106078	COBL	118.01	2.81	20.1	7.62	1.51	2.47	4.57	2.06
chr8	142348619	142349119	Intergenic	-1779	NR_024441	NR_024441	ENSG00000253595	LOC731779	259.76	7.41	18.01	6.06	2.18	4.78	4.79	4.99
chr6	1055248	1055748	intron (NR_027116, intron 1 of 3)	46069	NR_027116	NR_027115		LOC285768	103.62	1.53	42.55	7.28	1.34	2.16	4.57	5.09
chr7	150813093	150813593	intron (NM_001042535, intron 1 of 8)	29544	NM_001042535	XM_005249941	ENSG00000133612	AGAP3	222.35	21.45	67.88	18.88	6.04	11.71	9.14	6.27
chrX	130897618	130898118	intron (NR_026975, intron 7 of 12)	66803	NR_026975	NR_026975	ENSG00000213468	RP11-453F18__B.1	5.04	48.27	7.31	3.98	0.34	1.54	2.61	2.45
chr3	129813363	129813863	intron (NM_001136152, intron 5 of 7)	12939	NM_001136152	NM_001136152	ENSG00000251287	ALG1L2	232.96	2.81	25.32	9.35	2.18	2.93	5.44	6.27
chr5	7742188	7742688	intron (NM_020546, intron 14 of 24)	109165	NM_001089584	NM_001089584	ENSG00000215217	C5orf49	25.54	5.87	46.21	13.51	1.34	1.54	3.05	3.62
chr14	32413437	32413937	Intergenic	132218	NR_027263	NM_032751	ENSG00000258655	ARHGAP5-AS1	173.6	3.83	5.22	5.54	4.03	3.85	3.26	2.94
chr19	41506021	41506521	intron (NM_000767, intron 1 of 8)	9067	NM_000767	XM_005258569	ENSG00000197408	CYP2B6	111.53	15.32	11.49	2.94	2.35	2.77	1.96	3.62
chr7	115117316	115117816	Intergenic	490801	NM_001244583	XM_005250231	ENSG00000105967	TFEC	0.54	4.09	33.15	29.79	9.74	13.71	0	0
chr3	182002519	182003019	Intergenic	201381	NR_040105	NR_040105	ENSG00000241098	FLJ46066	147.15	2.04	25.58	8.14	2.01	4.78	2.83	4.41
chr17	27438767	27439267	intron (NM_203318, intron 15 of 40)	-36390	NM_004740	NM_004740		TIAF1	547.59	12.52	25.06	18.71	8.23	12.79	8.7	6.95
chr13	114103467	114103967	promoter-TSS (NM_199162)	-260	NM_199162	NM_138430	ENSG00000153531	ADPRHL1	301.86	202.54	29.5	12.13	4.37	5.7	18.93	8.91
chr19	35911227	35911727	Intergenic	14968	NR_040046	NR_040046	ENSG00000205786	AC002511.1	86.35	29.12	15.14	5.72	0.84	2.77	3.26	3.82
chr13	53589113	53589613	Intergenic	-13513	NM_006418	NM_006418	ENSG00000102837	OLFM4	160.1	2.3	1.57	3.12	1.85	3.85	3.48	0.98
chr10	5545382	5545882	Intergenic	-4099	NM_017422	NM_017422	ENSG00000178372	CALML5	105.6	2.81	12.79	2.94	2.01	4.78	1.74	1.57
chr13	107301853	107302353	Intergenic	-4125	NR_047026	NR_047026	ENSG00000230156	LINC00443	121.25	2.55	6.53	3.29	3.86	3.54	1.96	1.37
chr2	201124300	201124800	Intergenic	-46054	NM_015535	XM_005246454	ENSG00000196141	SPATS2L	70.16	2.04	31.33	2.77	3.19	3.85	2.61	2.45
chr7	953619	954119	intron (NM_001284308, intron 4 of 10)	6657	NM_001284311	XM_005249586	ENSG00000105963	ADAP1	408.71	3.83	25.84	18.36	1.85	4.78	10.44	10.57
chr11	67080102	67080602	TTS (NM_017857)	-4958	NR_024469	NR_024469		LOC100130987	228.46	5.87	46.21	20.61	2.69	5.85	7.61	5.68
chrX	46192973	46193473	Intergenic	-113401	NM_001129899	XM_005272625	ENSG00000147121	KRBOX4	46.59	3.06	27.41	6.76	0.5	2.62	2.61	1.47
chr8	2269392	2269892	Intergenic	244973	NR_106983	NR_106983		MIR7160	161.36	4.85	3.39	3.46	1.34	2.47	1.52	1.57
chr2	11893472	11893972	intron (NM_145693, intron 1 of 19)	7000	NM_145693	NM_001261427	ENSG00000134324	LPIN1	130.96	13.28	30.54	10.22	4.2	8.17	3.05	3.33
chr20	22471325	22471825	Intergenic	-70294	NR_027089	NR_027089	ENSG00000204684	RP5-1004I9.1	137.26	2.04	10.7	6.76	1.68	3.54	1.96	2.94
chr18	20679534	20680034	Intergenic	-34744	NM_001256438	NM_001100619	ENSG00000134508	CABLES1	139.6	7.66	22.45	7.62	1.68	5.55	3.26	2.06
chr3	134825125	134825625	exon (NM_004441, exon 4 of 16)	311276	NM_004441	NM_004441	ENSG00000154928	EPHB1	210.83	3.06	4.44	5.89	3.19	2.47	3.48	4.41
chr3	137707805	137708305	Intergenic	-9603	NM_001002026	NM_001002026	ENSG00000066405	CLDN18	251.13	4.85	5.22	4.85	2.85	7.24	4.79	3.33
chr9	111453873	111454373	Intergenic	164152	NM_006686	NM_006686		ACTL7B	151.65	1.53	20.88	4.33	2.01	4.31	2.39	4.11
chr2	7171722	7172222	intron (NM_014746, intron 8 of 8)	46039	NR_110252	XR_241259	ENSG00000223884	AC019048.1	235.48	3.32	34.72	10.91	3.86	12.02	2.39	5.38
chr19	38431981	38432481	intron (NM_015073, intron 1 of 21)	34363	NM_015073	XM_005258671	ENSG00000105738	SIPA1L3	114.23	7.15	3.92	5.72	1.85	1.69	1.74	3.72
chr8	95651123	95651623	non-coding (NR_034034, exon 1 of 1)	322	NR_034034	NR_034034	ENSG00000261437	LOC100288748	504.6	5.36	45.16	14.38	3.02	7.09	11.53	10.18
chr19	47599548	47600048	intron (NM_015168, intron 2 of 14)	17211	NM_015168	XM_005258676	ENSG00000130749	ZC3H4	172.88	2.3	28.72	10.74	2.01	2.62	6.53	4.41
chr2	160011805	160012305	intron (NM_001145909, intron 7 of 26)	-31291	NR_106948	NR_106948		MIR6888	105.96	1.28	28.72	3.98	1.68	6.63	2.61	1.96
chr1	113734185	113734685	Intergenic	14440	NR_038846	NR_038846		LOC643441	40.84	8.43	50.91	13.16	3.53	6.93	1.96	4.11
chr1	149215345	149215845	Intergenic	-60608	NR_103751	NR_103751		NBPF23P	222.17	3.06	34.2	11.61	2.35	4.47	5.66	2.25
chr20	400111	400611	exon (NM_006462, exon 5 of 11)	11652	NM_031229	XM_005260645	ENSG00000125826	RBCK1	169.28	1.79	24.54	24.08	5.2	3.7	5	5.97
chr11	92681272	92681772	Intergenic	-21267	NM_005959	NM_005959	ENSG00000134640	MTNR1B	117.11	1.53	13.84	4.68	0.67	4.16	2.18	2.06
chr1	160990860	160991360	promoter-TSS (NM_016946)	23	NM_016946	XM_005245227	ENSG00000158769	F11R	490.57	41.63	110.17	20.79	15.28	23.57	14.36	9.3
chr2	10407725	10408225	Intergenic	-35055	NM_002149	XM_005246160	ENSG00000115756	HPCAL1	199.14	4.85	8.35	5.89	2.01	3.7	2.83	5.68
chr11	7596954	7597454	intron (NM_003621, intron 3 of 23)	-21213	NM_001256568	XM_005253174	ENSG00000166387	PPFIBP2	209.21	5.11	55.61	17.84	3.53	5.7	5.22	4.5
chr20	52883884	52884384	Intergenic	59632	NM_002623	NM_002623	ENSG00000101132	PFDN4	169.28	3.83	83.54	18.88	4.2	9.24	7.83	4.21
chr11	129482047	129482547	Intergenic	-203444	NM_138788	XM_005271400	ENSG00000151715	TMEM45B	198.06	5.11	5.48	2.94	4.53	3.24	3.26	3.13
chr11	75077851	75078351	Intergenic	-15226	NM_004041	XM_005273997	ENSG00000137486	ARRB1	146.97	1.02	4.96	4.85	1.34	2.47	1.09	3.82
chr18	13137831	13138331	Intergenic	-80648	NM_181482	XM_005258140	ENSG00000168675	LDLRAD4	113.51	3.58	5.48	2.6	4.2	4.93	1.52	1.57
chr20	22597695	22598195	Intergenic	-9790	NR_109883	XR_244256		LOC101929685	141.93	4.6	18.8	5.37	1.01	5.7	2.39	2.45
chr7	116570457	116570957	Intergenic	-22674	NM_018412	NM_018412	ENSG00000004866	ST7	23.93	11.24	59	22.52	5.37	13.25	0	0
chr2	56671385	56671885	Intergenic	260377	NM_001080433	XM_005264122	ENSG00000055813	CCDC85A	159.2	2.55	9.66	3.12	0.84	0.62	3.05	3.33
chr7	98963106	98963606	intron (NM_001190996, intron 9 of 9)	-8942	NM_005720	XM_005250097	ENSG00000130429	ARPC1B	74.48	20.18	57.43	20.44	4.7	6.63	4.79	4.11
chr6	6820910	6821410	Intergenic	-198101	NR_026970	NM_173675	ENSG00000216863	LY86-AS1	108.3	3.83	74.66	18.02	0.67	7.4	4.35	5.29
chr2	20315597	20316097	Intergenic	-64058	NM_014713	XM_005262635	ENSG00000068697	LAPTM4A	180.07	4.85	9.66	6.58	3.19	2.16	4.57	3.92
chr7	115851295	115851795	intron (NM_015641, intron 1 of 6)	998	NM_015641	XM_005250258	ENSG00000135269	TES	126.82	39.59	127.92	39.49	28.38	28.2	0	0
chr11	85498786	85499286	intron (NM_032943, intron 1 of 18)	23142	NM_032943	XM_005274057	ENSG00000137501	SYTL2	167.48	2.55	27.41	6.24	1.85	4.16	4.57	2.74
chr7	113826600	113827100	intron (NR_033766, intron 1 of 19)	100485	NR_033766	NM_001172766	ENSG00000128573	FOXP2	2.16	4.85	28.72	23.39	1.51	3.7	1.96	3.43
chr12	110782950	110783450	intron (NM_001681, intron 18 of 20)	58335	NM_001137664	XM_005253902	ENSG00000196510	ANAPC7	141.93	4.09	29.5	4.85	3.36	5.55	5	2.84
chr1	223829147	223829647	intron (NM_001143962, intron 2 of 16)	24039	NM_001143962	NM_001143962		CAPN8	151.11	4.09	2.61	3.46	2.35	3.24	2.18	2.55
chr1	119503209	119503709	intron (NM_152380, intron 1 of 7)	28720	NM_152380	XM_005271161	ENSG00000092607	TBX15	118.91	3.32	6.53	2.94	2.85	4.93	1.74	1.66
chr2	74432710	74433210	exon (NM_006636, exon 2 of 8)	7270	NM_006636	NM_006636		MTHFD2	132.58	5.87	2.35	1.04	7.89	3.7	3.05	0.98
chr10	114164333	114164833	intron (NM_016234, intron 5 of 20)	28627	NM_016234	XM_005269897	ENSG00000197142	ACSL5	7.56	3.06	54.56	5.54	2.18	4.31	1.09	1.86
chr8	102021796	102022296	Intergenic	-42236	NR_033962	NR_033962	ENSG00000248599	FLJ42969	289.81	2.04	15.66	8.49	1.51	3.39	6.09	4.99
chr1	78703183	78703683	intron (NR_027310, intron 1 of 5)	8150	NR_027310	NM_144700	ENSG00000237413	MGC27382	96.6	2.04	24.02	6.76	1.68	3.85	2.39	4.21
chr9	71409765	71410265	intron (NM_003558, intron 2 of 15)	15051	NM_138333	NM_138333	ENSG00000187866	FAM122A	115.31	2.55	4.18	2.94	1.01	5.08	1.09	1.17
chr1	230999139	230999639	intron (NM_032800, intron 1 of 3)	4913	NM_032800	NM_001136494	ENSG00000119280	C1orf198	186.91	3.06	27.41	5.89	1.34	4.31	3.05	4.11
chr13	33962359	33962859	intron (NM_001243476, intron 5 of 17)	-102708	NM_178006	XM_005266586	ENSG00000133121	STARD13	168.92	1.02	7.83	5.02	4.53	6.16	3.05	1.86
chr2	68948867	68949367	Intergenic	-12796	NM_001007231	XM_005264675	ENSG00000163219	ARHGAP25	154.71	1.02	21.41	7.8	1.51	2.47	3.92	3.92
chr1	178475706	178476206	Intergenic	-6256	NM_001170722	NM_001170722	ENSG00000240021	TEX35	167.48	2.55	5.22	5.02	1.51	2	3.05	2.84
chr4	54457474	54457974	promoter-TSS (NM_001126328)	29	NM_001126328	XM_005265785	ENSG00000072201	LNX1	147.69	1.28	10.7	4.68	1.51	4.93	2.39	1.76
chr1	181616753	181617253	intron (NM_000721, intron 6 of 46)	164317	NM_001205294	XM_005245477	ENSG00000198216	CACNA1E	137.62	1.79	24.54	5.2	1.34	4.31	4.79	2.35
chr7	16844372	16844872	5' UTR (NM_006408, exon 1 of 8)	116	NM_006408	XM_005249581	ENSG00000106541	AGR2	95.34	0.51	20.1	6.76	1.18	1.69	2.83	2.74
chr13	24881317	24881817	TTS (NM_153023)	-2149	NM_178540	XM_005266369	ENSG00000240654	C1QTNF9	172.88	3.58	4.96	4.16	3.36	4.16	1.74	2.25
chr2	11962778	11963278	intron (NM_001261427, intron 20 of 20)	14084	NR_036226	NR_036226	ENSG00000265172	MIR4262	129.34	5.11	6.79	3.98	9.74	7.86	1.31	2.35
chr19	33591967	33592467	intron (NM_018025, intron 8 of 19)	20431	NM_018025	NM_018025	ENSG00000076650	GPATCH1	90.85	8.68	15.92	6.06	0.84	2.77	0.65	3.82
chr8	140963052	140963552	intron (NM_031466, intron 19 of 22)	-248003	NM_001282534	XM_005250954	ENSG00000169427	KCNK9	179.53	9.19	72.31	18.88	1.85	8.63	6.09	6.27
chr11	126256412	126256912	intron (NM_006278, intron 1 of 10)	-16649	NM_001254758	XM_005271648	ENSG00000110080	ST3GAL4	188.89	6.13	5.48	3.64	2.52	5.24	5.22	2.74
chr9	74769463	74769963	intron (NM_001242505, intron 1 of 15)	5446	NM_004293	XM_005252317	ENSG00000119125	GDA	156.51	2.04	19.84	5.37	3.36	6.16	2.83	2.94
chr8	134224446	134224946	intron (NM_001204870, intron 1 of 1)	21414	NM_001204869	NM_001204869		WISP1	152.37	3.06	55.08	13.34	2.69	10.17	6.31	4.11
chr5	9553595	9554095	Intergenic	4906	NR_003689	NR_003689		SNORD123	103.08	5.11	6.79	6.41	1.18	2.31	2.83	3.72
chr3	86619316	86619816	Intergenic	-129205	NR_046939	NR_046939	ENSG00000252055	RNU6-69P	120.35	1.28	0.78	3.81	1.18	2.16	2.61	1.76
chr17	43388041	43388541	intron (NM_003954, intron 1 of 15)	6123	NM_003954	NM_003954		MAP3K14	149.49	3.06	2.35	3.81	3.36	2.62	3.48	3.03
chr6	27600854	27601354	Intergenic	-60710	NR_038293	NR_038292		LINC01012	55.41	15.84	17.23	5.37	0.5	1.69	2.18	2.64
chr9	78664233	78664733	intron (NM_006200, intron 5 of 20)	158923	NM_001190482	XM_005252039	ENSG00000099139	PCSK5	179.71	3.06	2.09	1.91	1.51	2.93	2.39	1.96
chr8	99848335	99848835	intron (NM_001256312, intron 3 of 12)	-10676	NM_006281	XM_005251033	ENSG00000104375	STK3	137.62	2.55	2.09	1.04	0.17	1.39	2.18	2.74
chr8	55122000	55122500	Intergenic	74469	NM_014175	NM_014175		MRPL15	143.73	0.51	11.75	5.37	2.18	3.39	3.05	1.76
chrX	153769342	153769842	promoter-TSS (NM_001099856)	-867	NM_001099856	XM_005274760	ENSG00000073009	IKBKG	188.53	2.81	53.52	18.53	8.73	5.08	7.83	6.17
chr7	128533108	128533608	exon (NM_199349, exon 14 of 22)	17415	NM_001135914	NM_001135914		KCP	66.2	9.45	86.15	20.61	6.88	9.24	7.83	6.17
chr8	28974052	28974552	intron (NM_015254, intron 31 of 39)	146308	NM_015254	XM_005273458	ENSG00000197892	KIF13B	153.99	0.51	2.35	3.12	2.52	3.7	2.39	2.35
chr2	74210706	74211206	Intergenic	-2390	NR_104030	NR_104029	ENSG00000237883	DGUOK-AS1	237.28	6.64	44.38	10.74	5.37	4.78	5	7.93
chr9	80204294	80204794	intron (NM_004297, intron 1 of 6)	58688	NM_004297	NM_004297	ENSG00000156049	GNA14	246.63	1.28	20.62	8.66	1.51	5.39	4.57	3.72
chr2	189163603	189164103	intron (NR_045563, intron 2 of 12)	1634	NR_030287	NR_030287	ENSG00000207951	MIR561	27.52	5.11	35.5	10.05	2.01	3.7	1.09	2.15
chr7	91889359	91889859	intron (NM_019004, intron 1 of 19)	14061	NM_019004	XM_005250457	ENSG00000001629	ANKIB1	4.68	8.17	73.62	17.67	4.7	7.55	1.09	2.15
chr9	117481102	117481602	Intergenic	-36983	NM_001199233	NM_001199233		RP11-402G3.3	186.37	3.83	34.46	7.8	3.69	4.16	6.31	3.82
chr7	101500026	101500526	intron (NM_181552, intron 1 of 23)	39394	NM_181552	XM_005250150	ENSG00000257923	CUX1	246.63	95.01	133.14	38.46	17.13	15.56	9.57	5.48
chr13	44513213	44513713	Intergenic	59494	NM_153218	XM_005266261	ENSG00000179630	LACC1	125.2	0.51	0.52	1.91	0.67	4.01	1.09	1.08
chr3	139942410	139942910	intron (NM_022131, intron 2 of 16)	284971	NR_108084	XR_241584	ENSG00000250433	CLSTN2-AS1	133.84	4.09	52.73	10.74	1.51	6.47	4.35	4.99
chr11	86711150	86711650	non-coding (NR_038905, exon 3 of 3)	-37486	NM_022918	NM_001168724		TMEM135	252.57	2.04	6.27	5.54	3.02	5.39	3.26	3.52
chr7	111495193	111495693	intron (NM_014705, intron 23 of 51)	46882	NR_103806	NR_103806	ENSG00000225572	DOCK4-AS1	30.04	5.87	53.52	17.84	8.23	9.09	0	0
chr18	56216965	56217465	intron (NM_052947, intron 4 of 12)	78974	NM_052947	XM_005266646	ENSG00000198796	ALPK2	83.83	6.64	22.19	3.64	1.18	5.08	1.52	1.27
chr4	22270300	22270800	Intergenic	70739	NR_037877	NR_037877		LOC100505912	187.81	0	6.79	5.2	3.19	4.93	3.7	2.64
chr7	113061722	113062222	Intergenic	-303335	NR_024412	NR_015442	ENSG00000214194	LINC00998	39.58	16.09	54.56	27.72	7.39	18.8	0	0
chr7	75586250	75586750	intron (NM_000941, intron 2 of 15)	13399	NR_002955	NR_002955	ENSG00000201643	SNORA14A	199.86	5.62	8.09	12.99	4.53	3.08	3.05	4.7
chr2	160009912	160010412	intron (NM_001145909, intron 7 of 26)	-33184	NR_106948	NR_106948		MIR6888	171.8	2.04	36.55	7.97	4.87	5.7	3.05	4.41
chr7	97990018	97990518	intron (NM_018842, intron 2 of 13)	40159	NM_018842	XM_005250495	ENSG00000006453	BAIAP2L1	116.03	6.64	15.66	12.13	2.85	5.24	0.87	2.55
chr9	33415464	33415964	Intergenic	-13197	NM_001170	XM_005251453	ENSG00000165269	AQP7	165.5	5.36	57.96	11.09	9.23	9.71	5.22	4.41
chr8	125056619	125057119	intron (NM_001039112, intron 20 of 40)	-3846	NR_040044	NM_001038706	ENSG00000181171	FER1L6-AS1	122.69	4.34	2.35	2.08	0.84	4.16	2.18	2.94
chr7	122831150	122831650	intron (NM_022444, intron 1 of 14)	8625	NM_022444	NM_022444	ENSG00000081800	SLC13A1	136.18	1.02	7.31	6.41	3.02	8.94	0.44	0.88
chr3	134100624	134101124	Intergenic	-6615	NM_001278683	XM_005247519	ENSG00000114019	AMOTL2	231.88	4.85	62.92	15.42	2.35	6.93	7.18	6.75
chr7	98759891	98760391	Intergenic	-18398	NM_001199847	XM_005250507	ENSG00000198742	SMURF1	87.97	4.85	78.58	17.32	6.04	13.4	2.18	1.47
chr17	54963669	54964169	Intergenic	-1645	NR_027025	NR_027025		MTVR2	143.01	3.06	6	5.37	2.52	2.31	2.39	3.62
chr11	69294597	69295097	Intergenic	-161026	NM_053056	NM_053056	ENSG00000110092	CCND1	306.54	3.06	12.01	11.26	1.68	4.31	8.05	6.17
chr9	116842985	116843485	Intergenic	-2483	NM_001633	NM_001633	ENSG00000106927	AMBP	214.07	1.02	3.65	5.72	1.68	1.54	5.22	4.6
chr6	47062074	47062574	Intergenic	-52242	NM_153840	XM_005249004	ENSG00000153292	GPR110	363.74	5.36	44.64	7.45	2.52	5.08	6.09	5.19
chr20	22493105	22493605	Intergenic	65925	NR_001558	NR_001558	ENSG00000259974	LINC00261	102.36	0.26	15.4	8.66	1.18	1.54	2.39	1.96
chr7	114619369	114619869	exon (NM_199072, exon 4 of 5)	57410	NM_001166345	XM_005250300	ENSG00000135272	MDFIC	25.9	0.51	24.02	9.01	1.01	3.85	1.74	0.69
chr8	134272975	134273475	intron (NM_001258432, intron 3 of 13)	36322	NM_001258432	XM_005250753	ENSG00000104419	NDRG1	208.85	1.28	3.39	3.29	2.01	1.23	3.48	3.72
chr7	118267470	118267970	Intergenic	403008	NM_019644	XM_005250499	ENSG00000106013	ANKRD7	3.6	6.39	21.93	28.58	3.19	3.85	3.05	2.84
chr3	160502524	160503024	intron (NM_139245, intron 1 of 3)	28778	NM_139245	NM_139245		PPM1L	120.17	4.6	8.35	2.08	2.18	4.01	0.65	1.86
chr2	37048386	37048886	Intergenic	124803	NM_001177969	XM_005264367	ENSG00000205221	VIT	193.92	2.3	1.57	2.6	1.51	2.62	1.09	4.21
chr4	121995106	121995606	Intergenic	-1683	NM_024574	NM_024574	ENSG00000173376	NDNF	172.88	3.58	2.61	1.56	2.35	2.93	1.74	2.64
chr17	27482230	27483000	intron (NM_203318, intron 2 of 40)	24792	NM_078471	XM_005257972	ENSG00000196535	MYO18A	1920.89	18.9	69.96	36.03	31.9	21.11	18.49	15.08
chr11	86502062	86502562	Intergenic	-9179	NM_007173	XM_005273727	ENSG00000150687	PRSS23	175.57	4.34	11.49	8.14	2.18	3.54	2.18	3.82
chr8	25642699	25643199	Intergenic	259691	NM_022659	NM_022659	ENSG00000221818	EBF2	151.29	0.51	2.61	2.25	3.53	4.16	1.74	2.35
chr3	122162484	122162984	intron (NM_002264, intron 9 of 13)	-27852	NM_019069	NM_019069	ENSG00000196981	WDR5B	91.74	1.28	23.5	5.37	1.01	1.85	1.52	2.55
chr11	85511565	85512065	intron (NM_032943, intron 1 of 18)	10363	NM_032943	XM_005274057	ENSG00000137501	SYTL2	183.85	1.79	4.7	6.06	0.84	1.39	2.39	4.21
chr2	84840212	84840712	intron (NM_001370, intron 22 of 76)	96883	NM_001370	NM_173645	ENSG00000115423	DNAH6	102	1.53	13.05	2.77	0.67	3.24	1.74	2.35
chr13	110239259	110239759	Intergenic	-141112	NR_103846	NR_103846	ENSG00000234854	LINC00676	128.98	3.06	3.13	0.52	1.18	2.47	0.87	1.66
chr7	12841720	12842220	Intergenic	115059	NM_005738	NM_001037164	ENSG00000122644	ARL4A	159.38	1.28	8.61	1.73	1.18	1.54	1.96	2.55
chr11	86262797	86263297	intron (NM_001161586, intron 4 of 14)	120193	NM_001014811	XM_005273717	ENSG00000151376	ME3	115.13	4.85	18.01	4.85	8.9	1.85	3.26	3.03
chr11	7618814	7619314	intron (NM_001256568, intron 2 of 20)	647	NM_001256568	XM_005253174	ENSG00000166387	PPFIBP2	168.74	1.02	50.12	11.26	1.85	3.08	3.05	4.6
chr1	177939037	177939537	promoter-TSS (NM_033127)	-237	NM_033127	XM_005245573	ENSG00000120341	SEC16B	251.67	3.83	8.61	3.29	1.85	3.7	4.79	4.99
chr17	55491378	55491878	intron (NM_170721, intron 5 of 9)	157254	NM_170721	XM_005257014	ENSG00000153944	MSI2	144.45	1.53	3.92	3.81	1.51	3.08	1.74	2.84
chr7	116346586	116347086	intron (NM_001127500, intron 2 of 20)	34377	NM_001127500	XM_005250353	ENSG00000105976	MET	1.8	16.6	67.88	19.4	7.39	12.79	0	0
chrX	132809074	132809574	intron (NM_004484, intron 5 of 7)	-260119	NM_001448	XM_005262398		GPC4	31.3	1.02	32.11	10.74	3.19	5.55	2.39	1.37
chr4	25301097	25301946	Intergenic	-12875	NM_024936	XM_005248154	ENSG00000168228	ZCCHC4	156.69	2.55	22.71	4.5	4.2	7.55	0.65	1.47
chr7	77110861	77111361	Intergenic	-55662	NM_002835	XM_005250518	ENSG00000127947	PTPN12	115.49	0	5.74	2.94	1.18	1.54	1.09	1.96
chrX	69745536	69746036	Intergenic	-69942	NR_109801	XR_244507		DLG3-AS1	108.3	2.3	5.22	1.73	2.01	1.23	1.74	2.06
chr9	114828106	114828606	intron (NM_001282640, intron 12 of 17)	109221	NM_022486	XM_005252132	ENSG00000106868	SUSD1	137.44	82.24	14.62	3.64	8.06	8.01	1.96	3.33
chr3	97601704	97602204	intron (NM_153605, intron 7 of 21)	61070	NM_153605	XM_005247117		CRYBG3	120.89	3.32	10.96	3.64	3.86	6.32	1.52	1.27
chr9	112239787	112240287	intron (NM_002829, intron 1 of 25)	20556	NM_002829	NM_001145368	ENSG00000070159	PTPN3	318.77	3.83	75.71	14.38	2.35	5.85	7.61	7.73
chr4	102902891	102903391	intron (NM_001083907, intron 7 of 16)	168158	NM_001083907	NM_001083907	ENSG00000153064	BANK1	44.61	0.51	28.72	4.85	0.84	3.24	0.87	1.86
chr9	71719977	71720477	Intergenic	-15953	NM_001170414	XM_005252311	ENSG00000119139	TJP2	233.68	0.51	13.05	9.18	2.01	4.31	3.26	3.82
chr8	107620670	107621170	intron (NM_001198533, intron 3 of 16)	-49116	NM_181354	XM_005250993	ENSG00000164830	OXR1	110.81	0.77	21.41	4.16	3.02	6.01	1.52	1.37
chr9	100834872	100835372	intron (NM_018946, intron 2 of 5)	16163	NM_018946	XM_005252053	ENSG00000095380	NANS	229.72	5.87	6	3.12	3.69	5.08	5	2.55
chr11	72905590	72906090	Intergenic	-23503	NM_176072	XM_005274019	ENSG00000175591	P2RY2	159.74	1.79	39.68	15.07	4.03	4.16	5.87	4.8
chr3	170048889	170049389	Intergenic	-26334	NM_001145098	XM_005247721	ENSG00000136603	SKIL	132.4	2.3	12.53	6.06	0.84	1.23	2.61	4.01
chr7	73940096	73940596	intron (NM_016328, intron 8 of 26)	72226	NM_001199207	XM_005250720	ENSG00000006704	GTF2IRD1	247.53	5.87	10.18	11.78	2.52	5.85	2.61	4.89
chr3	153224458	153224958	Intergenic	22424	NM_001101337	NM_001101337	ENSG00000237787	C3orf79	84.37	0.26	9.66	6.58	0.5	0.92	1.31	1.96
chr9	129747163	129747663	intron (NM_001190728, intron 3 of 16)	22909	NM_001190728	XM_005252318	ENSG00000136828	RALGPS1	125.03	7.66	13.84	4.16	1.18	3.7	2.18	1.57
chr11	41806296	41806939	Intergenic	-325431	NM_020929	XM_005253030	ENSG00000148948	LRRC4C	102.54	0.77	44.12	10.39	0.67	6.78	3.26	2.45
chr9	118053918	118054418	5' UTR (NM_017418, exon 3 of 8)	150071	NM_017418	NM_017418	ENSG00000173077	2001-12-01	206.52	3.58	15.66	2.94	4.37	4.93	2.18	2.55
chr8	48229796	48230296	intron (NR_104581, intron 5 of 16)	56576	NM_001080394	XM_005251189	ENSG00000164808	SPIDR	183.49	5.11	7.31	3.98	2.35	2.31	1.96	3.13
chr4	69730114	69730614	Intergenic	48651	NM_001075	NM_001075		UGT2B10	110.09	0.51	7.83	0.17	1.51	3.39	0.65	1.17
chr15	42130617	42131117	promoter-TSS (NM_001114633)	-144	NM_001114633	NM_001114633	ENSG00000243708	PLA2G4B	261.92	4.34	15.4	7.28	3.36	5.39	5	4.41
chr18	19774141	19774641	intron (NM_005257, intron 6 of 6)	24987	NM_005257	XM_005258248	ENSG00000141448	GATA6	163.7	2.81	1.83	4.85	2.35	2.93	1.96	1.66
chr20	6641074	6641574	Intergenic	-107421	NM_001200	NM_001200	ENSG00000125845	BMP2	101.46	1.02	12.79	10.39	1.01	4.47	0.44	3.13
chr13	31406891	31407391	Intergenic	29798	NR_047012	NR_047012	ENSG00000237879	LINC00398	343.05	2.04	49.08	12.13	4.53	8.32	5.44	5.48
chr18	3602946	3603446	intron (NM_001003809, intron 4 of 9)	9084	NR_024101	NM_001039796		DLGAP1-AS1	60.98	99.1	16.19	2.6	21.32	11.86	2.39	2.74
chr2	216922239	216922923	intron (NM_018441, intron 4 of 7)	23958	NM_018441	NM_018441	ENSG00000115425	PECR	6.48	5.62	101.55	20.61	6.88	10.48	4.35	3.23
chr7	73207917	73208417	Intergenic	-23567	NM_001306	NM_001306	ENSG00000165215	CLDN3	130.42	6.13	6	4.68	2.01	2.93	3.92	1.37
chr11	77182765	77183265	intron (NM_001128620, intron 1 of 15)	2093	NM_002576	XM_005274024	ENSG00000149269	PAK1	155.43	4.85	3.13	3.46	2.18	3.7	1.74	3.13
chr20	6678648	6679148	Intergenic	-69847	NM_001200	NM_001200	ENSG00000125845	BMP2	91.39	1.53	36.55	10.91	1.51	4.31	3.05	2.06
chr2	101473145	101473645	intron (NM_002518, intron 1 of 20)	36782	NM_002518	XM_005263953	ENSG00000170485	NPAS2	65.48	2.81	54.04	8.31	1.85	2.93	1.31	3.03
chr16	87441285	87441785	3' UTR (NM_015144, exon 13 of 13)	15734	NM_022818	XM_005256184	ENSG00000140941	MAP1LC3B	109.37	3.06	30.8	6.24	2.18	3.08	1.96	1.96
chr1	225881757	225882257	Intergenic	-41162	NM_018212	XM_005273181	ENSG00000154380	ENAH	124.13	1.28	9.66	3.12	1.85	1.54	1.52	1.86
chr20	24726763	24727263	Intergenic	-202853	NM_003650	NM_003650	ENSG00000077984	CST7	163.34	0	32.89	14.55	1.85	5.24	4.35	3.03
chr18	21452625	21453125	promoter-TSS (NM_001127718)	-109	NM_001127718	NM_000227	ENSG00000053747	LAMA3	260.84	6.39	41.51	13.68	1.85	5.55	5.66	3.52
chr20	17836606	17837106	Intergenic	106733	NR_003045	NR_003045		SNORD17	154.35	0	4.7	5.02	1.68	2.62	1.52	2.45
chr20	8445021	8445521	intron (NM_182734, intron 3 of 32)	332359	NM_015192	XM_005260681	ENSG00000182621	PLCB1	51.81	0	16.97	7.8	2.18	5.24	1.09	0.98
chr11	76499713	76500213	intron (NM_015516, intron 1 of 1)	5678	NM_015516	XM_005273892	ENSG00000182704	TSKU	409.97	5.11	54.04	16.46	2.52	4.16	6.96	5.48
chr3	182327285	182327785	Intergenic	-123385	NR_040105	NR_040105	ENSG00000241098	FLJ46066	120.53	2.04	41.25	8.49	1.68	5.7	1.96	3.13
chr7	113277011	113277511	Intergenic	281821	NM_002711	XM_005250473	ENSG00000154415	PPP1R3A	3.24	0.51	41.25	18.53	8.4	11.71	0	0
chr4	30400891	30401391	Intergenic	-320889	NM_032456	XM_005248163	ENSG00000169851	PCDH7	116.75	0.51	8.09	2.6	1.51	4.01	1.52	1.57
chr15	45742071	45742571	Intergenic	17073	NR_030599	NR_030599	ENSG00000211519	MIR147B	194.1	16.09	34.2	9.01	2.69	10.79	3.26	3.43
chrX	130926364	130926864	intron (NR_026975, intron 5 of 12)	38057	NR_026975	NR_026975	ENSG00000213468	RP11-453F18__B.1	57.93	53.64	10.96	5.37	1.34	1.23	2.83	3.52
chr13	109600624	109601124	intron (NM_015011, intron 16 of 34)	218777	NR_047700	NR_047700	ENSG00000236242	MYO16-AS1	146.25	2.55	10.18	2.94	2.01	2.77	1.74	1.76
chr6	106567316	106567816	Intergenic	20829	NM_182907	XM_005267094	ENSG00000057657	PRDM1	143.37	2.81	36.29	9.53	2.85	6.32	2.61	3.33
chr7	117323074	117323574	Intergenic	190237	NM_033427	XM_005250634	ENSG00000077063	CTTNBP2	50.91	2.3	16.71	10.91	2.85	7.09	0	0
chr19	48151541	48152041	intron (NM_015711, intron 1 of 14)	40338	NM_015711	XM_005258833	ENSG00000063169	GLTSCR1	192.84	3.06	21.93	6.41	2.69	6.01	4.35	4.41
chr11	86210823	86211323	intron (NM_001161586, intron 5 of 14)	125295	NM_021827	XM_005274161	ENSG00000149201	CCDC81	286.21	3.32	6	5.2	1.51	1.39	3.05	4.11
chr13	103839988	103840488	Intergenic	94610	NR_049840	NR_049840		MIR548AS	117.11	2.55	3.65	2.25	2.35	2.47	1.31	1.86
chr7	20343930	20344430	intron (NR_110117, intron 3 of 4)	7849	NR_110117	XR_242139	ENSG00000226097	AC099342.1	149.67	2.81	2.35	3.81	0.84	1.69	1.52	2.74
chr7	116441024	116441524	Intergenic	-61289	NM_006136	XR_242266		CAPZA2	4.14	2.81	80.67	20.79	3.53	12.17	0	0
chr20	22392158	22392658	intron (NR_027089, intron 1 of 3)	8873	NR_027090	NR_027089	ENSG00000204684	RP5-1004I9.1	100.38	6.64	13.58	4.68	2.01	1.39	1.52	1.66
chr13	47181765	47182265	intron (NM_015116, intron 1 of 18)	54719	NM_015116	NM_001164211	ENSG00000136141	LRCH1	127.18	1.02	3.65	3.64	3.69	2.47	1.09	1.76
chr7	116270870	116271370	Intergenic	-41339	NM_000245	XM_005250353	ENSG00000105976	MET	36.16	1.79	187.44	57.86	17.29	34.82	0	0
chr7	112090692	112091192	intron (NM_001007245, intron 2 of 12)	459	NM_001550	NM_001007245		IFRD1	135.46	108.55	306.22	93.71	74.88	69.49	0	0
chr7	95121130	95121630	intron (NM_145872, intron 1 of 2)	6167	NM_145872	NM_016116	ENSG00000005981	ASB4	34.18	1.28	91.37	15.07	4.03	11.71	1.74	1.57
chr4	87946774	87947274	intron (NM_005935, intron 1 of 19)	18871	NM_005935	XM_005263007	ENSG00000172493	AFF1	167.12	1.02	2.61	4.16	1.85	4.31	1.74	1.66
chr19	35653797	35654297	intron (NR_028406, intron 4 of 7)	8202	NM_001164605	NM_001164605	ENSG00000089327	FXYD5	17.81	194.88	25.58	7.97	1.34	4.01	8.05	5.68
chr11	69794585	69795085	Intergenic	126619	NR_103835	XR_247176		ANO1-AS2	318.41	52.1	60.83	20.27	4.2	5.39	9.35	8.91
chr9	119336500	119337000	intron (NM_001184734, intron 4 of 8)	70188	NR_033973	XR_242552	ENSG00000229105	RP11-264C15.2	139.06	2.3	1.04	2.6	1.51	3.54	2.18	1.66
chr20	749019	749739	promoter-TSS (NM_033409)	-151	NM_033409	XM_005260655	ENSG00000101276	SLC52A3	239.98	8.94	91.11	33.95	3.69	10.79	6.96	5.29
chr8	73690994	73691494	intron (NM_004770, intron 2 of 2)	-229853	NM_017489	XM_005251291	ENSG00000147601	TERF1	199.68	4.85	9.14	5.54	3.69	2.77	2.83	3.03
chr20	1309607	1310107	promoter-TSS (NM_080489)	22	NM_080489	XM_005260704	ENSG00000125775	SDCBP2	113.69	4.85	57.43	15.76	2.85	5.55	3.05	5.29
chr15	33360227	33360727	promoter-TSS (NM_001103184)	-244	NM_001103184	NM_198500	ENSG00000248905	FMN1	216.95	1.02	24.28	6.76	3.19	4.93	2.61	2.35
chr12	115912410	115912910	Intergenic	673799	NR_030351	NR_030351		MIR620	144.45	5.11	8.61	2.25	2.01	1.69	2.18	2.06
chr7	84304985	84305485	Intergenic	143443	NR_110079	XR_242309	ENSG00000235139	AC003984.1	66.74	1.79	27.15	3.81	2.01	6.32	0.65	0.1
chr7	39056152	39056652	intron (NM_007252, intron 2 of 10)	38793	NM_001166018	NM_001166018	ENSG00000106536	POU6F2	192.48	2.3	56.13	11.61	2.69	5.08	3.7	3.82
chr4	100736591	100737322	Intergenic	-1025	NM_014395	XM_005262919	ENSG00000070190	DAPP1	112.97	3.83	73.36	19.92	8.23	20.34	2.39	4.5
chr20	10844940	10845440	Intergenic	44730	NR_109866	XR_244245	ENSG00000232900	RP4-697P8.3	55.95	4.34	37.85	13.51	3.02	2.16	1.31	3.13
chr8	129567110	129567610	Intergenic	404998	NR_031613	NR_031613	ENSG00000221261	MIR1208	363.2	0.77	56.39	12.65	5.71	8.17	7.61	4.21
chr2	113682369	113682869	Intergenic	9849	NM_173205	NM_014439	ENSG00000125571	IL37	96.24	2.04	12.53	4.16	2.18	2.16	2.61	1.08
chr8	81279088	81279588	Intergenic	-118516	NM_001277145	XM_005251286	ENSG00000205189	ZBTB10	221.27	41.89	3.65	2.43	3.19	2.77	3.48	4.31
chr7	99277412	99277912	promoter-TSS (NR_033812)	-41	NR_033810	XM_005250169	ENSG00000106258	CYP3A5	70.34	6.64	13.84	9.18	1.68	2.47	0.65	1.57
chr7	29247898	29248398	intron (NM_004067, intron 1 of 12)	14027	NM_004067	XM_005249597	ENSG00000106069	CHN2	152.37	0.77	4.18	5.02	1.18	2.47	1.74	2.94
chr7	34787833	34788333	intron (NR_015356, intron 2 of 4)	9801	NR_033665	NM_207283	ENSG00000197085	NPSR1-AS1	107.76	37.29	76.23	18.36	7.39	8.94	4.79	3.52
chr3	27386866	27387366	intron (NM_199347, intron 5 of 24)	23796	NM_199347	XM_005264896	ENSG00000163491	NEK10	115.67	2.55	8.88	2.6	1.01	4.31	1.31	2.45
chr13	40637759	40638259	Intergenic	-117937	NR_046870	NR_046870	ENSG00000230710	LINC00332	177.73	1.28	2.35	4.68	4.2	2.93	0.65	2.84
chr8	22601079	22601579	intron (NM_144962, intron 4 of 6)	-50514	NM_004430	XM_005273425	ENSG00000179388	EGR3	169.1	6.13	22.19	7.8	3.53	8.63	1.74	2.74
chr7	88006686	88007186	Intergenic	-70708	NM_001205315	NM_001205315	ENSG00000127954	STEAP4	16.37	3.58	26.89	7.62	1.18	3.39	0	1.27
chr7	104647173	104647673	Intergenic	7165	NR_024586	NR_024586		KMT2E-AS1	55.59	6.64	9.14	5.72	3.02	2.62	1.31	0.98
chr8	124969760	124970260	intron (NM_001039112, intron 2 of 40)	83013	NR_040044	NM_001038706	ENSG00000181171	FER1L6-AS1	260.66	1.79	8.35	5.37	1.34	2.62	2.39	4.31
chrX	132810366	132810866	intron (NM_004484, intron 5 of 7)	-261411	NM_001448	XM_005262398		GPC4	102.36	0.77	10.18	10.05	1.18	0.77	1.09	2.94
chr7	91388500	91389000	Intergenic	121266	NM_006980	XM_005250593	ENSG00000127989	MTERF	175.04	2.55	93.72	26.85	8.9	13.25	4.35	2.55
chr19	35959568	35960068	Intergenic	19201	NM_005306	XM_005258817	ENSG00000126262	FFAR2	68.54	51.85	9.4	6.06	1.51	3.24	3.26	2.25
chr1	160509899	160510399	TTS (NM_003874)	-17097	NM_052931	XM_005244865	ENSG00000162739	SLAMF6	178.09	0	0.52	3.64	1.51	2.31	3.48	1.17
chr21	15068879	15069379	Intergenic	-27381	NR_107036	NR_107036		MIR8069	320.03	49.04	4.44	3.46	2.69	1.69	5.22	6.27
chr8	102449234	102449734	Intergenic	-55184	NM_024915	NM_024915	ENSG00000083307	GRHL2	143.91	2.04	20.36	3.46	2.18	4.16	2.83	3.23
chr17	33048300	33048800	Intergenic	140782	NM_207313	NM_207313	ENSG00000181291	TMEM132E	19.97	9.45	80.93	20.44	1.51	3.7	3.7	4.7
chr7	88293898	88294398	Intergenic	-94605	NM_181646	NM_181646	ENSG00000182348	ZNF804B	9.53	1.79	42.03	12.82	3.36	4.01	0.44	1.37
chr20	536613	537113	Intergenic	-12381	NM_001895	NM_001895		CSNK2A1	178.45	0.26	10.44	5.89	1.51	2.16	0.87	3.92
chr13	44682517	44683017	Intergenic	-1918	NR_104065	XR_245422		SMIM2-AS1	165.14	1.02	6	1.91	1.01	1.08	1.09	2.35
chrX	130926998	130927498	intron (NR_026975, intron 5 of 12)	37423	NR_026975	NR_026975	ENSG00000213468	RP11-453F18__B.1	34.72	44.44	10.7	7.1	1.01	0.46	2.61	2.94
chr7	119053241	119053741	Intergenic	-860231	NM_012281	XM_005250322	ENSG00000184408	KCND2	3.6	2.04	43.6	51.79	2.18	2.77	4.35	4.41
chr1	147189059	147189559	Intergenic	43405	NM_181703	XM_005272951	ENSG00000143140	GJA5	169.46	2.04	46.21	8.83	2.35	6.47	3.26	2.64
chr12	26399331	26399831	Intergenic	51075	NM_005086	XM_005253487		SSPN	170.18	3.32	30.8	9.87	1.01	5.55	1.52	2.94
chrX	152064232	152064732	Intergenic	-18504	NM_001178106	XM_005274730	ENSG00000147394	ZNF185	118.73	1.02	102.07	18.88	2.18	6.78	5.22	4.5
chr1	164571186	164571686	intron (NM_002585, intron 2 of 8)	42839	NM_002585	XM_005245228	ENSG00000185630	PBX1	160.64	2.3	29.5	9.7	6.88	6.78	1.52	1.86
chr2	173327762	173328262	intron (NM_000210, intron 1 of 25)	35698	NM_001079818	XM_005246533	ENSG00000091409	ITGA6	82.93	2.81	20.62	5.02	2.35	3.24	3.05	2.25
chr2	110456441	110456941	Intergenic	84780	NM_023016	NM_023016	ENSG00000198142	SOWAHC	145.35	2.04	37.59	10.39	1.85	6.78	3.26	3.33
chr6	45503710	45504210	intron (NM_001278478, intron 5 of 5)	113646	NM_001278478	NM_001015051	ENSG00000124813	RUNX2	177.01	3.32	4.18	3.12	2.35	1.69	2.39	3.23
chr6	41792810	41793310	intron (NM_018561, intron 3 of 6)	37879	NM_001134493	NM_001134493		TOMM6	130.6	5.36	4.7	1.21	2.85	2.62	1.09	1.66
chr13	52516245	52516745	intron (NM_001005918, intron 11 of 16)	69135	NM_001243182	XM_005266423	ENSG00000123191	ATP7B	203.1	3.58	7.31	3.98	1.85	3.24	1.96	2.35
chr7	99620187	99620687	intron (NM_001287054, intron 2 of 7)	7242	NM_001287054	XM_005250564	ENSG00000106261	ZKSCAN1	134.92	3.58	8.61	6.76	1.68	3.7	1.31	1.66
chr18	24159859	24160678	intron (NM_001258222, intron 1 of 4)	11231	NR_107024	NR_107024		MIR8057	184.21	3.06	22.19	7.28	4.2	3.7	1.31	3.13
chr21	15112404	15112904	Intergenic	16144	NR_107036	NR_107036		MIR8069	193.74	10.73	0	0.87	0.67	0.62	2.39	2.94
chr1	223282969	223283469	3' UTR (NM_003268, exon 6 of 6)	33405	NM_003268	XM_005273241	ENSG00000187554	TLR5	114.77	4.34	10.44	5.02	1.51	6.78	0.65	2.45
chr7	95618652	95619152	intron (NM_001135556, intron 9 of 16)	217084	NM_001135556	XM_005250186	ENSG00000158560	DYNC1I1	55.77	8.94	8.09	9.35	1.51	2.77	0.87	1.17
chr13	110488876	110489376	Intergenic	-50212	NM_003749	NM_003749	ENSG00000185950	IRS2	180.61	2.3	7.83	4.68	0.67	1.85	0.87	4.21
chr18	20493683	20494183	Intergenic	-19362	NM_002894	XM_005258325	ENSG00000101773	RBBP8	79.15	1.02	17.75	4.85	1.18	4.93	0.22	1.86
chr4	83316006	83316506	Intergenic	-21107	NM_002138	NM_001003810		HNRNPD	85.09	3.06	26.63	4.68	1.18	4.31	1.52	1.66
chr4	24599697	24600197	Intergenic	-13763	NM_001358	NM_001358	ENSG00000109606	DHX15	71.42	2.04	17.49	7.28	1.68	4.31	0.22	0.88
chr11	77010501	77011001	Intergenic	-12288	NM_182833	XM_005273837	ENSG00000178795	GDPD4	228.64	0.51	22.97	4.5	2.18	5.39	3.05	2.55
chr17	27451930	27452430	intron (NM_203318, intron 2 of 40)	-49553	NM_004740	NM_004740		TIAF1	422.21	5.62	15.92	17.32	4.2	4.47	5.22	7.64
chr7	118249189	118249689	Intergenic	384727	NM_019644	XM_005250499	ENSG00000106013	ANKRD7	1.8	5.11	39.16	41.57	4.37	5.7	1.74	3.92
chr7	89699487	89699987	intron (NR_110029, intron 2 of 3)	-48977	NR_003551	NR_003551	ENSG00000235436	DPY19L2P4	26.8	5.11	50.12	17.5	3.69	4.16	1.31	1.57
chr9	72260382	72260882	intron (NM_001163, intron 1 of 12)	26643	NM_001163	XM_005251967	ENSG00000107282	APBA1	259.76	2.55	14.88	7.62	2.18	5.7	2.18	3.82
chr1	223853169	223853669	promoter-TSS (NM_001143962)	17	NM_001143962	NM_001143962		CAPN8	290.35	2.3	20.88	10.39	2.35	2	2.83	6.27
chr20	749019	749739	promoter-TSS (NM_033409)	-151	NM_033409	XM_005260655	ENSG00000101276	SLC52A3	239.98	8.94	91.11	34.12	3.69	10.79	6.96	5.29
chr12	3420083	3420583	Intergenic	-70182	NM_001256536	NM_001256537	ENSG00000111218	PRMT8	119.63	8.17	56.39	16.11	5.2	5.08	4.35	3.82
chr7	20380386	20380886	intron (NM_002214, intron 1 of 13)	-9251	NR_110119	XR_242142	ENSG00000271133	LOC101927811	96.96	1.53	11.49	2.25	0.84	4.93	0.44	1.08
chr2	131085265	131085765	Intergenic	14441	NM_032357	XM_005263825	ENSG00000136710	CCDC115	93.54	28.1	61.35	19.05	5.37	4.31	5.87	4.99
chr8	110241303	110241803	Intergenic	100609	NM_001128211	XM_005251086	ENSG00000120526	NUDCD1	191.76	0	25.84	8.31	6.88	4.31	2.61	2.06
chr7	81107975	81108475	Intergenic	291227	NM_001010933	NM_000601	ENSG00000019991	HGF	97.68	5.36	48.03	18.71	3.86	6.32	2.61	2.74
chr7	115319918	115320418	Intergenic	288199	NM_001244583	XM_005250231	ENSG00000105967	TFEC	12.23	1.53	26.37	13.16	4.03	6.01	0	0
chr5	5025813	5026313	Intergenic	-8409	NR_026994	NR_026994	ENSG00000215231	LINC01020	1.8	114.68	8.88	5.2	0.67	2.31	6.53	3.33
chr2	3226370	3226870	intron (NM_003310, intron 4 of 8)	-96822	NR_110228	XR_245058	ENSG00000234423	AC019118.2	146.43	3.06	2.61	2.94	0.84	2.62	1.09	2.74
chr9	36316549	36317049	Intergenic	-39746	NM_001190388	XM_005251334	ENSG00000159921	GNE	148.59	3.58	6.27	5.02	1.18	2.93	2.18	2.15
chr4	70696392	70696892	Intergenic	29228	NM_005420	NM_005420	ENSG00000109193	SULT1E1	167.12	1.02	4.18	2.43	3.69	4.93	1.74	1.47
chr18	29952304	29952804	intron (NM_001242409, intron 2 of 5)	97893	NM_022751	XM_005258328	ENSG00000141441	GAREM	164.42	2.55	12.53	5.89	7.89	5.24	1.09	0.78
chr20	56592614	56593114	Intergenic	122414	NR_039757	NR_039757	ENSG00000263453	MIR4532	165.32	84.29	188.75	38.98	2.35	5.7	13.7	9.98
chr11	85453883	85454383	intron (NM_032943, intron 4 of 18)	14911	NM_001162951	XM_005274057	ENSG00000137501	SYTL2	121.97	1.02	9.66	2.77	2.01	2.31	1.31	1.86
chr10	14596051	14596551	intron (NM_001282695, intron 2 of 5)	17887	NM_001282699	XM_005252614	ENSG00000065809	FAM107B	160.1	0.51	22.19	5.72	5.88	3.54	2.83	2.06
chr7	111879221	111879721	intron (NM_021994, intron 1 of 11)	32828	NM_021994	XM_005250128	ENSG00000198839	ZNF277	1.44	8.68	31.59	27.89	8.56	10.48	0	0
chr20	6684653	6685153	Intergenic	-63842	NM_001200	NM_001200	ENSG00000125845	BMP2	102.18	0	14.88	7.8	2.18	4.01	1.74	0.98
chr19	30369851	30370351	Intergenic	-44450	NM_001252641	XM_005259362	ENSG00000105176	URI1	125.03	91.95	25.58	14.55	2.52	2.31	6.96	4.99
chr7	115889989	115890489	exon (NM_015641, exon 4 of 7)	27234	NM_152829	XM_005250258	ENSG00000135269	TES	10.43	6.13	25.32	23.73	4.37	10.01	0	0
chr4	68995378	68995878	promoter-TSS (NM_207407)	-41	NM_207407	NM_207407	ENSG00000198092	TMPRSS11F	105.96	1.02	15.92	1.73	1.68	6.32	0.22	0.59
chr4	141264370	141264870	promoter-TSS (NM_001153690)	5	NM_001153690	XM_005263170	ENSG00000153130	SCOC	126.1	0.51	11.49	3.64	1.18	3.24	1.31	0.88
chr4	111006215	111006715	intron (NM_024090, intron 2 of 3)	113306	NM_001130721	XM_005263207	ENSG00000170522	ELOVL6	126.82	4.34	8.88	2.43	1.68	2.47	1.09	1.96
chr19	42278291	42278791	Intergenic	19143	NM_002483	NM_002483	ENSG00000086548	CEACAM6	244.83	3.06	36.55	9.35	1.51	6.47	4.35	3.03
chr20	23213419	23213919	Intergenic	-100396	NR_034149	NM_182535	ENSG00000233746	LINC00656	132.04	1.02	8.09	6.76	2.69	1.23	1.09	2.45
chr10	114154205	114154705	intron (NM_016234, intron 1 of 20)	18499	NM_016234	XM_005269897	ENSG00000197142	ACSL5	55.59	0	60.04	8.14	1.85	3.24	2.18	2.94
chr1	225416628	225417128	intron (NM_001373, intron 40 of 83)	198937	NM_002296	XM_005273125	ENSG00000143815	LBR	147.51	4.34	4.18	3.64	0.84	2.47	1.52	2.94
chr8	80894771	80895271	intron (NM_014018, intron 2 of 2)	47485	NM_014018	XM_005251223	ENSG00000147586	MRPS28	134.2	3.06	11.23	5.89	1.68	2.47	1.31	2.55
chr7	51715483	51715983	Intergenic	-331218	NM_001287436	XM_005271749	ENSG00000106078	COBL	184.93	2.81	6.53	3.46	2.18	4.47	2.18	3.82
chr6	47427886	47428386	Intergenic	-17389	NM_012120	XM_005248976	ENSG00000198087	CD2AP	166.4	4.85	18.8	5.02	1.51	4.47	2.18	3.03
chr11	57566487	57566987	intron (NM_001085461, intron 6 of 18)	37503	NM_001085467	XM_005273785	ENSG00000198561	CTNND1	142.65	7.92	97.9	16.8	3.36	12.17	5	3.23
chr2	8767798	8768298	Intergenic	-44126	NR_110257	XR_241264	ENSG00000236008	AC011747.4	230.62	6.9	13.05	11.26	5.71	6.32	2.83	3.33
chr20	14200762	14201262	intron (NM_080676, intron 3 of 16)	117301	NM_198391	XM_005260682	ENSG00000125848	FLRT3	243.75	3.06	36.55	13.68	3.02	6.01	2.39	3.62
chr19	42238473	42238973	Intergenic	-20675	NM_002483	NM_002483	ENSG00000086548	CEACAM6	228.82	1.02	8.61	3.46	1.51	2.77	2.18	2.74
chr9	71355470	71355970	intron (NM_001278253, intron 1 of 13)	35390	NM_003558	XM_005252261	ENSG00000107242	PIP5K1B	141.93	3.06	10.44	3.29	1.18	1.85	1.09	1.86
chr7	112509128	112509628	intron (NM_152556, intron 3 of 4)	70554	NM_152556	NM_152556	ENSG00000164603	C7orf60	19.25	13.54	53.26	25.29	7.05	10.01	0	0
chr12	38518134	38518634	Intergenic	-192173	NM_001013620	XM_005268665		ALG10B	130.6	0.51	6.53	3.46	1.01	1.54	1.52	1.66
chr7	82329159	82329659	Intergenic	-256378	NM_000722	XM_005250569	ENSG00000153956	CACNA2D1	25.9	10.73	66.05	12.3	6.38	8.32	0	1.37
chr20	18233078	18233578	Intergenic	-35599	NM_001282996	XM_005260813	ENSG00000125846	ZNF133	90.67	1.02	61.61	18.88	2.01	3.24	3.7	2.55
chr9	38032357	38032857	intron (NM_003028, intron 1 of 5)	36603	NM_003028	NM_003028		SHB	361.04	5.62	9.66	5.2	4.03	5.08	3.26	4.5
chr10	11757894	11758394	Intergenic	-26212	NM_024693	NM_024693	ENSG00000134463	ECHDC3	244.83	1.28	9.14	5.54	2.52	5.7	3.05	2.15
chr7	107981244	107981938	intron (NM_001193582, intron 2 of 30)	-100977	NM_001037132	XM_005250373	ENSG00000091129	NRCAM	149.13	3.58	29.5	16.98	2.69	3.54	3.05	2.25
chr7	99552827	99553327	Intergenic	20658	NM_001185	NM_001185	ENSG00000160862	AZGP1	75.19	2.81	18.27	7.97	1.01	3.54	1.09	2.15
chr9	83617157	83617657	Intergenic	686189	NM_005077	XM_005252151	ENSG00000196781	TLE1	102.72	1.53	18.27	9.35	0.67	3.24	0.65	1.27
chr1	162176931	162177431	intron (NM_001164757, intron 2 of 9)	50284	NR_039798	NR_039798		MIR4654	205.08	8.17	6.79	2.43	1.51	7.55	0.65	1.86
chr7	115225083	115225583	Intergenic	383034	NM_001244583	XM_005250231	ENSG00000105967	TFEC	16.01	1.79	46.99	32.39	7.05	9.55	0	0
chr4	77122049	77122549	intron (NM_005506, intron 1 of 11)	12753	NM_005506	NM_001204255	ENSG00000138760	SCARB2	162.26	2.55	1.83	3.64	1.85	2.16	1.96	2.06
chr7	97580785	97581285	Intergenic	20603	NR_002822	NR_002822		MGC72080	103.98	4.34	31.33	9.01	1.34	3.08	2.39	2.55
chr7	117749605	117750105	Intergenic	-74231	NM_016200	NM_016200		LSM8	18.53	1.02	50.12	14.55	1.68	7.09	0.22	1.27
chr10	13456842	13457342	Intergenic	-66794	NM_012247	XM_005252424	ENSG00000086475	SEPHS1	109.19	13.03	3.65	2.25	1.01	2	1.31	1.27
chr17	70614255	70614755	non-coding (NR_033876, exon 3 of 5)	22106	NR_033876	NR_033876	ENSG00000227036	LINC00511	205.62	2.55	48.82	8.31	3.36	3.08	2.39	3.72
chr7	87094479	87094979	intron (NM_000443, intron 3 of 27)	10290	NM_000443	NM_000443	ENSG00000005471	ABCB4	48.39	4.6	69.18	20.96	2.52	5.85	4.57	1.96
chr15	33360796	33361296	promoter-TSS (NM_001103184)	-813	NM_001103184	NM_198500	ENSG00000248905	FMN1	290.17	2.04	38.64	8.49	5.37	8.78	1.74	2.64
chr7	99290929	99291429	intron (NM_001256497, intron 14 of 14)	-13558	NR_033810	XM_005250169	ENSG00000106258	CYP3A5	67.28	6.39	51.95	18.53	3.69	5.39	1.09	1.86
chr8	111940865	111941365	Intergenic	-954156	NM_014379	XM_005250866	ENSG00000164794	KCNV1	124.31	1.53	1.04	4.33	1.18	1.39	1.96	1.76
chr7	110026922	110027422	Intergenic	-426902	NR_003024	NR_003024	ENSG00000237064	EIF3IP1	49.29	3.06	225.29	56.3	22.33	24.5	0	0.2
chr2	208684653	208685153	Intergenic	-50760	NM_003468	NM_003468	ENSG00000163251	FZD5	110.09	1.79	48.3	11.26	3.02	2.93	3.92	2.06
chr20	22504271	22504771	Intergenic	54759	NR_001558	NR_001558	ENSG00000259974	LINC00261	100.02	1.79	13.84	10.91	0.67	3.7	1.52	1.86
chr8	81348021	81348521	Intergenic	-49583	NM_001277145	XM_005251286	ENSG00000205189	ZBTB10	131.68	1.02	2.35	2.77	1.51	1.23	1.96	1.47
chr3	174868495	174869213	intron (NM_207015, intron 2 of 13)	-35822	NR_046390	NR_046390	ENSG00000230292	NAALADL2-AS3	177.55	2.04	50.65	8.66	2.52	10.63	2.61	2.64
chr12	76353816	76354316	Intergenic	71490	NM_007350	NM_007350		PHLDA1	75.91	2.81	22.71	5.72	1.68	1.54	1.52	2.06
chr7	95960543	95961043	Intergenic	-9334	NR_027662	NM_001160210	ENSG00000004864	SLC25A13	93.54	0.77	18.54	11.61	2.01	4.31	1.96	2.15
chr1	177867940	177868440	Intergenic	70860	NM_033127	XM_005245573	ENSG00000120341	SEC16B	144.45	1.02	18.8	4.68	1.01	4.16	1.31	2.55
chr20	18859808	18860308	Intergenic	-49219	NM_001242671	NM_001242671	ENSG00000149443	C20orf78	226.84	1.02	17.49	14.2	1.85	4.93	2.18	2.84
chr13	106752566	106753066	Intergenic	-276095	NR_034119	NR_034119		LINC00460	287.65	1.79	33.68	10.91	3.19	4.62	2.39	2.06
chr13	41568084	41568584	intron (NM_172373, intron 1 of 8)	-11916	NM_001145353	XM_005266276	ENSG00000120690	ELF1	89.95	1.53	17.75	4.16	1.51	4.78	0.87	1.08
chr8	29144330	29144830	Intergenic	-23970	NM_015254	XM_005273458	ENSG00000197892	KIF13B	165.14	1.79	11.75	3.81	1.18	4.01	2.18	1.57
chr7	73699135	73699635	Intergenic	-4420	NM_032421	NM_003388	ENSG00000106665	CLIP2	184.57	19.67	10.44	4.33	2.52	1.54	3.26	2.35
chr11	34661740	34662240	intron (NM_001206616, intron 1 of 8)	7979	NM_001206616	XM_005252857		EHF	166.04	2.55	48.03	9.01	1.18	5.39	1.31	3.72
chr8	61194439	61194939	promoter-TSS (NM_004056)	-735	NM_004056	NM_004056		CA8	146.61	5.62	0	0.69	1.34	2.62	2.39	0.98
chr1	152939581	152940081	Intergenic	-3297	NM_173080	NM_173080	ENSG00000184148	SPRR4	209.21	0	25.32	6.24	0.5	2.31	1.96	3.23
chr1	186547387	186547887	Intergenic	-100982	NR_031642	NR_031642		MIR548F1	135.82	2.55	4.7	3.29	1.85	2.93	1.31	1.96
chr11	15167125	15167625	intron (NM_001042536, intron 1 of 12)	-3273	NM_001278316	XM_005252911	ENSG00000188487	INSC	169.64	2.81	35.5	13.16	2.35	6.16	2.61	2.94
chr1	230819854	230820354	intron (NM_007357, intron 11 of 17)	30232	NM_000029	NM_000029	ENSG00000135744	AGT	43.53	2.04	24.54	6.76	0.5	1.85	1.96	0.88
chr2	173205790	173206290	Intergenic	-86274	NM_000210	XM_005246533	ENSG00000091409	ITGA6	109.91	3.06	10.96	3.98	1.34	3.08	1.31	2.35
chr2	80556506	80557006	intron (NM_001282599, intron 1 of 11)	16252	NM_001282599	XM_005264153	ENSG00000066032	CTNNA2	170.18	2.55	20.88	2.6	1.51	4.78	2.18	1.86
chr11	2232237	2232737	Intergenic	38194	NR_039834	NR_039834	ENSG00000265258	MIR4686	292.68	10.98	31.33	13.86	2.35	2.62	7.61	5.48
chr4	140649896	140650396	intron (NM_018717, intron 4 of 5)	63224	NM_002413	XM_005263006	ENSG00000085871	MGST2	128.44	2.55	1.57	5.37	1.01	1.69	1.52	2.74
chr20	10686483	10686983	Intergenic	-32039	NM_000214	NM_000214	ENSG00000101384	JAG1	128.44	3.83	102.34	15.24	3.69	6.78	5	2.55
chr11	34622011	34622511	Intergenic	-20327	NM_012153	XM_005252857		EHF	350.43	3.83	85.63	18.53	3.86	6.16	4.79	5.29
chr7	46690615	46691115	Intergenic	-729994	NM_001013398	XM_005249743	ENSG00000146674	IGFBP3	101.28	2.04	47.77	5.89	1.18	4.93	0.65	2.94
chr3	101573732	101574232	exon (NM_031419, exon 7 of 12)	5624	NM_031419	XM_005247700	ENSG00000144802	NFKBIZ	207.42	0.51	7.57	1.39	1.01	2.16	2.18	1.57
chr1	228972129	228972629	Intergenic	101555	NM_021205	NM_021205	ENSG00000116574	RHOU	185.11	3.58	5.22	3.64	0.84	3.39	1.96	3.13
chr17	39704055	39704555	Intergenic	6442	NR_038442	NR_038442	ENSG00000226629	LINC00974	74.66	39.84	1087.31	266.94	40.63	41.45	38.07	13.8
chr6	42090335	42090835	intron (NM_001164446, intron 2 of 4)	20130	NM_001164446	NM_001164446	ENSG00000188112	C6orf132	572.42	7.66	62.92	14.2	4.37	6.63	8.05	8.22
chr4	124399806	124400306	Intergenic	79411	NM_005841	XM_005262686	ENSG00000164056	SPRY1	264.98	1.02	69.7	8.83	6.38	9.09	2.61	2.45
chr1	162254833	162255333	intron (NM_001164757, intron 2 of 9)	-57253	NR_030283	NR_030283		MIR556	180.25	1.79	14.36	2.43	2.35	3.85	2.39	2.25
chr1	241355015	241355515	intron (NM_002924, intron 2 of 17)	59693	NR_036069	NR_036069	ENSG00000265831	MIR3123	156.69	0.77	1.04	2.6	0.67	0.92	1.74	1.27
chr7	116166079	116166579	promoter-TSS (NM_001172896)	-18	NM_001172896	NM_001172895	ENSG00000105974	CAV1	43.89	100.38	293.43	73.1	36.94	30.04	0	0
chr7	83652028	83652528	intron (NM_006080, intron 6 of 16)	171939	NM_006080	XM_005250110		SEMA3A	101.46	1.02	57.96	7.28	4.2	5.7	0.87	1.27
chr7	109844538	109845038	Intergenic	-244518	NR_003024	NR_003024	ENSG00000237064	EIF3IP1	9.17	3.58	24.02	28.06	4.37	6.78	0	0
chr10	5652614	5653114	Intergenic	55694	NR_037164	NM_024701	ENSG00000196372	ASB13	201.3	3.83	24.8	5.89	1.85	7.09	1.31	1.76
chr13	106804342	106804842	Intergenic	-224319	NR_034119	NR_034119		LINC00460	116.21	3.58	10.44	5.2	3.69	2.47	0.65	1.86
chr12	127256650	127257150	promoter-TSS (NR_033878)	-92	NR_033878	NR_033878		LINC00944	8.81	58.23	18.8	5.54	1.01	2.77	2.39	2.15
chr13	28526955	28527455	Intergenic	7862	NR_002162	NR_002162	ENSG00000180389	ATP5EP2	139.24	2.81	4.7	2.6	1.01	2.16	1.09	1.47
chr10	123084217	123084717	Intergenic	269014	NM_023029	NM_000141	ENSG00000066468	FGFR2	71.96	5.87	78.06	14.38	2.01	5.08	3.26	2.94
chr7	115274493	115274993	Intergenic	333624	NM_001244583	XM_005250231	ENSG00000105967	TFEC	59.9	1.53	26.11	12.3	5.04	5.7	0	0
chr1	226315438	226315938	Intergenic	58735	NM_022735	NM_022735	ENSG00000182827	ACBD3	332.98	8.68	33.15	9.53	2.01	4.47	3.7	3.43
chr17	39845280	39845780	intron (NM_005801, intron 1 of 3)	403	NM_005801	NM_005801		EIF1	818.69	48.27	493.4	222.77	32.07	33.59	28.28	13.41
chr4	70698344	70698844	Intergenic	27276	NM_005420	NM_005420	ENSG00000109193	SULT1E1	135.82	0.51	7.57	1.73	2.01	2	0.87	1.17
chr7	77619254	77619754	Intergenic	150057	NM_001127357	XM_005250508	ENSG00000006576	PHTF2	315.35	2.55	15.4	10.05	5.54	10.32	4.35	2.35
chr20	22787586	22788086	Intergenic	-199681	NR_109883	XR_244256		LOC101929685	97.86	1.28	10.44	7.28	0.84	3.39	2.18	0.88
chr8	128277928	128278428	Intergenic	-46665	NR_108049	XR_108886	ENSG00000247844	CCAT1	223.97	7.15	2.87	5.54	0.67	2.16	1.09	3.03
chr7	112062908	112063408	promoter-TSS (NM_001197080)	-41	NM_001007245	NM_001007245		IFRD1	32.38	6.9	102.86	31.7	8.4	12.17	0	0
chr17	39844659	39845159	promoter-TSS (NM_005801)	-218	NM_005801	NM_005801		EIF1	959.9	71.51	399.16	146.89	29.21	36.82	21.32	10.96
chr20	15574851	15575351	intron (NM_001033087, intron 4 of 13)	397597	NM_001033087	XM_005260667	ENSG00000172264	MACROD2	98.76	1.02	7.83	5.72	0.67	1.23	1.31	1.57
chr7	117477816	117478316	intron (NM_033427, intron 2 of 22)	35495	NM_033427	XM_005250634	ENSG00000077063	CTTNBP2	36.16	1.79	18.01	18.71	1.34	2.77	0.65	1.37
chr18	8732561	8733061	intron (NM_015210, intron 4 of 16)	15442	NM_015210	XM_005258098	ENSG00000168502	SOGA2	108.3	5.36	2.35	2.77	2.01	2	0.87	1.08
chr7	119185055	119185749	Intergenic	-728320	NM_012281	XM_005250322	ENSG00000184408	KCND2	106.86	2.55	136.79	38.8	11.92	15.56	5	1.47
chr7	105711743	105712243	Intergenic	40798	NM_182715	NM_006754	ENSG00000008282	SYPL1	267.32	5.36	24.28	16.46	1.68	2.93	3.7	2.74
chr20	16510666	16511166	intron (NM_001199865, intron 1 of 24)	43163	NM_024704	XM_005260750	ENSG00000089177	KIF16B	431.2	1.53	62.39	19.92	7.89	14.79	1.96	2.94
chr20	24997880	24998380	intron (NM_001252677, intron 7 of 11)	15212	NM_001252676	NM_001252675	ENSG00000154930	ACSS1	212.27	2.3	40.46	13.34	2.69	4.93	4.57	2.25
chr7	21050743	21051243	Intergenic	184076	NR_026673	NR_026673	ENSG00000219451	RPL23P8	38.5	1.53	31.07	8.31	0.84	3.7	0	2.25
chr8	122068344	122069158	Intergenic	-244442	NM_021021	XM_005251031	ENSG00000172164	SNTB1	323.27	9.96	27.93	14.9	3.19	3.54	5.44	7.64
chr4	142253687	142254187	Intergenic	111888	NM_014487	XM_005262933	ENSG00000109445	ZNF330	3.06	122.85	61.09	11.26	10.07	5.85	1.09	3.13
chr11	16939945	16940445	intron (NM_175058, intron 3 of 22)	95768	NM_175058	XM_005252801	ENSG00000166689	PLEKHA7	63.68	0	24.54	9.35	1.85	4.01	0.87	1.47
chr7	985139	985639	promoter-TSS (NM_001284309)	63	NM_001284309	XM_005249586	ENSG00000105963	ADAP1	336.4	8.94	222.68	44.86	3.36	7.24	10.44	12.53
chr7	83314218	83314718	Intergenic	-35989	NM_012431	NM_001178129	ENSG00000170381	SEMA3E	6.84	0	59.78	13.34	0.5	6.01	0.87	1.37
chr7	119695337	119695837	Intergenic	-218135	NM_012281	XM_005250322	ENSG00000184408	KCND2	16.37	2.04	179.09	42.79	8.73	13.87	2.61	2.25
chr1	245116269	245116769	Intergenic	-16652	NM_032328	XM_005273312	ENSG00000203666	EFCAB2	84.55	0.51	17.75	3.46	1.01	1.54	1.31	0.88
chr1	182150345	182150845	Intergenic	-119748	NM_001009992	NM_001009992	ENSG00000179930	ZNF648	237.82	1.02	27.41	3.29	1.18	4.31	2.83	3.13
chr7	97833968	97834843	intron (NM_014916, intron 13 of 13)	-7161	NM_177455	XM_005250178	ENSG00000180535	BHLHA15	310.13	4.34	22.45	27.72	5.71	2.77	4.57	4.31
chr20	14966509	14967009	intron (NM_080676, intron 5 of 16)	-56595	NR_037841	NR_037841	ENSG00000235914	MACROD2-AS1	70.16	0	23.23	7.97	1.68	2	0.65	1.47
chr9	88708648	88709148	intron (NM_177937, intron 1 of 9)	5612	NM_016548	XM_005252040	ENSG00000135052	GOLM1	250.95	2.04	13.05	4.33	2.52	8.32	1.31	0.69
chr7	91639515	91640015	intron (NM_147185, intron 8 of 49)	69576	NM_005751	XM_005250102	ENSG00000127914	AKAP9	169.64	2.04	3.92	4.68	2.69	2.62	1.52	1.27
chr17	39421420	39421920	promoter-TSS (NM_001277331)	40	NM_001277331	NM_001277331		KRTAP9-6	0.18	0.51	29.5	40.53	0.84	1.23	1.31	3.03
chr7	116151987	116152487	Intergenic	12139	NM_001206748	NM_001206747	ENSG00000105971	CAV2	4.86	27.07	111.21	31.18	18.97	16.95	0	0
chr7	80499232	80499732	intron (NM_006379, intron 2 of 17)	49185	NM_006379	XM_005250112	ENSG00000075223	SEMA3C	90.13	1.02	12.27	7.28	2.35	2	1.09	1.08
chr7	113629224	113629724	Intergenic	-70392	NM_002711	XM_005250473	ENSG00000154415	PPP1R3A	3.6	5.11	41.25	41.75	2.69	1.69	1.52	3.23
chr18	28786891	28787391	Intergenic	-44322	NM_004948	NM_004948	ENSG00000134765	DSC1	303.66	2.81	27.41	4.85	1.68	10.48	1.52	1.76
chr7	22309600	22310100	intron (NM_012294, intron 6 of 25)	86683	NM_012294	XM_005249914	ENSG00000136237	RAPGEF5	177.19	2.04	12.27	6.58	1.68	3.54	1.09	1.57
chr4	75579274	75579774	Intergenic	98895	NM_001657	NM_001657	ENSG00000109321	AREG	76.09	0.26	33.15	6.41	2.69	2.93	0.87	0.69
chr4	7980114	7980614	intron (NM_001130084, intron 19 of 19)	-38711	NM_001134647	XM_005247991	ENSG00000196526	AFAP1	151.83	15.07	48.82	11.26	3.53	4.47	3.7	1.66
chr7	115850275	115850775	promoter-TSS (NM_015641)	-22	NM_015641	XM_005250258	ENSG00000135269	TES	130.78	49.55	160.29	66	20.32	25.11	0	0
chr7	20256837	20257337	promoter-TSS (NM_182762)	-74	NM_182762	XM_005249739	ENSG00000183742	MACC1	231.7	4.09	42.55	5.89	2.35	4.62	1.09	2.45
chr13	107002527	107003027	Intergenic	-26134	NR_034119	NR_034119		LINC00460	127.54	0.51	9.4	3.12	1.51	3.39	0.65	0.78
chr7	109759909	109760409	Intergenic	-159889	NR_003024	NR_003024	ENSG00000237064	EIF3IP1	13.13	1.28	94.5	56.12	9.91	12.02	0	0
chr7	105698908	105699408	Intergenic	53633	NM_182715	NM_006754	ENSG00000008282	SYPL1	174.14	3.06	25.32	22.35	2.69	4.78	3.7	1.66
chr7	105573469	105573969	Intergenic	-29938	NM_152750	XM_005250222	ENSG00000128536	CDHR3	152.01	5.87	0.52	9.53	5.2	2.77	1.09	1.86
chr7	118910689	118911189	Intergenic	-1002783	NM_012281	XM_005250322	ENSG00000184408	KCND2	233.68	3.32	30.54	28.76	3.69	4.47	2.18	2.94
chr20	17191585	17192085	Intergenic	-14917	NM_001201528	XM_005260719	ENSG00000125851	PCSK2	3.06	1.28	64.74	15.76	1.01	4.47	1.74	0.29
chr7	95932276	95932978	intron (NR_027662, intron 1 of 16)	18832	NM_014251	NM_001160210	ENSG00000004864	SLC25A13	209.21	4.85	82.49	27.02	15.61	8.47	3.05	1.96
chr17	27482230	27483000	intron (NM_203318, intron 2 of 40)	24792	NM_078471	XM_005257972	ENSG00000196535	MYO18A	1930.42	18.9	69.96	36.03	32.24	21.11	18.71	15.08
chr2	114735731	114736231	non-coding (NR_034130, exon 1 of 1)	-1165	NR_034128	NR_034128	ENSG00000234199	LINC01191	159.2	8.94	72.57	9.01	5.2	9.4	1.09	1.66
chr8	128413228	128413728	non-coding (NR_109834, exon 1 of 1)	834	NR_109834	NR_109834		CCAT2	161.18	3.83	3.13	2.43	2.85	3.85	1.52	2.06
chr6	45491940	45492815	intron (NM_001278478, intron 5 of 5)	102063	NM_001278478	NM_001015051	ENSG00000124813	RUNX2	180.07	2.3	19.06	7.28	4.03	2.93	2.18	2.84
chr7	119112394	119112894	Intergenic	-801078	NM_012281	XM_005250322	ENSG00000184408	KCND2	93	2.04	16.97	10.91	0.84	1.23	1.09	1.27
chr1	174844332	174844832	promoter-TSS (NM_001035230)	-74	NM_001035230	XM_005245680	ENSG00000152061	RABGAP1L	143.91	1.53	13.58	1.73	0.34	4.16	0.65	1.08
chr7	38903142	38903642	intron (NM_080631, intron 3 of 27)	45408	NM_080631	NM_014396	ENSG00000006715	VPS41	86.35	0.51	30.8	6.06	0.67	3.54	0.22	1.27
chr7	119731788	119732288	Intergenic	-181684	NM_012281	XM_005250322	ENSG00000184408	KCND2	83.29	2.04	12.53	7.28	0.84	2.31	0.22	1.08
chr7	80702829	80703329	Intergenic	-154412	NM_006379	XM_005250112	ENSG00000075223	SEMA3C	62.96	2.55	49.08	13.86	2.52	3.54	2.18	0.2
chr7	90557932	90558432	intron (NM_001287136, intron 7 of 13)	219052	NM_001287136	XM_005250434	ENSG00000058091	CDK14	75.73	5.36	78.06	24.6	4.03	2.62	2.39	1.37
chr7	84654478	84654978	intron (NM_152754, intron 10 of 16)	96519	NM_152754	XM_005250229	ENSG00000153993	SEMA3D	155.25	1.53	17.23	5.89	1.51	2.93	0.87	1.17
chr1	149214685	149215185	Intergenic	-59948	NR_103751	NR_103751		NBPF23P	118.19	2.81	44.9	11.26	0.67	2.93	1.96	2.06
chr7	79157643	79158143	Intergenic	74617	NR_038343	NR_038343	ENSG00000234456	MAGI2-AS3	56.49	2.04	38.9	10.74	0.84	4.47	0.44	1.66
chr7	86669005	86669505	intron (NM_001142749, intron 1 of 21)	295	NR_030672	NM_001142749	ENSG00000164659	KIAA1324L	0.36	1.79	51.43	21.65	1.85	4.78	0.87	0.49
chr7	86476080	86476580	intron (NM_000840, intron 4 of 5)	118961	NM_152748	NM_001142749	ENSG00000164659	KIAA1324L	122.87	0.51	33.15	10.57	1.85	3.08	0.87	1.57
chr17	37910460	37911072	Intergenic	14546	NM_001242443	NM_001030002	ENSG00000141738	GRB7	4523.39	60.53	520.29	201.63	51.88	42.52	25.23	13.41
chr7	107146967	107147467	intron (NM_181733, intron 6 of 20)	36715	NM_005295	NM_005295	ENSG00000172209	GPR22	240.7	4.6	69.18	26.68	2.69	4.16	2.83	3.33
chr4	124468235	124468735	Intergenic	-105455	NR_027105	NR_027105	ENSG00000249464	LINC01091	121.97	1.53	31.85	7.97	1.34	1.23	1.09	1.86
chr18	21578705	21579205	intron (NM_153211, intron 1 of 13)	6218	NM_153211	XM_005258198	ENSG00000168234	TTC39C	110.27	3.58	10.96	1.73	0.5	3.24	1.31	0.78
chr20	9310818	9311318	intron (NM_182797, intron 2 of 35)	22621	NM_000933	XM_005260722	ENSG00000101333	PLCB4	127.18	2.04	1.04	6.06	0.84	0.62	1.31	1.17
chr1	166572506	166573006	promoter-TSS (NR_002925)	-397	NR_002925	NR_002925	ENSG00000215834	FMO9P	134.2	2.04	3.39	4.85	1.01	3.85	0.87	1.27
chr20	20529199	20529699	intron (NM_020343, intron 23 of 39)	163817	NM_020343	XM_005260768	ENSG00000188559	RALGAPA2	96.96	0.51	12.53	2.94	0.34	4.16	0	0.39
chr7	141675981	141676481	Intergenic	-2658	NM_176817	NM_176817	ENSG00000257138	TAS2R38	56.85	17.88	14.1	4.33	3.02	3.7	0	0
chr12	55893594	55894094	Intergenic	7682	NM_001005519	NM_001005519	ENSG00000205327	OR6C68	119.81	2.81	5.22	2.08	1.18	2.93	0.65	0.2
chr8	59697076	59697576	Intergenic	-124922	NM_003580	NM_001144772	ENSG00000035681	NSMAF	139.24	2.81	1.57	1.91	0.84	2.31	1.31	0.39
chr7	95932276	95932978	intron (NR_027662, intron 1 of 16)	18832	NM_014251	NM_001160210	ENSG00000004864	SLC25A13	209.21	4.85	82.49	27.02	15.61	8.47	3.05	1.96
chr11	46494136	46494636	intron (NM_001267782, intron 13 of 19)	-20947	NR_036117	NR_036117		MIR3160-1	106.32	1.79	11.75	5.02	1.68	2.47	0.22	1.37
chr7	117119521	117120021	promoter-TSS (NM_000492)	-246	NM_000492	NM_000492	ENSG00000001626	CFTR	2.52	6.9	74.14	45.04	8.9	11.4	0	0
chr7	116450224	116450724	Intergenic	-52089	NM_006136	XR_242266		CAPZA2	55.95	1.28	64.48	11.09	4.87	3.54	0	0
chr7	89817557	89818057	intron (NR_110029, intron 2 of 3)	23142	NR_110029	NR_110029		STEAP2-AS1	45.69	2.04	34.98	9.7	1.18	1.54	0	1.27
chr7	91686605	91687105	intron (NM_147185, intron 22 of 49)	76985	NM_000786	NM_000786	ENSG00000001630	CYP51A1	82.93	1.53	20.62	3.64	0.84	2.47	0	0.59
chr7	119750131	119750631	Intergenic	-163341	NM_012281	XM_005250322	ENSG00000184408	KCND2	15.65	3.58	43.86	16.28	1.34	3.39	0.65	2.45
chr7	97715452	97715952	Intergenic	-20495	NM_014916	NM_014916	ENSG00000164715	LMTK2	179.35	4.6	93.2	25.98	3.36	6.32	1.96	3.03
chr2	35843	36343	Intergenic	10495	NM_001077710	XM_005264697		FAM110C	213.71	2.81	19.84	7.28	0.84	1.08	3.48	1.57
chr10	86392512	86393012	Intergenic	207824	NM_001284242	XM_005269904	ENSG00000107771	CCSER2	19.07	0	50.38	13.16	1.18	3.08	0.65	1.27
chr20	18244369	18244869	Intergenic	-24308	NM_001282996	XM_005260813	ENSG00000125846	ZNF133	109.91	2.55	37.85	9.7	1.51	4.16	2.61	0.59
chr7	95956659	95957159	Intergenic	-5450	NR_027662	NM_001160210	ENSG00000004864	SLC25A13	121.61	1.79	13.84	12.82	0.67	4.78	1.09	0.88
chr20	7071350	7071850	Intergenic	-280655	NR_107029	NR_107029		MIR8062	134.56	2.04	9.66	4.33	1.01	2.31	0.65	0.59
chr7	97807585	97808085	intron (NM_014916, intron 7 of 13)	-33731	NM_177455	XM_005250178	ENSG00000180535	BHLHA15	153.27	6.13	33.15	9.53	2.52	3.08	1.74	1.27
chr8	53886130	53886630	Intergenic	33912	NM_005285	NM_005285		NPBWR1	173.06	6.64	5.48	4.16	1.34	0.92	1.74	0.88
chr2	30440687	30441187	Intergenic	-13460	NM_030915	NM_030915	ENSG00000213626	LBH	346.47	3.06	72.05	12.13	2.18	5.55	1.74	4.5
chr17	39432088	39432588	exon (NM_001277332, exon 1 of 1)	388	NM_001277332	NM_001277332		KRTAP9-7	1.26	1.53	74.14	78.99	2.35	2.62	2.61	3.13
chr17	39942914	39943414	promoter-TSS (NM_002230)	-200	NM_021991	XM_005257313	ENSG00000173801	JUP	3010.85	128.73	801.45	257.24	30.22	55	25.02	13.51
chr7	110399055	110399555	intron (NM_032549, intron 5 of 5)	-331757	NM_001099658	NM_001099658	ENSG00000173114	LRRN3	1.08	1.28	64.74	16.63	1.68	6.63	0	0
chr17	37886305	37886978	intron (NM_032339, intron 1 of 3)	147	NM_032339	XM_005257736	ENSG00000141741	MIEN1	3531.1	49.81	479.57	235.41	33.41	27.27	23.71	12.82
chr7	111720994	111721494	intron (NM_014705, intron 1 of 51)	125218	NM_014705	XM_005250724	ENSG00000128512	DOCK4	1.44	4.85	84.06	24.08	13.43	6.93	0	0
chr7	117313435	117313935	Intergenic	193668	NM_000492	NM_000492	ENSG00000001626	CFTR	69.8	2.3	22.19	19.57	5.88	5.85	0	0
chr4	124270469	124270969	Intergenic	-47231	NM_199327	XM_005262686	ENSG00000164056	SPRY1	195	1.53	20.1	2.77	0.84	1.54	1.09	1.76
chr12	39285768	39286268	intron (NM_153634, intron 1 of 19)	13402	NM_153634	XM_005268668	ENSG00000139117	CPNE8	284.05	1.53	14.1	3.29	0.5	6.78	0.65	0.1
chr7	114541831	114542331	Intergenic	-20128	NM_001166346	XM_005250300	ENSG00000135272	MDFIC	15.83	3.83	133.4	27.2	4.2	4.16	0.87	0.69
chr7	111912894	111913394	intron (NM_021994, intron 1 of 11)	66501	NM_021994	XM_005250128	ENSG00000198839	ZNF277	11.15	3.32	44.12	21.31	1.85	4.16	0	0
chr17	37855955	37856455	promoter-TSS (NM_004448)	-49	NM_004448	XM_005257139	ENSG00000141736	ERBB2	2694.78	45.46	209.89	90.08	19.48	17.26	13.05	9.59
chr7	109788022	109788522	Intergenic	-188002	NR_003024	NR_003024	ENSG00000237064	EIF3IP1	6.3	1.02	35.77	42.27	3.36	6.63	0	0
chr7	116057731	116058231	Intergenic	-81674	NM_001206747	NM_001206747	ENSG00000105971	CAV2	32.74	2.04	57.43	18.53	3.19	5.39	0	0
chr17	37910460	37911072	Intergenic	14546	NM_001242443	NM_001030002	ENSG00000141738	GRB7	4537.24	60.53	520.55	201.81	51.88	42.52	25.45	13.41
chr17	39781829	39782329	TTS (NR_033415)	-1197	NM_000422	XM_005257349	ENSG00000128422	KRT17	841.36	1.02	103.9	116.06	1.85	3.85	7.18	5.38
chr17	37886305	37886978	intron (NM_032339, intron 1 of 3)	147	NM_032339	XM_005257736	ENSG00000141741	MIEN1	3531.46	49.81	480.09	235.58	33.58	27.27	23.71	12.82
chr17	39949010	39949845	Intergenic	-6463	NM_021991	XM_005257313	ENSG00000173801	JUP	2859.74	62.58	1013.95	305.05	39.79	29.58	19.14	14.78
chr17	37938709	37939209	intron (NM_001284514, intron 6 of 8)	-4481	NM_001284516	NM_001257408		IKZF3	140.68	1.02	81.97	28.06	0.67	4.01	2.39	0.88
chr7	80784953	80785703	Intergenic	-236661	NM_006379	XM_005250112	ENSG00000075223	SEMA3C	115.85	2.04	45.69	11.95	1.18	2.16	0.65	0.39
chr17	39949010	39949845	Intergenic	-6463	NM_021991	XM_005257313	ENSG00000173801	JUP	2860.28	62.58	1017.35	305.39	39.79	29.58	19.14	14.78
chr17	37873076	37873576	intron (NM_001005862, intron 17 of 29)	-9422	NR_039881	NR_039881		MIR4728	761.84	1.79	58.74	72.93	2.18	1.08	5.44	4.01
chr7	114846342	114846842	Intergenic	284383	NM_001166345	XM_005250300	ENSG00000135272	MDFIC	1.44	2.81	25.06	38.8	1.85	3.85	0	0
chr17	39769054	39769554	promoter-TSS (NM_005557)	-225	NM_005557	NM_005557	ENSG00000186832	KRT16	856.65	6.39	316.4	123.51	2.85	6.47	7.18	8.03
chr7	112971155	112971655	Intergenic	-212768	NR_024412	NR_015442	ENSG00000214194	LINC00998	3.42	4.6	25.32	34.64	1.34	4.31	0	0
chr7	113128108	113128608	Intergenic	-369721	NR_024412	NR_015442	ENSG00000214194	LINC00998	4.32	2.55	53.52	58.2	2.52	7.7	0	0
chr7	116516710	116517210	intron (NM_006136, intron 1 of 9)	14397	NM_006136	XR_242266		CAPZA2	101.82	5.62	19.06	18.71	2.01	2.77	0	0
chr15	22545233	22545733	Intergenic	-1082	NR_033735	NR_033735		REREP3	1.98	164.48	9.92	12.13	4.37	3.7	0	0
chr17	39929358	39929858	intron (NM_021991, intron 1 of 14)	13356	NM_002230	XM_005257313	ENSG00000173801	JUP	3159.98	5.36	723.39	207.18	17.97	24.5	10.66	10.57
chr7	113410330	113410830	Intergenic	148502	NM_002711	XM_005250473	ENSG00000154415	PPP1R3A	3.24	3.83	33.94	37.42	1.68	4.16	0	0
chr17	39956836	39957336	Intergenic	11365	NM_006455	XM_005256952	ENSG00000141696	LEPREL4	2540.62	4.6	356.61	151.05	9.74	14.64	8.27	5.58
chr7	117075506	117076006	Intergenic	-8179	NM_130768	NM_130768	ENSG00000154438	ASZ1	10.43	1.02	103.9	26.33	1.34	6.63	0	0
chr7	117236252	117236752	intron (NM_000492, intron 15 of 26)	116485	NM_000492	NM_000492	ENSG00000001626	CFTR	2.88	1.79	36.55	47.29	2.52	3.08	0	0
chr7	115884756	115885256	intron (NM_152829, intron 2 of 6)	22001	NM_152829	XM_005250258	ENSG00000135269	TES	2.88	6.13	32.11	29.27	2.69	1.85	0	0
chr17	39677969	39678469	Intergenic	-2949	NM_002275	XM_005257345	ENSG00000171346	KRT15	163.16	25.8	1865.79	379.01	9.57	18.8	11.53	6.85
chr7	116420901	116421401	intron (NM_001127500, intron 17 of 20)	-81412	NM_006136	XR_242266		CAPZA2	182.41	3.58	183.52	40.88	1.18	8.94	0	0
chr17	37831188	37831688	intron (NM_033419, intron 3 of 7)	6732	NM_002686	NM_002686		PNMT	4830.64	3.06	132.62	115.02	3.19	4.31	9.57	7.44
chr17	39810289	39810789	Intergenic	-14088	NR_033415	NR_033415	ENSG00000214514	KRT42P	5314.73	2.81	588.17	206.66	3.19	6.32	13.05	7.44
chr17	39811845	39812345	Intergenic	-15644	NR_033415	NR_033415	ENSG00000214514	KRT42P	5474.66	5.36	161.86	139.96	4.87	10.17	7.61	6.85
chr7	116363824	116364324	intron (NM_001127500, intron 2 of 20)	51615	NM_001127500	XM_005250353	ENSG00000105976	MET	114.95	13.03	89.54	27.02	1.18	1.54	0	0
