# Supplementary material for: Open chromatin profiling identifies AP1 as a transcriptional regulator in oesophageal adenocarcinoma
Source: PLoS Genet. 2017 Aug 31;13(8):e1006879. doi: 10.1371/journal.pgen.1006879 (PMC5578490; doi:10.1371/journal.pgen.1006879)
Supplement: S4 Table — Data are shown as averages of three experimental replicates. (XLSX) [file pgen.1006879.s019.xlsx]

## Sheet: CuffDiff output FPKM>10
gene	locus	FPKM_DN-FOS	FPKM_control	log2(fold_change)	Linear Fold Change	test_stat	p_value	q_value	significant
CCL2	chr17:32582295-32584220	48.75	0.122204	-8.63997	-398.924	-4.88418	0.0148	0.0203313	yes
NUPR1	chr16:28548661-28550495	70.8596	0.274431	-8.01238	-258.206	-8.27311	5e-05	8.70301e-05	yes
FOS	chr14:75745480-75748937	314.2	1.27018	-7.9505	-247.365	-29.5611	5e-05	8.70301e-05	yes
VNN2	chr6:133065008-133084598	14.8146	0.0918096	-7.33416	-161.362	-4.23315	5e-05	8.70301e-05	yes
HIST1H3D	chr6:26197011-26199521	55.4778	0.345054	-7.32894	-160.78	-9.94317	5e-05	8.70301e-05	yes
HIST1H2AD	chr6:26197011-26199521	39.3397	0.295936	-7.05456	-132.933	-5.83547	0.00985	0.0138214	yes
LYPD2	chr8:143831627-143833952	20.4042	0.155889	-7.0322	-130.889	-5.57043	0.00435	0.00635273	yes
CRYAB	chr11:111779349-111782473	12.2143	0.110175	-6.79263	-110.863	-3.34112	0.00265	0.00395507	yes
RND1	chr12:49250915-49259653	110.049	1.04935	-6.7125	-104.873	-20.9491	5e-05	8.70301e-05	yes
SAA2	chr11:18252901-18270221	183.473	2.24776	-6.35093	-81.6245	-17.3119	5e-05	8.70301e-05	yes
CYP1A1	chr15:75011882-75017877	104.394	1.33683	-6.28708	-78.0908	-26.1514	5e-05	8.70301e-05	yes
FOSB	chr19:45971252-45978437	46.4777	0.619972	-6.22819	-74.9673	-21.04	5e-05	8.70301e-05	yes
QPRT	chr16:29690440-29709314	14.95	0.202191	-6.20829	-73.9404	-8.51005	5e-05	8.70301e-05	yes
CCL20	chr2:228678557-228682280	32.5904	0.454024	-6.16553	-71.781	-7.83019	5e-05	8.70301e-05	yes
HIST3H2BB	chr1:228645807-228646259	17.3672	0.246566	-6.13825	-70.4364	-3.45655	0.0131	0.0180954	yes
RASSF9	chr12:86198330-86230318	12.4031	0.184128	-6.07385	-67.3614	-8.89015	5e-05	8.70301e-05	yes
NEURL3	chr2:97163382-97173846	56.8888	0.888274	-6.001	-64.0444	-17.4517	5e-05	8.70301e-05	yes
HIST1H2BG	chr6:26216427-26216872	53.1903	0.903637	-5.87928	-58.8626	-7.91117	5e-05	8.70301e-05	yes
SAA2-SAA4	chr11:18252901-18270221	18.9224	0.324968	-5.86365	-58.2284	-4.29197	0.00195	0.00295873	yes
SAA1	chr11:18287807-18291523	441.778	7.89855	-5.80559	-55.9315	-23.0015	5e-05	8.70301e-05	yes
MUC1	chr1:155158299-155162706	79.0291	1.63422	-5.59571	-48.3589	-15.5982	5e-05	8.70301e-05	yes
TNNC1	chr3:52485106-52488057	69.2776	1.44318	-5.58507	-48.0036	-12.5721	5e-05	8.70301e-05	yes
IL2RG	chrX:70327253-70331481	18.2513	0.381884	-5.57872	-47.7928	-10.4392	5e-05	8.70301e-05	yes
IGFL1	chr19:46720994-46846690	46.947	1.14143	-5.36212	-41.13	-11.5257	5e-05	8.70301e-05	yes
TNFSF15	chr9:117546914-117568408	12.1151	0.308343	-5.29613	-39.2911	-18.024	5e-05	8.70301e-05	yes
UBD	chr6_qbl_hap6:826706-831021	78.3269	2.0296	-5.27024	-38.5923	-16.8765	5e-05	8.70301e-05	yes
MAP1LC3A	chr20:33134687-33148149	17.4762	0.464624	-5.23318	-37.6135	-7.85687	5e-05	8.70301e-05	yes
CXCL3	chr4:74902311-74904490	154.5	4.38125	-5.14013	-35.2641	-23.8391	5e-05	8.70301e-05	yes
HRASLS2	chr11:63014620-63330855	44.6959	1.31984	-5.08171	-33.8647	-4.43241	5e-05	8.70301e-05	yes
HIST1H1C	chr6:26055967-26056699	139.378	4.16497	-5.06455	-33.4643	-18.3388	5e-05	8.70301e-05	yes
HIST2H2BF	chr1:149754244-149783928	18.78	0.568546	-5.04578	-33.0317	-5.49198	0.00015	0.000252818	yes
IL4I1	chr19:50392912-50437193	13.5978	0.416757	-5.02802	-32.6276	-2.37582	0.0001	0.000171012	yes
TNF	chr6_ssto_hap7:2874144-2876913	13.8684	0.430807	-5.00862	-32.1918	-10.6497	5e-05	8.70301e-05	yes
CLIC3	chr9:139889059-139891024	57.9862	1.81659	-4.9964	-31.9202	-13.913	5e-05	8.70301e-05	yes
HIST1H2BF	chr6:26199786-26200216	13.0637	0.455307	-4.84258	-28.6921	-3.88604	0.00055	0.000882839	yes
HIST1H2BC	chr6:26123694-26124132	147.973	5.64535	-4.71213	-26.2115	-14.447	5e-05	8.70301e-05	yes
YPEL2	chr17:57409052-57479095	15.0812	0.585126	-4.68787	-25.7745	-18.7883	5e-05	8.70301e-05	yes
EBI3	chr19:4229539-4237524	26.3031	1.02066	-4.68766	-25.7707	-12.1443	5e-05	8.70301e-05	yes
PIK3IP1	chr22:31677578-31688520	13.8275	0.55024	-4.65134	-25.13	-13.3368	5e-05	8.70301e-05	yes
HIST2H2BE	chr1:149856009-149858232	40.4674	1.63975	-4.62521	-24.679	-19.5247	5e-05	8.70301e-05	yes
BCAS1	chr20:52560078-52687304	64.0505	2.60183	-4.62161	-24.6175	-26.354	5e-05	8.70301e-05	yes
CFB	chr6_ssto_hap7:3246430-3252571	328.965	13.4468	-4.6126	-24.4642	-30.7225	5e-05	8.70301e-05	yes
ACHE	chr7:100487614-100493541	37.7514	1.62721	-4.53606	-23.2001	-20.3239	5e-05	8.70301e-05	yes
C8orf4	chr8:40010986-40012827	89.8701	3.87751	-4.53464	-23.1773	-23.9411	5e-05	8.70301e-05	yes
CREBRF	chr5:172483354-172566291	25.4228	1.15773	-4.45675	-21.9591	-19.3681	5e-05	8.70301e-05	yes
PSG4	chr19:43696853-43709926	32.916	1.55499	-4.40382	-21.1681	-17.0405	5e-05	8.70301e-05	yes
NR4A1	chr12:52416615-52453291	119.981	5.91426	-4.34246	-20.2867	-27.4977	5e-05	8.70301e-05	yes
HIST1H2AC	chr6:26124372-26124918	143.539	7.35902	-4.28578	-19.5051	-16.7432	5e-05	8.70301e-05	yes
GDF15	chr19:18496967-18499986	526.206	27.2035	-4.27377	-19.3434	-28.912	5e-05	8.70301e-05	yes
SDCBP2	chr20:1290554-1373816	103.625	5.64437	-4.19842	-18.3591	-6.20405	5e-05	8.70301e-05	yes
SCARA3	chr8:27491576-27534286	12.1377	0.671695	-4.17554	-18.0702	-14.5302	5e-05	8.70301e-05	yes
HLA-DMA	chr6_ssto_hap7:4347146-4351658	57.5069	3.22637	-4.15575	-17.824	-16.931	5e-05	8.70301e-05	yes
CSF1	chr1:110453232-110473616	23.3948	1.35024	-4.1149	-17.3264	-19.2701	5e-05	8.70301e-05	yes
PDK4	chr7:95212808-95225925	18.183	1.06499	-4.09368	-17.0734	-17.9667	5e-05	8.70301e-05	yes
TNFSF10	chr3:172223297-172241297	11.555	0.68591	-4.07435	-16.8462	-10.4769	5e-05	8.70301e-05	yes
ATF3	chr1:212738675-212794119	164.193	9.75575	-4.07299	-16.8303	-26.7253	5e-05	8.70301e-05	yes
IFNB1	chr9:21077103-21077943	16.9714	1.03537	-4.03489	-16.3917	-8.75213	5e-05	8.70301e-05	yes
NR4A2	chr2:157180943-157189287	30.7004	1.90299	-4.01191	-16.1326	-21.1013	5e-05	8.70301e-05	yes
PRICKLE4	chr6:41748499-41755110	17.1204	1.09678	-3.96437	-15.6097	-12.6719	5e-05	8.70301e-05	yes
RARRES3	chr11:63014620-63330855	1130.5	73.9654	-3.93397	-15.2842	-24.0988	5e-05	8.70301e-05	yes
C7orf53	chr7:112120907-112130943	15.3498	1.03655	-3.88836	-14.8086	-11.0351	5e-05	8.70301e-05	yes
KRT17	chr17:39775691-39780882	899.783	61.3274	-3.87497	-14.6718	-22.9638	5e-05	8.70301e-05	yes
HIST1H2AE	chr6:26217147-26217711	17.7609	1.23625	-3.84466	-14.3667	-6.95095	5e-05	8.70301e-05	yes
HIST1H2BK	chr6:27106071-27114637	249.466	17.6706	-3.81942	-14.1176	-23.442	5e-05	8.70301e-05	yes
HMOX1	chr22:35777059-35790207	64.4113	4.58064	-3.81369	-14.0616	-20.1498	5e-05	8.70301e-05	yes
TMEM173	chr5:138855112-138862343	19.6316	1.43599	-3.77306	-13.6711	-14.8676	5e-05	8.70301e-05	yes
LCN2	chr9:130911731-130915734	1142.79	83.9445	-3.76698	-13.6136	-23.4772	5e-05	8.70301e-05	yes
CCT6P3	chr7:64498731-64535091	10.7201	0.791804	-3.75903	-13.5388	-11.9652	5e-05	8.70301e-05	yes
GBP1	chr1:89517986-89531043	24.4805	1.80843	-3.75883	-13.5369	-18.4633	5e-05	8.70301e-05	yes
C7orf61	chr7:100054237-100061894	19.4205	1.47355	-3.72022	-13.1795	-10.354	5e-05	8.70301e-05	yes
TJP3	chr19:3708334-3761673	49.7411	3.84927	-3.69178	-12.9222	-16.9365	5e-05	8.70301e-05	yes
CTGF	chr6:132269316-132272518	180.407	14.1447	-3.67292	-12.7544	-25.4937	5e-05	8.70301e-05	yes
HLA-DRB5	chr6:32485153-32498006	10.1903	0.799995	-3.67106	-12.7379	-8.47997	5e-05	8.70301e-05	yes
NCOA7	chr6:126102306-126253176	45.0006	3.63497	-3.62993	-12.3799	-24.0093	5e-05	8.70301e-05	yes
BCL6	chr3:187416046-187463513	53.8918	4.41126	-3.6108	-12.2168	-22.4913	5e-05	8.70301e-05	yes
HIST3H2A	chr1:228645064-228645560	143.24	11.7833	-3.60362	-12.1562	-15.9022	5e-05	8.70301e-05	yes
CAPN6	chrX:110488326-110513774	42.7191	3.57282	-3.57975	-11.9567	-22.1372	5e-05	8.70301e-05	yes
HLA-DRB1	chr6_ssto_hap7:3850433-3993164	20.2938	1.70976	-3.56918	-11.8694	-10.5335	5e-05	8.70301e-05	yes
HIST1H2BJ	chr6:27100094-27100575	39.9368	3.41572	-3.54746	-11.6921	-9.32202	5e-05	8.70301e-05	yes
YPEL3	chr16:30103634-30107537	86.3163	7.56886	-3.51149	-11.4042	-17.7878	5e-05	8.70301e-05	yes
CLIC5	chr6:45866189-46048085	39.8265	3.58505	-3.47366	-11.109	-19.1959	5e-05	8.70301e-05	yes
ELF3	chr1:201979689-201986315	306.864	27.8108	-3.46388	-11.034	-21.467	5e-05	8.70301e-05	yes
IFNL2	chr19:39759156-39760732	25.0869	2.28687	-3.45549	-10.97	-9.84979	5e-05	8.70301e-05	yes
MAP3K8	chr10:30722949-30750762	36.9126	3.38683	-3.4461	-10.8988	-20.0794	5e-05	8.70301e-05	yes
CITED2	chr6:139693391-139695787	235.489	21.7378	-3.43738	-10.8331	-22.4724	5e-05	8.70301e-05	yes
SAMD9L	chr7:92759367-92777680	32.7543	3.11041	-3.39651	-10.5306	-22.982	5e-05	8.70301e-05	yes
C10orf10	chr10:45455218-45490172	31.7652	3.07077	-3.37078	-10.3444	-15.1599	5e-05	8.70301e-05	yes
PNRC1	chr6:89790428-89794879	62.2787	6.074	-3.35802	-10.2533	-20.6357	5e-05	8.70301e-05	yes
HLA-DRA	chr6_ssto_hap7:3754282-3759493	46.8635	4.86656	-3.26749	-9.62969	-16.2186	5e-05	8.70301e-05	yes
IL6	chr7:22766765-22771621	10.883	1.15824	-3.23206	-9.39609	-8.82366	5e-05	8.70301e-05	yes
C15orf48	chr15:45722726-45725647	396.578	42.762	-3.2132	-9.27405	-22.2963	5e-05	8.70301e-05	yes
KLHL24	chr3:183353410-183402304	20.5711	2.23414	-3.20283	-9.20763	-20.7912	5e-05	8.70301e-05	yes
NFKBIZ	chr3:101498028-101579869	69.238	7.52695	-3.20143	-9.1987	-19.7222	5e-05	8.70301e-05	yes
FXYD3	chr19:35606731-35615228	17.9516	2.01361	-3.15626	-8.91516	-10.0371	5e-05	8.70301e-05	yes
FOXA3	chr19:46367517-46377055	14.8913	1.68494	-3.14371	-8.83794	-13.0733	5e-05	8.70301e-05	yes
RSAD2	chr2:7017795-7038363	25.578	2.89442	-3.14356	-8.83702	-18.416	5e-05	8.70301e-05	yes
CCDC64	chr12:120427647-120532299	17.309	1.95891	-3.1434	-8.83604	-15.8329	5e-05	8.70301e-05	yes
MYL9	chr20:35169886-35178226	66.2674	7.50387	-3.14259	-8.83108	-16.3125	5e-05	8.70301e-05	yes
RTP4	chr3:187086167-187089369	14.8718	1.69528	-3.13299	-8.77251	-9.25145	5e-05	8.70301e-05	yes
HIST1H2BD	chr6:26158348-26171576	65.9108	7.6199	-3.11267	-8.64982	-13.0053	5e-05	8.70301e-05	yes
CEBPD	chr8:48649475-48650726	141.992	16.5094	-3.10445	-8.60068	-20.4858	5e-05	8.70301e-05	yes
CEACAM1	chr19:42901299-43156507	21.3117	2.48134	-3.10245	-8.58876	-15.4468	5e-05	8.70301e-05	yes
CXCL2	chr4:74962753-74964997	106.233	12.5095	-3.08614	-8.49221	-19.2651	5e-05	8.70301e-05	yes
BMF	chr15:40380090-40401085	10.5127	1.23987	-3.08387	-8.47886	-15.0844	5e-05	8.70301e-05	yes
RNF213	chr17:78234659-78411884	110.647	13.2065	-3.06664	-8.3782	-13.636	5e-05	8.70301e-05	yes
BTN2A2	chr6:26383323-26395100	23.0483	2.75575	-3.06415	-8.36375	-16.7257	5e-05	8.70301e-05	yes
PRR15L	chr17:46029333-46035243	17.5939	2.13612	-3.04202	-8.23643	-12.2515	5e-05	8.70301e-05	yes
IFNL3	chr19:39734271-39735611	23.6765	2.89845	-3.0301	-8.16866	-8.33124	5e-05	8.70301e-05	yes
GSTM3	chr1:110276553-110283660	64.341	7.91481	-3.02311	-8.12918	-21.211	5e-05	8.70301e-05	yes
GSDMB	chr17:38060847-38074903	139.495	17.8584	-2.96554	-7.81118	-20.4502	5e-05	8.70301e-05	yes
OASL	chr12:121458094-121477045	291.439	37.4264	-2.96107	-7.78701	-19.0566	5e-05	8.70301e-05	yes
TCAP	chr17:37821598-37822807	16.6054	2.16547	-2.93889	-7.66821	-9.33406	5e-05	8.70301e-05	yes
CLK4	chr5:178029664-178054054	32.4733	4.27812	-2.92421	-7.59058	-17.2201	5e-05	8.70301e-05	yes
EGR1	chr5:137801180-137805004	318.946	42.7878	-2.89804	-7.45413	-17.881	5e-05	8.70301e-05	yes
EPB41L4A-AS1	chr5:111496222-111498198	74.4468	10.0994	-2.88194	-7.37141	-17.1187	5e-05	8.70301e-05	yes
ASS1	chr9:133320093-133376661	168.663	23.5157	-2.84245	-7.17237	-19.4233	5e-05	8.70301e-05	yes
UPK3B	chr7:76139744-76157199	23.2815	3.2759	-2.82922	-7.1069	-13.4749	5e-05	8.70301e-05	yes
HSD17B7P2	chr10:38645307-38667433	12.0176	1.69134	-2.82891	-7.10537	-9.78207	5e-05	8.70301e-05	yes
DUSP1	chr5:172195092-172198203	52.4735	7.42143	-2.82182	-7.07054	-17.7868	5e-05	8.70301e-05	yes
GABARAPL1	chr12:10365488-10375724	179.115	25.5083	-2.81185	-7.02184	-18.1167	5e-05	8.70301e-05	yes
CYLD	chr16:50775960-50835846	34.649	4.93483	-2.81174	-7.02131	-18.0511	5e-05	8.70301e-05	yes
PER1	chr17:8043787-8055753	40.4554	5.78362	-2.80629	-6.99483	-19.4817	5e-05	8.70301e-05	yes
PDZK1IP1	chr1:47649260-47655771	118.555	17.3305	-2.77417	-6.84082	-17.1899	5e-05	8.70301e-05	yes
CALCOCO1	chr12:54104901-54121307	55.8869	8.22149	-2.76504	-6.79767	-19.0038	5e-05	8.70301e-05	yes
CEACAM19	chr19:45174723-45187627	11.6023	1.7108	-2.76168	-6.78186	-11.9912	5e-05	8.70301e-05	yes
IRF1	chr5:131817300-131826465	114.713	16.9907	-2.75522	-6.75156	-17.8046	5e-05	8.70301e-05	yes
TCP11L2	chr12:106696580-106740792	10.1866	1.51024	-2.75382	-6.74501	-11.3323	5e-05	8.70301e-05	yes
HERC5	chr4:89378267-89427319	62.5549	9.27994	-2.75293	-6.74085	-19.3994	5e-05	8.70301e-05	yes
UBC	chr12:125396191-125399587	1084.79	161.062	-2.75172	-6.7352	-13.2944	5e-05	8.70301e-05	yes
FAM214A	chr15:52873517-52970820	18.7049	2.78227	-2.74908	-6.72288	-16.613	5e-05	8.70301e-05	yes
NR1D1	chr17:38218445-38256978	39.143	5.83138	-2.74685	-6.7125	-16.4507	5e-05	8.70301e-05	yes
S100A9	chr1:153330329-153333503	78.009	11.6979	-2.73739	-6.66863	-13.5712	5e-05	8.70301e-05	yes
CCL5	chr17:34198495-34207377	290.35	43.7538	-2.73032	-6.63603	-17.6142	5e-05	8.70301e-05	yes
SNPH	chr20:1246959-1289971	30.8177	4.67084	-2.72201	-6.59791	-18.5773	5e-05	8.70301e-05	yes
BBC3	chr19:47724078-47736023	33.5408	5.14188	-2.70555	-6.52306	-14.4383	5e-05	8.70301e-05	yes
CD74	chr5:149781199-149792499	264.039	41.2442	-2.67849	-6.40185	-17.3253	5e-05	8.70301e-05	yes
CCT6P1	chr7:65111923-65235797	16.2802	2.55328	-2.67269	-6.37617	-12.1387	5e-05	8.70301e-05	yes
IFNL1	chr19:39786964-39789312	64.009	10.077	-2.6672	-6.35195	-14.1605	5e-05	8.70301e-05	yes
PIR	chrX:15363712-15511711	19.9652	3.15333	-2.66254	-6.33147	-12.6178	5e-05	8.70301e-05	yes
CDKN2B	chr9:21994789-22121093	28.6515	4.54445	-2.65643	-6.30471	-16.8703	5e-05	8.70301e-05	yes
CASP10	chr2:202047620-202094129	10.8597	1.72895	-2.65102	-6.28111	-14.5236	5e-05	8.70301e-05	yes
XAF1	chr17:6659155-6678964	13.4111	2.17479	-2.62448	-6.16662	-13.6261	5e-05	8.70301e-05	yes
AP5Z1	chr7:4815261-4834026	21.5137	3.57275	-2.59015	-6.02161	-17.2619	5e-05	8.70301e-05	yes
HSPB8	chr12:119616594-119632551	42.3421	7.05567	-2.58524	-6.00115	-16.0654	5e-05	8.70301e-05	yes
TNFAIP2	chr14:103592663-103603776	102.985	17.2285	-2.57957	-5.97762	-16.7162	5e-05	8.70301e-05	yes
JUNB	chr19:12902309-12904125	527.157	88.1932	-2.57949	-5.97728	-16.0731	5e-05	8.70301e-05	yes
ARRB1	chr11:74971165-75062875	13.5407	2.31922	-2.54559	-5.83847	-16.5882	5e-05	8.70301e-05	yes
SPRR2A	chr1:153028595-153029988	72.7768	12.502	-2.54132	-5.82121	-13.3368	5e-05	8.70301e-05	yes
GGT1	chr22:24979717-25024972	11.022	1.89603	-2.53934	-5.81323	-11.374	5e-05	8.70301e-05	yes
MXD1	chr2:70142172-70170076	22.3787	3.87205	-2.53095	-5.77952	-17.1354	5e-05	8.70301e-05	yes
CMPK2	chr2:6980683-7006766	18.5488	3.21505	-2.52842	-5.76939	-13.5739	5e-05	8.70301e-05	yes
C7orf63	chr7:89874487-89940377	13.1333	2.30885	-2.50799	-5.68827	-14.0392	5e-05	8.70301e-05	yes
LRRC37B	chr17:30348154-30380519	11.5499	2.08103	-2.47251	-5.55009	-13.1387	5e-05	8.70301e-05	yes
GK	chrX:30671475-30749577	13.3431	2.41205	-2.46776	-5.53184	-14.6204	5e-05	8.70301e-05	yes
ZBTB10	chr8:81398447-81434610	10.5148	1.90265	-2.46634	-5.5264	-14.6856	5e-05	8.70301e-05	yes
HBP1	chr7:106809405-107218968	146.186	26.4893	-2.46432	-5.51867	-8.58859	5e-05	8.70301e-05	yes
ICAM1	chr19:10381516-10397291	228.472	41.931	-2.44593	-5.44877	-15.5349	5e-05	8.70301e-05	yes
PIK3R3	chr1:46505811-46598708	13.8255	2.53891	-2.44505	-5.44545	-15.4631	5e-05	8.70301e-05	yes
ZFYVE1	chr14:73436158-73493920	12.871	2.36447	-2.44454	-5.44352	-14.3298	5e-05	8.70301e-05	yes
FRK	chr6:116262692-116381921	22.0658	4.06084	-2.44196	-5.43379	-14.5801	5e-05	8.70301e-05	yes
OTUD1	chr10:23728197-23731310	27.4805	5.14887	-2.41608	-5.33719	-15.4678	5e-05	8.70301e-05	yes
ANO9	chr11:417929-442011	18.033	3.38718	-2.41248	-5.32389	-13.8024	5e-05	8.70301e-05	yes
LAMP3	chr3:182840002-182880667	43.3505	8.36143	-2.37423	-5.18459	-16.4948	5e-05	8.70301e-05	yes
ANKRD13A	chr12:110437234-110477235	108.68	21.0572	-2.3677	-5.16118	-15.3789	5e-05	8.70301e-05	yes
C4orf19	chr4:37455551-37687999	19.9386	3.87813	-2.36213	-5.14129	-10.3272	5e-05	8.70301e-05	yes
SLC31A2	chr9:115913237-115926422	23.734	4.63728	-2.3556	-5.11807	-12.9542	5e-05	8.70301e-05	yes
YPEL5	chr2:30369749-30383399	52.5356	10.3835	-2.339	-5.05952	-15.7987	5e-05	8.70301e-05	yes
RAB24	chr5:176728198-176730744	71.1527	14.0746	-2.33783	-5.05542	-15.6753	5e-05	8.70301e-05	yes
NEDD9	chr6:11183530-11382581	11.9974	2.37877	-2.33443	-5.04352	-12.4297	5e-05	8.70301e-05	yes
PBXIP1	chr1:154916558-154928567	29.3652	5.88333	-2.3194	-4.99125	-15.24	5e-05	8.70301e-05	yes
C11orf52	chr11:111783459-111797595	11.0875	2.22192	-2.31905	-4.99004	-7.99153	5e-05	8.70301e-05	yes
LMO2	chr11:33880122-33913836	23.4647	4.7744	-2.2971	-4.91469	-12.344	5e-05	8.70301e-05	yes
NFKBIE	chr6:44225902-44233525	71.2133	14.5333	-2.29279	-4.90003	-16.3189	5e-05	8.70301e-05	yes
DNAJB9	chr7:108210188-108215294	55.9357	11.4631	-2.28677	-4.87962	-15.9493	5e-05	8.70301e-05	yes
DNAJB4	chr1:78470635-78482995	46.9535	9.6687	-2.27984	-4.85624	-15.2673	5e-05	8.70301e-05	yes
CCNL1	chr3:156865585-156878482	125.821	25.959	-2.27706	-4.84689	-14.8442	5e-05	8.70301e-05	yes
BPGM	chr7:134331530-134364567	60.4355	12.4978	-2.27372	-4.83568	-15.2326	5e-05	8.70301e-05	yes
SCNN1A	chr12:6456008-6500737	40.6747	8.42113	-2.27205	-4.83009	-5.28301	5e-05	8.70301e-05	yes
ZSWIM8	chr10:75545381-75561556	65.5061	13.6028	-2.26772	-4.81561	-14.6224	5e-05	8.70301e-05	yes
FAM46B	chr1:27331510-27339333	16.5599	3.44134	-2.26665	-4.81204	-13.1717	5e-05	8.70301e-05	yes
XBP1	chr22:29190547-29196560	211.249	44.0739	-2.26095	-4.79307	-14.7781	5e-05	8.70301e-05	yes
IFIH1	chr2:163123588-163175218	79.9767	16.7542	-2.25505	-4.77351	-14.6949	5e-05	8.70301e-05	yes
LRG1	chr19:4537226-4540036	37.5312	7.86798	-2.25402	-4.7701	-13.8983	5e-05	8.70301e-05	yes
TRAFD1	chr12:112563348-112591408	77.5416	16.2824	-2.25166	-4.7623	-14.5918	5e-05	8.70301e-05	yes
GADD45B	chr19:2476122-2478257	250.17	52.6223	-2.24916	-4.75406	-14.6628	5e-05	8.70301e-05	yes
EPSTI1	chr13:43460523-43566407	13.5228	2.84824	-2.24725	-4.74777	-12.5594	5e-05	8.70301e-05	yes
ARID5B	chr10:63661012-63856707	13.6419	2.8786	-2.24461	-4.73909	-15.1587	5e-05	8.70301e-05	yes
ANXA9	chr1:150954498-150968114	40.3598	8.53825	-2.24091	-4.72695	-14.1213	5e-05	8.70301e-05	yes
CXCL1	chr4:74735108-74737019	357.883	76.0603	-2.23427	-4.70525	-14.5681	5e-05	8.70301e-05	yes
FNIP2	chr4:159690181-159956333	16.903	3.60358	-2.22977	-4.69059	-14.9453	5e-05	8.70301e-05	yes
ZNF821	chr16:71893582-71918093	10.6032	2.26411	-2.22749	-4.68318	-9.10231	5e-05	8.70301e-05	yes
IFIT2	chr10:91061705-91069033	264.904	56.838	-2.22054	-4.66068	-13.8099	5e-05	8.70301e-05	yes
TP53INP2	chr20:33292147-33301237	34.8652	7.53002	-2.21106	-4.63015	-15.5449	5e-05	8.70301e-05	yes
SECTM1	chr17:80278899-80291921	109.038	23.5615	-2.21032	-4.62778	-14.3785	5e-05	8.70301e-05	yes
SKIL	chr3:170075472-170114637	22.7273	4.91467	-2.20926	-4.62438	-15.654	5e-05	8.70301e-05	yes
PELI1	chr2:64319785-64371605	14.6346	3.16572	-2.20878	-4.62284	-13.2547	5e-05	8.70301e-05	yes
ZC3HAV1	chr7:138728265-138794465	139.443	30.346	-2.2001	-4.59511	-12.8521	5e-05	8.70301e-05	yes
JMY	chr5:78531924-78623038	13.7484	3.02462	-2.18444	-4.5455	-15.2153	5e-05	8.70301e-05	yes
ABTB1	chr3:127391780-127399769	13.1833	2.9034	-2.1829	-4.54065	-10.9369	5e-05	8.70301e-05	yes
LGALS9	chr17:25958173-25976586	16.9218	3.72838	-2.18226	-4.53864	-11.3787	5e-05	8.70301e-05	yes
IFITM1	chr11:313990-315272	153.663	33.9748	-2.17724	-4.52287	-14.4105	5e-05	8.70301e-05	yes
SERTAD1	chr19:40928408-40931932	65.6073	14.5978	-2.1681	-4.49431	-13.8176	5e-05	8.70301e-05	yes
ZC3H12A	chr1:37940118-37949978	70.3641	15.7226	-2.162	-4.47535	-13.9772	5e-05	8.70301e-05	yes
ZFAND2A	chr7:1192542-1199855	81.6645	18.303	-2.15763	-4.46181	-13.438	5e-05	8.70301e-05	yes
PLEKHG6	chr12:6419601-6437672	36.2844	8.13528	-2.15709	-4.46014	-14.6964	5e-05	8.70301e-05	yes
ZFP36	chr19:39897486-39900052	248.005	56.0893	-2.14457	-4.4216	-13.9702	5e-05	8.70301e-05	yes
HDAC5	chr17:42154120-42201014	17.8863	4.04634	-2.14416	-4.42035	-14.495	5e-05	8.70301e-05	yes
INPP5K	chr17:1397870-1420182	20.883	4.74329	-2.13837	-4.40264	-13.2421	5e-05	8.70301e-05	yes
BCAM	chr19:45312315-45324678	29.7432	6.81303	-2.12619	-4.36563	-13.7486	5e-05	8.70301e-05	yes
RCAN1	chr21:35888783-35987382	35.383	8.10571	-2.12605	-4.36521	-14.0194	5e-05	8.70301e-05	yes
NUAK2	chr1:205271190-205290883	39.132	9.00069	-2.12024	-4.34766	-14.891	5e-05	8.70301e-05	yes
CHD2	chr15:93443550-93571237	71.4547	16.4708	-2.11712	-4.33827	-11.5292	5e-05	8.70301e-05	yes
RELB	chr19:45504706-45541456	79.3977	18.4136	-2.10833	-4.31192	-13.6145	5e-05	8.70301e-05	yes
PTGES	chr9:132500614-132515344	72.9829	16.9376	-2.10733	-4.30893	-14.7024	5e-05	8.70301e-05	yes
ZNF266	chr19:9523101-9546254	18.758	4.36063	-2.1049	-4.30168	-13.5462	5e-05	8.70301e-05	yes
GORAB	chr1:170501262-170522974	19.5467	4.62297	-2.08003	-4.22816	-12.3902	5e-05	8.70301e-05	yes
RIOK3	chr18:21032786-21063099	71.6262	16.9507	-2.07914	-4.22555	-13.592	5e-05	8.70301e-05	yes
ZNF45	chr19:44416775-44439411	16.7339	3.96054	-2.07901	-4.22517	-13.1777	5e-05	8.70301e-05	yes
C7orf60	chr7:112459201-112579932	30.1552	7.14647	-2.07711	-4.21961	-14.4418	5e-05	8.70301e-05	yes
OAS1	chr12:113344738-113357712	170.66	40.5774	-2.07238	-4.2058	-13.5131	5e-05	8.70301e-05	yes
S100P	chr4:6695565-6698897	28.5979	6.82516	-2.06698	-4.19009	-7.22491	5e-05	8.70301e-05	yes
CHAC1	chr15:41245635-41248717	45.2375	10.8198	-2.06385	-4.18101	-13.1018	5e-05	8.70301e-05	yes
PLEKHM1P	chr17:62780958-62833302	11.0515	2.65347	-2.05829	-4.16492	-11.7321	5e-05	8.70301e-05	yes
ZNF597	chr16:3486109-3493490	13.5055	3.24848	-2.05571	-4.15748	-10.2474	5e-05	8.70301e-05	yes
MIR22HG	chr17:1614797-1619566	22.1797	5.33857	-2.05472	-4.15463	-11.6367	5e-05	8.70301e-05	yes
PPM1K	chr4:89178760-89205983	11.8255	2.85487	-2.0504	-4.14221	-13.5054	5e-05	8.70301e-05	yes
DAB2	chr5:39371775-39425335	38.5923	9.35476	-2.04454	-4.12542	-13.1933	5e-05	8.70301e-05	yes
CLK1	chr2:201717731-201729467	74.434	18.1056	-2.03952	-4.11109	-13.1727	5e-05	8.70301e-05	yes
ARRDC3	chr5:90664540-90716532	53.4116	13.0459	-2.03356	-4.09414	-13.2197	5e-05	8.70301e-05	yes
IFIT3	chr10:91087601-91100725	250.65	61.9255	-2.01707	-4.04761	-12.96	5e-05	8.70301e-05	yes
SLC25A25	chr9:130830478-130871537	53.2886	13.2107	-2.01212	-4.03375	-13.0311	5e-05	8.70301e-05	yes
FGFR3	chr4:1795038-1810599	29.3873	7.31376	-2.00651	-4.01809	-14.0377	5e-05	8.70301e-05	yes
TUFT1	chr1:151512780-151556059	89.3726	22.4078	-1.99583	-3.98845	-12.9904	5e-05	8.70301e-05	yes
EPC1	chr10:32556643-32667726	25.6631	6.47044	-1.98776	-3.96621	-13.7381	5e-05	8.70301e-05	yes
TLR2	chr4:154605440-154627242	12.3079	3.1065	-1.98622	-3.96198	-11.7323	5e-05	8.70301e-05	yes
NFKB2	chr10:104153866-104162286	287.571	72.7318	-1.98326	-3.95386	-12.3119	5e-05	8.70301e-05	yes
SYT7	chr11:61281187-61348344	22.5797	5.71622	-1.9819	-3.95013	-14.1025	5e-05	8.70301e-05	yes
USP43	chr17:9548853-9633003	13.5647	3.44674	-1.97655	-3.93551	-12.3704	5e-05	8.70301e-05	yes
CRIP2	chr14:105939274-105946507	14.2617	3.62784	-1.97496	-3.93117	-8.14909	5e-05	8.70301e-05	yes
MXD4	chr4:2249159-2263739	10.9435	2.78413	-1.97478	-3.93068	-11.4594	5e-05	8.70301e-05	yes
UBE2L6	chr11:57319127-57335803	116.834	29.7451	-1.97373	-3.92782	-13.9879	5e-05	8.70301e-05	yes
CAPN5	chr11:76777991-76837198	18.6928	4.77905	-1.96768	-3.91139	-13.1236	5e-05	8.70301e-05	yes
PHLDB3	chr19:43979254-44008985	22.2783	5.71247	-1.96345	-3.89993	-12.1408	5e-05	8.70301e-05	yes
RNF19A	chr8:101269287-101322379	24.9356	6.41077	-1.95964	-3.88965	-13.6289	5e-05	8.70301e-05	yes
PLEKHH3	chr17:40819931-40829048	33.0117	8.52103	-1.95388	-3.87415	-13.3352	5e-05	8.70301e-05	yes
VASN	chr16:4390251-4466962	53.8426	13.9268	-1.95088	-3.8661	-10.2303	5e-05	8.70301e-05	yes
RIPK2	chr8:90769974-90803292	104.18	27.01	-1.9475	-3.85706	-12.7447	5e-05	8.70301e-05	yes
ALDH2	chr12:112204690-112247789	11.9013	3.08575	-1.94743	-3.85687	-10.094	5e-05	8.70301e-05	yes
SELM	chr22:31500762-31503551	54.0286	14.0184	-1.9464	-3.85412	-11.05	5e-05	8.70301e-05	yes
NCOA3	chr20:46130600-46285621	69.8292	18.1447	-1.94428	-3.84846	-12.5303	5e-05	8.70301e-05	yes
LAMB2	chr3:49158546-49170599	49.1336	12.7965	-1.94097	-3.83964	-12.7178	5e-05	8.70301e-05	yes
SPSB3	chr16:1826712-1832581	60.8151	15.8398	-1.94088	-3.8394	-13.1169	5e-05	8.70301e-05	yes
FBXL20	chr17:37408896-37557909	16.1392	4.2083	-1.93926	-3.83509	-12.5185	5e-05	8.70301e-05	yes
PRRG2	chr19:50084586-50094265	19.2418	5.04051	-1.9326	-3.81743	-10.2651	5e-05	8.70301e-05	yes
CTSS	chr1:150702671-150738433	16.235	4.27171	-1.92622	-3.80058	-12.4615	5e-05	8.70301e-05	yes
FUT1	chr19:49251267-49258647	14.0252	3.69225	-1.92545	-3.79855	-12.2156	5e-05	8.70301e-05	yes
SNHG12	chr1:28879528-28908366	58.4271	15.4156	-1.92225	-3.79014	-8.71101	5e-05	8.70301e-05	yes
DMPK	chr19:46272975-46285815	17.2585	4.57713	-1.91479	-3.77059	-11.5519	5e-05	8.70301e-05	yes
AGAP6	chr10:51748077-51770259	14.7208	3.90678	-1.91381	-3.76803	-11.3829	5e-05	8.70301e-05	yes
SMAD6	chr15:66994673-67074337	11.2724	2.99887	-1.9103	-3.75887	-8.87919	5e-05	8.70301e-05	yes
ABHD4	chr14:23067146-23081265	59.4697	16.0872	-1.88624	-3.69671	-12.9551	5e-05	8.70301e-05	yes
SLC26A11	chr17:78194199-78227308	15.7337	4.25794	-1.88563	-3.69514	-11.1559	5e-05	8.70301e-05	yes
AJUBA	chr14:23440409-23451848	30.0663	8.14681	-1.88384	-3.69056	-13.3672	5e-05	8.70301e-05	yes
BIRC3	chr11:102188180-102210135	94.3759	25.7241	-1.8753	-3.66878	-11.9849	5e-05	8.70301e-05	yes
ETV3	chr1:157094458-157108383	36.0786	9.85679	-1.87195	-3.66027	-12.1412	5e-05	8.70301e-05	yes
AQP3	chr9:33441151-33447631	72.6749	19.905	-1.86832	-3.65107	-13.2662	5e-05	8.70301e-05	yes
B3GNT7	chr2:232260334-232265875	13.9463	3.83517	-1.86252	-3.63642	-11.4797	5e-05	8.70301e-05	yes
C1orf51	chr1:150255228-150259501	53.3724	14.7132	-1.85898	-3.62751	-12.6578	5e-05	8.70301e-05	yes
TAP1	chr6_ssto_hap7:4239266-4252521	90.205	24.8755	-1.85848	-3.62625	-9.83495	5e-05	8.70301e-05	yes
PARP14	chr3:122399671-122449687	87.3632	24.1536	-1.85479	-3.61699	-11.8238	5e-05	8.70301e-05	yes
HLA-F	chr6_ssto_hap7:1028896-1054576	44.687	12.4005	-1.84946	-3.60365	-10.7487	5e-05	8.70301e-05	yes
CCDC28A	chr6:139046347-139114456	14.53	4.03363	-1.84888	-3.6022	-9.23085	5e-05	8.70301e-05	yes
WFDC2	chr20:44098393-44110172	33.4358	9.30056	-1.84601	-3.59505	-7.89897	5e-05	8.70301e-05	yes
TNFRSF14	chr1:2487207-2495267	12.8287	3.57402	-1.84376	-3.58944	-9.25088	5e-05	8.70301e-05	yes
KCTD11	chr17:7255207-7258262	22.2241	6.19249	-1.84353	-3.58887	-12.052	5e-05	8.70301e-05	yes
KLF4	chr9:110247132-110252047	106.908	29.9214	-1.83712	-3.57296	-12.0519	5e-05	8.70301e-05	yes
ZMYM5	chr13:20397623-20437776	18.2431	5.12854	-1.83073	-3.55717	-10.2274	5e-05	8.70301e-05	yes
TRAPPC6A	chr19:45666185-45681501	14.2746	4.03391	-1.8232	-3.53865	-6.40417	5e-05	8.70301e-05	yes
TAF1D	chr11:93469095-93474703	193.041	54.6283	-1.82118	-3.5337	-11.9255	5e-05	8.70301e-05	yes
RNF24	chr20:3912068-3996216	11.522	3.26145	-1.82081	-3.53279	-10.9594	5e-05	8.70301e-05	yes
FRS2	chr12:69864128-69973562	12.2259	3.46082	-1.82076	-3.53267	-12.3953	5e-05	8.70301e-05	yes
APOL6	chr22:36044423-36064456	35.1311	9.94703	-1.82041	-3.53182	-11.9162	5e-05	8.70301e-05	yes
STYK1	chr12:10771537-10826891	13.1415	3.7326	-1.81588	-3.52074	-11.181	5e-05	8.70301e-05	yes
SLC2A3	chr12:8071823-8088892	74.2239	21.2218	-1.80634	-3.49754	-11.8573	5e-05	8.70301e-05	yes
LATS2	chr13:21547175-21635722	23.0703	6.59783	-1.80598	-3.49667	-12.8596	5e-05	8.70301e-05	yes
CSRNP1	chr3:39183341-39195102	37.981	10.9179	-1.79859	-3.4788	-12.7359	5e-05	8.70301e-05	yes
ADM	chr11:10326641-10328923	166.002	48.0344	-1.78907	-3.45592	-11.7157	5e-05	8.70301e-05	yes
PLLP	chr16:57290008-57318584	11.1894	3.23799	-1.78896	-3.45566	-8.13384	5e-05	8.70301e-05	yes
TLE4	chr9:82186877-82341656	10.7511	3.11421	-1.78755	-3.45228	-11.1798	5e-05	8.70301e-05	yes
REL	chr2:61108751-61150178	10.4632	3.03888	-1.78371	-3.4431	-10.0604	5e-05	8.70301e-05	yes
OAS2	chr12:113416273-113449528	54.4928	15.8487	-1.7817	-3.43831	-11.2156	5e-05	8.70301e-05	yes
LMCD1	chr3:8543510-8609806	21.7961	6.34076	-1.78134	-3.43745	-11.1096	5e-05	8.70301e-05	yes
CNNM2	chr10:104678074-104838344	16.4929	4.80266	-1.77994	-3.43412	-10.6879	5e-05	8.70301e-05	yes
TSPYL2	chrX:53111541-53117728	28.644	8.34142	-1.77987	-3.43395	-12.0373	5e-05	8.70301e-05	yes
TDRD7	chr9:100174301-100258405	15.3553	4.49313	-1.77294	-3.4175	-11.3592	5e-05	8.70301e-05	yes
ULK1	chr12:132379278-132407707	25.975	7.60993	-1.77117	-3.41331	-11.434	5e-05	8.70301e-05	yes
RELL2	chr5:141016516-141030986	17.0457	5.02124	-1.7633	-3.39474	-5.37278	5e-05	8.70301e-05	yes
PMS2CL	chr7:6774935-6791232	16.9084	4.98157	-1.76307	-3.3942	-10.1279	5e-05	8.70301e-05	yes
CHIC2	chr4:54875957-54930815	22.9378	6.76925	-1.76066	-3.38853	-9.5422	5e-05	8.70301e-05	yes
HECA	chr6:139456248-139501946	10.1891	3.00875	-1.75979	-3.38649	-11.3146	5e-05	8.70301e-05	yes
APBA3	chr19:3708334-3761673	20.616	6.09157	-1.75888	-3.38435	-5.96806	5e-05	8.70301e-05	yes
SOD2	chr6:160100148-160114353	237.258	70.2177	-1.75655	-3.37889	-10.9189	5e-05	8.70301e-05	yes
SLC7A5P1	chr16:29624423-29625038	10.5317	3.1175	-1.75627	-3.37824	-4.76978	5e-05	8.70301e-05	yes
LIN37	chr19:36239261-36245420	31.6753	9.39838	-1.75287	-3.37028	-10.6697	5e-05	8.70301e-05	yes
APOL1	chr22:36649116-36663577	368.001	109.22	-1.75247	-3.36935	-10.6628	5e-05	8.70301e-05	yes
OVOL1	chr11:65554504-65564690	46.5067	13.8258	-1.75007	-3.36375	-11.3094	5e-05	8.70301e-05	yes
NCKAP5L	chr12:50184928-50222208	11.2756	3.35416	-1.74918	-3.36167	-11.1729	5e-05	8.70301e-05	yes
ARNTL	chr11:13299324-13408812	10.8229	3.22921	-1.74484	-3.35158	-10.3625	5e-05	8.70301e-05	yes
IFI27	chr14:94577078-94583033	164.155	49.031	-1.74329	-3.34798	-11.8999	5e-05	8.70301e-05	yes
ZER1	chr9:131486740-131534213	19.6161	5.86235	-1.74249	-3.34612	-11.7514	5e-05	8.70301e-05	yes
THAP1	chr8:42691816-42698474	22.9199	6.85717	-1.74092	-3.34248	-10.7869	5e-05	8.70301e-05	yes
SPRY1	chr4:124317949-124324915	28.3209	8.51976	-1.73298	-3.32414	-11.3844	5e-05	8.70301e-05	yes
TPRA1	chr3:127291906-127309602	65.1476	19.6093	-1.73217	-3.32227	-12.3083	5e-05	8.70301e-05	yes
ITPKC	chr19:41223007-41255828	47.1202	14.244	-1.72599	-3.30807	-10.6028	5e-05	8.70301e-05	yes
C9orf16	chr9:130922538-130926207	191.969	58.0449	-1.72563	-3.30725	-12.1724	5e-05	8.70301e-05	yes
CABYR	chr18:21718954-21741564	16.1062	4.87018	-1.72557	-3.30711	-8.36991	5e-05	8.70301e-05	yes
PNPLA2	chr11:818900-825571	121.919	37.016	-1.71971	-3.2937	-11.2953	5e-05	8.70301e-05	yes
GOLGB1	chr3:121382045-121468614	36.569	11.1221	-1.7172	-3.28798	-11.1354	5e-05	8.70301e-05	yes
MYLIP	chr6:16129316-16148478	11.5074	3.50902	-1.71342	-3.27937	-10.7449	5e-05	8.70301e-05	yes
PARP8	chr5:49961732-50142356	20.2512	6.19009	-1.70997	-3.27154	-11.0728	5e-05	8.70301e-05	yes
ZNF394	chr7:99090853-99097877	61.09	18.7817	-1.70161	-3.25264	-11.6915	5e-05	8.70301e-05	yes
HPS5	chr11:18300216-18343721	25.3481	7.84321	-1.69236	-3.23185	-11.9773	5e-05	8.70301e-05	yes
KLC4	chr6:43027371-43042833	10.3713	3.21081	-1.69158	-3.2301	-8.73521	5e-05	8.70301e-05	yes
PLXNB1	chr3:48445260-48471460	21.1432	6.54819	-1.69103	-3.22887	-11.0041	5e-05	8.70301e-05	yes
KDM5B	chr1:202696531-202777549	35.4664	10.9856	-1.69084	-3.22845	-11.0955	5e-05	8.70301e-05	yes
ATG14	chr14:55833108-55878576	12.2577	3.80621	-1.68725	-3.22042	-10.9483	5e-05	8.70301e-05	yes
ZBTB48	chr1:6640062-6649340	11.017	3.42472	-1.68567	-3.2169	-9.48375	5e-05	8.70301e-05	yes
PPP1R15A	chr19:49375648-49379319	449.555	139.934	-1.68375	-3.21262	-10.2507	5e-05	8.70301e-05	yes
RTN2	chr19:45988545-46000313	10.7531	3.3636	-1.67667	-3.19689	-6.43905	5e-05	8.70301e-05	yes
EPS8L1	chr19:55587220-55599291	78.9745	24.8659	-1.66722	-3.17602	-10.778	5e-05	8.70301e-05	yes
BRAF	chr7:140433812-140624564	22.7948	7.19961	-1.66271	-3.16611	-11.0431	5e-05	8.70301e-05	yes
LOC100630923	chr7:102004307-102067129	11.0723	3.50441	-1.65971	-3.15953	-3.03176	5e-05	8.70301e-05	yes
ZNF654	chr3:88101099-88207115	11.2852	3.58206	-1.65557	-3.15048	-4.54421	5e-05	8.70301e-05	yes
ELL2	chr5:95220801-95297775	64.4355	20.5303	-1.6501	-3.13855	-10.7952	5e-05	8.70301e-05	yes
RNF103	chr2:86730552-87005164	22.131	7.05515	-1.64932	-3.13686	-4.29616	5e-05	8.70301e-05	yes
CNKSR3	chr6:154726432-154831753	13.075	4.19035	-1.64167	-3.12027	-10.2494	5e-05	8.70301e-05	yes
PPM1D	chr17:58677543-58743640	18.7376	6.02423	-1.63708	-3.11036	-11.3792	5e-05	8.70301e-05	yes
PHF1	chr6_ssto_hap7:4859020-4864476	50.6025	16.2857	-1.6356	-3.10717	-11.1159	5e-05	8.70301e-05	yes
SIX4	chr14:61176255-61190852	22.2765	7.17443	-1.63459	-3.10499	-10.6142	5e-05	8.70301e-05	yes
C10orf118	chr10:115881973-115934364	41.7215	13.4526	-1.63291	-3.10138	-10.736	5e-05	8.70301e-05	yes
RC3H1	chr1:173900351-173962210	11.0968	3.58518	-1.63003	-3.09519	-10.7513	5e-05	8.70301e-05	yes
ITSN2	chr2:24425734-24583397	34.0749	11.0249	-1.62794	-3.09071	-10.4301	5e-05	8.70301e-05	yes
NECAB3	chr20:32244892-32262264	21.1458	6.84301	-1.62767	-3.09014	-9.91934	5e-05	8.70301e-05	yes
GRHL2	chr8:102504667-102681952	46.7359	15.15	-1.62521	-3.08487	-10.6817	5e-05	8.70301e-05	yes
INPP4A	chr2:99061320-99207496	21.3992	6.93937	-1.62468	-3.08374	-9.86359	5e-05	8.70301e-05	yes
SMO	chr7:128828712-128853385	12.7757	4.15354	-1.62099	-3.07586	-10.1756	5e-05	8.70301e-05	yes
PCSK6	chr15:101844132-102030187	102.108	33.2571	-1.61836	-3.07026	-10.3628	5e-05	8.70301e-05	yes
DUSP5	chr10:112257624-112271302	93.5812	30.496	-1.6176	-3.06864	-10.6203	5e-05	8.70301e-05	yes
LGALS8	chr1:236681513-236767841	55.5825	18.1606	-1.61382	-3.06061	-7.76458	5e-05	8.70301e-05	yes
CD55	chr1:207494816-207534311	190.965	62.4301	-1.61299	-3.05885	-10.4909	5e-05	8.70301e-05	yes
FOSL2	chr2:28615778-28637516	70.5624	23.0879	-1.61176	-3.05624	-10.6009	5e-05	8.70301e-05	yes
C3	chr19:6677845-6720662	101.566	33.2717	-1.61005	-3.05262	-10.4398	5e-05	8.70301e-05	yes
DRAM1	chr12:102271104-102317401	17.8895	5.88913	-1.60299	-3.03772	-10.6259	5e-05	8.70301e-05	yes
SNHG5	chr6:86386724-86388451	75.1453	24.7789	-1.60057	-3.03263	-9.38904	5e-05	8.70301e-05	yes
CRY2	chr11:45868668-45904799	12.1961	4.02873	-1.59803	-3.0273	-10.2268	5e-05	8.70301e-05	yes
DYRK1B	chr19:40315989-40324841	12.197	4.03583	-1.59559	-3.02218	-9.77631	5e-05	8.70301e-05	yes
ISG15	chr1:948846-949919	423.579	140.204	-1.5951	-3.02115	-10.4781	5e-05	8.70301e-05	yes
ZNF189	chr9:104161162-104172942	10.4972	3.47856	-1.59344	-3.01768	-10.0389	5e-05	8.70301e-05	yes
IER2	chr19:13261281-13265718	180.359	59.8861	-1.59058	-3.0117	-10.4296	5e-05	8.70301e-05	yes
TMEM45B	chr11:129685740-129729898	25.9707	8.6443	-1.58706	-3.00436	-10.2991	5e-05	8.70301e-05	yes
IRF7	chr11:612554-615999	46.7294	15.5546	-1.58699	-3.00422	-10.9993	5e-05	8.70301e-05	yes
SAT1	chrX:23801274-23804327	662.962	220.685	-1.58694	-3.00411	-10.1066	5e-05	8.70301e-05	yes
RIT1	chr1:155867598-155881193	18.1409	6.04969	-1.58431	-2.99864	-10.5646	5e-05	8.70301e-05	yes
BRF2	chr8:37654400-37707431	13.3584	4.46127	-1.58222	-2.9943	-9.07854	5e-05	8.70301e-05	yes
HSPBAP1	chr3:122458843-122512666	18.2105	6.08409	-1.58166	-2.99314	-10.0597	5e-05	8.70301e-05	yes
PCSK7	chr11:117075787-117102811	31.5531	10.545	-1.58122	-2.99223	-11.2314	5e-05	8.70301e-05	yes
SYNE2	chr14:64319682-64693167	13.9651	4.67155	-1.57985	-2.98939	-6.12213	5e-05	8.70301e-05	yes
NFKBIA	chr14:35870715-35873960	235.742	78.8641	-1.57977	-2.98922	-10.3668	5e-05	8.70301e-05	yes
BCL3	chr19:45251977-45263301	53.4245	17.9295	-1.57517	-2.97971	-11.0498	5e-05	8.70301e-05	yes
TIPARP	chr3:156390959-156424557	112.289	37.7299	-1.57343	-2.97611	-10.228	5e-05	8.70301e-05	yes
ID3	chr1:23884420-23886285	111.749	37.5509	-1.57335	-2.97595	-10.1705	5e-05	8.70301e-05	yes
TBC1D17	chr19:50380681-50392007	33.5266	11.3096	-1.56776	-2.96444	-10.8012	5e-05	8.70301e-05	yes
ARID4A	chr14:58765221-58840451	19.3661	6.5429	-1.56553	-2.95986	-10.7182	5e-05	8.70301e-05	yes
IFNGR1	chr6:137518620-137540567	82.8791	28.0475	-1.56314	-2.95496	-10.2256	5e-05	8.70301e-05	yes
CTSD	chr11:1490684-1785501	405.305	137.696	-1.55752	-2.94347	-8.99109	5e-05	8.70301e-05	yes
ZNF224	chr19:44598481-44617336	11.4978	3.91562	-1.55404	-2.93638	-9.10035	5e-05	8.70301e-05	yes
MYH14	chr19:50706884-50813801	94.9655	32.3843	-1.55211	-2.93246	-9.9254	5e-05	8.70301e-05	yes
LOC493754	chr7:66018552-66043498	12.6673	4.32945	-1.54885	-2.92584	-9.52245	5e-05	8.70301e-05	yes
RB1CC1	chr8:53535017-53627026	37.8109	12.9554	-1.54525	-2.91855	-10.1329	5e-05	8.70301e-05	yes
KDM6A	chrX:44732422-44971845	18.0872	6.20675	-1.54306	-2.91412	-10.946	5e-05	8.70301e-05	yes
INTS6	chr13:51915167-52027275	31.9576	11.0012	-1.53849	-2.9049	-9.39334	5e-05	8.70301e-05	yes
PHKG2	chr16:30759619-30787628	14.944	5.15682	-1.53501	-2.8979	-2.9378	5e-05	8.70301e-05	yes
RHBDD3	chr22:29655843-29663914	29.5376	10.2158	-1.53175	-2.89136	-9.75218	5e-05	8.70301e-05	yes
NFAT5	chr16:69599868-69738569	37.7006	13.0488	-1.53068	-2.88922	-8.86264	5e-05	8.70301e-05	yes
P2RX4	chr12:121647663-121671909	11.7302	4.0723	-1.52632	-2.8805	-8.45731	5e-05	8.70301e-05	yes
HOTAIRM1	chr7:27135712-27139877	22.9927	7.99492	-1.52402	-2.87591	-7.84727	5e-05	8.70301e-05	yes
WDR45	chrX:48932091-48958059	26.2038	9.14359	-1.51894	-2.8658	-9.32841	5e-05	8.70301e-05	yes
LOC150776	chr2:132202795-132360468	12.557	4.38279	-1.51857	-2.86507	-5.67006	5e-05	8.70301e-05	yes
LOC440434	chr17:36351795-36413256	57.7262	20.1619	-1.51759	-2.86312	-10.6241	5e-05	8.70301e-05	yes
TMC4	chr19:54663833-54676944	12.6132	4.40747	-1.51691	-2.86177	-9.45719	5e-05	8.70301e-05	yes
CCDC64B	chr16:3077867-3089133	34.5837	12.0921	-1.51602	-2.86001	-9.59859	5e-05	8.70301e-05	yes
TBC1D15	chr12:72233486-72320629	32.8566	11.4892	-1.5159	-2.85977	-9.89743	5e-05	8.70301e-05	yes
DDX60	chr4:169137441-169239958	19.9085	6.96513	-1.51516	-2.85831	-9.79753	5e-05	8.70301e-05	yes
TANK	chr2:161993465-162092683	91.5363	32.0447	-1.51426	-2.85652	-8.91394	5e-05	8.70301e-05	yes
HNMT	chr2:138721807-138773934	26.3488	9.2295	-1.51341	-2.85484	-6.415	5e-05	8.70301e-05	yes
FRAS1	chr4:78978723-79465423	10.4655	3.66998	-1.5118	-2.85166	-9.80229	5e-05	8.70301e-05	yes
TCIRG1	chr11:67806461-67818366	46.4755	16.3081	-1.51089	-2.84986	-9.74917	5e-05	8.70301e-05	yes
HERC6	chr4:89299890-89364249	33.2476	11.717	-1.50464	-2.83754	-9.8015	5e-05	8.70301e-05	yes
MAFF	chr22:38597938-38612517	116.5	41.0658	-1.50433	-2.83693	-9.86193	5e-05	8.70301e-05	yes
OSGIN1	chr16:83986826-83999937	11.4828	4.05169	-1.50289	-2.8341	-8.25757	5e-05	8.70301e-05	yes
PHF21A	chr11:45950869-46142985	10.4593	3.70276	-1.49811	-2.82472	-10.3272	5e-05	8.70301e-05	yes
OPTN	chr10:13142081-13180276	86.8107	30.7563	-1.49699	-2.82253	-9.82742	5e-05	8.70301e-05	yes
ATF7IP	chr12:14518610-14651697	67.2687	23.8379	-1.49668	-2.82193	-9.84122	5e-05	8.70301e-05	yes
SLFN5	chr17:33570085-33594761	67.5524	23.9431	-1.4964	-2.82138	-9.842	5e-05	8.70301e-05	yes
ZNF408	chr11:46722316-46727466	28.3079	10.0366	-1.49594	-2.82048	-10.0585	5e-05	8.70301e-05	yes
NFKBIB	chr19:39369194-39399534	125.021	44.4214	-1.49284	-2.81442	-7.4839	5e-05	8.70301e-05	yes
DOK4	chr16:57496550-57520385	30.5608	10.8623	-1.49235	-2.81347	-5.38012	5e-05	8.70301e-05	yes
FAM219A	chr9:34398181-34458568	18.1663	6.46014	-1.49163	-2.81207	-10.0367	5e-05	8.70301e-05	yes
C16orf87	chr16:46835958-46865074	26.2651	9.35628	-1.48914	-2.80722	-9.56186	5e-05	8.70301e-05	yes
APOL2	chr22:36622254-36636000	182.538	65.1166	-1.4871	-2.80325	-9.7481	5e-05	8.70301e-05	yes
SERTAD3	chr19:40946747-40950282	61.096	21.8059	-1.48636	-2.80181	-10.2965	5e-05	8.70301e-05	yes
STX5	chr11:62574331-62599563	64.2008	22.9285	-1.48545	-2.80004	-9.9222	5e-05	8.70301e-05	yes
SLMO2-ATP5E	chr20:57603732-57617901	64.0156	22.8827	-1.48416	-2.79754	-2.60302	5e-05	8.70301e-05	yes
DAPP1	chr4:100737980-100791346	57.5519	20.5929	-1.48271	-2.79473	-9.71248	5e-05	8.70301e-05	yes
HDHD3	chr9:116135697-116138341	15.9517	5.73291	-1.47637	-2.78248	-8.75882	5e-05	8.70301e-05	yes
DUSP10	chr1:221874763-221915516	34.7891	12.5098	-1.47558	-2.78095	-10.3391	5e-05	8.70301e-05	yes
DLX2	chr2:172964165-172967478	10.4325	3.76019	-1.47221	-2.77447	-8.4063	5e-05	8.70301e-05	yes
SLC41A2	chr12:105197274-105322472	10.7528	3.8778	-1.4714	-2.77291	-9.44465	5e-05	8.70301e-05	yes
TSPAN1	chr1:46640748-46651634	15.6686	5.66243	-1.46838	-2.76711	-8.49253	5e-05	8.70301e-05	yes
CBFA2T2	chr20:32077927-32237837	20.6537	7.4749	-1.46628	-2.76309	-9.61044	5e-05	8.70301e-05	yes
ST5	chr11:8714898-8932498	29.3316	10.6278	-1.46462	-2.75991	-9.44322	5e-05	8.70301e-05	yes
IRS2	chr13:110406183-110438914	12.1116	4.39232	-1.46333	-2.75744	-10.241	5e-05	8.70301e-05	yes
PXK	chr3:58318616-58410878	17.2255	6.24767	-1.46315	-2.7571	-9.44179	5e-05	8.70301e-05	yes
ZBTB1	chr14:64971291-65000408	29.6977	10.7868	-1.46108	-2.75314	-9.73615	5e-05	8.70301e-05	yes
ZNF586	chr19:58281019-58291984	13.438	4.88479	-1.45995	-2.75099	-8.88613	5e-05	8.70301e-05	yes
ZNF581	chr19:56154985-56156989	47.0676	17.1188	-1.45915	-2.74946	-9.49811	5e-05	8.70301e-05	yes
PCMTD1	chr8:52730139-52811735	13.2064	4.82267	-1.45333	-2.73839	-9.56451	5e-05	8.70301e-05	yes
CGRRF1	chr14:54976586-55005334	12.4595	4.55989	-1.45017	-2.7324	-6.9972	5e-05	8.70301e-05	yes
LOC100507217	chr15:93426072-93441977	36.5172	13.4026	-1.44607	-2.72465	-9.51462	5e-05	8.70301e-05	yes
MARK4	chr19:45754515-45808541	13.5162	4.96875	-1.44374	-2.72025	-9.8698	5e-05	8.70301e-05	yes
NSUN6	chr10:18834263-18940550	15.2229	5.61342	-1.43929	-2.71187	-9.16012	5e-05	8.70301e-05	yes
SPATS2	chr12:49760687-49921207	30.0317	11.0755	-1.43911	-2.71154	-9.52095	5e-05	8.70301e-05	yes
SDHAP2	chr3:195384909-195415735	10.2949	3.81562	-1.43194	-2.69809	-8.2073	5e-05	8.70301e-05	yes
PLEKHA4	chr19:49340353-49371884	22.3117	8.29439	-1.42759	-2.68997	-9.62975	5e-05	8.70301e-05	yes
BIK	chr22:43506753-43525718	33.9901	12.6385	-1.42729	-2.68941	-8.75745	5e-05	8.70301e-05	yes
MMP24	chr20:33814538-33864804	16.053	5.97806	-1.42509	-2.68531	-9.74593	5e-05	8.70301e-05	yes
ETNK1	chr12:22778075-22843608	34.9254	13.0186	-1.4237	-2.68273	-5.11059	5e-05	8.70301e-05	yes
YAF2	chr12:42550906-42632154	13.3561	4.9789	-1.4236	-2.68254	-9.379	5e-05	8.70301e-05	yes
CLN3	chr16:28488599-28503623	46.2938	17.2653	-1.42295	-2.68133	-9.90966	5e-05	8.70301e-05	yes
HSPG2	chr1:22138757-22263750	35.49	13.2506	-1.42135	-2.67836	-9.1743	5e-05	8.70301e-05	yes
TSPAN9	chr12:3186520-3395730	10.5965	3.95999	-1.42001	-2.67587	-9.11383	5e-05	8.70301e-05	yes
IFI35	chr17:41158741-41166476	37.1244	13.8752	-1.41986	-2.6756	-8.90154	5e-05	8.70301e-05	yes
MMP14	chr14:23305792-23316803	36.712	13.7946	-1.41215	-2.66133	-9.17773	5e-05	8.70301e-05	yes
ASAH1	chr8:17913924-17942507	68.6844	25.8148	-1.41179	-2.66067	-9.23269	5e-05	8.70301e-05	yes
HIVEP2	chr6:143072603-143266338	21.6057	8.12496	-1.41098	-2.65918	-9.27983	5e-05	8.70301e-05	yes
FLCN	chr17:17115526-17140502	14.3551	5.40214	-1.40996	-2.6573	-7.78372	5e-05	8.70301e-05	yes
IFIT1	chr10:91152302-91166244	94.461	35.5863	-1.4084	-2.65443	-9.19048	5e-05	8.70301e-05	yes
MALAT1	chr11:65265232-65273939	33.2008	12.5095	-1.40819	-2.65404	-9.23645	5e-05	8.70301e-05	yes
LOC728323	chr2:243030843-243102469	11.5764	4.36418	-1.40741	-2.65261	-6.17042	5e-05	8.70301e-05	yes
RBM48	chr7:92158086-92166823	60.8429	22.968	-1.40546	-2.64902	-9.98181	5e-05	8.70301e-05	yes
PPFIBP2	chr11:7534995-7674996	14.8825	5.61819	-1.40544	-2.64899	-8.81669	5e-05	8.70301e-05	yes
AAMDC	chr11:77532207-77583398	14.7856	5.58854	-1.40365	-2.6457	-4.26879	5e-05	8.70301e-05	yes
NEU1	chr6_ssto_hap7:3159576-3163457	117.984	44.6492	-1.40189	-2.64248	-9.23822	5e-05	8.70301e-05	yes
SGK1	chr6:134490383-134639196	27.8796	10.5538	-1.40145	-2.64167	-9.55773	5e-05	8.70301e-05	yes
GPATCH3	chr1:27216978-27226962	17.4599	6.62588	-1.39786	-2.6351	-9.27712	5e-05	8.70301e-05	yes
CNOT4	chr7:135046546-135194875	50.1953	19.0518	-1.39762	-2.63467	-9.16042	5e-05	8.70301e-05	yes
RAB11FIP1	chr8:37716464-37757015	76.4066	29.0713	-1.3941	-2.62825	-8.96689	5e-05	8.70301e-05	yes
STARD4	chr5:110834021-111353003	28.6813	10.9309	-1.39171	-2.6239	-8.90462	5e-05	8.70301e-05	yes
PRKAB1	chr12:120105760-120119429	28.7617	10.9688	-1.39074	-2.62213	-9.48217	5e-05	8.70301e-05	yes
FAM21C	chr10:46222647-46288412	21.5208	8.21527	-1.38935	-2.61961	-9.79619	5e-05	8.70301e-05	yes
OFD1	chrX:13752831-13787480	22.8862	8.73694	-1.38928	-2.61948	-9.73287	5e-05	8.70301e-05	yes
KIAA0355	chr19:34745455-34846471	14.1535	5.41022	-1.3874	-2.61607	-9.84276	5e-05	8.70301e-05	yes
FAM171B	chr2:187558788-187628512	30.6452	11.7352	-1.38482	-2.61139	-9.16881	5e-05	8.70301e-05	yes
SLC30A1	chr1:211748380-211752099	29.2289	11.2228	-1.38096	-2.60442	-9.17941	5e-05	8.70301e-05	yes
ATP1B1	chr1:169075946-169337186	221.283	85.0602	-1.37934	-2.60149	-8.56671	5e-05	8.70301e-05	yes
ZNF277	chr7:111846642-111983989	101.233	39.0457	-1.37445	-2.59269	-9.05701	5e-05	8.70301e-05	yes
CRY1	chr12:107385142-107487635	15.5783	6.0091	-1.37432	-2.59246	-8.97099	5e-05	8.70301e-05	yes
WIPI1	chr17:66417421-66453653	32.1027	12.4459	-1.36702	-2.57937	-9.16248	5e-05	8.70301e-05	yes
CCNG2	chr4:78078356-78091213	16.4389	6.3765	-1.36628	-2.57805	-9.65895	5e-05	8.70301e-05	yes
ZNF133	chr20:18269120-18297640	20.4167	7.94813	-1.36106	-2.56874	-8.71568	5e-05	8.70301e-05	yes
BSDC1	chr1:32830704-32860062	34.4969	13.4494	-1.35893	-2.56495	-9.65105	5e-05	8.70301e-05	yes
CYR61	chr1:86046443-86049648	473.488	184.771	-1.35759	-2.56257	-8.20881	5e-05	8.70301e-05	yes
ZFAS1	chr20:47862438-47905795	425.024	166.309	-1.35368	-2.55563	-4.44782	5e-05	8.70301e-05	yes
NFKB1	chr4:103422485-103538459	64.3962	25.2025	-1.35341	-2.55515	-8.89951	5e-05	8.70301e-05	yes
CLDN15	chr7:100875372-100882101	20.3975	7.98483	-1.35306	-2.55453	-8.46308	5e-05	8.70301e-05	yes
TPRN	chr9:140086068-140095163	23.7646	9.30392	-1.3529	-2.55425	-9.12885	5e-05	8.70301e-05	yes
PLEKHF2	chr8:96145948-96168913	19.9755	7.83262	-1.35067	-2.55031	-9.04927	5e-05	8.70301e-05	yes
HERC2P2	chr15:23282264-23378259	10.988	4.31035	-1.35006	-2.54923	-9.2484	5e-05	8.70301e-05	yes
DOK1	chr2:74753774-74784678	13.2087	5.18411	-1.34932	-2.54792	-2.64124	5e-05	8.70301e-05	yes
GPX3	chr5:150399998-150408554	27.4401	10.7717	-1.34903	-2.54741	-8.66706	5e-05	8.70301e-05	yes
ID2	chr2:8822112-8824583	90.2392	35.4445	-1.34819	-2.54593	-8.72178	5e-05	8.70301e-05	yes
ABCB6	chr2:220074487-220083712	29.0017	11.3963	-1.34757	-2.54483	-9.49211	5e-05	8.70301e-05	yes
C1orf63	chr1:25568739-25573985	10.0448	3.94866	-1.34702	-2.54386	-6.35533	5e-05	8.70301e-05	yes
ACOX1	chr17:73937588-74002080	18.0038	7.0891	-1.34463	-2.53965	-7.43482	5e-05	8.70301e-05	yes
SIK1	chr21:44834397-44847002	24.1825	9.5335	-1.34289	-2.53659	-8.70266	5e-05	8.70301e-05	yes
RAPGEF2	chr4:160188997-160281301	20.6484	8.14085	-1.34278	-2.5364	-8.78223	5e-05	8.70301e-05	yes
NCOA1	chr2:24807345-24993570	12.9938	5.12349	-1.34262	-2.53611	-9.5123	5e-05	8.70301e-05	yes
HELZ2	chr20:62189438-62205592	24.3589	9.61224	-1.34151	-2.53416	-8.74425	5e-05	8.70301e-05	yes
WASH3P	chr15:102501015-102519296	13.7412	5.42677	-1.34034	-2.53211	-8.87414	5e-05	8.70301e-05	yes
PHTF2	chr7:77428108-77586821	41.1774	16.3119	-1.33592	-2.52436	-8.49956	5e-05	8.70301e-05	yes
USP18	chr22:18632757-18660162	17.4213	6.90737	-1.33465	-2.52214	-8.81701	5e-05	8.70301e-05	yes
UBALD1	chr16:4658883-4664927	62.9428	24.972	-1.33373	-2.52054	-9.35387	5e-05	8.70301e-05	yes
CLCN7	chr16:1494933-1525085	38.0295	15.1265	-1.33004	-2.5141	-8.75016	5e-05	8.70301e-05	yes
YTHDC1	chr4_ctg9_hap1:6026-45746	47.0364	18.7633	-1.32586	-2.50682	-8.71178	5e-05	8.70301e-05	yes
IRF5	chr7:128577993-128590088	19.3375	7.72074	-1.32459	-2.50462	-8.68793	5e-05	8.70301e-05	yes
IFITM3	chr11:319672-320914	1066.07	425.866	-1.32383	-2.5033	-8.53058	5e-05	8.70301e-05	yes
ZNF552	chr19:58318449-58326281	13.2511	5.30145	-1.32165	-2.49952	-8.46255	5e-05	8.70301e-05	yes
ARRDC2	chr19:18111943-18124911	28.8548	11.5554	-1.32025	-2.49709	-9.13223	5e-05	8.70301e-05	yes
ASB7	chr15:101142754-101191904	17.9104	7.18112	-1.31852	-2.4941	-7.97824	5e-05	8.70301e-05	yes
UVRAG	chr11:75526211-75855282	19.7818	7.9454	-1.31598	-2.48971	-8.48834	5e-05	8.70301e-05	yes
SQSTM1	chr5:179224597-179285840	347.746	139.717	-1.31552	-2.48892	-6.4998	5e-05	8.70301e-05	yes
CLDN1	chr3:190023489-190040235	55.503	22.3043	-1.31524	-2.48844	-8.66247	5e-05	8.70301e-05	yes
ZNF707	chr8:144766621-144777555	11.7922	4.74073	-1.31465	-2.48742	-7.83775	5e-05	8.70301e-05	yes
ZNF410	chr14:74353317-74398991	38.745	15.5797	-1.31434	-2.48689	-8.65402	5e-05	8.70301e-05	yes
LIME1	chr20:62367977-62370460	11.7639	4.731	-1.31415	-2.48656	-6.10003	5e-05	8.70301e-05	yes
OSBPL2	chr20:60813579-60871269	79.4026	31.9912	-1.31151	-2.48201	-8.67893	5e-05	8.70301e-05	yes
ARHGEF17	chr11:73019662-73080425	13.1821	5.31424	-1.31064	-2.48052	-8.46011	5e-05	8.70301e-05	yes
C6orf48	chr6_qbl_hap6:3096351-3101196	299.893	121.153	-1.30761	-2.47531	-8.54159	5e-05	8.70301e-05	yes
MTMR3	chr22:30279157-30426857	19.053	7.70711	-1.30576	-2.47214	-8.62993	5e-05	8.70301e-05	yes
RND3	chr2:151324706-151344209	153.939	62.3668	-1.30351	-2.46829	-8.49531	5e-05	8.70301e-05	yes
ZC3H7A	chr16:11844441-11891114	41.5792	16.8624	-1.30205	-2.46579	-8.54647	5e-05	8.70301e-05	yes
ZNF579	chr19:56088890-56092211	28.7291	11.6621	-1.30068	-2.46345	-8.78182	5e-05	8.70301e-05	yes
NDRG2	chr14:21484921-21493935	18.2504	7.4174	-1.29895	-2.4605	-8.68033	5e-05	8.70301e-05	yes
IGFBP3	chr7:45951843-45960871	193.223	78.7285	-1.29531	-2.4543	-8.40572	5e-05	8.70301e-05	yes
IPMK	chr10:59951277-60027694	12.8693	5.2475	-1.29423	-2.45246	-9.07205	5e-05	8.70301e-05	yes
HINFP	chr11:118992232-119005765	16.3512	6.67132	-1.29335	-2.45097	-8.67802	5e-05	8.70301e-05	yes
DIRC2	chr3:122513900-122599986	31.6272	12.9207	-1.29148	-2.44779	-8.34123	5e-05	8.70301e-05	yes
FOXC1	chr6:1610680-1614129	52.6377	21.5041	-1.29148	-2.44779	-8.49347	5e-05	8.70301e-05	yes
GPBP1	chr5:56469774-56560506	57.013	23.3201	-1.28972	-2.44481	-8.45104	5e-05	8.70301e-05	yes
ZNF260	chr19:37001588-37019248	12.1185	4.96367	-1.28774	-2.44145	-8.85865	5e-05	8.70301e-05	yes
MX1	chr21:42792519-42831141	50.1549	20.5757	-1.28545	-2.43758	-8.32267	5e-05	8.70301e-05	yes
C2orf49	chr2:105954012-105961984	58.4725	24.0041	-1.28447	-2.43593	-8.24813	5e-05	8.70301e-05	yes
RAB17	chr2:238482964-238499769	33.0388	13.5794	-1.28275	-2.43302	-8.71041	5e-05	8.70301e-05	yes
WASH7P	chr1:11873-29370	20.8758	8.61596	-1.27674	-2.42291	-8.55919	5e-05	8.70301e-05	yes
TBC1D3F	chr17:36337527-36348666	18.2031	7.47045	-1.2766	-2.42267	-8.39702	5e-05	8.70301e-05	yes
CCDC102A	chr16:57546089-57570477	11.3555	4.6928	-1.27486	-2.41975	-7.91626	5e-05	8.70301e-05	yes
FBXO46	chr19:46213886-46234151	20.2503	8.38058	-1.27282	-2.41633	-8.60963	5e-05	8.70301e-05	yes
RGL3	chr19:11504731-11530018	23.3624	9.6752	-1.27183	-2.41468	-8.58032	5e-05	8.70301e-05	yes
MED26	chr19:16685717-16739015	16.7008	6.91721	-1.27165	-2.41438	-8.4403	5e-05	8.70301e-05	yes
TRAF4	chr17:27071022-27077976	143.714	59.5768	-1.27038	-2.41225	-8.30905	5e-05	8.70301e-05	yes
HIP1R	chr12:123320038-123347507	44.2992	18.384	-1.26883	-2.40966	-8.36869	5e-05	8.70301e-05	yes
TFDP2	chr3:141663269-141868386	11.9153	4.94505	-1.26875	-2.40953	-8.15748	5e-05	8.70301e-05	yes
CIR1	chr2:175212877-175260443	68.5385	28.4627	-1.26784	-2.40801	-8.23476	5e-05	8.70301e-05	yes
UBXN7	chr3:196080368-196159345	25.9015	10.7594	-1.26743	-2.40732	-8.25725	5e-05	8.70301e-05	yes
CWC25	chr17:36956686-36981603	124.795	51.8443	-1.2673	-2.40711	-8.32787	5e-05	8.70301e-05	yes
TBCE	chr1:235530727-235667781	43.6498	18.1871	-1.26306	-2.40004	-5.43633	5e-05	8.70301e-05	yes
NINJ1	chr9:95883770-95896570	71.8072	29.9264	-1.26271	-2.39946	-8.90654	5e-05	8.70301e-05	yes
MTMR10	chr15:31196054-31283807	15.2431	6.3535	-1.26253	-2.39916	-5.87169	5e-05	8.70301e-05	yes
CARS	chr11:3022151-3078681	82.6372	34.4881	-1.26069	-2.3961	-8.30824	5e-05	8.70301e-05	yes
CCDC130	chr19:13858752-13874106	21.2645	8.90108	-1.25639	-2.38897	-8.30555	5e-05	8.70301e-05	yes
PLK1S1	chr20:21106623-21227258	19.8325	8.3048	-1.25585	-2.38808	-7.97122	5e-05	8.70301e-05	yes
SLC22A5	chr5:131630144-131731306	11.521	4.82877	-1.25454	-2.38591	-7.77019	5e-05	8.70301e-05	yes
HLA-B	chr6_ssto_hap7:2655407-2658748	625.143	262.189	-1.25358	-2.38432	-7.70897	5e-05	8.70301e-05	yes
SGPP2	chr2:223289321-223423617	39.1578	16.4298	-1.25299	-2.38335	-8.00013	5e-05	8.70301e-05	yes
PNPLA8	chr7:108110865-108168605	34.3395	14.4244	-1.25136	-2.38066	-8.20061	5e-05	8.70301e-05	yes
PPP1R15B	chr1:204372491-204380944	44.2745	18.6028	-1.25096	-2.38	-8.24984	5e-05	8.70301e-05	yes
GRB7	chr17:37894161-37903538	399.629	167.943	-1.25069	-2.37955	-7.76378	5e-05	8.70301e-05	yes
APPBP2	chr17:58520519-58603580	10.5071	4.41565	-1.25067	-2.37952	-8.65478	5e-05	8.70301e-05	yes
PDCD4	chr10:112631552-112679124	30.7546	12.9353	-1.24948	-2.37756	-7.21205	5e-05	8.70301e-05	yes
CREBBP	chr16:3775055-3930121	34.5071	14.5615	-1.24473	-2.36974	-8.14681	5e-05	8.70301e-05	yes
ARID4B	chr1:235330209-235491532	33.1365	13.984	-1.24464	-2.36959	-8.20646	5e-05	8.70301e-05	yes
TMEM62	chr15:43425721-43477341	28.5925	12.0741	-1.24372	-2.36808	-8.70846	5e-05	8.70301e-05	yes
PTBP2	chr1:97187174-97280605	12.3728	5.2262	-1.24334	-2.36746	-8.16758	5e-05	8.70301e-05	yes
ARL5B	chr10:18948312-18966940	29.4583	12.4547	-1.24198	-2.36523	-8.22099	5e-05	8.70301e-05	yes
WDR26	chr1:224572844-224622001	44.1966	18.7086	-1.24024	-2.36238	-8.15216	5e-05	8.70301e-05	yes
ZSWIM6	chr5:60628099-60841999	12.3084	5.21623	-1.23857	-2.35965	-8.56465	5e-05	8.70301e-05	yes
TNFSF13	chr17:7452374-7464925	12.0386	5.10296	-1.23826	-2.35914	-6.80158	5e-05	8.70301e-05	yes
C20orf111	chr20:42824580-42839546	75.416	31.9737	-1.23798	-2.35868	-8.14365	5e-05	8.70301e-05	yes
ARHGAP23	chr17:36584719-36668628	54.2728	23.0104	-1.23794	-2.35862	-8.14594	5e-05	8.70301e-05	yes
IFT20	chr17:26646120-26662515	56.6992	24.0542	-1.23704	-2.35714	-2.84413	5e-05	8.70301e-05	yes
DDAH2	chr6_ssto_hap7:3025633-3028856	51.7194	22.0077	-1.2327	-2.35006	-8.43129	5e-05	8.70301e-05	yes
HLA-E	chr6_ssto_hap7:1789472-1794272	236.078	100.494	-1.23215	-2.34917	-7.88617	5e-05	8.70301e-05	yes
RLF	chr1:40627040-40706593	11.2999	4.81998	-1.22922	-2.3444	-8.5463	5e-05	8.70301e-05	yes
LETMD1	chr12:51442081-51454207	36.2061	15.4448	-1.22911	-2.34422	-8.31184	5e-05	8.70301e-05	yes
HELZ	chr17:65066553-65241319	15.2832	6.52112	-1.22875	-2.34364	-8.10959	5e-05	8.70301e-05	yes
EIF1	chr17:39845126-39847898	2201.27	940.747	-1.22646	-2.33992	-5.74196	5e-05	8.70301e-05	yes
YY1AP1	chr1:155629232-155658823	104.117	44.5017	-1.22627	-2.33961	-8.00726	5e-05	8.70301e-05	yes
MAPK8IP3	chr16:1756220-1820318	14.25	6.09873	-1.22438	-2.33655	-8.62589	5e-05	8.70301e-05	yes
CHST15	chr10:125767181-125853123	55.5926	23.7959	-1.22418	-2.33623	-7.99665	5e-05	8.70301e-05	yes
NYNRIN	chr14:24867991-24888494	10.9134	4.6714	-1.22417	-2.33621	-8.68225	5e-05	8.70301e-05	yes
RSRC2	chr12:122989189-123011560	126.239	54.0538	-1.22369	-2.33543	-8.01599	5e-05	8.70301e-05	yes
HSCB	chr22:29138042-29153496	18.8738	8.08472	-1.22311	-2.33449	-6.68791	5e-05	8.70301e-05	yes
PSMC4	chr19:40476911-40487671	208.406	89.3214	-1.22232	-2.33322	-8.04439	5e-05	8.70301e-05	yes
GCLM	chr1:94352589-94375012	18.6464	7.9963	-1.22149	-2.33187	-8.23686	5e-05	8.70301e-05	yes
CD82	chr11:44587140-44641315	54.3652	23.3566	-1.21885	-2.32761	-8.63182	5e-05	8.70301e-05	yes
FAM13B	chr5:137225124-137368802	17.8055	7.65274	-1.21827	-2.32668	-7.83762	5e-05	8.70301e-05	yes
NFKBIL1	chr6_ssto_hap7:2845432-2857408	46.6929	20.105	-1.21565	-2.32245	-8.34121	5e-05	8.70301e-05	yes
DENND4A	chr15:65952956-66084631	14.4033	6.20233	-1.21552	-2.32224	-7.85011	5e-05	8.70301e-05	yes
MED13	chr17:60019965-60142643	30.498	13.1401	-1.21473	-2.32097	-7.98409	5e-05	8.70301e-05	yes
TMEM59	chr1:54497348-54519111	82.7257	35.6439	-1.21468	-2.32089	-7.9407	5e-05	8.70301e-05	yes
SP110	chr2:231033644-231090444	27.4733	11.8442	-1.21385	-2.31956	-8.17603	5e-05	8.70301e-05	yes
IP6K2	chr3:48725435-48754711	69.1724	29.8357	-1.21316	-2.31845	-7.68822	5e-05	8.70301e-05	yes
TBC1D12	chr10:96162185-96296089	12.9943	5.6049	-1.21312	-2.31838	-8.4961	5e-05	8.70301e-05	yes
ID1	chr20:30193085-30194317	420.638	181.442	-1.21307	-2.3183	-7.85972	5e-05	8.70301e-05	yes
NISCH	chr3:52489523-52527088	30.687	13.2436	-1.21234	-2.31713	-7.387	5e-05	8.70301e-05	yes
SLU7	chr5:159828647-159846168	49.6575	21.4321	-1.21224	-2.31697	-7.9874	5e-05	8.70301e-05	yes
WAC	chr10:28821421-28912041	95.6483	41.2885	-1.212	-2.31659	-7.76197	5e-05	8.70301e-05	yes
SLC38A7	chr16:58700297-58718674	11.7274	5.06381	-1.21159	-2.31593	-8.02073	5e-05	8.70301e-05	yes
TICAM1	chr19:4815935-4831754	79.6959	34.4194	-1.21128	-2.31543	-7.99014	5e-05	8.70301e-05	yes
SWAP70	chr11:9685627-9774507	39.7075	17.1658	-1.20987	-2.31317	-7.98131	5e-05	8.70301e-05	yes
SLC25A38	chr3:39424814-39438819	43.0498	18.6519	-1.20668	-2.30806	-8.23858	5e-05	8.70301e-05	yes
SORT1	chr1:109852187-109940563	15.8495	6.86718	-1.20665	-2.30801	-7.84877	5e-05	8.70301e-05	yes
IFRD1	chr7:112063198-112117258	203.714	88.3013	-1.20604	-2.30704	-7.66844	5e-05	8.70301e-05	yes
DOM3Z	chr6_ssto_hap7:3270297-3281933	10.8396	4.70403	-1.20435	-2.30433	-5.49779	5e-05	8.70301e-05	yes
CSPP1	chr8:67976602-68108849	19.1422	8.30865	-1.20407	-2.30389	-7.97761	5e-05	8.70301e-05	yes
KIAA0247	chr14:70078309-70181861	10.5296	4.57573	-1.20237	-2.30117	-8.13991	5e-05	8.70301e-05	yes
AMBRA1	chr11:46417961-46615619	23.6077	10.2619	-1.20196	-2.30052	-7.81141	5e-05	8.70301e-05	yes
TRIM26	chr6_ssto_hap7:1482639-1511683	71.0253	30.921	-1.19974	-2.29698	-7.91205	5e-05	8.70301e-05	yes
SIM2	chr21:38071990-38122510	22.8284	9.93873	-1.19969	-2.2969	-8.02728	5e-05	8.70301e-05	yes
INO80B	chr2:74682149-74688018	22.493	9.80022	-1.19859	-2.29515	-4.92568	5e-05	8.70301e-05	yes
GCC2	chr2:109065576-109125854	27.7253	12.0827	-1.19826	-2.29463	-7.94543	5e-05	8.70301e-05	yes
KDM6B	chr17:7743234-7758118	17.6121	7.68974	-1.19556	-2.29034	-7.78148	5e-05	8.70301e-05	yes
FKBPL	chr6_mcf_hap5:3476311-3477895	19.2274	8.3989	-1.19489	-2.28927	-7.20779	5e-05	8.70301e-05	yes
TGIF2	chr20:35201875-35274619	55.1968	24.1146	-1.19467	-2.28892	-5.02395	5e-05	8.70301e-05	yes
CLEC16A	chr16:11038344-11276046	24.9633	10.9167	-1.19327	-2.2867	-7.02812	5e-05	8.70301e-05	yes
TMEM205	chr19:11453451-11456981	102.367	44.7965	-1.1923	-2.28517	-8.04901	5e-05	8.70301e-05	yes
NT5C2	chr10:104847773-104953063	145.116	63.538	-1.19151	-2.28392	-7.71574	5e-05	8.70301e-05	yes
DHRS3	chr1:12627938-12677820	26.9074	11.7818	-1.19144	-2.28381	-7.78531	5e-05	8.70301e-05	yes
WASH1	chr9:11986-29739	18.6161	8.15363	-1.19104	-2.28317	-7.93392	5e-05	8.70301e-05	yes
TRMT44	chr4:8442531-8478282	11.2044	4.91434	-1.189	-2.27995	-7.85694	5e-05	8.70301e-05	yes
GRN	chr17:42422490-42430470	243.015	106.659	-1.18803	-2.27841	-7.66186	5e-05	8.70301e-05	yes
CYB5R1	chr1:202931000-202936404	40.1229	17.632	-1.18623	-2.27557	-8.12181	5e-05	8.70301e-05	yes
RAB9A	chrX:13707239-13727944	84.5623	37.1638	-1.18611	-2.27538	-7.68889	5e-05	8.70301e-05	yes
B2M	chr15:45003684-45010357	1052.24	462.546	-1.18579	-2.27488	-7.28888	5e-05	8.70301e-05	yes
SNHG11	chr20:37075296-37079564	17.2751	7.59686	-1.18522	-2.27398	-6.27053	5e-05	8.70301e-05	yes
ENTHD2	chr17:79202076-79212891	19.3155	8.49716	-1.1847	-2.27316	-7.64032	5e-05	8.70301e-05	yes
MAN2B1	chr19:12757321-12777591	52.7396	23.2595	-1.18107	-2.26745	-7.78973	5e-05	8.70301e-05	yes
EPB41L5	chr2:120770603-120936697	39.5224	17.455	-1.17903	-2.26424	-7.72521	5e-05	8.70301e-05	yes
BATF	chr14:75988783-76013334	34.5221	15.2475	-1.17895	-2.26412	-7.53615	5e-05	8.70301e-05	yes
MBTD1	chr17:49254785-49337427	10.2879	4.54581	-1.17834	-2.26316	-7.95483	5e-05	8.70301e-05	yes
PVRL2	chr19:45349392-45392485	111.938	49.4682	-1.17813	-2.26283	-7.69615	5e-05	8.70301e-05	yes
CITED4	chr1:41326727-41328018	81.9308	36.2445	-1.17664	-2.2605	-7.58662	5e-05	8.70301e-05	yes
IL6ST	chr5:55230924-55290821	49.6807	21.9952	-1.1755	-2.25871	-7.66609	5e-05	8.70301e-05	yes
SGMS1	chr10:52065344-52383737	33.8546	15.0399	-1.17056	-2.25099	-7.64358	5e-05	8.70301e-05	yes
TOM1	chr22:35695267-35743987	38.9036	17.2839	-1.17047	-2.25085	-7.6885	5e-05	8.70301e-05	yes
MAFG	chr17:79876144-79885587	34.6193	15.403	-1.16837	-2.24758	-7.68565	5e-05	8.70301e-05	yes
OPLAH	chr8:145106166-145115584	16.9681	7.55726	-1.16689	-2.24527	-8.10805	5e-05	8.70301e-05	yes
SAP25	chr7:100169852-100171270	12.6206	5.62619	-1.16555	-2.24319	-4.7657	5e-05	8.70301e-05	yes
MB21D2	chr3:192514604-192635950	30.725	13.7242	-1.16269	-2.23874	-7.52828	5e-05	8.70301e-05	yes
LMBRD1	chr6:70385640-70507049	17.9105	8.00492	-1.16185	-2.23744	-7.41943	5e-05	8.70301e-05	yes
TMEM159	chr16:20944475-21191937	30.6807	13.7323	-1.15976	-2.2342	-7.7439	5e-05	8.70301e-05	yes
SHROOM3	chr4:77356252-77704405	20.6836	9.26732	-1.15827	-2.2319	-7.65088	5e-05	8.70301e-05	yes
RBM39	chr20:34291530-34330258	220.188	98.7027	-1.15757	-2.23081	-7.36358	5e-05	8.70301e-05	yes
TAPBPL	chr12:6561176-6579843	18.7226	8.4072	-1.15508	-2.22697	-6.9675	5e-05	8.70301e-05	yes
CNKSR1	chr1:26503980-26516375	24.8883	11.1794	-1.15462	-2.22626	-7.91581	5e-05	8.70301e-05	yes
ZFAND3	chr6:37787306-38122399	73.0777	32.8856	-1.15197	-2.22217	-7.6043	5e-05	8.70301e-05	yes
CIDECP	chr3:10059236-10067820	17.2157	7.75257	-1.15098	-2.22065	-5.29059	5e-05	8.70301e-05	yes
USP11	chrX:47092313-47107727	41.0818	18.5142	-1.14987	-2.21894	-7.53232	5e-05	8.70301e-05	yes
LIG4	chr13:108859791-108870716	11.6825	5.26653	-1.14943	-2.21826	-7.47075	5e-05	8.70301e-05	yes
PSAP	chr10:73576054-73611082	410.994	185.451	-1.14808	-2.21619	-6.84523	5e-05	8.70301e-05	yes
DRAM2	chr1:111659953-111727724	48.3781	21.8297	-1.14806	-2.21616	-5.43485	5e-05	8.70301e-05	yes
KDM5A	chr12:389222-551806	12.0705	5.44913	-1.14739	-2.21513	-6.70672	5e-05	8.70301e-05	yes
AP5B1	chr11:65541368-65548062	18.7284	8.47188	-1.14447	-2.21065	-7.48046	5e-05	8.70301e-05	yes
ZNF219	chr14:21558204-21572863	12.4783	5.64826	-1.14354	-2.20922	-7.52291	5e-05	8.70301e-05	yes
HSPB1	chr7:75931874-75933614	547.715	248.156	-1.14218	-2.20714	-7.45367	5e-05	8.70301e-05	yes
PRPF39	chr14:45553301-45603732	27.6891	12.5477	-1.1419	-2.20671	-4.94475	5e-05	8.70301e-05	yes
SLC25A29	chr14:100757452-100772860	12.4323	5.63423	-1.1418	-2.20656	-7.38684	5e-05	8.70301e-05	yes
AMOTL2	chr3:134074189-134093406	148.755	67.4429	-1.1412	-2.20564	-7.1801	5e-05	8.70301e-05	yes
XRN1	chr3:142025448-142166853	14.5249	6.59501	-1.13908	-2.20241	-7.50409	5e-05	8.70301e-05	yes
NFE2L2	chr2:178095030-178129859	119.319	54.1938	-1.13863	-2.20172	-7.4387	5e-05	8.70301e-05	yes
IL32	chr16:3115312-3119668	369.554	167.966	-1.13761	-2.20016	-7.49651	5e-05	8.70301e-05	yes
CAMK2D	chr4:114372187-114683083	37.7765	17.1761	-1.13708	-2.19935	-6.67606	5e-05	8.70301e-05	yes
IGBP1	chrX:69353317-69386173	68.0731	30.9522	-1.13704	-2.19929	-7.38079	5e-05	8.70301e-05	yes
DDX58	chr9:32455299-32526322	44.8526	20.4176	-1.13538	-2.19676	-7.49941	5e-05	8.70301e-05	yes
TMUB2	chr17:42264353-42269099	34.1769	15.5583	-1.13533	-2.19669	-7.69859	5e-05	8.70301e-05	yes
OAS3	chr12:113376248-113411054	62.4046	28.4304	-1.13422	-2.195	-7.4089	5e-05	8.70301e-05	yes
ATF4	chr22:39916568-39918691	446.903	203.794	-1.13285	-2.19292	-7.24134	5e-05	8.70301e-05	yes
MPP7	chr10:28339922-28571067	14.1668	6.46477	-1.13185	-2.1914	-7.95011	5e-05	8.70301e-05	yes
SLC12A7	chr5:1050488-1112172	63.1792	28.8445	-1.13115	-2.19033	-7.43666	5e-05	8.70301e-05	yes
DAPK3	chr19:3958451-3969826	37.5526	17.1909	-1.12727	-2.18445	-7.93393	5e-05	8.70301e-05	yes
ITM2B	chr13:48807273-48836232	121.176	55.4968	-1.12662	-2.18347	-7.44372	5e-05	8.70301e-05	yes
PILRB	chr7:99905324-99965454	119.1	54.5835	-1.12563	-2.18197	-6.15742	5e-05	8.70301e-05	yes
GBA	chr1:155204238-155214653	51.4538	23.5841	-1.12546	-2.18171	-7.28591	5e-05	8.70301e-05	yes
PPM1H	chr12:63037762-63328665	14.3289	6.57382	-1.12413	-2.1797	-7.23239	5e-05	8.70301e-05	yes
TTC21B	chr2:166729871-166810348	12.5695	5.78002	-1.12078	-2.17465	-7.81396	5e-05	8.70301e-05	yes
CYTH2	chr19:48972464-48985571	43.7644	20.1268	-1.12064	-2.17443	-7.38495	5e-05	8.70301e-05	yes
HKR1	chr19:37825579-37855357	24.1428	11.1052	-1.12035	-2.174	-7.82302	5e-05	8.70301e-05	yes
MAP3K1	chr5:56110899-56191978	16.2328	7.47104	-1.11953	-2.17276	-7.32057	5e-05	8.70301e-05	yes
ZNF296	chr19:45574757-45579688	32.6828	15.0443	-1.11931	-2.17243	-7.41274	5e-05	8.70301e-05	yes
LY6G5B	chr6_ssto_hap7:2969532-2971032	27.4925	12.6743	-1.11714	-2.16917	-6.11843	5e-05	8.70301e-05	yes
TPST2	chr22:26921713-26986089	19.4723	8.98217	-1.11629	-2.16789	-7.67151	5e-05	8.70301e-05	yes
FAM63B	chr15:59063392-59149734	13.3183	6.14788	-1.11525	-2.16633	-7.77369	5e-05	8.70301e-05	yes
PMAIP1	chr18:57567191-57571538	53.6775	24.7792	-1.11519	-2.16624	-7.21629	5e-05	8.70301e-05	yes
ADCY9	chr16:4012649-4166186	12.16	5.6177	-1.11409	-2.16458	-7.20092	5e-05	8.70301e-05	yes
ERCC5	chr13:103436630-103528351	14.7712	6.82635	-1.1136	-2.16385	-4.14737	5e-05	8.70301e-05	yes
CAMLG	chr5:134074169-134087850	28.2376	13.0614	-1.11231	-2.16192	-7.64698	5e-05	8.70301e-05	yes
ATP6V0B	chr1:44440601-44443972	117.503	54.4143	-1.11063	-2.1594	-7.17134	5e-05	8.70301e-05	yes
RBM5	chr3:50126340-50156397	61.5122	28.491	-1.11037	-2.15901	-7.28435	5e-05	8.70301e-05	yes
CCDC174	chr3:14693252-14714166	19.5838	9.07292	-1.11002	-2.15849	-7.54702	5e-05	8.70301e-05	yes
IQCB1	chr3:121488609-121553926	26.118	12.1254	-1.10701	-2.15399	-7.61452	5e-05	8.70301e-05	yes
GATAD2B	chr1:153777202-153895451	19.5735	9.1094	-1.10347	-2.14871	-7.25658	5e-05	8.70301e-05	yes
TAPBP	chr6_qbl_hap6:4499711-4514410	123.731	57.5978	-1.10312	-2.14819	-7.09459	5e-05	8.70301e-05	yes
AFF4	chr5:132211070-132299354	43.6636	20.3267	-1.10306	-2.1481	-7.1934	5e-05	8.70301e-05	yes
KANSL1	chr17_ctg5_hap1:563497-760700	30.9159	14.3946	-1.10282	-2.14774	-7.23075	5e-05	8.70301e-05	yes
SNHG7	chr9:139607023-139622636	74.4895	34.71	-1.10169	-2.14606	-7.46834	5e-05	8.70301e-05	yes
HIPK1	chr1:114471995-114520491	38.0208	17.7227	-1.10119	-2.14532	-6.60213	5e-05	8.70301e-05	yes
ZSCAN21	chr7:99647416-99679371	29.9	13.9413	-1.10078	-2.14471	-3.53163	5e-05	8.70301e-05	yes
ATG4D	chr19:10654646-10676702	32.1553	15.0002	-1.10007	-2.14365	-3.87936	5e-05	8.70301e-05	yes
ZNFX1	chr20:47862438-47905795	62.5003	29.1787	-1.09895	-2.14199	-5.50646	5e-05	8.70301e-05	yes
C3orf17	chr3:112721291-112738555	16.809	7.8611	-1.09643	-2.13825	-7.47283	5e-05	8.70301e-05	yes
ZNF451	chr6:56954807-57035098	18.5895	8.6972	-1.09586	-2.1374	-6.92228	5e-05	8.70301e-05	yes
UNKL	chr16:1401899-1464705	12.4606	5.8313	-1.09549	-2.13686	-4.60518	5e-05	8.70301e-05	yes
KLF11	chr2:10183681-10194963	10.9447	5.12934	-1.09339	-2.13375	-7.11622	5e-05	8.70301e-05	yes
CEBPB	chr20:48807119-48809227	69.9673	32.8132	-1.09241	-2.1323	-7.16781	5e-05	8.70301e-05	yes
IP6K1	chr3:49761727-49823973	27.8939	13.0869	-1.09183	-2.13144	-7.12436	5e-05	8.70301e-05	yes
MOAP1	chr14:93648540-93651249	11.3635	5.34009	-1.08947	-2.12796	-6.9577	5e-05	8.70301e-05	yes
HEIH	chr5:180256953-180262726	25.3588	11.9186	-1.08927	-2.12766	-6.30936	5e-05	8.70301e-05	yes
IST1	chr16:71928310-72033877	49.2769	23.1742	-1.08839	-2.12637	-7.20071	5e-05	8.70301e-05	yes
JUN	chr1:59246462-59249785	66.8289	31.4372	-1.088	-2.12579	-7.18899	5e-05	8.70301e-05	yes
MED12	chrX:70338405-70362304	13.9275	6.55662	-1.08691	-2.12419	-7.04084	5e-05	8.70301e-05	yes
EFNA1	chr1:155100348-155107386	46.1014	21.7082	-1.08657	-2.12369	-7.56605	5e-05	8.70301e-05	yes
TRIM38	chr6:25962916-25987557	20.8097	9.79989	-1.08642	-2.12346	-7.09695	5e-05	8.70301e-05	yes
TMEM139	chr7:142982039-142985141	14.4896	6.83595	-1.08381	-2.11963	-6.84061	5e-05	8.70301e-05	yes
SERINC1	chr6:122764492-122792952	71.0038	33.4998	-1.08374	-2.11952	-7.16096	5e-05	8.70301e-05	yes
CLDN4	chr7:73245192-73247015	433.132	204.711	-1.08122	-2.11582	-6.78108	5e-05	8.70301e-05	yes
WDR48	chr3:39093506-39137881	25.9393	12.2664	-1.08043	-2.11467	-6.985	5e-05	8.70301e-05	yes
C5orf51	chr5:41904469-41921738	28.3527	13.4173	-1.07939	-2.11314	-7.09344	5e-05	8.70301e-05	yes
AKAP8L	chr19:15490858-15529833	89.4577	42.3488	-1.07888	-2.1124	-7.12082	5e-05	8.70301e-05	yes
YIPF4	chr2:32502957-32531658	18.0969	8.56733	-1.07883	-2.11232	-7.38902	5e-05	8.70301e-05	yes
SCAPER	chr15:76640526-77176217	10.7152	5.07824	-1.07726	-2.11002	-7.22682	5e-05	8.70301e-05	yes
CCND3	chr6:41902670-42016610	86.302	40.9271	-1.07634	-2.10868	-7.0784	5e-05	8.70301e-05	yes
SYT1	chr12:79257772-79845788	22.0404	10.4675	-1.07423	-2.1056	-6.93696	5e-05	8.70301e-05	yes
MFSD11	chr17:74730196-74775336	11.1685	5.30494	-1.07403	-2.10531	-1.97153	0.0034	0.00501811	yes
RRAGC	chr1:39303868-39325495	22.8019	10.8323	-1.07381	-2.10499	-7.40697	5e-05	8.70301e-05	yes
GDAP2	chr1:118406106-118472302	14.0615	6.68511	-1.07273	-2.10341	-6.16898	5e-05	8.70301e-05	yes
PHF11	chr13:50069800-50103117	11.7211	5.57348	-1.07246	-2.10302	-5.76295	5e-05	8.70301e-05	yes
PIM3	chr22:50354142-50357720	109.714	52.2294	-1.07081	-2.10061	-7.07267	5e-05	8.70301e-05	yes
ZNF646	chr16:31085742-31100130	16.2723	7.75572	-1.06908	-2.09809	-6.83925	5e-05	8.70301e-05	yes
HACL1	chr3:15602239-15643130	23.6485	11.2718	-1.06904	-2.09804	-7.06252	5e-05	8.70301e-05	yes
TYK2	chr19:10461203-10491248	30.3703	14.476	-1.069	-2.09798	-7.00739	5e-05	8.70301e-05	yes
TRIM16	chr17:15531279-15586193	89.9363	42.8713	-1.06889	-2.09782	-7.05923	5e-05	8.70301e-05	yes
MYSM1	chr1:59120410-59165747	10.0182	4.7801	-1.06752	-2.09583	-7.27686	5e-05	8.70301e-05	yes
TPST1	chr7:65670258-65825438	10.1606	4.85995	-1.06397	-2.09068	-6.19606	5e-05	8.70301e-05	yes
EPB41L1	chr20:34679425-34820721	41.3015	19.7569	-1.06384	-2.09049	-7.03587	5e-05	8.70301e-05	yes
CSRNP2	chr12:51454987-51477454	17.6165	8.43347	-1.06273	-2.08888	-7.23359	5e-05	8.70301e-05	yes
WDR83	chr19:12777617-12792701	14.8672	7.12004	-1.06217	-2.08807	-1.97755	0.0024	0.00360736	yes
PSMB10	chr16:67968406-67970780	31.5856	15.1438	-1.06054	-2.08571	-6.87643	5e-05	8.70301e-05	yes
RYBP	chr3:72423743-72495774	28.0803	13.4644	-1.0604	-2.08551	-6.94139	5e-05	8.70301e-05	yes
C1orf52	chr1:85715636-85725355	12.7004	6.09291	-1.05967	-2.08445	-6.89967	5e-05	8.70301e-05	yes
USP30	chr12:109489845-109525831	12.8552	6.17442	-1.05797	-2.082	-7.02867	5e-05	8.70301e-05	yes
DYRK1A	chr21:38739858-38887679	13.975	6.71275	-1.05788	-2.08187	-7.40657	5e-05	8.70301e-05	yes
CYB561D2	chr3:50384918-50391496	11.8376	5.68913	-1.0571	-2.08074	-3.70831	5e-05	8.70301e-05	yes
CPEB4	chr5:173315330-173387313	23.0046	11.0584	-1.05679	-2.0803	-6.97915	5e-05	8.70301e-05	yes
MOB2	chr11:1490684-1785501	39.0631	18.786	-1.05615	-2.07938	-1.63574	0.00655	0.00937289	yes
USP38	chr4:144106069-144143141	13.5468	6.5174	-1.05558	-2.07855	-7.39814	5e-05	8.70301e-05	yes
GPR107	chr9:132815984-132902448	45.3597	21.8368	-1.05465	-2.07721	-6.96289	5e-05	8.70301e-05	yes
NEO1	chr15:73344824-73597547	10.3239	4.9718	-1.05414	-2.07648	-7.41288	5e-05	8.70301e-05	yes
BCKDHA	chr19:41903693-41930910	21.3713	10.2973	-1.0534	-2.07542	-7.35203	5e-05	8.70301e-05	yes
METTL22	chr16:8715526-8740079	21.4901	10.3594	-1.05273	-2.07445	-7.10394	5e-05	8.70301e-05	yes
ZCCHC6	chr9:88902647-88969402	28.4448	13.7154	-1.05237	-2.07393	-6.9131	5e-05	8.70301e-05	yes
BTG1	chr12:92378751-92539673	28.8199	13.9037	-1.0516	-2.07283	-6.89355	5e-05	8.70301e-05	yes
TLK2	chr17:60556385-60692841	19.707	9.52274	-1.04926	-2.06947	-6.82019	5e-05	8.70301e-05	yes
BROX	chr1:222885905-222906106	40.1536	19.4071	-1.04894	-2.06901	-7.27862	5e-05	8.70301e-05	yes
SMCR8	chr17:18218593-18266856	15.7978	7.63776	-1.0485	-2.06838	-5.37403	5e-05	8.70301e-05	yes
GNA15	chr19:3136190-3163766	33.5842	16.237	-1.04849	-2.06836	-7.33541	5e-05	8.70301e-05	yes
GAS5	chr1:173832385-173837125	292.671	141.668	-1.04677	-2.0659	-6.83246	5e-05	8.70301e-05	yes
OCLN	chr5:68788118-68853931	15.983	7.7393	-1.04626	-2.06517	-6.74923	5e-05	8.70301e-05	yes
DCAF5	chr14:69517636-69619914	29.3798	14.2367	-1.04521	-2.06367	-6.90208	5e-05	8.70301e-05	yes
RSF1	chr11:77377273-77531880	36.3319	17.6093	-1.0449	-2.06322	-6.90315	5e-05	8.70301e-05	yes
CHKA	chr11:67820325-67888858	66.4052	32.189	-1.04473	-2.06298	-6.92595	5e-05	8.70301e-05	yes
C6orf62	chr6:24667262-24719403	72.0509	34.9322	-1.04446	-2.06259	-6.41792	5e-05	8.70301e-05	yes
ZKSCAN5	chr7:99102272-99131445	23.5783	11.4353	-1.04396	-2.06188	-6.78507	5e-05	8.70301e-05	yes
TECPR1	chr7:97844754-97881563	15.2264	7.38804	-1.04331	-2.06095	-6.72427	5e-05	8.70301e-05	yes
PRR15	chr7:29603426-29606911	21.4167	10.3936	-1.04304	-2.06057	-7.16596	5e-05	8.70301e-05	yes
C10orf35	chr10:71390002-71393355	28.4867	13.8341	-1.04205	-2.05915	-6.72807	5e-05	8.70301e-05	yes
ZNF317	chr19:9251055-9274091	33.1176	16.0858	-1.04181	-2.05881	-6.85065	5e-05	8.70301e-05	yes
PARD6B	chr20:49348080-49370278	15.2572	7.41153	-1.04164	-2.05857	-7.3102	5e-05	8.70301e-05	yes
LAMTOR3	chr4:100799494-100815703	11.3993	5.53962	-1.04108	-2.05777	-6.93068	5e-05	8.70301e-05	yes
CRBN	chr3:3191316-3221401	17.4494	8.48158	-1.04078	-2.05734	-6.84543	5e-05	8.70301e-05	yes
DDX43	chr6:74104284-74127289	18.0123	8.76853	-1.03858	-2.0542	-6.91266	5e-05	8.70301e-05	yes
GPR108	chr19:6729924-6737633	41.3136	20.1384	-1.03667	-2.05149	-6.85351	5e-05	8.70301e-05	yes
WHAMM	chr15:83477972-83503613	15.6319	7.62069	-1.0365	-2.05125	-7.23317	5e-05	8.70301e-05	yes
PLEKHA6	chr1:204187978-204329057	21.5952	10.5285	-1.03641	-2.05112	-6.83925	5e-05	8.70301e-05	yes
RARG	chr12:53604349-53626040	44.7588	21.8242	-1.03624	-2.05088	-6.73653	5e-05	8.70301e-05	yes
SYS1	chr20:43990576-44039250	50.5809	24.6774	-1.0354	-2.04968	-4.22691	5e-05	8.70301e-05	yes
GPCPD1	chr20:5525079-5591672	17.1227	8.35535	-1.03514	-2.04931	-6.69902	5e-05	8.70301e-05	yes
ING3	chr7:120590816-120615711	15.3669	7.50171	-1.03454	-2.04846	-6.91796	5e-05	8.70301e-05	yes
ZFAND5	chr9:74966340-74980163	39.9906	19.5494	-1.03254	-2.04562	-6.81309	5e-05	8.70301e-05	yes
GPRC5C	chr17:72427666-72443568	19.2538	9.43366	-1.02925	-2.04096	-6.82301	5e-05	8.70301e-05	yes
SECISBP2L	chr15:49280834-49338760	18.2329	8.93927	-1.02831	-2.03963	-6.74007	5e-05	8.70301e-05	yes
UPK3BL	chr7:102277194-102312176	24.8361	12.1855	-1.02728	-2.03818	-5.12432	5e-05	8.70301e-05	yes
NBR1	chr17:41322497-41363707	75.7827	37.2216	-1.02573	-2.03599	-6.72598	5e-05	8.70301e-05	yes
TFPT	chr19:54610319-54635150	35.8792	17.6293	-1.02518	-2.03521	-2.76429	5e-05	8.70301e-05	yes
LINC00674	chr17:66097695-66132070	10.0689	4.949	-1.0247	-2.03454	-6.69559	5e-05	8.70301e-05	yes
SLC3A2	chr11:62623483-62656355	175.704	86.3978	-1.02408	-2.03366	-6.70283	5e-05	8.70301e-05	yes
SNAPC1	chr14:62229074-62263146	21.3586	10.5129	-1.02265	-2.03165	-6.98551	5e-05	8.70301e-05	yes
CDC42EP5	chr19:54976209-54984422	52.4358	25.8105	-1.02259	-2.03156	-7.02286	5e-05	8.70301e-05	yes
FAM134C	chr17:40731525-40767256	20.4312	10.0586	-1.02235	-2.03122	-3.13284	5e-05	8.70301e-05	yes
PDE6D	chr2:232597146-232645974	44.7283	22.026	-1.02198	-2.0307	-6.74155	5e-05	8.70301e-05	yes
CALCOCO2	chr17:46908349-46942607	52.9782	26.1028	-1.02119	-2.02959	-6.76925	5e-05	8.70301e-05	yes
C19orf66	chr19:10196805-10213425	19.1678	9.44446	-1.02115	-2.02954	-6.75991	5e-05	8.70301e-05	yes
COL18A1	chr21:46825096-46933634	45.1469	22.2473	-1.021	-2.02933	-6.73747	5e-05	8.70301e-05	yes
PAWR	chr12:79985744-80084790	82.2487	40.5334	-1.02088	-2.02916	-6.72938	5e-05	8.70301e-05	yes
SLC4A11	chr20:3208062-3219887	14.4709	7.13162	-1.02085	-2.02911	-6.76608	5e-05	8.70301e-05	yes
UBR4	chr1:19400999-19536746	15.9883	7.88405	-1.02001	-2.02793	-6.70247	5e-05	8.70301e-05	yes
UBR2	chr6:42531759-42661243	15.5783	7.68901	-1.01867	-2.02605	-6.29739	5e-05	8.70301e-05	yes
ZRANB1	chr10:126630691-126676005	29.3536	14.4908	-1.0184	-2.02567	-6.70577	5e-05	8.70301e-05	yes
VPS11	chr11:118938492-118952688	21.7941	10.7643	-1.01769	-2.02467	-7.14069	5e-05	8.70301e-05	yes
ZKSCAN8	chr6:28109715-28125236	11.1791	5.53306	-1.01465	-2.02041	-7.01729	5e-05	8.70301e-05	yes
TRIM37	chr17:56833229-57184266	30.4038	15.049	-1.01458	-2.02031	-6.66751	5e-05	8.70301e-05	yes
CACNB1	chr17:37329708-37353956	19.3874	9.59674	-1.0145	-2.0202	-6.80877	5e-05	8.70301e-05	yes
SYF2	chr1:25548766-25559013	48.5081	24.0201	-1.01398	-2.01947	-6.66079	5e-05	8.70301e-05	yes
C20orf112	chr20:31030861-31172875	14.1327	7.00296	-1.013	-2.0181	-6.52335	5e-05	8.70301e-05	yes
ATP6V1H	chr8:54628102-54755871	37.0475	18.3624	-1.01262	-2.01757	-7.22581	5e-05	8.70301e-05	yes
KLF10	chr8:103661004-103667983	84.9216	42.122	-1.01156	-2.01609	-6.70535	5e-05	8.70301e-05	yes
MKRN1	chr7:140152839-140179369	49.2518	24.4411	-1.01087	-2.01513	-6.19195	5e-05	8.70301e-05	yes
LITAF	chr16:11641577-11681322	119.126	59.13	-1.01052	-2.01464	-6.69093	5e-05	8.70301e-05	yes
UBR3	chr2:170684017-170940639	16.5581	8.21995	-1.01034	-2.01439	-6.63613	5e-05	8.70301e-05	yes
GLTSCR1	chr19:48111452-48206534	10.4387	5.18518	-1.00948	-2.01319	-6.97887	5e-05	8.70301e-05	yes
CASP7	chr10:115438920-115490668	25.1157	12.4838	-1.00853	-2.01186	-6.91927	5e-05	8.70301e-05	yes
TNKS1BP1	chr11:57067102-57092413	95.8927	47.6652	-1.00848	-2.01179	-6.47783	5e-05	8.70301e-05	yes
ASNS	chr7:97481428-97501854	83.8602	41.6857	-1.00843	-2.01172	-6.4367	5e-05	8.70301e-05	yes
ZNF57	chr19:2900895-2918474	11.6807	5.80943	-1.00766	-2.01065	-6.15957	5e-05	8.70301e-05	yes
CRTC2	chr1:153920147-153931132	74.6311	37.1333	-1.00707	-2.00983	-6.65231	5e-05	8.70301e-05	yes
TAX1BP1	chr7:27778991-27869386	166.378	82.791	-1.00692	-2.00962	-6.45516	5e-05	8.70301e-05	yes
CRAMP1L	chr16:1664640-1727909	14.3142	7.12295	-1.00691	-2.0096	-6.57212	5e-05	8.70301e-05	yes
NT5C3	chr7:33053724-33102409	58.3068	29.0243	-1.0064	-2.00889	-6.52145	5e-05	8.70301e-05	yes
THAP9-AS1	chr4:83814604-83841284	22.304	11.1113	-1.00527	-2.00732	-6.37402	5e-05	8.70301e-05	yes
UPK2	chr11:118827007-118829269	14.5145	7.23883	-1.00366	-2.00508	-4.7762	5e-05	8.70301e-05	yes
TMF1	chr3:69068977-69101484	25.0796	12.5197	-1.00232	-2.00322	-6.62237	5e-05	8.70301e-05	yes
SDC4	chr20:43953928-43977064	295.44	147.584	-1.00133	-2.00184	-6.27807	5e-05	8.70301e-05	yes
IRAK2	chr3:10206562-10285427	46.5129	23.264	-0.999532	-1.99935	-6.59258	5e-05	8.70301e-05	yes
TESK1	chr9:35605280-35618424	40.8511	20.4477	-0.998435	-1.99783	-6.48369	5e-05	8.70301e-05	yes
TRPM4	chr19:49661015-49715098	13.9205	6.96839	-0.998312	-1.99766	-6.79231	5e-05	8.70301e-05	yes
PSENEN	chr19:36236493-36237903	121.805	61.0112	-0.997428	-1.99644	-6.93574	5e-05	8.70301e-05	yes
TXNL4B	chr16:72118755-72146811	14.4038	7.22693	-0.994999	-1.99308	-2.36905	0.00015	0.000252818	yes
RNF114	chr20:48552913-48570422	91.8729	46.1301	-0.99393	-1.9916	-6.57084	5e-05	8.70301e-05	yes
ALKBH1	chr14:78138748-78174356	17.5555	8.81646	-0.993654	-1.99122	-6.56287	5e-05	8.70301e-05	yes
STAT2	chr12:56735381-56754037	27.8655	14.0081	-0.992217	-1.98924	-6.47904	5e-05	8.70301e-05	yes
KLF6	chr10:3818187-3827473	101.634	51.1212	-0.991384	-1.98809	-6.43452	5e-05	8.70301e-05	yes
HES1	chr3:193853930-193856401	86.546	43.5351	-0.991288	-1.98796	-6.48444	5e-05	8.70301e-05	yes
NR1D2	chr3:23986750-24022109	39.9975	20.1258	-0.990863	-1.98737	-6.54751	5e-05	8.70301e-05	yes
MAP1LC3B	chr16:87425800-87438380	61.891	31.1518	-0.990415	-1.98676	-6.51085	5e-05	8.70301e-05	yes
SIRT2	chr19:39369194-39399534	39.6554	19.9751	-0.989311	-1.98524	-3.50298	5e-05	8.70301e-05	yes
SPINT1	chr15:41136245-41149853	313.507	158.115	-0.987522	-1.98278	-6.17068	5e-05	8.70301e-05	yes
GNE	chr9:36214438-36277053	51.8532	26.1791	-0.986016	-1.98071	-6.51475	5e-05	8.70301e-05	yes
RBM33	chr7:155437202-155574179	16.7346	8.4492	-0.985948	-1.98061	-6.51471	5e-05	8.70301e-05	yes
CEP350	chr1:179923907-180084015	10.8668	5.48701	-0.985838	-1.98046	-6.48985	5e-05	8.70301e-05	yes
MAP3K9	chr14:71194853-71275888	10.8659	5.48737	-0.985616	-1.98016	-6.84308	5e-05	8.70301e-05	yes
RBAK	chr7:5085451-5112854	12.9036	6.51769	-0.985347	-1.97979	-6.3712	5e-05	8.70301e-05	yes
ATP6V0D1	chr16:67471916-67515089	60.7251	30.7086	-0.983653	-1.97747	-6.3769	5e-05	8.70301e-05	yes
USP33	chr1:78161673-78225564	38.8245	19.6527	-0.982244	-1.97554	-6.29783	5e-05	8.70301e-05	yes
RBM15	chr1:110881944-110889303	16.386	8.29844	-0.981551	-1.97459	-6.70239	5e-05	8.70301e-05	yes
ME1	chr6:83920109-84140938	22.0704	11.1856	-0.980471	-1.97311	-6.65901	5e-05	8.70301e-05	yes
FRMD3	chr9:85857904-86153348	24.5898	12.4683	-0.979801	-1.97219	-4.87912	5e-05	8.70301e-05	yes
DEDD2	chr19:42702744-42724304	74.7499	37.9309	-0.9787	-1.97069	-6.26742	5e-05	8.70301e-05	yes
BMPR2	chr2:203241049-203432474	17.3756	8.81838	-0.978478	-1.97039	-6.46766	5e-05	8.70301e-05	yes
KIAA0907	chr1:155882835-155904188	32.9625	16.7309	-0.97831	-1.97016	-6.34201	5e-05	8.70301e-05	yes
SETD5	chr3:9439402-9519838	34.7122	17.6202	-0.978216	-1.97003	-6.46815	5e-05	8.70301e-05	yes
CTDSP2	chr12:58213709-58240747	58.9995	29.9509	-0.978103	-1.96987	-6.45138	5e-05	8.70301e-05	yes
PIK3CA	chr3:178866310-178952497	14.3878	7.30855	-0.97719	-1.96863	-6.65622	5e-05	8.70301e-05	yes
HTRA2	chr2:74753774-74784678	13.3664	6.79281	-0.976532	-1.96773	-2.31381	0.00015	0.000252818	yes
ATG13	chr11:46638825-46697568	30.937	15.7536	-0.973652	-1.96381	-6.44345	5e-05	8.70301e-05	yes
SAMD8	chr10:76871392-76941881	14.075	7.17046	-0.972995	-1.96291	-6.31148	5e-05	8.70301e-05	yes
RNF10	chr12:120972131-121015397	79.3353	40.4573	-0.971563	-1.96096	-6.40841	5e-05	8.70301e-05	yes
PIK3AP1	chr10:98353068-98480279	37.6912	19.2363	-0.970397	-1.95938	-6.41528	5e-05	8.70301e-05	yes
TMEM55B	chr14:20926011-20929637	45.1782	23.0598	-0.970246	-1.95917	-6.88361	5e-05	8.70301e-05	yes
HLA-H	chr6_ssto_hap7:1186739-1190195	38.9055	19.8632	-0.969878	-1.95867	-6.79762	5e-05	8.70301e-05	yes
SUPT7L	chr2:27848505-27917847	20.9239	10.6863	-0.969395	-1.95802	-3.78746	5e-05	8.70301e-05	yes
TRIP6	chr7:100464949-100471076	216.827	110.75	-0.969238	-1.95781	-6.35437	5e-05	8.70301e-05	yes
DDX19B	chr16:70323669-70380650	33.9938	17.3696	-0.968708	-1.95709	-6.63041	5e-05	8.70301e-05	yes
AFF1	chr4:87856153-88062206	18.1378	9.27226	-0.968007	-1.95614	-6.39922	5e-05	8.70301e-05	yes
SERPINE1	chr7:100770369-100782547	63.8746	32.6581	-0.967802	-1.95586	-6.40535	5e-05	8.70301e-05	yes
ADCY6	chr12:49159974-49182820	20.3536	10.4086	-0.967511	-1.95546	-6.30095	5e-05	8.70301e-05	yes
MIER1	chr1:67390577-67454302	20.5488	10.51	-0.967284	-1.95516	-6.10772	5e-05	8.70301e-05	yes
MED13L	chr12:116396380-116714991	30.5121	15.6062	-0.967266	-1.95513	-6.37534	5e-05	8.70301e-05	yes
TAB3	chrX:30845558-30907511	24.3007	12.4597	-0.963736	-1.95035	-6.36585	5e-05	8.70301e-05	yes
USP53	chr4:120133781-120216673	29.2829	15.0299	-0.962225	-1.94831	-6.36369	5e-05	8.70301e-05	yes
CDKN2AIP	chr4:184365788-184369049	15.1279	7.77024	-0.961176	-1.9469	-6.72949	5e-05	8.70301e-05	yes
DDIT3	chr12:57881735-57914300	67.9352	34.8962	-0.961088	-1.94678	-2.37379	0.0001	0.000171012	yes
ITGAV	chr2:187454789-187545628	53.5062	27.5108	-0.959707	-1.94491	-6.28784	5e-05	8.70301e-05	yes
C2CD3	chr11:73745479-73882064	15.1049	7.77089	-0.958866	-1.94378	-6.21963	5e-05	8.70301e-05	yes
PAPD4	chr5:78908242-78982471	28.1907	14.5033	-0.958838	-1.94374	-6.15845	5e-05	8.70301e-05	yes
ZNF335	chr20:44577291-44600833	29.4144	15.1565	-0.95659	-1.94072	-6.28588	5e-05	8.70301e-05	yes
GLTSCR2	chr19:48248792-48260323	252.198	130.055	-0.955438	-1.93917	-6.2672	5e-05	8.70301e-05	yes
SYNRG	chr17:35874899-35969486	75.7405	39.1106	-0.953503	-1.93657	-6.03335	5e-05	8.70301e-05	yes
GTF2H1	chr11:18343815-18388590	68.5732	35.4124	-0.953391	-1.93642	-6.30173	5e-05	8.70301e-05	yes
TOR1B	chr9:132565431-132573560	32.8779	16.9943	-0.952064	-1.93464	-6.15697	5e-05	8.70301e-05	yes
SAT2	chr17:7494547-7536700	42.9979	22.2266	-0.951978	-1.93452	-2.79987	5e-05	8.70301e-05	yes
PXDC1	chr6:3722835-3752246	36.0597	18.6431	-0.951747	-1.93421	-6.26816	5e-05	8.70301e-05	yes
DDR1	chr6_qbl_hap6:2144847-2160922	232.528	120.228	-0.951632	-1.93406	-5.85711	5e-05	8.70301e-05	yes
SAMD4A	chr14:55034329-55260033	20.0382	10.3622	-0.951426	-1.93378	-6.2301	5e-05	8.70301e-05	yes
FNBP4	chr11:47738068-47788993	64.4969	33.3784	-0.950313	-1.93229	-6.27566	5e-05	8.70301e-05	yes
RCOR3	chr1:211432707-211489725	21.3335	11.0421	-0.950103	-1.93201	-5.36185	5e-05	8.70301e-05	yes
LRRC1	chr6:53659777-53788919	28.1883	14.5927	-0.94985	-1.93167	-6.14172	5e-05	8.70301e-05	yes
RABGAP1L	chr1:174128551-174964445	19.6561	10.1834	-0.94876	-1.93021	-3.52736	5e-05	8.70301e-05	yes
RHBDF1	chr16:108057-122629	33.0158	17.1181	-0.947635	-1.92871	-6.15679	5e-05	8.70301e-05	yes
RNF25	chr2:219528586-219567440	43.4993	22.5928	-0.945127	-1.92536	-4.52829	5e-05	8.70301e-05	yes
C1orf106	chr1:200860626-200884864	46.502	24.1696	-0.944101	-1.92399	-6.22313	5e-05	8.70301e-05	yes
SPNS2	chr17:4402128-4458681	31.6194	16.4449	-0.943172	-1.92275	-4.06206	5e-05	8.70301e-05	yes
PTOV1-AS1	chr19:50341902-50363999	11.1094	5.78191	-0.942159	-1.9214	-2.5204	5e-05	8.70301e-05	yes
KIAA0556	chr16:27561467-27791692	12.4664	6.48875	-0.94203	-1.92123	-6.07286	5e-05	8.70301e-05	yes
CREB3	chr9:35697333-35749225	59.6142	31.038	-0.941621	-1.92069	-2.63262	5e-05	8.70301e-05	yes
HID1	chr17:72946838-72968900	16.1255	8.39928	-0.941008	-1.91987	-6.43259	5e-05	8.70301e-05	yes
TBKBP1	chr17:45772629-45789429	14.3735	7.48808	-0.940745	-1.91952	-6.51656	5e-05	8.70301e-05	yes
FNDC3A	chr13:49550047-49783915	20.7581	10.8192	-0.940082	-1.91864	-6.15933	5e-05	8.70301e-05	yes
YOD1	chr1:207217193-207226325	13.1454	6.85723	-0.938855	-1.91701	-6.06757	5e-05	8.70301e-05	yes
PQLC2	chr1:19638739-19655794	10.6245	5.54965	-0.936932	-1.91445	-5.46639	5e-05	8.70301e-05	yes
FAM193A	chr4:2627158-2734302	16.0464	8.38275	-0.936752	-1.91421	-6.13575	5e-05	8.70301e-05	yes
TFPI	chr2:188328957-188419219	26.7927	14.0106	-0.935325	-1.91232	-4.88144	5e-05	8.70301e-05	yes
TBC1D23	chr3:99979660-100044096	20.1628	10.5499	-0.934464	-1.91118	-6.17516	5e-05	8.70301e-05	yes
PDRG1	chr20:30532757-30539883	50.3531	26.3608	-0.933686	-1.91015	-6.50791	5e-05	8.70301e-05	yes
TSC22D4	chr7:100064141-100076902	179.064	93.7661	-0.933334	-1.90968	-6.08924	5e-05	8.70301e-05	yes
WDTC1	chr1:27561006-27635124	14.596	7.65002	-0.932037	-1.90797	-6.63432	5e-05	8.70301e-05	yes
ATG2A	chr11:64662003-64684722	22.7025	11.9013	-0.931731	-1.90756	-6.14271	5e-05	8.70301e-05	yes
RICTOR	chr5:38938021-39074501	17.7344	9.30003	-0.931247	-1.90692	-6.15069	5e-05	8.70301e-05	yes
CROCCP2	chr1:16944750-16957401	11.0394	5.79157	-0.93063	-1.90611	-5.38571	5e-05	8.70301e-05	yes
RAB4B	chr19:41281081-41314346	11.072	5.81029	-0.93023	-1.90558	-1.57542	0.00765	0.0108797	yes
TMEM57	chr1:25757387-25826698	17.381	9.12421	-0.929737	-1.90493	-6.53533	5e-05	8.70301e-05	yes
WARS	chr14:100800124-100842680	137.916	72.4191	-0.92935	-1.90442	-6.06235	5e-05	8.70301e-05	yes
GLIS2	chr16:4382224-4389598	24.4062	12.8225	-0.928564	-1.90338	-6.00951	5e-05	8.70301e-05	yes
PPP4R2	chr3:73046118-73115011	69.477	36.5259	-0.927615	-1.90213	-5.98635	5e-05	8.70301e-05	yes
ELF2	chr4:139978870-140060630	14.2357	7.49148	-0.926194	-1.90026	-6.14356	5e-05	8.70301e-05	yes
CAMSAP3	chr19:7660787-7683196	23.2507	12.2363	-0.926108	-1.90014	-6.02108	5e-05	8.70301e-05	yes
ADCK3	chr1:227127937-227175246	10.5843	5.57092	-0.925935	-1.89992	-6.29118	5e-05	8.70301e-05	yes
TOB1	chr17:48939586-48945732	61.2884	32.2858	-0.924715	-1.89831	-6.06055	5e-05	8.70301e-05	yes
RBP7	chr1:10057254-10076078	11.5368	6.07883	-0.924372	-1.89786	-3.31038	5e-05	8.70301e-05	yes
RPS6KC1	chr1:213224587-213446808	14.9703	7.9059	-0.921101	-1.89356	-6.436	5e-05	8.70301e-05	yes
LINC00673	chr17:70399462-70588943	49.4253	26.1063	-0.920855	-1.89324	-6.01281	5e-05	8.70301e-05	yes
RHBDD2	chr7:75508316-75518244	71.208	37.6203	-0.92053	-1.89281	-6.0415	5e-05	8.70301e-05	yes
IKBKE	chr1:206643585-206670223	24.222	12.8033	-0.919803	-1.89186	-5.88191	5e-05	8.70301e-05	yes
TMEM79	chr1:156252703-156262234	11.4818	6.07261	-0.918954	-1.89074	-5.88587	5e-05	8.70301e-05	yes
TUBGCP6	chr22:50656117-50683400	11.0574	5.8549	-0.917293	-1.88857	-6.44896	5e-05	8.70301e-05	yes
C3orf38	chr3:88101099-88207115	26.5699	14.0722	-0.916947	-1.88812	-3.31339	5e-05	8.70301e-05	yes
GBF1	chr10:104005254-104142656	60.1888	31.885	-0.916619	-1.88769	-5.97441	5e-05	8.70301e-05	yes
FAM53C	chr5:137673223-137685418	30.506	16.1903	-0.913961	-1.88421	-6.01371	5e-05	8.70301e-05	yes
WIPI2	chr7:5229834-5273486	40.9917	21.7665	-0.913222	-1.88325	-6.05046	5e-05	8.70301e-05	yes
MYNN	chr3:169490852-169507504	10.6794	5.67211	-0.912879	-1.8828	-6.30865	5e-05	8.70301e-05	yes
JMJD6	chr17:74708913-74722881	63.0841	33.5341	-0.911647	-1.88119	-5.91115	5e-05	8.70301e-05	yes
TMEM234	chr1:32681797-32687926	11.2614	5.99253	-0.910144	-1.87923	-4.27794	5e-05	8.70301e-05	yes
VAMP2	chr17:8062464-8066293	17.3201	9.21779	-0.909952	-1.87898	-6.46179	5e-05	8.70301e-05	yes
ASXL1	chr20:30946146-31027122	49.7379	26.497	-0.908519	-1.87712	-5.11797	5e-05	8.70301e-05	yes
UAP1L1	chr9:139971952-139978990	21.2176	11.3225	-0.906071	-1.87394	-6.15397	5e-05	8.70301e-05	yes
IKZF5	chr10:124750321-124768366	15.7663	8.41716	-0.905438	-1.87311	-5.8822	5e-05	8.70301e-05	yes
SLC25A26	chr3:66119284-66550845	12.8806	6.87856	-0.905018	-1.87257	-3.88721	5e-05	8.70301e-05	yes
GCC1	chr7:127220681-127225654	17.8214	9.51974	-0.904619	-1.87205	-5.959	5e-05	8.70301e-05	yes
ALKBH7	chr19:6372443-6375261	15.5752	8.32125	-0.904378	-1.87174	-5.30227	5e-05	8.70301e-05	yes
ZHX2	chr8:123793900-123986755	21.2894	11.3839	-0.903149	-1.87014	-5.85689	5e-05	8.70301e-05	yes
NLK	chr17:26369687-26523404	18.8986	10.1233	-0.900601	-1.86684	-6.32169	5e-05	8.70301e-05	yes
PABPC1L	chr20:43538702-43567962	11.8591	6.35482	-0.900066	-1.86615	-5.73793	5e-05	8.70301e-05	yes
ZFYVE19	chr15:41060066-41106767	25.2365	13.5307	-0.899276	-1.86513	-4.34171	5e-05	8.70301e-05	yes
SP140L	chr2:231191893-231268445	37.5384	20.1522	-0.897431	-1.86275	-5.83832	5e-05	8.70301e-05	yes
RSBN1	chr1:114304453-114355070	10.3849	5.57905	-0.8964	-1.86142	-6.08026	5e-05	8.70301e-05	yes
PRSS22	chr16:2902727-2908171	58.805	31.6103	-0.895544	-1.86031	-5.91783	5e-05	8.70301e-05	yes
MCOLN1	chr19:7587495-7598895	14.8456	7.98134	-0.895336	-1.86004	-6.08191	5e-05	8.70301e-05	yes
ADD3	chr10:111705316-111895323	36.8237	19.799	-0.895204	-1.85987	-5.89333	5e-05	8.70301e-05	yes
CCNT2	chr2:135676391-135716915	13.5273	7.27816	-0.894226	-1.85861	-5.80082	5e-05	8.70301e-05	yes
FCHSD1	chr5:141016516-141030986	17.0465	9.17637	-0.893482	-1.85765	-4.79118	5e-05	8.70301e-05	yes
LMAN2L	chr2:97371666-97405813	26.0811	14.0409	-0.893372	-1.85751	-6.22557	5e-05	8.70301e-05	yes
SCYL2	chr12:100661548-100733914	45.6475	24.5755	-0.893318	-1.85744	-5.90475	5e-05	8.70301e-05	yes
PHF23	chr17:7138346-7142825	52.0623	28.0304	-0.893245	-1.85735	-5.82111	5e-05	8.70301e-05	yes
PML	chr15:74287013-74340155	59.3722	31.9826	-0.892499	-1.85639	-5.63923	5e-05	8.70301e-05	yes
ZC3H11A	chr1:203764750-203823256	56.3886	30.3819	-0.892193	-1.856	-5.68795	5e-05	8.70301e-05	yes
RBM4	chr11:66384052-66445275	165.764	89.3663	-0.89133	-1.85489	-4.10503	5e-05	8.70301e-05	yes
RNF146	chr6:127587826-127609705	12.0505	6.49682	-0.891288	-1.85483	-5.7487	5e-05	8.70301e-05	yes
C2CD2L	chr11:118978092-118987827	16.0785	8.67047	-0.890954	-1.8544	-6.10534	5e-05	8.70301e-05	yes
PCDH7	chr4:30722029-31148423	50.1174	27.0349	-0.890489	-1.8538	-5.71763	5e-05	8.70301e-05	yes
BRAP	chr12:112079949-112123790	19.1373	10.3357	-0.888745	-1.85156	-5.71021	5e-05	8.70301e-05	yes
KLC3	chr19:45843997-45873845	24.4783	13.2281	-0.887897	-1.85048	-3.42543	5e-05	8.70301e-05	yes
AMMECR1L	chr2:128619206-128643514	22.9827	12.4205	-0.887831	-1.85039	-5.83105	5e-05	8.70301e-05	yes
ICAM2	chr17:62075710-62097994	42.8228	23.1536	-0.887143	-1.84951	-5.46223	5e-05	8.70301e-05	yes
TJAP1	chr6:43445260-43474294	37.6256	20.3533	-0.886453	-1.84863	-5.70403	5e-05	8.70301e-05	yes
PIGA	chrX:15337572-15353676	16.1789	8.7533	-0.886211	-1.84832	-6.0262	5e-05	8.70301e-05	yes
NEDD4L	chr18:55711609-56068772	35.6453	19.2922	-0.885691	-1.84765	-5.82746	5e-05	8.70301e-05	yes
ANKRD10	chr13:111530886-111567416	14.5541	7.8857	-0.88411	-1.84563	-6.27201	5e-05	8.70301e-05	yes
LOC388796	chr20:37049238-37064018	60.8962	33.0079	-0.88354	-1.8449	-6.11118	5e-05	8.70301e-05	yes
VPS54	chr2:64119666-64246214	11.3241	6.14143	-0.882748	-1.84388	-5.92964	5e-05	8.70301e-05	yes
SCYL3	chr1:169764549-169863100	10.5349	5.72184	-0.880632	-1.84118	-3.66369	5e-05	8.70301e-05	yes
ZHX1	chr8:124232195-124287781	17.0812	9.27903	-0.880366	-1.84084	-4.61367	5e-05	8.70301e-05	yes
PRKD2	chr19:47150868-47220384	54.9812	29.8722	-0.880134	-1.84055	-5.78443	5e-05	8.70301e-05	yes
TMTC2	chr12:83080933-83528067	10.5935	5.7604	-0.878944	-1.83903	-6.00492	5e-05	8.70301e-05	yes
RAB3IP	chr12:70132630-70216984	14.8409	8.07234	-0.87852	-1.83849	-5.80519	5e-05	8.70301e-05	yes
IL10RB	chr21:34638664-34669539	22.6792	12.3392	-0.878118	-1.83798	-5.81896	5e-05	8.70301e-05	yes
UCA1	chr19:15939756-15947131	309.877	168.613	-0.87798	-1.8378	-5.53077	5e-05	8.70301e-05	yes
BCAS3	chr17:58755171-59470199	10.3057	5.61401	-0.876335	-1.83571	-6.24704	5e-05	8.70301e-05	yes
ATF2	chr2:175936977-176032934	28.9182	15.7897	-0.872992	-1.83146	-4.70851	5e-05	8.70301e-05	yes
HLA-C	chr6_ssto_hap7:2570004-2573382	756.442	413.112	-0.872698	-1.83108	-5.15491	5e-05	8.70301e-05	yes
TCTA	chr3:49449638-49453909	10.4611	5.71482	-0.872261	-1.83053	-5.3742	5e-05	8.70301e-05	yes
MLL4	chr19:36208920-36229779	32.1079	17.5505	-0.871421	-1.82946	-5.75266	5e-05	8.70301e-05	yes
AFTPH	chr2:64751438-64820138	24.0265	13.138	-0.870878	-1.82878	-5.65688	5e-05	8.70301e-05	yes
PHC3	chr3:169805367-169899537	11.8678	6.49099	-0.870543	-1.82835	-5.74163	5e-05	8.70301e-05	yes
UBXN11	chr1:26608772-26647014	14.2828	7.81364	-0.870211	-1.82793	-5.12544	5e-05	8.70301e-05	yes
PIM1	chr6:37137921-37143204	44.1718	24.1674	-0.870062	-1.82774	-5.70572	5e-05	8.70301e-05	yes
TREX1	chr3:48488113-48509044	16.4807	9.01723	-0.870024	-1.82769	-4.60085	5e-05	8.70301e-05	yes
TBC1D22B	chr6:37179953-37300746	20.4799	11.2063	-0.8699	-1.82754	-5.65318	5e-05	8.70301e-05	yes
STAT3	chr17:40465342-40540513	50.9396	27.9418	-0.866364	-1.82306	-5.72326	5e-05	8.70301e-05	yes
PHACTR2	chr6:143929316-144152322	16.7547	9.19076	-0.866308	-1.82299	-5.75458	5e-05	8.70301e-05	yes
SPNS1	chr16:28986095-28995869	36.4895	20.019	-0.866113	-1.82275	-5.66725	5e-05	8.70301e-05	yes
PPME1	chr11:73882107-73965748	103.688	56.9254	-0.86511	-1.82148	-5.705	5e-05	8.70301e-05	yes
TBC1D2	chr9:100961279-101018003	19.5711	10.745	-0.865056	-1.82141	-6.02761	5e-05	8.70301e-05	yes
LTBP3	chr11:65292547-65325699	19.8708	10.9109	-0.864887	-1.8212	-2.43473	0.00015	0.000252818	yes
ERBB3	chr12:56473808-56497291	61.4748	33.7554	-0.864875	-1.82118	-4.47195	5e-05	8.70301e-05	yes
CASP4	chr11:104813593-104839325	179.357	98.5017	-0.864612	-1.82085	-5.73241	5e-05	8.70301e-05	yes
C12orf4	chr12:4596900-4647637	14.7015	8.08674	-0.86233	-1.81797	-5.96252	5e-05	8.70301e-05	yes
HINT3	chr6:126277860-126301389	13.2268	7.27874	-0.861703	-1.81718	-5.75418	5e-05	8.70301e-05	yes
AZI2	chr3:28363843-28390618	34.3506	18.9143	-0.860861	-1.81612	-5.33232	5e-05	8.70301e-05	yes
ZNF174	chr16:3451189-3459364	14.1053	7.77582	-0.85917	-1.81399	-5.98365	5e-05	8.70301e-05	yes
CRIP1	chr14:105953256-105955124	211.033	116.359	-0.858886	-1.81364	-5.8206	5e-05	8.70301e-05	yes
AIF1L	chr9:133971862-133998539	48.6745	26.8434	-0.858597	-1.81327	-5.70102	5e-05	8.70301e-05	yes
ZSCAN16	chr6:28092386-28097856	13.1541	7.2601	-0.857457	-1.81184	-4.68268	5e-05	8.70301e-05	yes
RDH10	chr8:74206836-74237520	10.5487	5.82339	-0.857136	-1.81144	-5.67669	5e-05	8.70301e-05	yes
RNF111	chr15:59279864-59389618	25.8446	14.2831	-0.855559	-1.80946	-5.5896	5e-05	8.70301e-05	yes
ATP6V1C1	chr8:104033247-104085285	20.6301	11.4041	-0.855202	-1.80901	-5.60608	5e-05	8.70301e-05	yes
MICALL1	chr22:38302154-38338465	26.0323	14.395	-0.854741	-1.80843	-5.60528	5e-05	8.70301e-05	yes
RHBDF2	chr17:74466974-74497509	33.0205	18.2638	-0.854375	-1.80798	-5.58849	5e-05	8.70301e-05	yes
FAM8A1	chr6:17600517-17611950	16.0612	8.88974	-0.853363	-1.80671	-5.48506	5e-05	8.70301e-05	yes
TAOK3	chr12:118587605-118810750	44.5974	24.6846	-0.853352	-1.80669	-5.64818	5e-05	8.70301e-05	yes
LRP10	chr14:23340959-23347291	96.2706	53.2961	-0.853065	-1.80633	-5.62423	5e-05	8.70301e-05	yes
PDE8A	chr15:85523743-85682376	31.9219	17.6723	-0.853055	-1.80632	-5.57481	5e-05	8.70301e-05	yes
CHMP1B	chr18:11689013-11908796	23.2322	12.8685	-0.852282	-1.80535	-5.09291	5e-05	8.70301e-05	yes
IRF9	chr14:24630421-24635774	16.6875	9.24464	-0.852075	-1.8051	-5.60598	5e-05	8.70301e-05	yes
CEP95	chr17:62503157-62534062	25.9244	14.3643	-0.851821	-1.80478	-5.78251	5e-05	8.70301e-05	yes
FAM160B1	chr10:116581502-116659586	10.063	5.57918	-0.85094	-1.80368	-4.63729	5e-05	8.70301e-05	yes
MBNL2	chr13:97874549-98046374	17.1483	9.50939	-0.850639	-1.8033	-5.48788	5e-05	8.70301e-05	yes
NIPBL	chr5:36876860-37065921	34.5499	19.1686	-0.849934	-1.80242	-5.54388	5e-05	8.70301e-05	yes
C22orf32	chr22:42475694-42480288	12.3268	6.8439	-0.848909	-1.80114	-4.94374	5e-05	8.70301e-05	yes
C1orf116	chr1:207191865-207206101	83.2289	46.2178	-0.848637	-1.8008	-5.51401	5e-05	8.70301e-05	yes
SHOC2	chr10:112679300-112773425	40.2702	22.3638	-0.848546	-1.80069	-5.63612	5e-05	8.70301e-05	yes
ABHD16A	chr6_ssto_hap7:2985531-3001955	25.1774	13.9909	-0.847643	-1.79956	-5.71119	5e-05	8.70301e-05	yes
CDKN1B	chr12:12870301-12875305	36.8357	20.4858	-0.846477	-1.7981	-5.48113	5e-05	8.70301e-05	yes
FAM174A	chr5:99871123-99922440	34.6748	19.3014	-0.845182	-1.79649	-5.90494	5e-05	8.70301e-05	yes
AKAP9	chr7:91570188-91739987	32.9423	18.3392	-0.84501	-1.79628	-5.4928	5e-05	8.70301e-05	yes
DDIT4	chr10:74033676-74035797	37.2394	20.7355	-0.844729	-1.79593	-5.9064	5e-05	8.70301e-05	yes
ARIH1	chr15:72766666-72878896	33.9634	18.9213	-0.843973	-1.79499	-5.58396	5e-05	8.70301e-05	yes
NAV2	chr11:19372270-20143147	16.1299	8.99212	-0.843009	-1.79379	-5.46431	5e-05	8.70301e-05	yes
LZTR1	chr22:21336557-21353326	13.9236	7.76278	-0.842884	-1.79363	-5.87706	5e-05	8.70301e-05	yes
SLC38A9	chr5:54921672-55008163	20.9408	11.6901	-0.841027	-1.79132	-5.7555	5e-05	8.70301e-05	yes
GRHL1	chr2:10091791-10142412	13.2653	7.40771	-0.840559	-1.79074	-5.68875	5e-05	8.70301e-05	yes
DMWD	chr19:46286263-46296060	19.1628	10.7024	-0.840381	-1.79052	-5.88718	5e-05	8.70301e-05	yes
ZNF791	chr19:12721731-12740676	13.2565	7.40989	-0.83918	-1.78903	-5.85593	5e-05	8.70301e-05	yes
SELK	chr3:53919225-53925989	40.6419	22.7237	-0.838771	-1.78853	-5.60876	5e-05	8.70301e-05	yes
AKIRIN2	chr6:88384577-88411985	47.0792	26.337	-0.837997	-1.78757	-5.42701	5e-05	8.70301e-05	yes
MAP3K3	chr17:61699800-61777519	12.012	6.72734	-0.836373	-1.78556	-4.51785	5e-05	8.70301e-05	yes
SGSM3	chr22:40766594-41032690	33.0644	18.5221	-0.836027	-1.78513	-3.4734	5e-05	8.70301e-05	yes
DENND3	chr8:142138719-142205900	25.0742	14.07	-0.833583	-1.78211	-5.49645	5e-05	8.70301e-05	yes
ARMCX3	chrX:100878119-100882831	22.9407	12.8741	-0.833442	-1.78193	-5.47111	5e-05	8.70301e-05	yes
MORC3	chr21:37692486-37748944	16.8608	9.46298	-0.833311	-1.78177	-5.33807	5e-05	8.70301e-05	yes
2004-02-29	chr10:45952816-46090354	13.9338	7.82131	-0.833111	-1.78152	-5.39572	5e-05	8.70301e-05	yes
FBRS	chr16:30675777-30682131	91.0244	51.1008	-0.832907	-1.78127	-5.50699	5e-05	8.70301e-05	yes
MPC2	chr1:167885912-168045083	23.5975	13.2492	-0.832724	-1.78105	-2.84193	5e-05	8.70301e-05	yes
TRIM4	chr7:99488029-99517223	33.7318	18.9405	-0.832636	-1.78094	-5.456	5e-05	8.70301e-05	yes
EMC9	chr14:24605377-24610797	18.694	10.5066	-0.831276	-1.77926	-1.24783	0.03215	0.0424132	yes
PUS3	chr11:125753508-125773116	16.6444	9.35503	-0.831221	-1.77919	-3.49777	5e-05	8.70301e-05	yes
RANBP10	chr16:67757004-67840555	14.145	7.95607	-0.83016	-1.77788	-5.33499	5e-05	8.70301e-05	yes
PFKFB3	chr10:6186842-6277507	41.0044	23.064	-0.830132	-1.77785	-5.44255	5e-05	8.70301e-05	yes
GSTP1	chr11:67351065-67354124	707.065	398.063	-0.828846	-1.77626	-5.29189	5e-05	8.70301e-05	yes
USP32	chr17:58254690-58469586	23.4798	13.2247	-0.828186	-1.77545	-5.47766	5e-05	8.70301e-05	yes
BACH1	chr21:30671219-30734217	17.4347	9.8262	-0.827258	-1.77431	-5.24372	5e-05	8.70301e-05	yes
AFAP1L2	chr10:116054582-116164515	12.3215	6.94662	-0.826799	-1.77375	-5.61681	5e-05	8.70301e-05	yes
LMTK2	chr7:97736196-97838944	45.7414	25.7975	-0.826269	-1.77309	-5.38509	5e-05	8.70301e-05	yes
IFNAR1	chr21:34697213-34732128	11.1128	6.27116	-0.825422	-1.77205	-5.58622	5e-05	8.70301e-05	yes
RGL2	chr6_qbl_hap6:4491673-4499405	38.2298	21.6035	-0.823429	-1.76961	-5.39324	5e-05	8.70301e-05	yes
ISG20	chr15:89182038-89198879	43.9014	24.8211	-0.8227	-1.76871	-5.91321	5e-05	8.70301e-05	yes
CLSTN3	chr12:7282966-7311530	17.3192	9.79746	-0.821895	-1.76773	-5.41532	5e-05	8.70301e-05	yes
EIF4A2	chr3:186501360-186524484	198.712	112.557	-0.820029	-1.76544	-4.92326	5e-05	8.70301e-05	yes
LAPTM4A	chr2:20232410-20251789	81.1388	45.9728	-0.819612	-1.76493	-5.39996	5e-05	8.70301e-05	yes
ADAM8	chr10:135075919-135090407	38.252	21.6735	-0.819603	-1.76492	-5.38012	5e-05	8.70301e-05	yes
TPT1	chr13:45911303-45915297	1529.64	867.034	-0.819029	-1.76422	-4.86876	5e-05	8.70301e-05	yes
POGZ	chr1:151375199-151431941	19.6201	11.1213	-0.819009	-1.76419	-5.35229	5e-05	8.70301e-05	yes
EDC3	chr15:74922898-74988386	24.6456	13.9743	-0.818556	-1.76364	-5.33171	5e-05	8.70301e-05	yes
R3HCC1L	chr10:99894380-100004654	21.3429	12.1163	-0.81681	-1.76151	-5.26632	5e-05	8.70301e-05	yes
RAB5A	chr3:19988571-20053765	71.072	40.3489	-0.816753	-1.76144	-5.40228	5e-05	8.70301e-05	yes
LRRC41	chr1:46713366-46769038	28.066	15.9343	-0.816689	-1.76136	-4.3642	5e-05	8.70301e-05	yes
MGEA5	chr10:103544199-103578222	78.828	44.7584	-0.816551	-1.76119	-5.29996	5e-05	8.70301e-05	yes
RERE	chr1:8412463-8877699	28.8216	16.3674	-0.816328	-1.76092	-5.32492	5e-05	8.70301e-05	yes
POLL	chr10:103338638-103348027	17.8398	10.1354	-0.815701	-1.76015	-5.40085	5e-05	8.70301e-05	yes
SLC24A6	chr12:113736570-113772925	29.8328	16.9513	-0.815504	-1.75991	-5.28813	5e-05	8.70301e-05	yes
NEAT1	chr11:65190268-65194003	129.871	73.8008	-0.81537	-1.75975	-5.241	5e-05	8.70301e-05	yes
NXF1	chr11:62559597-62572964	69.3983	39.4411	-0.815199	-1.75954	-5.20179	5e-05	8.70301e-05	yes
RASSF3	chr12:65004292-65091347	75.641	42.9915	-0.815117	-1.75944	-5.342	5e-05	8.70301e-05	yes
SETX	chr9:135136826-135230372	14.6986	8.3581	-0.814434	-1.75861	-5.38039	5e-05	8.70301e-05	yes
GNAI1	chr7:79764139-79848725	71.0488	40.4059	-0.814243	-1.75838	-5.3928	5e-05	8.70301e-05	yes
C4orf33	chr4:130014828-130033843	17.0222	9.68126	-0.814153	-1.75827	-5.32783	5e-05	8.70301e-05	yes
ZFP36L2	chr2:43449540-43453745	49.4867	28.1572	-0.813537	-1.75751	-5.38455	5e-05	8.70301e-05	yes
FER	chr5:108083522-108523373	12.5403	7.13566	-0.813454	-1.75741	-5.85518	5e-05	8.70301e-05	yes
CCDC66	chr3:56591183-56717135	13.6912	7.79179	-0.813222	-1.75713	-2.50322	5e-05	8.70301e-05	yes
UBAP1	chr9:34179002-34329198	68.335	38.922	-0.812037	-1.75569	-4.85969	5e-05	8.70301e-05	yes
CADM4	chr19:44126521-44143991	15.2897	8.7097	-0.811866	-1.75548	-5.67446	5e-05	8.70301e-05	yes
BRD2	chr6_ssto_hap7:4367204-4430060	144.181	82.2523	-0.809751	-1.75291	-5.04814	5e-05	8.70301e-05	yes
LOC146880	chr17:62745779-62778117	13.505	7.70641	-0.809365	-1.75244	-5.6522	5e-05	8.70301e-05	yes
PLD3	chr19:40826966-40884390	64.0319	36.5475	-0.809018	-1.75202	-4.6007	5e-05	8.70301e-05	yes
SFMBT1	chr3:52937582-53080089	13.5907	7.76849	-0.806913	-1.74946	-5.6574	5e-05	8.70301e-05	yes
RPS27	chr1:153963238-153964631	1294.88	740.253	-0.806733	-1.74925	-5.31336	5e-05	8.70301e-05	yes
EPS8L2	chr11:706119-727727	194.75	111.392	-0.805981	-1.74833	-5.13202	5e-05	8.70301e-05	yes
METRNL	chr17:81037566-81052591	121.121	69.3083	-0.805344	-1.74756	-5.31141	5e-05	8.70301e-05	yes
TTC9C	chr11:62495951-62506108	47.089	26.9503	-0.805087	-1.74725	-5.46786	5e-05	8.70301e-05	yes
USP54	chr10:75257295-75335433	20.0517	11.4768	-0.805002	-1.74715	-5.29518	5e-05	8.70301e-05	yes
C19orf52	chr19:11039423-11040916	15.7928	9.03946	-0.804957	-1.74709	-4.90538	5e-05	8.70301e-05	yes
ETV6	chr12:11802787-12079107	11.9066	6.81605	-0.804752	-1.74685	-5.16101	5e-05	8.70301e-05	yes
MITD1	chr2:99785725-99797492	44.7576	25.6264	-0.8045	-1.74654	-5.73798	5e-05	8.70301e-05	yes
HMGXB3	chr5:149372685-149432706	30.5368	17.4909	-0.803944	-1.74587	-5.18414	5e-05	8.70301e-05	yes
SH2B3	chr12:111843751-111889427	12.8805	7.38347	-0.80282	-1.74451	-5.28878	5e-05	8.70301e-05	yes
PCF11	chr11:82868136-82896835	23.723	13.6059	-0.802058	-1.74359	-5.29363	5e-05	8.70301e-05	yes
WASH2P	chr2:114341229-114361294	14.7336	8.45122	-0.801873	-1.74336	-5.35782	5e-05	8.70301e-05	yes
SRRT	chr7:100472700-100486285	239.074	137.217	-0.800997	-1.7423	-5.02721	5e-05	8.70301e-05	yes
HDAC10	chr22:50683612-50689834	16.5058	9.47427	-0.800891	-1.74218	-5.39767	5e-05	8.70301e-05	yes
UBE2B	chr5:133706869-133727799	32.2566	18.5245	-0.800164	-1.7413	-5.175	5e-05	8.70301e-05	yes
WWC2	chr4:184020462-184241929	17.5085	10.059	-0.799571	-1.74058	-5.28725	5e-05	8.70301e-05	yes
POFUT2	chr21:46683842-46707811	20.8047	11.9628	-0.798357	-1.73912	-5.51269	5e-05	8.70301e-05	yes
UIMC1	chr5:176332005-176433795	34.5845	19.9002	-0.797341	-1.7379	-5.13803	5e-05	8.70301e-05	yes
CCRN4L	chr4:139936942-139967095	18.6479	10.7309	-0.797247	-1.73778	-5.69689	5e-05	8.70301e-05	yes
ARRDC1	chr9:140500095-140513308	86.4679	49.7605	-0.797163	-1.73768	-5.08597	5e-05	8.70301e-05	yes
GSTM4	chr1:110198697-110208123	16.5057	9.50504	-0.796195	-1.73652	-4.95982	5e-05	8.70301e-05	yes
SIK3	chr11:116714117-116968993	16.9671	9.77405	-0.795713	-1.73594	-5.20194	5e-05	8.70301e-05	yes
GOLPH3L	chr1:150618700-150669672	20.407	11.7578	-0.795451	-1.73562	-5.59279	5e-05	8.70301e-05	yes
FAM193B	chr5:176946789-176981548	15.2864	8.80897	-0.795201	-1.73532	-5.09693	5e-05	8.70301e-05	yes
PRPF18	chr10:13628938-13672868	24.7639	14.2729	-0.794952	-1.73502	-5.58998	5e-05	8.70301e-05	yes
CBX4	chr17:77806954-77813213	40.0062	23.0614	-0.794746	-1.73477	-5.19223	5e-05	8.70301e-05	yes
EDN1	chr6:12290528-12297427	94.1252	54.2749	-0.794296	-1.73423	-5.23484	5e-05	8.70301e-05	yes
CAST	chr5:95997740-96149848	212.504	122.576	-0.793813	-1.73365	-4.12027	5e-05	8.70301e-05	yes
ABTB2	chr11:34172533-34379555	30.8986	17.8395	-0.792469	-1.73204	-5.23682	5e-05	8.70301e-05	yes
RASAL2	chr1:178060642-178448648	26.9946	15.5882	-0.792214	-1.73173	-5.20689	5e-05	8.70301e-05	yes
ZNF7	chr8:146052902-146068606	22.5207	13.009	-0.791737	-1.73116	-5.40324	5e-05	8.70301e-05	yes
C18orf8	chr18:21083433-21166581	32.4793	18.7738	-0.790803	-1.73004	-2.84292	5e-05	8.70301e-05	yes
INTS12	chr4:106603784-106629881	38.2132	22.0958	-0.790298	-1.72943	-5.49806	5e-05	8.70301e-05	yes
SUPT6H	chr17:26989301-27029249	145.263	84.0038	-0.79014	-1.72924	-4.85413	5e-05	8.70301e-05	yes
DNAJC1	chr10:22045476-22292650	38.8146	22.4469	-0.790082	-1.72917	-5.09345	5e-05	8.70301e-05	yes
C11orf30	chr11:76156068-76262589	18.1338	10.4905	-0.789592	-1.72859	-5.15355	5e-05	8.70301e-05	yes
ZNF263	chr16:3333486-3341459	28.4173	16.4407	-0.7895	-1.72848	-5.13573	5e-05	8.70301e-05	yes
BRD8	chr5:137475458-137514358	48.6836	28.1679	-0.789386	-1.72834	-5.22912	5e-05	8.70301e-05	yes
ZNF121	chr19:9676291-9695209	14.294	8.27334	-0.78887	-1.72772	-5.04345	5e-05	8.70301e-05	yes
VPS39	chr15:42450898-42500502	19.6992	11.4135	-0.787395	-1.72596	-5.12945	5e-05	8.70301e-05	yes
ATG4A	chrX:107334898-107397901	16.4315	9.52047	-0.787361	-1.72591	-5.69743	5e-05	8.70301e-05	yes
CSNK2A2	chr16:58191811-58231782	72.2205	41.8477	-0.78726	-1.72579	-5.16153	5e-05	8.70301e-05	yes
SRSF3	chr6:36562089-36572244	134.777	78.0978	-0.787219	-1.72574	-5.08773	5e-05	8.70301e-05	yes
KIFC2	chr8:145691737-145701718	17.7395	10.2819	-0.786856	-1.72531	-5.46494	5e-05	8.70301e-05	yes
TUG1	chr22:31365633-31375380	52.0404	30.1676	-0.78663	-1.72504	-5.14779	5e-05	8.70301e-05	yes
SH3PXD2A	chr10:105353783-105615164	16.0887	9.33754	-0.784933	-1.72301	-5.19312	5e-05	8.70301e-05	yes
EMC3	chr3:10005635-10028522	65.6936	38.1375	-0.784541	-1.72254	-5.28212	5e-05	8.70301e-05	yes
SLC12A4	chr16:67973786-68002597	10.9575	6.36715	-0.783205	-1.72095	-5.16378	5e-05	8.70301e-05	yes
STX4	chr16:31044415-31051488	54.6809	31.7812	-0.782861	-1.72054	-5.04565	5e-05	8.70301e-05	yes
SPPL2A	chr15:50999736-51057910	27.788	16.1524	-0.782712	-1.72036	-5.39239	5e-05	8.70301e-05	yes
MECP2	chrX:153287263-153363188	43.704	25.4056	-0.78262	-1.72025	-3.532	5e-05	8.70301e-05	yes
JUND	chr19:18390562-18392432	34.675	20.1667	-0.781919	-1.71942	-5.4835	5e-05	8.70301e-05	yes
LPP	chr3:187868993-188608460	10.2056	5.93959	-0.780924	-1.71823	-5.07717	5e-05	8.70301e-05	yes
ALKBH6	chr19:36500021-36505141	25.3011	14.7336	-0.780091	-1.71724	-4.87032	5e-05	8.70301e-05	yes
USP42	chr7:6144549-6201195	19.4439	11.3256	-0.779728	-1.71681	-5.09244	5e-05	8.70301e-05	yes
PRR24	chr19:47777658-47778980	11.6897	6.81934	-0.77753	-1.71419	-3.19636	5e-05	8.70301e-05	yes
N4BP2L2	chr13:33006929-33112936	40.6145	23.6955	-0.777383	-1.71402	-5.06898	5e-05	8.70301e-05	yes
UBXN1	chr11:62443971-62446527	225.943	131.826	-0.777324	-1.71395	-5.12085	5e-05	8.70301e-05	yes
BAZ2B	chr2:160175489-160473059	11.7203	6.84021	-0.776901	-1.71345	-5.06745	5e-05	8.70301e-05	yes
BTN2A1	chr6:26458152-26482737	47.407	27.6713	-0.776707	-1.71322	-5.06123	5e-05	8.70301e-05	yes
RMND5A	chr2:86730552-87005164	11.274	6.58274	-0.776235	-1.71266	-2.72279	5e-05	8.70301e-05	yes
PTPRU	chr1:29563027-29653325	18.7136	10.9322	-0.775494	-1.71178	-5.07874	5e-05	8.70301e-05	yes
ZNF217	chr20:52183609-52199636	47.4212	27.7057	-0.775347	-1.7116	-5.12216	5e-05	8.70301e-05	yes
KDM3A	chr2:86668270-86719839	20.8675	12.1964	-0.774801	-1.71095	-5.06143	5e-05	8.70301e-05	yes
RNF19B	chr1:33402049-33430286	23.5917	13.7945	-0.774182	-1.71022	-5.40463	5e-05	8.70301e-05	yes
ARL14EP	chr11:30344648-30359165	26.2559	15.353	-0.774124	-1.71015	-5.20176	5e-05	8.70301e-05	yes
MSL2	chr3:135867759-135914688	14.7786	8.66281	-0.770605	-1.70599	-4.93398	5e-05	8.70301e-05	yes
AKAP10	chr17:19807764-19881169	12.7579	7.48063	-0.770153	-1.70545	-5.28284	5e-05	8.70301e-05	yes
PLA2G15	chr16:68279246-68294961	17.2897	10.1414	-0.769656	-1.70486	-5.20718	5e-05	8.70301e-05	yes
RNF5P1	chr6_ssto_hap7:3493889-3496298	58.3059	34.2006	-0.769618	-1.70482	-2.96516	5e-05	8.70301e-05	yes
PLEKHG3	chr14:65171192-65211060	32.8764	19.2958	-0.768764	-1.70381	-5.07837	5e-05	8.70301e-05	yes
ASB8	chr12:48541571-48551377	17.8077	10.4651	-0.766919	-1.70163	-5.18504	5e-05	8.70301e-05	yes
BID	chr22:18216905-18257431	87.5713	51.4798	-0.766451	-1.70108	-5.07753	5e-05	8.70301e-05	yes
KDM2A	chr11:66886739-67025550	83.6263	49.1826	-0.76581	-1.70032	-4.84044	5e-05	8.70301e-05	yes
GLA	chrX:100645877-100669128	32.9159	19.3604	-0.765677	-1.70017	-1.73796	0.00285	0.00423889	yes
CLASRP	chr19:45542297-45574214	54.7904	32.2484	-0.764695	-1.69901	-5.02163	5e-05	8.70301e-05	yes
PVRL4	chr1:161040780-161059385	19.1836	11.3014	-0.763371	-1.69745	-5.02675	5e-05	8.70301e-05	yes
ZBTB7B	chr1:154975105-154991001	33.6245	19.8294	-0.761874	-1.69569	-4.94437	5e-05	8.70301e-05	yes
DOCK6	chr19:11309968-11373168	13.2613	7.82311	-0.761411	-1.69515	-4.93524	5e-05	8.70301e-05	yes
MEF2D	chr1:156433512-156470634	36.8594	21.7522	-0.760874	-1.69452	-5.01737	5e-05	8.70301e-05	yes
STARD3	chr17:37793332-37820454	207.896	122.7	-0.760728	-1.69435	-4.83361	5e-05	8.70301e-05	yes
DCAF6	chr1:167885912-168045083	41.7906	24.6657	-0.760671	-1.69428	-4.25382	5e-05	8.70301e-05	yes
AKAP13	chr15:85923846-86292589	10.731	6.33449	-0.760486	-1.69406	-4.89779	5e-05	8.70301e-05	yes
SMNDC1	chr10:112052797-112064707	63.922	37.7378	-0.760302	-1.69385	-5.00084	5e-05	8.70301e-05	yes
RFNG	chr17:80005777-80009650	21.1618	12.4979	-0.759776	-1.69323	-5.51275	5e-05	8.70301e-05	yes
MYO18A	chr17:27400527-27507407	40.4595	23.9012	-0.759395	-1.69278	-4.98668	5e-05	8.70301e-05	yes
USP15	chr12:62654120-62803501	27.5859	16.314	-0.757817	-1.69093	-3.99335	5e-05	8.70301e-05	yes
LGALS3	chr14:55595934-55612148	182.836	108.165	-0.757308	-1.69033	-4.99457	5e-05	8.70301e-05	yes
CHD6	chr20:40031169-40247133	13.4874	7.98344	-0.756528	-1.68942	-4.99369	5e-05	8.70301e-05	yes
THUMPD2	chr2:39963199-40006416	14.8622	8.79779	-0.756433	-1.68931	-5.35587	5e-05	8.70301e-05	yes
DAB2IP	chr9:124329398-124547809	36.6437	21.6981	-0.755994	-1.68879	-4.84855	5e-05	8.70301e-05	yes
AIFM2	chr10:71812356-71892690	35.6586	21.1311	-0.754886	-1.6875	-4.96143	5e-05	8.70301e-05	yes
LRSAM1	chr9:130213764-130265780	14.2509	8.447	-0.754537	-1.68709	-5.004	5e-05	8.70301e-05	yes
NOTCH2	chr1:120454175-120612317	33.5119	19.8653	-0.754421	-1.68695	-4.9237	5e-05	8.70301e-05	yes
PRPF38B	chr1:109234931-109244422	67.5621	40.0603	-0.754038	-1.68651	-4.9971	5e-05	8.70301e-05	yes
KANSL2	chr12:49046994-49076035	31.2405	18.5277	-0.75373	-1.68615	-4.84004	5e-05	8.70301e-05	yes
HPS1	chr10:100175954-100206704	32.865	19.4919	-0.753675	-1.68608	-4.43396	5e-05	8.70301e-05	yes
MBIP	chr14:36767763-36789882	22.9936	13.6389	-0.753504	-1.68588	-5.47007	5e-05	8.70301e-05	yes
GPANK1	chr6_ssto_hap7:2959803-2968648	20.9613	12.44	-0.752743	-1.68499	-2.07714	0.00035	0.000572765	yes
IFI6	chr1:27992571-27998724	89.2526	52.984	-0.752338	-1.68452	-5.27749	5e-05	8.70301e-05	yes
RAB15	chr14:65381078-65569413	21.0808	12.5205	-0.75164	-1.68371	-2.32342	0.0001	0.000171012	yes
BLOC1S2	chr10:102033034-102046469	20.6241	12.2541	-0.751064	-1.68303	-5.18982	5e-05	8.70301e-05	yes
GPBP1L1	chr1:46092975-46152302	44.5968	26.5061	-0.750615	-1.68251	-4.96803	5e-05	8.70301e-05	yes
UHRF1BP1L	chr12:100430862-100536642	12.8926	7.66649	-0.749901	-1.68168	-4.2884	5e-05	8.70301e-05	yes
BAZ2A	chr12:56915608-57030163	68.8437	40.9443	-0.749662	-1.6814	-3.62975	5e-05	8.70301e-05	yes
IGHMBP2	chr11:68671318-68708069	20.6961	12.3341	-0.746701	-1.67795	-4.83063	5e-05	8.70301e-05	yes
TMC6	chr17:76108998-76139049	28.6259	17.0708	-0.745788	-1.67689	-4.74346	5e-05	8.70301e-05	yes
PLEKHA3	chr2:179059207-179672150	18.5309	11.0514	-0.745704	-1.67679	-2.821	5e-05	8.70301e-05	yes
CNNM4	chr2:97426638-97477628	18.9549	11.3101	-0.744959	-1.67593	-4.84616	5e-05	8.70301e-05	yes
HDAC7	chr12:48166966-48213763	60.3383	36.0339	-0.743718	-1.67449	-4.38308	5e-05	8.70301e-05	yes
SLC25A36	chr3:140660661-140698785	25.6776	15.337	-0.743494	-1.67423	-4.8948	5e-05	8.70301e-05	yes
FBXL12	chr19:9920942-9929731	14.0091	8.37018	-0.743035	-1.67369	-4.86454	5e-05	8.70301e-05	yes
GNAQ	chr9:80335190-80646219	35.8548	21.4309	-0.742473	-1.67304	-4.78686	5e-05	8.70301e-05	yes
TEX10	chr9:103064356-103115259	30.7536	18.3867	-0.742091	-1.6726	-4.83976	5e-05	8.70301e-05	yes
STX12	chr1:28099693-28150963	14.5486	8.7001	-0.74178	-1.67224	-4.99998	5e-05	8.70301e-05	yes
SEC24A	chr5:133984474-134063601	37.2433	22.2745	-0.741587	-1.67201	-4.21138	5e-05	8.70301e-05	yes
ZBTB11	chr3:101368282-101398057	18.2348	10.9091	-0.74116	-1.67152	-4.71133	5e-05	8.70301e-05	yes
RNF185	chr22:31556137-31603005	28.0352	16.775	-0.740933	-1.67126	-4.79161	5e-05	8.70301e-05	yes
PLXNA3	chrX:153686622-153701985	23.7796	14.2341	-0.740375	-1.67061	-4.89753	5e-05	8.70301e-05	yes
NAA30	chr14:57857270-57879466	12.9267	7.73992	-0.739964	-1.67013	-5.1626	5e-05	8.70301e-05	yes
B4GALT4	chr3:118930588-118959752	47.9812	28.7434	-0.739238	-1.66929	-4.84446	5e-05	8.70301e-05	yes
PDK2	chr17:48172100-48207246	24.1123	14.4446	-0.739233	-1.66929	-3.89921	5e-05	8.70301e-05	yes
UCP2	chr11:73685715-73693889	31.6138	18.9408	-0.739056	-1.66908	-5.05703	5e-05	8.70301e-05	yes
ZSCAN32	chr16:3432084-3451025	14.0186	8.39918	-0.739019	-1.66904	-4.94124	5e-05	8.70301e-05	yes
VPS51	chr11:64863586-64879332	40.1646	24.0692	-0.738737	-1.66871	-4.82896	5e-05	8.70301e-05	yes
WSB1	chr17:25621105-25640645	39.1488	23.4707	-0.738105	-1.66798	-4.83457	5e-05	8.70301e-05	yes
EIF1B	chr3:39851302-40353915	48.0152	28.8037	-0.737235	-1.66698	-4.93079	5e-05	8.70301e-05	yes
FBXO34	chr14:55738020-55820329	17.9306	10.759	-0.736871	-1.66656	-5.15457	5e-05	8.70301e-05	yes
TSPAN31	chr12:58138783-58146230	14.4509	8.67478	-0.736259	-1.66585	-1.67084	0.0089	0.0125688	yes
GABARAP	chr17:7143737-7145753	159.992	96.0722	-0.735812	-1.66533	-4.84064	5e-05	8.70301e-05	yes
SCAF8	chr6:155054511-155155194	28.6832	17.2241	-0.735772	-1.66529	-4.8606	5e-05	8.70301e-05	yes
CCDC9	chr19:47759730-47775210	33.811	20.3082	-0.735428	-1.66489	-4.83351	5e-05	8.70301e-05	yes
NRBF2	chr10:64893006-64914786	36.8504	22.1533	-0.734163	-1.66343	-4.82732	5e-05	8.70301e-05	yes
C9orf85	chr9:74526422-74588371	14.39	8.65412	-0.733608	-1.66279	-4.27541	5e-05	8.70301e-05	yes
ORMDL3	chr17:38077295-38083884	240.041	144.457	-0.732646	-1.66168	-4.72319	5e-05	8.70301e-05	yes
SSBP3	chr1:54692194-54872092	16.9733	10.2161	-0.732415	-1.66142	-5.20926	5e-05	8.70301e-05	yes
ASB6	chr9:132388434-132404448	17.0921	10.289	-0.732234	-1.66121	-3.58742	5e-05	8.70301e-05	yes
PFKFB2	chr1:207226619-207254368	14.5814	8.77805	-0.73216	-1.66112	-4.57584	5e-05	8.70301e-05	yes
NOA1	chr4:57829515-57843826	39.4853	23.7737	-0.73195	-1.66088	-4.75345	5e-05	8.70301e-05	yes
ATP9A	chr20:50213313-50384908	38.262	23.0379	-0.731906	-1.66083	-4.82464	5e-05	8.70301e-05	yes
GAD1	chr2:171673199-171717659	14.3755	8.65858	-0.731415	-1.66027	-3.85821	5e-05	8.70301e-05	yes
PELO	chr5:52083773-52249485	28.9572	17.4467	-0.730964	-1.65975	-4.03916	5e-05	8.70301e-05	yes
OXR1	chr8:107282405-107764921	43.4619	26.1993	-0.730226	-1.6589	-4.84539	5e-05	8.70301e-05	yes
DSC2	chr18:28645941-28682388	22.8482	13.7824	-0.72925	-1.65778	-4.78909	5e-05	8.70301e-05	yes
IL17RC	chr3:9958757-9975305	13.6598	8.24132	-0.728992	-1.65748	-5.11642	5e-05	8.70301e-05	yes
GLRX	chr5:95149552-95158577	23.4888	14.1759	-0.728533	-1.65695	-4.61232	5e-05	8.70301e-05	yes
PLA2G16	chr11:63341943-63381941	295.815	178.626	-0.727754	-1.65606	-4.713	5e-05	8.70301e-05	yes
NFRKB	chr11:129733669-129765490	19.1151	11.5433	-0.727662	-1.65595	-4.74245	5e-05	8.70301e-05	yes
FNDC3B	chr3:171757417-172118492	60.5667	36.5817	-0.727402	-1.65565	-4.74568	5e-05	8.70301e-05	yes
RNF181	chr2:85822836-85824831	74.3309	44.9092	-0.726951	-1.65514	-4.88238	5e-05	8.70301e-05	yes
MIIP	chr1:12079298-12092106	18.2362	11.0202	-0.726652	-1.65479	-5.09234	5e-05	8.70301e-05	yes
MAGI1	chr3:65339905-66024509	16.3035	9.85492	-0.726265	-1.65435	-4.7842	5e-05	8.70301e-05	yes
ASH1L	chr1:155305051-155533735	15.3116	9.25541	-0.72626	-1.65434	-4.77449	5e-05	8.70301e-05	yes
SPECC1	chr17:19912648-20218072	29.1867	17.6473	-0.725862	-1.65389	-4.74951	5e-05	8.70301e-05	yes
ENC1	chr5:73923230-73937249	69.3893	41.9614	-0.725652	-1.65365	-4.73726	5e-05	8.70301e-05	yes
HEXIM1	chr17:43224683-43229468	39.0312	23.6048	-0.725547	-1.65353	-4.80287	5e-05	8.70301e-05	yes
ZNF3	chr7:99647416-99679371	60.7478	36.7443	-0.72531	-1.65326	-4.08724	5e-05	8.70301e-05	yes
CRIM1	chr2:36583369-36778278	75.5487	45.7077	-0.72497	-1.65287	-4.7156	5e-05	8.70301e-05	yes
CSNK1D	chr17:80200536-80231594	79.9124	48.3491	-0.724932	-1.65282	-4.7892	5e-05	8.70301e-05	yes
AMFR	chr16:56395363-56459450	42.4527	25.6904	-0.724625	-1.65247	-4.79196	5e-05	8.70301e-05	yes
MXI1	chr10:111967362-112047123	12.5394	7.58882	-0.72452	-1.65235	-4.80823	5e-05	8.70301e-05	yes
GGNBP2	chr17:34900736-34946276	77.457	46.9057	-0.723633	-1.65134	-4.79384	5e-05	8.70301e-05	yes
NECAP2	chr1:16767166-16786584	35.6555	21.5994	-0.723132	-1.65076	-4.64349	5e-05	8.70301e-05	yes
TRIP4	chr15:64680002-64747502	27.2424	16.5037	-0.723066	-1.65069	-5.00747	5e-05	8.70301e-05	yes
TSPAN6	chrX:99883794-99891794	19.3086	11.7006	-0.72266	-1.65022	-5.05157	5e-05	8.70301e-05	yes
ZUFSP	chr6:116956780-116989973	13.7615	8.3471	-0.721292	-1.64866	-4.97821	5e-05	8.70301e-05	yes
TAB2	chr6:149639435-149732747	60.049	36.4299	-0.721015	-1.64834	-4.76259	5e-05	8.70301e-05	yes
IMMP1L	chr11:31391376-31531169	11.504	6.98082	-0.720662	-1.64794	-2.1069	0.0006	0.000959401	yes
PRKCH	chr14:61788514-62017698	27.6318	16.7722	-0.72026	-1.64748	-4.69986	5e-05	8.70301e-05	yes
WBP1L	chr10:104503726-104576021	28.6382	17.3877	-0.719872	-1.64704	-4.73287	5e-05	8.70301e-05	yes
LIPH	chr3:185225569-185270369	79.64	48.3544	-0.719845	-1.64701	-4.76992	5e-05	8.70301e-05	yes
SERPINH1	chr11:75273100-75283849	113.047	68.6853	-0.718847	-1.64587	-4.80043	5e-05	8.70301e-05	yes
RUFY2	chr10:70103274-70167051	15.0008	9.11492	-0.718742	-1.64575	-4.82204	5e-05	8.70301e-05	yes
MUS81	chr11:65627871-65640405	34.2349	20.8057	-0.718484	-1.64545	-4.62314	5e-05	8.70301e-05	yes
EAPP	chr14:34985134-35008943	47.7204	29.0132	-0.717893	-1.64478	-5.02618	5e-05	8.70301e-05	yes
EP300	chr22:41488613-41576081	37.5299	22.8212	-0.717666	-1.64452	-4.70726	5e-05	8.70301e-05	yes
NAT9	chr17:72766685-72772470	25.9731	15.8017	-0.716936	-1.64369	-4.87432	5e-05	8.70301e-05	yes
GTPBP1	chr22:39101806-39129592	27.8986	16.979	-0.716443	-1.64313	-4.73358	5e-05	8.70301e-05	yes
ITM2C	chr2:231729620-231743963	48.5052	29.5411	-0.715415	-1.64196	-4.65692	5e-05	8.70301e-05	yes
CXXC5	chr5:139028300-139062680	39.3627	23.9828	-0.714828	-1.64129	-4.9458	5e-05	8.70301e-05	yes
FAM117A	chr17:47787686-47841518	11.193	6.82246	-0.714231	-1.64061	-4.74666	5e-05	8.70301e-05	yes
TAF1C	chr16:84178864-84220676	19.0165	11.5937	-0.713913	-1.64025	-4.57878	5e-05	8.70301e-05	yes
CHPF2	chr7:150929584-150935905	18.9393	11.5469	-0.713876	-1.6402	-4.60207	5e-05	8.70301e-05	yes
NUMB	chr14:73741917-73925286	50.3382	30.7053	-0.713165	-1.6394	-4.67184	5e-05	8.70301e-05	yes
RSPRY1	chr16:57220240-57272947	43.4038	26.4887	-0.712441	-1.63857	-4.6271	5e-05	8.70301e-05	yes
ETFDH	chr4:159593276-159629841	12.0392	7.35008	-0.711913	-1.63797	-4.82615	5e-05	8.70301e-05	yes
FOXJ2	chr12:8185358-8208118	24.1538	14.7533	-0.711215	-1.63718	-4.6916	5e-05	8.70301e-05	yes
UBR5	chr8:103264501-103424917	23.746	14.5103	-0.710611	-1.6365	-4.69467	5e-05	8.70301e-05	yes
C1orf85	chr1:156262477-156265480	59.0682	36.1083	-0.710048	-1.63586	-4.58885	5e-05	8.70301e-05	yes
GAPVD1	chr9:128024110-128127290	23.8856	14.6017	-0.710009	-1.63581	-4.70099	5e-05	8.70301e-05	yes
PLEKHA8	chr7:30067976-30157961	11.6327	7.11258	-0.709739	-1.63551	-3.43356	5e-05	8.70301e-05	yes
PEX16	chr11:45931219-45939674	17.357	10.6185	-0.708932	-1.63459	-5.00184	5e-05	8.70301e-05	yes
MARVELD3	chr16:71660055-71675868	30.7344	18.8112	-0.708265	-1.63384	-4.53942	5e-05	8.70301e-05	yes
RASSF7	chr11:560970-564025	72.0604	44.125	-0.70761	-1.6331	-4.59617	5e-05	8.70301e-05	yes
PLAA	chr9:26903367-27062931	24.8278	15.2065	-0.707269	-1.63271	-4.33272	5e-05	8.70301e-05	yes
TEAD3	chr6:35441373-35464861	61.4273	37.6275	-0.707092	-1.63251	-4.68243	5e-05	8.70301e-05	yes
SH3BP5L	chr1:249104650-249120154	24.0725	14.7487	-0.706801	-1.63218	-4.55938	5e-05	8.70301e-05	yes
PIP5K1A	chr1:151171020-151222007	91.9432	56.3405	-0.706571	-1.63192	-4.64665	5e-05	8.70301e-05	yes
MLLT3	chr9:20344967-20622514	12.3345	7.56016	-0.706206	-1.63151	-4.87986	5e-05	8.70301e-05	yes
FLJ42709	chr5:92745064-92917003	11.1983	6.86417	-0.706126	-1.63142	-3.74252	5e-05	8.70301e-05	yes
ATP6V0E1	chr5:172410762-172461900	221.219	135.666	-0.705421	-1.63062	-4.66922	5e-05	8.70301e-05	yes
GPATCH2	chr1:217603833-217804409	14.1838	8.7003	-0.705103	-1.63026	-4.99381	5e-05	8.70301e-05	yes
MADD	chr11:47290926-47351582	31.7276	19.4747	-0.704133	-1.62917	-4.64604	5e-05	8.70301e-05	yes
IRF6	chr1:209958967-209979520	31.9862	19.6405	-0.703614	-1.62858	-4.63176	5e-05	8.70301e-05	yes
MAML2	chr11:95711439-96076344	21.3129	13.089	-0.703373	-1.62831	-4.62216	5e-05	8.70301e-05	yes
PTDSS2	chr11:450279-491387	34.7813	21.3708	-0.702675	-1.62752	-4.55012	5e-05	8.70301e-05	yes
PRSS8	chr16:31142753-31147151	128.779	79.1486	-0.702257	-1.62705	-4.64637	5e-05	8.70301e-05	yes
WNT10A	chr2:219745254-219758651	27.2179	16.7461	-0.700731	-1.62533	-4.74594	5e-05	8.70301e-05	yes
BRPF3	chr6:36164549-36200567	29.8687	18.3789	-0.700587	-1.62517	-4.64159	5e-05	8.70301e-05	yes
RRNAD1	chr1:156698262-156706752	10.2329	6.30024	-0.699742	-1.62421	-4.18758	5e-05	8.70301e-05	yes
EFCAB4A	chr11:827584-831991	18.8732	11.6204	-0.699673	-1.62414	-4.96837	5e-05	8.70301e-05	yes
NUFIP2	chr17:27582853-27621166	97.8697	60.2812	-0.699155	-1.62355	-4.1308	5e-05	8.70301e-05	yes
HSPA13	chr21:15743436-15755509	14.8826	9.16964	-0.698692	-1.62303	-4.8997	5e-05	8.70301e-05	yes
PIGH	chr14:68000007-68067017	13.3211	8.20875	-0.698484	-1.6228	-3.53639	5e-05	8.70301e-05	yes
PSEN1	chr14:73603142-73690399	22.241	13.7136	-0.697617	-1.62182	-4.60483	5e-05	8.70301e-05	yes
ZSCAN29	chr15:43650369-43662258	11.3934	7.02793	-0.697023	-1.62116	-4.57762	5e-05	8.70301e-05	yes
KLHL9	chr9:21331017-21335429	16.2215	10.0091	-0.696605	-1.62069	-4.47906	5e-05	8.70301e-05	yes
MAP3K13	chr3:185000728-185206882	44.0375	27.1777	-0.696306	-1.62035	-3.49881	5e-05	8.70301e-05	yes
MAP3K2	chr2:128056244-128100805	11.1849	6.90608	-0.695618	-1.61958	-4.5812	5e-05	8.70301e-05	yes
CNST	chr1:246729638-246831884	12.3647	7.63514	-0.695502	-1.61945	-4.31451	5e-05	8.70301e-05	yes
FAM160A2	chr11:6232563-6255941	16.9532	10.4719	-0.69504	-1.61893	-4.86572	5e-05	8.70301e-05	yes
OSGIN2	chr8:90914095-90940095	21.7565	13.4403	-0.694883	-1.61875	-4.53231	5e-05	8.70301e-05	yes
SOS2	chr14:50583845-50698099	12.6195	7.79679	-0.694698	-1.61855	-4.57288	5e-05	8.70301e-05	yes
SIRT1	chr10:69644426-69678147	22.8171	14.1045	-0.693964	-1.61772	-4.52446	5e-05	8.70301e-05	yes
ADCK4	chr19:41197433-41222790	10.9475	6.77022	-0.693328	-1.61701	-4.49958	5e-05	8.70301e-05	yes
CCNL2	chr1:1321090-1334718	28.5187	17.637	-0.693304	-1.61698	-3.7999	5e-05	8.70301e-05	yes
VPS18	chr15:41186627-41196173	19.3225	11.953	-0.692906	-1.61654	-4.46991	5e-05	8.70301e-05	yes
CPD	chr17:28705941-28796675	58.1351	35.9728	-0.692502	-1.61608	-4.4615	5e-05	8.70301e-05	yes
JMJD1C	chr10:64926987-65226322	30.3603	18.7895	-0.69226	-1.61581	-4.53031	5e-05	8.70301e-05	yes
DENND4C	chr9:19230762-19374137	13.7479	8.50954	-0.692061	-1.61559	-4.54131	5e-05	8.70301e-05	yes
NPLOC4	chr17:79523912-79604138	73.9072	45.7893	-0.690703	-1.61407	-4.54403	5e-05	8.70301e-05	yes
TRAPPC8	chr18:29409135-29523091	14.5665	9.03665	-0.68879	-1.61193	-4.49087	5e-05	8.70301e-05	yes
STIM1	chr11:3876932-4114440	34.4184	21.3531	-0.688736	-1.61187	-4.54669	5e-05	8.70301e-05	yes
EAF1	chr3:15469063-15484120	23.3148	14.5014	-0.68505	-1.60776	-4.48689	5e-05	8.70301e-05	yes
DCTN4	chr5:150088308-150138657	29.7175	18.5005	-0.683749	-1.60631	-4.50154	5e-05	8.70301e-05	yes
NAA60	chr16:3493667-3536963	42.0371	26.175	-0.683474	-1.606	-4.45797	5e-05	8.70301e-05	yes
PTPN14	chr1:214522038-214725024	17.0537	10.6323	-0.681638	-1.60396	-4.51138	5e-05	8.70301e-05	yes
UHRF2	chr9:6413150-6507051	23.8408	14.8646	-0.681552	-1.60386	-4.46223	5e-05	8.70301e-05	yes
ITCH	chr20:32951040-33099198	63.4855	39.6044	-0.680765	-1.60299	-4.43251	5e-05	8.70301e-05	yes
SUV420H1	chr11:67923506-67980784	27.1831	16.9602	-0.680556	-1.60276	-4.25426	5e-05	8.70301e-05	yes
PPP2R3A	chr3:135684514-135866752	14.0288	8.75423	-0.680337	-1.60251	-4.40852	5e-05	8.70301e-05	yes
ELMO2	chr20:44994689-45035271	33.052	20.6262	-0.680262	-1.60243	-4.48109	5e-05	8.70301e-05	yes
CSNK1G1	chr15:64457715-64648442	11.4813	7.17079	-0.679088	-1.60113	-4.43341	5e-05	8.70301e-05	yes
MARK3	chr14:103851700-103970166	37.7979	23.6093	-0.678955	-1.60098	-4.47335	5e-05	8.70301e-05	yes
RHOV	chr15:41164411-41166487	17.4351	10.8909	-0.678879	-1.6009	-4.6492	5e-05	8.70301e-05	yes
EPC2	chr2:149402559-149545136	17.1667	10.7247	-0.678673	-1.60067	-4.53511	5e-05	8.70301e-05	yes
INPPL1	chr11:71935881-71955220	60.6972	37.9381	-0.677984	-1.5999	-4.46614	5e-05	8.70301e-05	yes
TOX4	chr14:21945334-21979457	52.148	32.6237	-0.676693	-1.59847	-4.1414	5e-05	8.70301e-05	yes
THAP3	chr1:6684924-6761966	13.5429	8.47326	-0.676548	-1.59831	-1.56189	0.0081	0.011487	yes
TRA2A	chr7:23544400-23571656	101.492	63.5168	-0.676154	-1.59787	-4.47424	5e-05	8.70301e-05	yes
UNC119	chr17:26873724-26879646	94.6843	59.2937	-0.675245	-1.59687	-4.42643	5e-05	8.70301e-05	yes
ZC3H3	chr8:144519824-144623620	32.8294	20.5697	-0.674466	-1.59601	-4.42158	5e-05	8.70301e-05	yes
SRC	chr20:35973087-36033821	65.6473	41.1639	-0.673357	-1.59478	-4.44022	5e-05	8.70301e-05	yes
SEC14L1	chr17:75084724-75213181	50.752	31.842	-0.672531	-1.59387	-4.07313	5e-05	8.70301e-05	yes
ZRSR2	chrX:15808573-15841382	25.0822	15.7387	-0.672347	-1.59366	-4.86994	5e-05	8.70301e-05	yes
ELOVL7	chr5:60047615-60140101	18.7568	11.7735	-0.671868	-1.59313	-4.32109	5e-05	8.70301e-05	yes
ARNT	chr1:150782180-150849244	17.1325	10.7553	-0.671695	-1.59294	-4.3562	5e-05	8.70301e-05	yes
IFIT5	chr10:91174324-91180759	21.6156	13.5713	-0.67152	-1.59275	-4.36487	5e-05	8.70301e-05	yes
CCDC132	chr7:92861652-92990435	40.7434	25.5813	-0.671478	-1.5927	-3.10272	5e-05	8.70301e-05	yes
KDM4A	chr1:44115796-44173012	13.4939	8.4727	-0.671414	-1.59263	-4.54259	5e-05	8.70301e-05	yes
TAF2	chr8:120743013-120845074	29.4445	18.4925	-0.671055	-1.59224	-4.43709	5e-05	8.70301e-05	yes
ALS2	chr2:202564985-202645895	21.441	13.4682	-0.670817	-1.59197	-4.04399	5e-05	8.70301e-05	yes
BMP2	chr20:6748744-6760910	10.9459	6.88063	-0.669779	-1.59083	-4.82807	5e-05	8.70301e-05	yes
WAPAL	chr10:88195012-88281541	43.3815	27.2768	-0.669405	-1.59042	-4.42047	5e-05	8.70301e-05	yes
ANKRD13C	chr1:70724684-70820417	14.7163	9.25374	-0.669302	-1.5903	-4.34516	5e-05	8.70301e-05	yes
BNIP1	chr5:172571444-172591390	20.1249	12.6591	-0.668803	-1.58975	-4.33558	5e-05	8.70301e-05	yes
MYO1B	chr2:192110106-192290115	124.983	78.6257	-0.668658	-1.58959	-4.25501	5e-05	8.70301e-05	yes
TMEM161A	chr19:19230424-19249310	19.5983	12.3293	-0.668634	-1.58957	-4.77492	5e-05	8.70301e-05	yes
DGCR14	chr22:19117791-19132190	11.1107	6.99309	-0.667943	-1.58881	-4.69815	5e-05	8.70301e-05	yes
ZNF205	chr16:3160460-3170518	21.1414	13.3106	-0.6675	-1.58832	-4.47323	5e-05	8.70301e-05	yes
AP4B1	chr1:114356432-114447741	14.8777	9.37182	-0.666751	-1.58749	-3.13867	5e-05	8.70301e-05	yes
CARKD	chr13:111267806-111292342	18.9296	11.9292	-0.666153	-1.58684	-4.46252	5e-05	8.70301e-05	yes
RAB11FIP5	chr2:73300509-73340146	14.575	9.18793	-0.665686	-1.58632	-4.24997	5e-05	8.70301e-05	yes
TXNL1	chr18:54270052-54305920	108.691	68.5786	-0.664398	-1.58491	-4.38674	5e-05	8.70301e-05	yes
HOOK2	chr19:12873816-12886434	27.5425	17.3838	-0.66392	-1.58438	-4.27114	5e-05	8.70301e-05	yes
MPZL3	chr11:118100335-118123011	20.8139	13.1405	-0.663533	-1.58396	-3.95071	5e-05	8.70301e-05	yes
RAB20	chr13:111175412-111214071	16.9126	10.6837	-0.66269	-1.58303	-4.33055	5e-05	8.70301e-05	yes
SPTY2D1	chr11:18621350-18656020	25.0074	15.8031	-0.662144	-1.58243	-4.37768	5e-05	8.70301e-05	yes
TOR1AIP2	chr1:179809101-179846941	18.6336	11.7763	-0.662014	-1.58229	-4.36341	5e-05	8.70301e-05	yes
TMEM66	chr8:29920257-30108213	74.463	47.0847	-0.661266	-1.58147	-3.57844	5e-05	8.70301e-05	yes
ITPRIP	chr10:106069453-106098251	22.0878	13.9695	-0.660968	-1.58114	-4.38936	5e-05	8.70301e-05	yes
TRAK1	chr3:42132745-42267382	19.1113	12.0996	-0.659471	-1.5795	-4.29349	5e-05	8.70301e-05	yes
SLC16A1	chr1:113454469-113498975	65.3005	41.3538	-0.659072	-1.57907	-4.33939	5e-05	8.70301e-05	yes
NUB1	chr7:151038846-151075548	45.1003	28.5937	-0.657441	-1.57728	-4.35455	5e-05	8.70301e-05	yes
PAN3	chr13:28710979-28869475	12.6393	8.01347	-0.657418	-1.57726	-4.16993	5e-05	8.70301e-05	yes
STK38	chr6:36461668-36515247	32.1775	20.4031	-0.65726	-1.57708	-4.32151	5e-05	8.70301e-05	yes
CRB3	chr19:6464259-6481798	59.0954	37.4784	-0.656984	-1.57678	-3.26917	5e-05	8.70301e-05	yes
ATG9A	chr2:220084101-220094361	38.772	24.5952	-0.656639	-1.57641	-4.32066	5e-05	8.70301e-05	yes
RNF41	chr12:56596287-56615753	16.0563	10.1864	-0.656489	-1.57624	-4.27105	5e-05	8.70301e-05	yes
SIRT7	chr17:79869814-79876058	42.4294	26.9184	-0.656471	-1.57622	-4.21687	5e-05	8.70301e-05	yes
ZKSCAN1	chr7:99613218-99635403	38.2621	24.2748	-0.656458	-1.57621	-4.34753	5e-05	8.70301e-05	yes
CTSA	chr20:44517110-44541003	190.25	120.773	-0.655607	-1.57528	-3.95099	5e-05	8.70301e-05	yes
TAF8	chr6:42018250-42048644	10.8366	6.88332	-0.654741	-1.57433	-4.48526	5e-05	8.70301e-05	yes
PAIP2	chr5:138677518-138719039	76.8302	48.8086	-0.654538	-1.57411	-4.2912	5e-05	8.70301e-05	yes
JOSD1	chr22:39081547-39096459	45.505	28.9169	-0.654112	-1.57365	-4.32985	5e-05	8.70301e-05	yes
ZNF503	chr10:77157602-77168740	31.9766	20.325	-0.653765	-1.57327	-4.17795	5e-05	8.70301e-05	yes
CYTH3	chr7:6201411-6312242	36.6887	23.3216	-0.653669	-1.57316	-4.33003	5e-05	8.70301e-05	yes
UNC93B1	chr11:67758574-67771593	34.8834	22.1786	-0.653368	-1.57284	-4.22877	5e-05	8.70301e-05	yes
SLCO3A1	chr15:92396937-92715665	23.9237	15.2148	-0.65296	-1.57239	-3.9375	5e-05	8.70301e-05	yes
TMEM63A	chr1:225997796-226070420	27.4992	17.4942	-0.652517	-1.57191	-3.34038	5e-05	8.70301e-05	yes
SPAG9	chr17:49039534-49198226	45.602	29.0146	-0.652319	-1.57169	-4.26663	5e-05	8.70301e-05	yes
AP5M1	chr14:57669193-57756797	13.4209	8.54125	-0.651965	-1.57131	-2.16968	0.00055	0.000882839	yes
SPPL3	chr12:121200312-121342155	18.9438	12.0586	-0.651659	-1.57097	-4.21799	5e-05	8.70301e-05	yes
MICALL2	chr7:1473994-1499109	15.4021	9.80696	-0.651246	-1.57052	-4.46246	5e-05	8.70301e-05	yes
RNF13	chr3:149530474-149679925	32.5759	20.7512	-0.650608	-1.56983	-4.24732	5e-05	8.70301e-05	yes
SH3BGRL2	chr6:80340999-80413369	10.7404	6.84578	-0.649763	-1.56891	-4.48594	5e-05	8.70301e-05	yes
MEF2A	chr15:100106132-100256629	16.3292	10.4104	-0.649427	-1.56855	-4.211	5e-05	8.70301e-05	yes
MFHAS1	chr8:8641998-8751131	14.2234	9.06821	-0.649373	-1.56849	-4.19545	5e-05	8.70301e-05	yes
HSPA1B	chr6_qbl_hap6:3089162-3091686	69.9845	44.6483	-0.64843	-1.56746	-4.29489	5e-05	8.70301e-05	yes
C18orf21	chr18:33552587-33559250	25.4785	16.2594	-0.648011	-1.56701	-4.25383	5e-05	8.70301e-05	yes
ANKHD1-EIF4EBP3	chr5:139781398-139929163	28.0259	17.9163	-0.645492	-1.56427	-2.94692	5e-05	8.70301e-05	yes
IFT43	chr14:76452095-76550416	31.9025	20.4	-0.645096	-1.56384	-4.12269	5e-05	8.70301e-05	yes
SETD2	chr3:47057897-47205467	24.5363	15.7022	-0.643957	-1.56261	-4.26557	5e-05	8.70301e-05	yes
LARP6	chr15:71123888-71146498	17.8288	11.4185	-0.642837	-1.5614	-2.61665	5e-05	8.70301e-05	yes
SLC48A1	chr12:48166966-48213763	19.4238	12.4491	-0.641781	-1.56025	-1.84828	0.00145	0.00223342	yes
MAD2L1BP	chr6:43597278-43608688	40.2034	25.7774	-0.64121	-1.55964	-4.41422	5e-05	8.70301e-05	yes
PNPLA6	chr19:7599037-7626653	21.4068	13.7316	-0.640569	-1.55894	-4.19347	5e-05	8.70301e-05	yes
NEURL4	chr17:7218950-7232638	10.0605	6.45607	-0.63997	-1.5583	-4.45772	5e-05	8.70301e-05	yes
PLXNB2	chr22:50713407-50746001	132.34	84.9295	-0.639909	-1.55823	-3.92342	5e-05	8.70301e-05	yes
RUSC2	chr9:35490006-35563896	18.0278	11.5724	-0.639528	-1.55782	-4.1499	5e-05	8.70301e-05	yes
RPAIN	chr17:5289345-5342471	23.0232	14.782	-0.639246	-1.55751	-1.38252	0.02745	0.0364513	yes
ATP6V1E1	chr22:18074902-18111588	122.63	78.7391	-0.639156	-1.55742	-4.24521	5e-05	8.70301e-05	yes
PIAS1	chr15:68346571-68480404	48.4781	31.1317	-0.638949	-1.55719	-4.18744	5e-05	8.70301e-05	yes
CBLL1	chr7:107384278-107402083	83.4139	53.5811	-0.638563	-1.55678	-4.17856	5e-05	8.70301e-05	yes
CCL28	chr5:43381599-43412488	17.7743	11.4212	-0.638079	-1.55626	-3.31013	5e-05	8.70301e-05	yes
FTH1	chr11:61717355-61735132	866.111	556.597	-0.637918	-1.55608	-3.80603	5e-05	8.70301e-05	yes
ZNF703	chr8:37553300-37556396	12.2628	7.8835	-0.637384	-1.55551	-4.28051	5e-05	8.70301e-05	yes
PIK3C3	chr18:39535198-39661446	16.8933	10.8705	-0.636036	-1.55405	-4.40517	5e-05	8.70301e-05	yes
NAMPT	chr7:105888731-105925638	224.571	144.516	-0.635946	-1.55396	-3.77923	5e-05	8.70301e-05	yes
MIER3	chr5:56205086-56247954	12.9133	8.31015	-0.635912	-1.55392	-3.81451	5e-05	8.70301e-05	yes
ZNF37A	chr10:38383263-38412278	12.735	8.19759	-0.635525	-1.5535	-4.13071	5e-05	8.70301e-05	yes
LOC100862671	chr16:30751511-30756517	28.1474	18.1322	-0.634452	-1.55235	-4.43884	5e-05	8.70301e-05	yes
DVL3	chr3:183873283-183891314	48.2784	31.1015	-0.634392	-1.55228	-4.19447	5e-05	8.70301e-05	yes
C6orf106	chr6:34555065-34664625	49.8222	32.101	-0.634169	-1.55204	-4.2225	5e-05	8.70301e-05	yes
SPTAN1	chr9:131314836-131419129	67.7332	43.6493	-0.633903	-1.55176	-3.62708	5e-05	8.70301e-05	yes
STXBP3	chr1:109289284-109352148	26.4505	17.0457	-0.633884	-1.55174	-4.05206	5e-05	8.70301e-05	yes
SGPL1	chr10:72575703-72640932	32.547	20.9893	-0.632869	-1.55065	-4.19412	5e-05	8.70301e-05	yes
KLHL36	chr16:84682130-84695916	16.7315	10.7933	-0.632431	-1.55017	-4.60516	5e-05	8.70301e-05	yes
TROVE2	chr1:192981495-193060906	17.4359	11.2547	-0.631542	-1.54922	-2.34621	0.00025	0.00041427	yes
C20orf96	chr20:251503-271419	10.9007	7.03735	-0.631318	-1.54898	-3.6653	5e-05	8.70301e-05	yes
SP100	chr2:231280870-231410317	48.0432	31.0314	-0.630605	-1.54821	-3.79406	5e-05	8.70301e-05	yes
CLPX	chr15:65442783-65477563	34.1106	22.0324	-0.630594	-1.5482	-4.08266	5e-05	8.70301e-05	yes
AKIRIN1	chr1:39456915-39471737	46.2715	29.9055	-0.629714	-1.54726	-4.17436	5e-05	8.70301e-05	yes
ATXN1L	chr16:71879893-71891236	16.6661	10.7731	-0.629483	-1.54701	-4.15666	5e-05	8.70301e-05	yes
TBC1D10A	chr22:30687978-30722955	23.7119	15.3316	-0.629105	-1.54661	-4.2957	5e-05	8.70301e-05	yes
STAP2	chr19:4324039-4338847	84.7257	54.7834	-0.62906	-1.54656	-4.12388	5e-05	8.70301e-05	yes
ELL	chr19:18553472-18632937	16.6832	10.7892	-0.628806	-1.54628	-4.03494	5e-05	8.70301e-05	yes
CDH3	chr16:68678150-68732957	54.4248	35.2203	-0.627857	-1.54527	-4.15772	5e-05	8.70301e-05	yes
LIMCH1	chr4:41362803-41702061	16.5879	10.7386	-0.62732	-1.54469	-4.07753	5e-05	8.70301e-05	yes
TMEM243	chr7:86781676-86849031	43.1144	27.9224	-0.626745	-1.54408	-1.93368	0.00115	0.00178808	yes
PPP1R13B	chr14:104200087-104313927	10.8495	7.02918	-0.626193	-1.54349	-4.36339	5e-05	8.70301e-05	yes
DNASE2	chr19:12986024-12992335	45.0373	29.1848	-0.625906	-1.54318	-4.07375	5e-05	8.70301e-05	yes
SEC22A	chr3:122920773-122992982	10.7657	6.97691	-0.625787	-1.54305	-4.60053	5e-05	8.70301e-05	yes
GET4	chr7:916190-936071	107.625	69.7758	-0.625215	-1.54244	-4.14188	5e-05	8.70301e-05	yes
TRIP12	chr2:230631929-230786655	66.0512	42.8251	-0.625127	-1.54235	-4.06076	5e-05	8.70301e-05	yes
2003-02-28	chr2:160569009-160625084	63.0809	40.9014	-0.625053	-1.54227	-4.14249	5e-05	8.70301e-05	yes
NAPA	chr19:47987538-48018515	77.7774	50.468	-0.623983	-1.54112	-4.10089	5e-05	8.70301e-05	yes
CLK3	chr15:74900712-74922542	42.676	27.7024	-0.623412	-1.54051	-4.01011	5e-05	8.70301e-05	yes
BLMH	chr17:28575212-28619184	59.5025	38.6657	-0.621895	-1.5389	-4.11517	5e-05	8.70301e-05	yes
ETNK2	chr1:204100189-204121307	10.6854	6.94736	-0.6211	-1.53805	-4.25273	5e-05	8.70301e-05	yes
BUD31	chr7:99006600-99063824	363.203	236.225	-0.620614	-1.53753	-2.40687	5e-05	8.70301e-05	yes
TYMP	chr22:50946644-50968514	20.542	13.3605	-0.620601	-1.53752	-1.63684	0.0071	0.0101263	yes
FASTKD5	chr20:3087556-3140556	40.204	26.1583	-0.620069	-1.53695	-3.60285	5e-05	8.70301e-05	yes
TOPORS	chr9:32540541-32553015	25.0668	16.3107	-0.619956	-1.53683	-4.00506	5e-05	8.70301e-05	yes
ASNSD1	chr2:190526124-190535557	52.0689	33.8945	-0.619373	-1.53621	-4.08493	5e-05	8.70301e-05	yes
PI4KB	chr1:151254790-151300191	38.1527	24.8476	-0.618677	-1.53547	-3.37428	5e-05	8.70301e-05	yes
TP53BP1	chr15:43663312-43910998	25.5079	16.627	-0.617415	-1.53412	-3.06583	5e-05	8.70301e-05	yes
PPM1B	chr2:44395999-44461742	25.7591	16.792	-0.617302	-1.534	-3.31233	5e-05	8.70301e-05	yes
LBH	chr2:30454396-30482899	50.8433	33.1473	-0.617164	-1.53386	-4.08253	5e-05	8.70301e-05	yes
RRAS2	chr11:14299465-14386052	42.3765	27.6387	-0.616572	-1.53323	-4.02523	5e-05	8.70301e-05	yes
KIAA1731	chr11:93394815-93463522	13.5707	8.85143	-0.616515	-1.53317	-4.03513	5e-05	8.70301e-05	yes
TMEM50A	chr1:25664788-25747363	32.7916	21.3917	-0.61627	-1.53291	-3.96575	5e-05	8.70301e-05	yes
NCOA2	chr8:71024266-71316020	11.9849	7.81868	-0.616217	-1.53285	-3.98011	5e-05	8.70301e-05	yes
CTDSPL2	chr15:44719578-44819429	19.9841	13.0392	-0.615992	-1.53261	-4.02939	5e-05	8.70301e-05	yes
CCDC120	chrX:48910960-48927510	11.335	7.39637	-0.615901	-1.53251	-4.19858	5e-05	8.70301e-05	yes
POLR3C	chr1:145592604-145610884	43.8101	28.5881	-0.615846	-1.53246	-3.98389	5e-05	8.70301e-05	yes
HUWE1	chrX:53559056-53713697	44.8484	29.2726	-0.615506	-1.5321	-3.85061	5e-05	8.70301e-05	yes
TP53I11	chr11:44785975-44972857	53.4639	34.9291	-0.614136	-1.53064	-4.07483	5e-05	8.70301e-05	yes
ERBB2	chr17:37844392-37884915	485.961	317.673	-0.613298	-1.52975	-2.9575	5e-05	8.70301e-05	yes
TMEM87A	chr15:42502725-42565755	34.9339	22.8368	-0.61327	-1.52972	-3.92014	5e-05	8.70301e-05	yes
PPM1A	chr14:60712469-60765805	12.9788	8.48815	-0.612632	-1.52905	-3.72523	5e-05	8.70301e-05	yes
CHKB	chr22:51007289-51021428	12.0162	7.85934	-0.612496	-1.5289	-3.21646	5e-05	8.70301e-05	yes
ACADVL	chr17:7093209-7128586	76.5326	50.0591	-0.612443	-1.52885	-3.9768	5e-05	8.70301e-05	yes
TGIF1	chr18:3412071-3458406	49.7037	32.5137	-0.612305	-1.5287	-3.90522	5e-05	8.70301e-05	yes
ARHGAP5	chr14:32546494-32628934	25.5235	16.7009	-0.6119	-1.52827	-4.05774	5e-05	8.70301e-05	yes
PRCP	chr11:82535408-82611557	58.3113	38.164	-0.611564	-1.52791	-4.03618	5e-05	8.70301e-05	yes
SOS1	chr2:39208689-39347604	13.4087	8.77705	-0.611362	-1.5277	-4.02059	5e-05	8.70301e-05	yes
SRSF11	chr1:70671364-70717701	96.4404	63.2164	-0.609339	-1.52556	-4.02811	5e-05	8.70301e-05	yes
GNPTG	chr16:1401899-1464705	28.4189	18.6327	-0.609012	-1.52521	-2.48486	0.0001	0.000171012	yes
PPP1R10	chr6_ssto_hap7:1900455-1917363	47.5258	31.1753	-0.608306	-1.52447	-4.02734	5e-05	8.70301e-05	yes
PANK2	chr20:3869485-3904502	50.1445	32.8961	-0.608174	-1.52433	-3.88759	5e-05	8.70301e-05	yes
CAMK2G	chr10:75572258-75634349	25.9707	17.0392	-0.608031	-1.52418	-3.97717	5e-05	8.70301e-05	yes
FSTL3	chr19:676388-683392	33.0831	21.7059	-0.608008	-1.52415	-3.94557	5e-05	8.70301e-05	yes
MTMR14	chr3:9691116-9744078	25.7989	16.939	-0.606962	-1.52305	-4.07958	5e-05	8.70301e-05	yes
USP21	chr1:161129253-161135516	23.2213	15.2512	-0.606528	-1.52259	-4.20948	5e-05	8.70301e-05	yes
KLHDC3	chr6:42981840-42989036	42.5338	27.9518	-0.605669	-1.52168	-3.92773	5e-05	8.70301e-05	yes
UCK1	chr9:134378288-134406662	16.1498	10.6133	-0.605644	-1.52166	-2.4411	5e-05	8.70301e-05	yes
IRF3	chr19:50162825-50177173	87.6389	57.6394	-0.604517	-1.52047	-3.28828	5e-05	8.70301e-05	yes
CLDN7	chr17:7155371-7166512	150.364	98.9291	-0.603993	-1.51992	-3.66842	5e-05	8.70301e-05	yes
TSC2	chr16:2097989-2185899	25.2038	16.5824	-0.603987	-1.51991	-3.23368	5e-05	8.70301e-05	yes
KHNYN	chr14:24899140-24912007	20.525	13.5074	-0.603631	-1.51954	-3.7737	5e-05	8.70301e-05	yes
FAM134A	chr2:220042938-220050197	24.8846	16.3792	-0.603387	-1.51928	-3.97075	5e-05	8.70301e-05	yes
IRF2BPL	chr14:77490885-77495042	13.5855	8.94535	-0.602859	-1.51872	-4.22435	5e-05	8.70301e-05	yes
TMEM167B	chr1:109633402-109639554	20.306	13.3728	-0.602609	-1.51846	-4.20912	5e-05	8.70301e-05	yes
ANKEF1	chr20:10004459-10288066	14.4922	9.54686	-0.602179	-1.51801	-4.20564	5e-05	8.70301e-05	yes
STARD10	chr11:72465773-72504750	46.5585	30.6808	-0.60171	-1.51751	-3.9181	5e-05	8.70301e-05	yes
GOLPH3	chr5:32124823-32174425	93.4227	61.5635	-0.601696	-1.5175	-3.9812	5e-05	8.70301e-05	yes
COQ10B	chr2:198318230-198339851	30.6831	20.2316	-0.600834	-1.51659	-4.05979	5e-05	8.70301e-05	yes
KDM4C	chr9:6720862-7175648	11.461	7.55764	-0.600723	-1.51648	-4.12278	5e-05	8.70301e-05	yes
MFSD1	chr3:158519714-158547508	31.9151	21.0562	-0.599998	-1.51571	-3.87993	5e-05	8.70301e-05	yes
RAF1	chr3:12598512-12705700	52.1358	34.4079	-0.599535	-1.51523	-3.46698	5e-05	8.70301e-05	yes
ZCCHC8	chr12:122956145-122985543	22.4752	14.8378	-0.599056	-1.51473	-3.91519	5e-05	8.70301e-05	yes
SNX13	chr7:17830384-17980131	16.9936	11.2211	-0.598775	-1.51443	-3.93462	5e-05	8.70301e-05	yes
QKI	chr6:163835674-163999628	17.8872	11.8136	-0.598482	-1.51412	-3.89901	5e-05	8.70301e-05	yes
IRF2BP2	chr1:234740014-234745271	55.6766	36.7775	-0.598246	-1.51387	-3.93392	5e-05	8.70301e-05	yes
CCNB1IP1	chr14:20779526-20801471	63.1341	41.7037	-0.598243	-1.51387	-3.82737	5e-05	8.70301e-05	yes
RAB25	chr1:156030965-156040295	129.329	85.4443	-0.597989	-1.51361	-3.94234	5e-05	8.70301e-05	yes
BRD1	chr22:50166936-50218452	23.075	15.2566	-0.5969	-1.51246	-3.833	5e-05	8.70301e-05	yes
SETDB1	chr1:150898814-150937220	15.6452	10.3449	-0.596805	-1.51236	-3.17691	5e-05	8.70301e-05	yes
GPATCH1	chr19:33571785-33621318	14.1172	9.33586	-0.596601	-1.51215	-4.10319	5e-05	8.70301e-05	yes
USP9X	chrX:40944887-41095832	14.6374	9.68302	-0.596132	-1.51166	-3.9397	5e-05	8.70301e-05	yes
KLHDC2	chr14:50234786-50249856	12.966	8.57811	-0.596003	-1.51152	-3.85074	5e-05	8.70301e-05	yes
CYTH1	chr17:76670129-76778376	22.9737	15.2061	-0.595337	-1.51083	-3.85572	5e-05	8.70301e-05	yes
RHOT1	chr17:30469472-30552746	32.702	21.65	-0.595013	-1.51049	-3.85605	5e-05	8.70301e-05	yes
HSD17B11	chr4:88257690-88312455	29.0294	19.2264	-0.594425	-1.50987	-4.12773	5e-05	8.70301e-05	yes
ZMYM4	chr1:35734567-35887545	14.208	9.41796	-0.593218	-1.50861	-3.88587	5e-05	8.70301e-05	yes
HLA-A	chr6_ssto_hap7:1239581-1243012	625.966	414.982	-0.593037	-1.50842	-3.56062	5e-05	8.70301e-05	yes
IER5L	chr9:131937830-131940540	38.229	25.3444	-0.593004	-1.50838	-3.87257	5e-05	8.70301e-05	yes
ZNF638	chr2:71558884-71662191	21.0608	13.9632	-0.592929	-1.50831	-3.92808	5e-05	8.70301e-05	yes
KIFC3	chr16:57792128-57836439	67.3675	44.6659	-0.592881	-1.50826	-3.93274	5e-05	8.70301e-05	yes
PKD1P1	chr16:16411465-16444465	11.4903	7.6183	-0.592878	-1.50825	-3.82983	5e-05	8.70301e-05	yes
PARP10	chr8:145051319-145060635	24.5631	16.2898	-0.592524	-1.50788	-3.85742	5e-05	8.70301e-05	yes
EPB41	chr1:29213602-29450421	19.2529	12.7719	-0.592101	-1.50744	-3.35362	5e-05	8.70301e-05	yes
PPL	chr16:4932507-4987136	55.7947	37.0186	-0.591876	-1.50721	-3.8776	5e-05	8.70301e-05	yes
CDC42BPG	chr11:64591661-64612041	21.3613	14.1742	-0.591737	-1.50706	-3.88578	5e-05	8.70301e-05	yes
MCCC1	chr3:182733005-182817365	13.3911	8.88745	-0.59143	-1.50674	-4.27219	5e-05	8.70301e-05	yes
SYNGR2	chr17:76164670-76169009	149.773	99.4981	-0.590037	-1.50529	-3.90655	5e-05	8.70301e-05	yes
PSMB9	chr6_ssto_hap7:4252710-4258398	41.7179	27.7245	-0.589502	-1.50473	-4.03348	5e-05	8.70301e-05	yes
VPS8	chr3:184529930-184770402	11.1016	7.38022	-0.589033	-1.50424	-4.12892	5e-05	8.70301e-05	yes
ETHE1	chr19:44010870-44031396	37.6261	25.0192	-0.588698	-1.50389	-4.18971	5e-05	8.70301e-05	yes
GOLGA3	chr12:133345494-133405426	17.711	11.7773	-0.588637	-1.50383	-3.4171	5e-05	8.70301e-05	yes
SMG1	chr16:18816174-18937726	16.9311	11.2609	-0.588347	-1.50352	-3.86471	5e-05	8.70301e-05	yes
TBC1D25	chrX:48398074-48420997	10.4471	6.94898	-0.588234	-1.50341	-4.0785	5e-05	8.70301e-05	yes
SENP6	chr6:76311621-76427994	19.8507	13.204	-0.588216	-1.50339	-3.89214	5e-05	8.70301e-05	yes
SCNM1	chr1:151129104-151148547	30.2033	20.0944	-0.587918	-1.50308	-3.48688	5e-05	8.70301e-05	yes
TANC1	chr2:159825145-160089170	14.1337	9.40379	-0.587821	-1.50297	-3.87849	5e-05	8.70301e-05	yes
KLF5	chr13:73633141-73651676	68.8015	45.7774	-0.587805	-1.50296	-3.89172	5e-05	8.70301e-05	yes
TNKS2	chr10:93558150-93625232	35.9441	23.9171	-0.587714	-1.50286	-3.89205	5e-05	8.70301e-05	yes
YIPF3	chr6:43479564-43484728	104.869	69.7939	-0.587413	-1.50255	-3.8908	5e-05	8.70301e-05	yes
RTN3	chr11:63448921-63527363	104.435	69.5231	-0.587043	-1.50216	-3.85143	5e-05	8.70301e-05	yes
ZNF148	chr3:124944512-125094198	15.2625	10.1764	-0.584762	-1.49979	-3.87046	5e-05	8.70301e-05	yes
MTF2	chr1:93544791-93604638	15.1542	10.1044	-0.584738	-1.49977	-3.71548	5e-05	8.70301e-05	yes
ATP11B	chr3:182511290-182639421	22.4155	14.9477	-0.584573	-1.4996	-3.87238	5e-05	8.70301e-05	yes
RNF38	chr9:36336398-36401195	16.521	11.0181	-0.584426	-1.49944	-3.78582	5e-05	8.70301e-05	yes
IDI1	chr10:1064846-1095061	40.7064	61.0357	0.5844	1.49942	3.78746	5e-05	8.70301e-05	yes
WDFY1	chr2:224740064-224810052	21.0368	31.5462	0.584551	1.49957	3.86928	5e-05	8.70301e-05	yes
LOC100505876	chr2:37423634-37458740	11.4552	17.179	0.584652	1.49968	1.99591	0.0008	0.00126512	yes
NUP155	chr5:37291940-37371197	22.2076	33.3158	0.585155	1.5002	3.88	5e-05	8.70301e-05	yes
AK1	chr9:130628758-130640022	12.7522	19.1352	0.585482	1.50054	3.96045	5e-05	8.70301e-05	yes
TRMT61A	chr14:103995508-104003410	11.5885	17.3895	0.585519	1.50058	4.10118	5e-05	8.70301e-05	yes
VPS36	chr13:52986736-53024763	10.6811	16.0294	0.585663	1.50073	3.76868	5e-05	8.70301e-05	yes
RABGGTA	chr14:24734743-24740833	11.9136	17.88	0.58573	1.5008	4.26222	5e-05	8.70301e-05	yes
SLC25A5	chrX:118599995-118605359	162.693	244.185	0.58582	1.50089	3.85254	5e-05	8.70301e-05	yes
GMPPB	chr3:49726949-49761384	8.08354	12.1363	0.586275	1.50137	1.60398	0.00775	0.0110182	yes
LONP2	chr16:48274602-48420559	18.1179	27.203	0.586352	1.50145	3.40571	5e-05	8.70301e-05	yes
ATP5G3	chr2:176040985-176046490	36.0388	54.1116	0.586384	1.50148	3.84034	5e-05	8.70301e-05	yes
QSER1	chr11:32914791-33001814	12.3729	18.5808	0.586635	1.50174	3.88731	5e-05	8.70301e-05	yes
REEP5	chr5:112196884-112258031	33.7087	50.6479	0.587379	1.50251	2.86127	5e-05	8.70301e-05	yes
MRPL27	chr17:48445227-48450562	40.8548	61.3923	0.587553	1.5027	4.28416	5e-05	8.70301e-05	yes
PYGO2	chr1:154929501-154934258	11.3074	16.9969	0.588003	1.50316	4.10146	5e-05	8.70301e-05	yes
STAM	chr10:17686123-17758821	19.6546	29.5464	0.588118	1.50328	3.84395	5e-05	8.70301e-05	yes
NUTF2	chr16:67862059-67905219	118.114	177.622	0.588628	1.50382	2.95821	5e-05	8.70301e-05	yes
ITPR3	chr6:33589155-33664348	27.6472	41.5853	0.588939	1.50414	3.84329	5e-05	8.70301e-05	yes
LARP1	chr5:154092461-154197163	59.9937	90.2612	0.589295	1.50451	3.74086	5e-05	8.70301e-05	yes
NUDT5	chr10:12171639-12292589	44.8429	67.4898	0.58979	1.50503	2.24343	5e-05	8.70301e-05	yes
SRP72	chr4:57333761-57369847	50.2771	75.7044	0.590477	1.50574	3.89832	5e-05	8.70301e-05	yes
ZMYND8	chr20:45838380-45985474	26.6094	40.0878	0.591224	1.50652	3.92879	5e-05	8.70301e-05	yes
MAPK12	chr22:50691330-50700089	15.3533	23.131	0.591275	1.50658	4.20881	5e-05	8.70301e-05	yes
MKNK2	chr19:2037469-2051243	39.0859	58.887	0.591302	1.50661	3.55585	5e-05	8.70301e-05	yes
PPIB	chr15:64443915-64455354	220.006	331.573	0.591781	1.50711	3.85752	5e-05	8.70301e-05	yes
GMPS	chr3:155588324-155655520	54.6379	82.346	0.591796	1.50712	3.92404	5e-05	8.70301e-05	yes
TPX2	chr20:30326903-30389603	116.426	175.546	0.592433	1.50779	3.74285	5e-05	8.70301e-05	yes
AKR1A1	chr1:46016454-46035723	18.9364	28.5602	0.592845	1.50822	4.24951	5e-05	8.70301e-05	yes
FKBP14	chr7:30050198-30066417	9.15231	13.8039	0.592864	1.50824	3.82811	5e-05	8.70301e-05	yes
IPO8	chr12:30781914-30848929	10.7493	16.2293	0.594358	1.5098	3.87254	5e-05	8.70301e-05	yes
ADH5	chr4:99992129-100009931	16.5753	25.0264	0.594412	1.50986	3.80812	5e-05	8.70301e-05	yes
SARS2	chr19:39405903-39423659	7.98732	12.0615	0.594623	1.51008	1.81162	0.00195	0.00295873	yes
ZNF706	chr8:102209265-102218292	15.5309	23.4533	0.59465	1.51011	3.80849	5e-05	8.70301e-05	yes
TYW3	chr1:75171171-75232360	13.0257	19.6788	0.595279	1.51076	2.61874	5e-05	8.70301e-05	yes
FAM178A	chr10:102672325-102724891	12.6173	19.0647	0.595497	1.51099	3.33261	5e-05	8.70301e-05	yes
HOXA10	chr7:27202056-27219880	13.8238	20.9013	0.59644	1.51198	2.87748	5e-05	8.70301e-05	yes
LRRC8B	chr1:89990396-90063420	7.33049	11.0865	0.596821	1.51238	3.89678	5e-05	8.70301e-05	yes
SNRPG	chr2:70508505-70520869	68.4274	103.542	0.597575	1.51317	4.07172	5e-05	8.70301e-05	yes
LSMD1	chr17:7760002-7765600	16.1913	24.5018	0.59767	1.51327	1.86344	0.00095	0.00149139	yes
DIAPH3	chr13:60239720-60738119	14.7997	22.3966	0.597716	1.51332	3.80002	5e-05	8.70301e-05	yes
CMAS	chr12:22199109-22218606	28.7154	43.4606	0.597885	1.5135	3.86245	5e-05	8.70301e-05	yes
FHOD1	chr16:67263291-67281425	7.56763	11.4576	0.598388	1.51402	4.07596	5e-05	8.70301e-05	yes
SNHG3	chr1:28832454-28865708	9.03234	13.6797	0.598866	1.51453	1.61418	0.00855	0.0120991	yes
REEP4	chr8:21995532-21999448	11.4651	17.3648	0.598909	1.51457	4.13023	5e-05	8.70301e-05	yes
WBSCR22	chr7:73097897-73112551	80.4679	121.897	0.599182	1.51486	3.9407	5e-05	8.70301e-05	yes
PLIN3	chr19:4838345-4867780	57.9313	87.76	0.59922	1.5149	3.95645	5e-05	8.70301e-05	yes
SLC25A23	chr19:6440074-6459781	23.4969	35.6151	0.600022	1.51574	3.95484	5e-05	8.70301e-05	yes
CRTAP	chr3:33155449-33189265	18.1103	27.4548	0.600254	1.51598	3.98019	5e-05	8.70301e-05	yes
TSPO	chr22:43547519-43559248	79.5267	120.595	0.600655	1.5164	3.84367	5e-05	8.70301e-05	yes
MST4	chrX:131157244-131209971	23.8205	36.1361	0.601237	1.51702	3.94761	5e-05	8.70301e-05	yes
PRR12	chr19:50094911-50129696	13.3648	20.2793	0.601577	1.51737	3.97603	5e-05	8.70301e-05	yes
BLVRA	chr7:43798271-43846941	34.9266	53.0077	0.601873	1.51769	4.18604	5e-05	8.70301e-05	yes
PHACTR4	chr1:28696092-28826881	8.01229	12.1639	0.602321	1.51816	3.90915	5e-05	8.70301e-05	yes
MKI67IP	chr2:122407229-122494503	40.5971	61.6451	0.60261	1.51846	3.90595	5e-05	8.70301e-05	yes
PHC2	chr1:33789223-33841194	23.792	36.1306	0.602744	1.5186	3.90892	5e-05	8.70301e-05	yes
MTHFD2	chr2:74425689-74442424	23.3563	35.4777	0.603102	1.51898	3.8816	5e-05	8.70301e-05	yes
PPP3CA	chr4:101944586-102268628	14.7116	22.3486	0.603228	1.51911	3.95238	5e-05	8.70301e-05	yes
FBXO45	chr3:196295724-196315930	8.10854	12.3185	0.603312	1.5192	3.88744	5e-05	8.70301e-05	yes
CLASP2	chr3:33537738-33759705	6.85303	10.4138	0.603677	1.51958	3.90097	5e-05	8.70301e-05	yes
HNRNPA3	chr2:178077421-178088685	36.9646	56.1711	0.603684	1.51959	3.96229	5e-05	8.70301e-05	yes
ENOPH1	chr4:83351725-83382244	26.3507	40.0546	0.604124	1.52006	3.91162	5e-05	8.70301e-05	yes
CLNS1A	chr11:77327195-77348851	63.9493	97.2247	0.604394	1.52034	3.98214	5e-05	8.70301e-05	yes
ROGDI	chr16:4846962-4852951	7.45364	11.3324	0.604431	1.52038	3.69951	5e-05	8.70301e-05	yes
ILF3	chr19:10764936-10803095	80.1059	121.904	0.60576	1.52178	3.67942	5e-05	8.70301e-05	yes
RASA1	chr5:86564069-86687743	21.3383	32.4781	0.606023	1.52206	3.95571	5e-05	8.70301e-05	yes
ZC3H8	chr2:112973438-113012664	10.7336	16.3373	0.606031	1.52207	4.03083	5e-05	8.70301e-05	yes
MEA1	chr6:42952236-42981618	99.8676	152.059	0.60654	1.5226	2.50437	0.0001	0.000171012	yes
LSM14B	chr20:60697516-60710434	27.1649	41.3627	0.606588	1.52265	3.97723	5e-05	8.70301e-05	yes
DGCR8	chr22:20067754-20104818	8.37998	12.7618	0.606814	1.52289	2.54753	5e-05	8.70301e-05	yes
ARPC1B	chr7:98972297-99006305	185.969	283.233	0.606928	1.52301	2.47326	5e-05	8.70301e-05	yes
KLHL2	chr4:166128769-166244308	7.03826	10.7218	0.607257	1.52336	4.34762	5e-05	8.70301e-05	yes
NIT2	chr3:100053561-100074478	22.0164	33.5405	0.607329	1.52344	4.32854	5e-05	8.70301e-05	yes
TCF7	chr5:133450401-133483920	14.745	22.464	0.607387	1.5235	3.85864	5e-05	8.70301e-05	yes
CST3	chr20:23614293-23618574	113.249	172.538	0.607415	1.52353	3.99008	5e-05	8.70301e-05	yes
TPRKB	chr2:73956956-73964517	23.8447	36.3287	0.607438	1.52355	3.92112	5e-05	8.70301e-05	yes
CMC4	chrX:154289899-154299547	7.07574	10.7858	0.608183	1.52434	2.78213	5e-05	8.70301e-05	yes
MRPS21	chr1:150266268-150280819	115.865	176.688	0.608759	1.52495	3.7792	5e-05	8.70301e-05	yes
PPT1	chr1:40538381-40563142	32.2549	49.1942	0.608971	1.52517	4.01348	5e-05	8.70301e-05	yes
THYN1	chr11:134118172-134123260	22.2425	33.9308	0.609277	1.52549	3.90685	5e-05	8.70301e-05	yes
C6orf136	chr6_ssto_hap7:1947095-1973134	26.9891	41.1861	0.609779	1.52603	2.08853	0.00035	0.000572765	yes
SMUG1	chr12:54574141-54582778	27.5135	42.0085	0.61054	1.52683	3.62456	5e-05	8.70301e-05	yes
SNX17	chr2:27593362-27603611	15.1204	23.0868	0.610567	1.52686	3.40946	5e-05	8.70301e-05	yes
COPS8	chr2:237994083-238007489	24.3103	37.1192	0.610598	1.52689	3.97509	5e-05	8.70301e-05	yes
RAP2B	chr3:152880028-152886263	9.79935	14.9669	0.611015	1.52733	3.99407	5e-05	8.70301e-05	yes
PPIL3	chr2:201735678-201753849	14.8321	22.6651	0.611748	1.52811	4.04737	5e-05	8.70301e-05	yes
AKIP1	chr11:8932700-8954553	13.9924	21.3835	0.611859	1.52823	4.05895	5e-05	8.70301e-05	yes
HAUS4	chr14:23415436-23426351	16.5813	25.3452	0.612155	1.52854	4.33633	5e-05	8.70301e-05	yes
SLC7A11	chr4:138948576-139163503	9.41693	14.3958	0.612324	1.52872	3.6964	5e-05	8.70301e-05	yes
RNH1	chr11:494511-507283	71.9173	109.942	0.612332	1.52873	4.06006	5e-05	8.70301e-05	yes
GALNT12	chr9:101569980-101612363	8.42377	12.879	0.612485	1.52889	4.45585	5e-05	8.70301e-05	yes
C17orf70	chr17:79506910-79519429	7.34475	11.23	0.612578	1.52899	4.11965	5e-05	8.70301e-05	yes
GNL3	chr3:52719935-52742197	67.2806	102.872	0.612591	1.529	3.06246	5e-05	8.70301e-05	yes
ANKRD40	chr17:48770550-48785270	16.7403	25.5978	0.612692	1.52911	4.01938	5e-05	8.70301e-05	yes
TECR	chr19:14640354-14676792	92.2454	141.078	0.612949	1.52938	4.07253	5e-05	8.70301e-05	yes
NUDT2	chr9:34329503-34343711	11.8138	18.0685	0.613007	1.52944	3.44342	5e-05	8.70301e-05	yes
DDX19A	chr16:70380823-70407281	15.0747	23.0583	0.613151	1.5296	3.9317	5e-05	8.70301e-05	yes
UBP1	chr3:33429828-33481897	25.4964	38.9997	0.613169	1.52962	4.03222	5e-05	8.70301e-05	yes
SLC35B2	chr6:44221837-44225283	30.4884	46.6367	0.613205	1.52965	4.00026	5e-05	8.70301e-05	yes
AURKAIP1	chr1:1309109-1310818	54.3348	83.139	0.61365	1.53013	3.9634	5e-05	8.70301e-05	yes
LIG3	chr17:33307516-33332088	25.0266	38.3053	0.614078	1.53058	4.01082	5e-05	8.70301e-05	yes
EREG	chr4:75230859-75254477	110.381	168.954	0.614131	1.53064	3.80343	5e-05	8.70301e-05	yes
ATP1A1	chr1:116915794-116961244	118.857	181.962	0.614408	1.53093	3.84785	5e-05	8.70301e-05	yes
TMEM14C	chr6:10723147-10731362	38.8991	59.5832	0.615169	1.53174	4.0393	5e-05	8.70301e-05	yes
PLEKHJ1	chr19:2233154-2236328	15.3018	23.4425	0.615425	1.53201	4.14501	5e-05	8.70301e-05	yes
NDUFS7	chr19:1383882-1395588	39.6659	60.7827	0.615761	1.53237	4.24433	5e-05	8.70301e-05	yes
CENPN	chr16:81009698-81066709	18.5732	28.4662	0.616024	1.53265	2.83953	5e-05	8.70301e-05	yes
ME3	chr11:86152149-86383678	6.65335	10.1993	0.616312	1.53295	3.89182	5e-05	8.70301e-05	yes
ZBTB7A	chr19:4045215-4066816	21.8462	33.5174	0.617529	1.53425	4.07392	5e-05	8.70301e-05	yes
SERPINB6	chr6:2948392-2972399	40.5312	62.2087	0.618084	1.53484	3.97546	5e-05	8.70301e-05	yes
CASP2	chr7:142985307-143004789	10.2831	15.7853	0.618305	1.53507	3.95219	5e-05	8.70301e-05	yes
ATL3	chr11:63396436-63439083	23.4574	36.018	0.618674	1.53546	4.00654	5e-05	8.70301e-05	yes
TCEA1	chr8:54879115-54935008	31.0693	47.7088	0.618768	1.53556	4.09577	5e-05	8.70301e-05	yes
VDAC3	chr8:42249278-42263455	36.0566	55.3731	0.618921	1.53573	4.00964	5e-05	8.70301e-05	yes
JRKL	chr11:96123157-96126727	7.40848	11.3784	0.61905	1.53586	4.52908	5e-05	8.70301e-05	yes
GAS2L3	chr12:100967488-101018685	8.18957	12.582	0.619504	1.53635	4.29127	5e-05	8.70301e-05	yes
CLIP1	chr12:122755980-122907116	29.8129	45.8248	0.620189	1.53708	4.10628	5e-05	8.70301e-05	yes
MRPL1	chr4:78783804-78873944	16.8372	25.8859	0.620512	1.53742	4.44025	5e-05	8.70301e-05	yes
DCLRE1B	chr1:114447914-114456708	8.14567	12.525	0.620706	1.53763	4.2633	5e-05	8.70301e-05	yes
EARS2	chr16:23533333-23568696	14.626	22.4946	0.62104	1.53798	4.04016	5e-05	8.70301e-05	yes
TMEM223	chr11:62554873-62559486	28.4808	43.8209	0.621629	1.53861	2.48471	5e-05	8.70301e-05	yes
RECQL4	chr8:145736666-145743210	16.5685	25.5001	0.622065	1.53908	4.06456	5e-05	8.70301e-05	yes
UBAC1	chr9:138824814-138853226	19.9414	30.7039	0.622653	1.5397	4.344	5e-05	8.70301e-05	yes
SF3B5	chr6:144416017-144416754	65.9953	101.641	0.623053	1.54013	4.20547	5e-05	8.70301e-05	yes
MRPS2	chr9:138392476-138396519	54.2801	83.6071	0.623202	1.54029	4.09751	5e-05	8.70301e-05	yes
ARHGAP17	chr16:24930711-25026675	26.8183	41.3116	0.623331	1.54043	4.1108	5e-05	8.70301e-05	yes
TCEAL4	chrX:102840418-102842655	53.7593	82.8649	0.624247	1.54141	4.04463	5e-05	8.70301e-05	yes
RAP1GDS1	chr4:99182526-99365012	10.9026	16.8086	0.624519	1.5417	4.09061	5e-05	8.70301e-05	yes
TPM3	chr1:154127779-154164609	111.109	171.338	0.624879	1.54208	4.00218	5e-05	8.70301e-05	yes
ARV1	chr1:231114822-231136479	10.8729	16.7714	0.625262	1.54249	4.03211	5e-05	8.70301e-05	yes
C11orf48	chr11:62430288-62441162	47.692	73.5714	0.625399	1.54264	3.48236	5e-05	8.70301e-05	yes
KPNB1	chr17:45727203-45761004	108.666	167.746	0.626381	1.54369	3.93324	5e-05	8.70301e-05	yes
SLC27A4	chr9:131102838-131123749	11.0159	17.0093	0.626728	1.54406	4.36355	5e-05	8.70301e-05	yes
FANCE	chr6:35420137-35434881	8.46038	13.0692	0.627375	1.54475	4.49225	5e-05	8.70301e-05	yes
CRELD2	chr22:50312282-50321186	14.9937	23.1729	0.628081	1.54551	4.44394	5e-05	8.70301e-05	yes
PGAM5	chr12:133287392-133299323	24.1359	37.3204	0.628785	1.54626	4.08599	5e-05	8.70301e-05	yes
KHSRP	chr19:6413118-6424822	79.2552	122.567	0.628992	1.54648	4.0969	5e-05	8.70301e-05	yes
HNRNPH3	chr10:70042416-70102953	80.0306	123.785	0.629213	1.54672	4.11711	5e-05	8.70301e-05	yes
BUD13	chr11:116618885-116643714	16.1665	25.0083	0.629402	1.54692	4.39363	5e-05	8.70301e-05	yes
TXNRD1	chr12:104609556-104744085	76.6109	118.518	0.629482	1.54701	4.05457	5e-05	8.70301e-05	yes
PACRGL	chr4:20702035-20729980	6.65916	10.302	0.629507	1.54704	3.81688	5e-05	8.70301e-05	yes
GPD2	chr2:157291964-157442915	15.5757	24.0988	0.629665	1.54721	4.13837	5e-05	8.70301e-05	yes
COQ4	chr9:131084790-131096351	12.8449	19.8777	0.629951	1.54751	4.3857	5e-05	8.70301e-05	yes
FYN	chr6:111981534-112194655	10.5428	16.3167	0.630083	1.54765	4.31087	5e-05	8.70301e-05	yes
PDAP1	chr7:98972297-99006305	121.039	187.402	0.630669	1.54828	2.80839	5e-05	8.70301e-05	yes
ATXN10	chr22:46067677-46241187	26.4889	41.0249	0.631112	1.54876	4.17356	5e-05	8.70301e-05	yes
DSN1	chr20:35380193-35402230	21.5532	33.3855	0.631321	1.54898	4.0233	5e-05	8.70301e-05	yes
BTBD3	chr20:11871476-11907243	7.35451	11.3925	0.631377	1.54904	4.38721	5e-05	8.70301e-05	yes
CCT6A	chr7:56119377-56131682	131.233	203.291	0.631411	1.54908	4.04792	5e-05	8.70301e-05	yes
THAP4	chr2:242523819-242576725	42.7584	66.2441	0.631584	1.54927	3.53062	5e-05	8.70301e-05	yes
NOL11	chr17:65714060-65740266	34.0902	52.8192	0.631705	1.5494	4.16525	5e-05	8.70301e-05	yes
ASH2L	chr8:37963010-37997598	9.69234	15.0178	0.631754	1.54945	4.30115	5e-05	8.70301e-05	yes
RBPMS	chr8:30239634-30429734	18.7674	29.085	0.632044	1.54976	4.26293	5e-05	8.70301e-05	yes
GCAT	chr22:38203911-38213183	12.3226	19.0988	0.632173	1.5499	4.33159	5e-05	8.70301e-05	yes
DDX21	chr10:70715878-70744825	100.107	155.215	0.632726	1.55049	3.95015	5e-05	8.70301e-05	yes
FAM98A	chr2:33808728-33824362	22.0513	34.2055	0.633365	1.55118	4.13173	5e-05	8.70301e-05	yes
HTATSF1	chrX:135579237-135594503	65.1916	101.126	0.633395	1.55121	4.16138	5e-05	8.70301e-05	yes
ERH	chr14:69846839-69865021	84.5274	131.15	0.633729	1.55157	4.11971	5e-05	8.70301e-05	yes
CFL1	chr11:65622284-65625804	449.519	697.563	0.63394	1.5518	3.90368	5e-05	8.70301e-05	yes
ILVBL	chr19:15218213-15236577	10.7503	16.69	0.634603	1.55251	4.47586	5e-05	8.70301e-05	yes
ELP6	chr3:47537129-47555199	11.263	17.4872	0.634715	1.55263	4.04572	5e-05	8.70301e-05	yes
RHOD	chr11:66824288-66839488	47.3589	73.5374	0.634843	1.55277	4.09771	5e-05	8.70301e-05	yes
FKBP2	chr11:64008412-64011607	126.177	195.942	0.634977	1.55291	4.10209	5e-05	8.70301e-05	yes
UQCR10	chr22:30163357-30166402	66.1086	102.666	0.63505	1.55299	4.10509	5e-05	8.70301e-05	yes
KPNA2	chr17:66031847-66042970	113.872	176.858	0.635183	1.55313	4.17073	5e-05	8.70301e-05	yes
UPF3A	chr13:115047058-115071291	10.2427	15.9098	0.635324	1.55329	4.44952	5e-05	8.70301e-05	yes
RAB32	chr6:146864827-146876086	9.75069	15.1462	0.635377	1.55334	3.69572	5e-05	8.70301e-05	yes
SRRD	chr22:26879849-26908437	15.4946	24.0825	0.636226	1.55426	1.66497	0.0064	0.00916664	yes
DDX41	chr5:176938577-176943967	39.9985	62.1758	0.636408	1.55445	4.1957	5e-05	8.70301e-05	yes
LTV1	chr6:144164507-144184943	34.6514	53.8818	0.636886	1.55497	4.15509	5e-05	8.70301e-05	yes
THOC6	chr16:3072625-3077756	12.8695	20.0123	0.636933	1.55502	2.94754	5e-05	8.70301e-05	yes
U2AF1	chr21:44513065-44527688	57.2477	89.0309	0.637088	1.55519	4.06416	5e-05	8.70301e-05	yes
PHLDB1	chr11:118477212-118528748	7.66995	11.9297	0.63727	1.55538	4.08009	5e-05	8.70301e-05	yes
MRPS11	chr15:89010683-89021861	18.7216	29.1266	0.637636	1.55578	4.27517	5e-05	8.70301e-05	yes
INTS8	chr8:95835517-95907482	11.4955	17.8852	0.637695	1.55584	3.33391	5e-05	8.70301e-05	yes
ATP1A3	chr19:42470733-42498428	7.04912	10.9742	0.638601	1.55682	4.52158	5e-05	8.70301e-05	yes
MRPS26	chr20:3026674-3028896	63.6942	99.1638	0.638652	1.55687	4.15766	5e-05	8.70301e-05	yes
E2F4	chr16:67226067-67232821	41.7034	64.9278	0.638671	1.55689	4.21256	5e-05	8.70301e-05	yes
TROAP	chr12:49716970-49725514	27.75	43.2111	0.638911	1.55715	3.07968	5e-05	8.70301e-05	yes
SLC39A6	chr18:33688493-33709357	25.1437	39.1547	0.63899	1.55724	4.21912	5e-05	8.70301e-05	yes
PEX26	chr22:18560685-18573797	10.8432	16.888	0.639204	1.55747	4.06685	5e-05	8.70301e-05	yes
TSEN15	chr1:184020810-184043344	18.4996	28.8174	0.639446	1.55773	4.45663	5e-05	8.70301e-05	yes
CHAMP1	chr13:115079964-115092803	13.0297	20.2978	0.639523	1.55781	4.12235	5e-05	8.70301e-05	yes
SMC6	chr2:17845078-17935096	10.4071	16.2189	0.640105	1.55844	4.15799	5e-05	8.70301e-05	yes
TOMM22	chr22:39077953-39080766	72.5388	113.101	0.640784	1.55918	4.2338	5e-05	8.70301e-05	yes
GUF1	chr4:44680432-44702697	10.9988	17.1538	0.641184	1.55961	4.12993	5e-05	8.70301e-05	yes
NSMCE4A	chr10:123716602-123734743	12.0636	18.824	0.641916	1.5604	4.24968	5e-05	8.70301e-05	yes
ECE2	chr3:183967444-184010819	8.84146	13.7968	0.641977	1.56047	2.4211	0.00015	0.000252818	yes
TIMM50	chr19:39971051-39981528	21.5803	33.6938	0.642767	1.56132	4.17587	5e-05	8.70301e-05	yes
HADH	chr4:108910869-108956331	9.28711	14.5018	0.642928	1.5615	4.40419	5e-05	8.70301e-05	yes
NABP1	chr2:192542797-192553248	19.2428	30.0494	0.643014	1.56159	4.20108	5e-05	8.70301e-05	yes
BAIAP2	chr17:79008946-79156964	25.0756	39.1579	0.643019	1.56159	4.19177	5e-05	8.70301e-05	yes
MEMO1	chr2:32092893-32235698	9.03232	14.1111	0.643667	1.5623	4.28515	5e-05	8.70301e-05	yes
ASAP1	chr8:131064350-131455906	42.44	66.3137	0.643882	1.56253	4.19136	5e-05	8.70301e-05	yes
FAM58A	chrX:152853382-152864632	22.6727	35.4298	0.644008	1.56266	4.47375	5e-05	8.70301e-05	yes
CDC42EP3	chr2:37869024-37899678	14.8771	23.2508	0.644183	1.56285	4.22443	5e-05	8.70301e-05	yes
CAPG	chr2:85621870-85641197	44.9148	70.21	0.644484	1.56318	4.18656	5e-05	8.70301e-05	yes
DNM1L	chr12:32832136-32898584	26.1241	40.8502	0.644965	1.5637	4.25578	5e-05	8.70301e-05	yes
DOCK1	chr10:128594022-129250780	10.584	16.5638	0.646151	1.56499	4.24565	5e-05	8.70301e-05	yes
ISCA2	chr14:74960422-74962271	17.7163	27.7583	0.647847	1.56683	4.38803	5e-05	8.70301e-05	yes
TUFM	chr16:28853731-28857729	100.436	157.367	0.647854	1.56684	4.25713	5e-05	8.70301e-05	yes
SLC29A2	chr11:66129991-66139291	9.1888	14.3976	0.647885	1.56687	4.71806	5e-05	8.70301e-05	yes
PSMG3	chr7:1606969-1609668	46.3894	72.7532	0.649215	1.56831	4.20625	5e-05	8.70301e-05	yes
UBE2E3	chr2:181845111-181928150	32.7516	51.3716	0.649407	1.56852	4.16195	5e-05	8.70301e-05	yes
DPM2	chr9:130697373-130700763	14.6778	23.0237	0.649484	1.56861	4.65726	5e-05	8.70301e-05	yes
SNRPC	chr6:34724870-34741634	81.2057	127.421	0.649946	1.56911	4.31471	5e-05	8.70301e-05	yes
CHTF18	chr16:838621-850733	11.1107	17.4345	0.649991	1.56916	4.51664	5e-05	8.70301e-05	yes
MRPS7	chr17:73232693-73267311	38.2091	59.9694	0.650309	1.5695	2.41584	5e-05	8.70301e-05	yes
ARHGAP1	chr11:46698624-46722215	23.5639	37.0134	0.65147	1.57077	4.29485	5e-05	8.70301e-05	yes
SIRPA	chr20:1874812-1920540	21.7917	34.233	0.651611	1.57092	4.30046	5e-05	8.70301e-05	yes
XPO5	chr6:43490067-43543812	17.2138	27.0425	0.651663	1.57098	4.31011	5e-05	8.70301e-05	yes
YWHAQ	chr2:9724105-9771106	88.4467	138.96	0.651789	1.57112	4.29934	5e-05	8.70301e-05	yes
ACY1	chr3:52009041-52023218	9.35678	14.7007	0.651802	1.57113	3.94098	5e-05	8.70301e-05	yes
PTMA	chr2:232573234-232578250	635.208	998.365	0.652337	1.57171	3.81177	5e-05	8.70301e-05	yes
ABLIM3	chr5:148521053-148639999	29.5057	46.3821	0.652575	1.57197	4.32607	5e-05	8.70301e-05	yes
NSDHL	chrX:151999510-152037907	52.5174	82.5564	0.652583	1.57198	4.28479	5e-05	8.70301e-05	yes
MAGED1	chrX:51546154-51645450	17.2111	27.0779	0.65378	1.57328	4.2075	5e-05	8.70301e-05	yes
SAMM50	chr22:44351260-44392412	27.5593	43.3739	0.654292	1.57384	4.21159	5e-05	8.70301e-05	yes
IRS1	chr2:227596032-227663506	19.0763	30.0255	0.654413	1.57398	4.32412	5e-05	8.70301e-05	yes
SSBP1	chr7:141438120-141450288	107.447	169.123	0.654448	1.57401	4.2327	5e-05	8.70301e-05	yes
SOCS2	chr12:93959403-93970521	10.6602	16.78	0.654506	1.57408	4.35407	5e-05	8.70301e-05	yes
VTI1B	chr14:68086578-68141602	52.3634	82.4327	0.654658	1.57424	3.86834	5e-05	8.70301e-05	yes
SPTBN1	chr2:54683453-54898583	28.0313	44.1333	0.654828	1.57443	4.24195	5e-05	8.70301e-05	yes
MRPL51	chr12:6601315-6602471	111.389	175.377	0.654851	1.57445	4.26884	5e-05	8.70301e-05	yes
HSPBP1	chr19:55773590-55791751	23.4325	36.9119	0.655576	1.57524	4.32551	5e-05	8.70301e-05	yes
CD276	chr15:73976621-74006859	30.334	47.7858	0.655645	1.57532	4.24977	5e-05	8.70301e-05	yes
RPA3	chr7:7676574-7918851	10.7709	16.9687	0.65574	1.57542	2.49103	5e-05	8.70301e-05	yes
TRAPPC12	chr2:3383445-3483342	13.3284	21.0041	0.656162	1.57588	4.54206	5e-05	8.70301e-05	yes
PELP1	chr17:4574678-4607632	26.0472	41.054	0.656395	1.57614	4.3512	5e-05	8.70301e-05	yes
TARS2	chr1:150459839-150480085	12.5007	19.7059	0.656621	1.57639	4.52716	5e-05	8.70301e-05	yes
ACAD9	chr3:128598332-128631957	22.5636	35.578	0.656983	1.57678	4.27543	5e-05	8.70301e-05	yes
TMED8	chr14:77808113-77843396	6.57355	10.3666	0.657196	1.57701	2.96662	5e-05	8.70301e-05	yes
NT5C	chr17:73106081-73127890	29.3017	46.2101	0.657225	1.57705	3.19544	5e-05	8.70301e-05	yes
EIF1AX	chrX:20142635-20159966	13.45	21.2123	0.657296	1.57712	4.2905	5e-05	8.70301e-05	yes
SLC35F2	chr11:107661716-107729914	32.9842	52.0434	0.657938	1.57783	4.35658	5e-05	8.70301e-05	yes
ABCC1	chr16:16043433-16236930	17.1204	27.0133	0.657951	1.57784	4.35989	5e-05	8.70301e-05	yes
DCLRE1A	chr10:115594482-115614163	7.59271	11.9866	0.658735	1.5787	4.56834	5e-05	8.70301e-05	yes
DDX54	chr12:113587662-113623284	39.6263	62.5604	0.65879	1.57876	4.35944	5e-05	8.70301e-05	yes
RPUSD1	chr16:834973-838383	29.6803	46.8615	0.658899	1.57888	4.29777	5e-05	8.70301e-05	yes
THAP7	chr22:21354060-21368576	22.9158	36.182	0.658927	1.57891	4.70598	5e-05	8.70301e-05	yes
CYB5B	chr16:69458497-69500167	30.2116	47.734	0.659916	1.57999	4.37084	5e-05	8.70301e-05	yes
C1orf174	chr1:3805696-3816857	14.6417	23.1369	0.660106	1.5802	4.82874	5e-05	8.70301e-05	yes
OSBPL5	chr11:3108345-3186582	10.5838	16.727	0.660328	1.58044	4.30324	5e-05	8.70301e-05	yes
MED20	chr6:41873091-41888877	10.295	16.2747	0.660684	1.58083	4.56767	5e-05	8.70301e-05	yes
EIF4A1	chr17:7465308-7482324	217.561	344.005	0.661009	1.58119	3.78987	5e-05	8.70301e-05	yes
KIF23	chr15:69706626-69740764	34.8398	55.0918	0.6611	1.58129	4.38264	5e-05	8.70301e-05	yes
IPO5	chr13:98605928-98676550	18.9578	29.9905	0.661712	1.58196	4.38248	5e-05	8.70301e-05	yes
PIK3R2	chr19:18263987-18281343	15.8341	25.0498	0.661766	1.58202	4.33634	5e-05	8.70301e-05	yes
TFAM	chr10:60144902-60158990	14.662	23.1971	0.661864	1.58213	4.30608	5e-05	8.70301e-05	yes
PKIG	chr20:43160435-43247678	32.7199	51.7698	0.661943	1.58221	4.60799	5e-05	8.70301e-05	yes
SLC9A3R1	chr17:72744750-72765499	47.5019	75.1956	0.662664	1.583	4.37921	5e-05	8.70301e-05	yes
MBTPS2	chrX:21857655-21903541	6.38949	10.1193	0.663333	1.58374	4.37481	5e-05	8.70301e-05	yes
HSPA5	chr9:127997126-128003666	141.334	223.852	0.663437	1.58385	4.0389	5e-05	8.70301e-05	yes
CHCHD7	chr8:57124314-57131176	19.4787	30.854	0.663555	1.58398	4.50907	5e-05	8.70301e-05	yes
LLGL1	chr17:18128935-18162230	8.90949	14.1128	0.663586	1.58402	1.42571	0.0127	0.0175739	yes
TTK	chr6:80714321-80752244	17.0708	27.0462	0.663895	1.58435	4.29446	5e-05	8.70301e-05	yes
DBF4B	chr17:42785975-42829636	12.2454	19.404	0.664112	1.58459	4.28962	5e-05	8.70301e-05	yes
NDUFS6	chr5:1801495-1816167	176.926	280.46	0.664644	1.58518	4.35704	5e-05	8.70301e-05	yes
ARPC1A	chr7:98923495-98963885	189.241	300.12	0.665319	1.58592	4.30966	5e-05	8.70301e-05	yes
TMEM203	chr9:140098534-140100090	10.5932	16.8038	0.665647	1.58628	4.38036	5e-05	8.70301e-05	yes
STOML2	chr9:35099888-35103154	57.912	91.8754	0.665816	1.58647	4.36664	5e-05	8.70301e-05	yes
AKT2	chr19:40736223-40791302	20.6409	32.7647	0.666638	1.58737	4.41447	5e-05	8.70301e-05	yes
CKS2	chr9:91926112-91931618	100.414	159.475	0.667366	1.58817	4.3011	5e-05	8.70301e-05	yes
PES1	chr22:30972611-31003000	65.5412	104.095	0.667432	1.58824	4.41036	5e-05	8.70301e-05	yes
MASTL	chr10:27443752-27475848	15.3432	24.3702	0.667519	1.58834	4.35236	5e-05	8.70301e-05	yes
TMEM134	chr11:67231818-67236748	10.1168	16.0707	0.667673	1.58851	3.48476	5e-05	8.70301e-05	yes
TOMM6	chr6:41755180-41757634	68.0892	108.173	0.667848	1.5887	4.31492	5e-05	8.70301e-05	yes
XPC	chr3:14186647-14220172	6.98229	11.093	0.667873	1.58873	4.61512	5e-05	8.70301e-05	yes
TXLNA	chr1:32645344-32663886	16.5421	26.2921	0.668485	1.5894	4.40824	5e-05	8.70301e-05	yes
LMNA	chr1:156052368-156109880	165.216	262.617	0.668609	1.58954	4.13981	5e-05	8.70301e-05	yes
MICAL3	chr22:18270415-18507325	9.48911	15.0842	0.668696	1.58964	4.41776	5e-05	8.70301e-05	yes
PPA2	chr4:106290233-106395227	15.8667	25.2296	0.669112	1.59009	4.60314	5e-05	8.70301e-05	yes
SDCCAG8	chr1:243419306-244006886	9.87084	15.6972	0.669265	1.59026	3.08172	5e-05	8.70301e-05	yes
CALD1	chr7:134464163-134655480	15.5528	24.7349	0.669372	1.59038	4.35336	5e-05	8.70301e-05	yes
DGKA	chr12:56324945-56347807	8.36806	13.3163	0.670227	1.59132	4.8258	5e-05	8.70301e-05	yes
DHX35	chr20:37590980-37668366	7.52215	11.9767	0.671011	1.59219	4.60127	5e-05	8.70301e-05	yes
POP1	chr8:99129520-99172069	7.53491	11.9982	0.671156	1.59235	4.696	5e-05	8.70301e-05	yes
TBL3	chr16:2022063-2028751	19.7909	31.5182	0.671347	1.59256	4.3472	5e-05	8.70301e-05	yes
ARF6	chr14:50359735-50363772	46.4624	74.0296	0.672038	1.59332	4.42632	5e-05	8.70301e-05	yes
LAMTOR4	chr7:99746529-99751833	77.7913	123.98	0.672423	1.59375	4.70058	5e-05	8.70301e-05	yes
TELO2	chr16:1543351-1662109	9.44172	15.0481	0.672464	1.59379	3.42575	5e-05	8.70301e-05	yes
TAB1	chr22:39795758-39833133	12.2805	19.5746	0.672613	1.59396	4.38741	5e-05	8.70301e-05	yes
C11orf1	chr11:111744779-111754797	10.2584	16.3552	0.672945	1.59432	3.43591	5e-05	8.70301e-05	yes
EEFSEC	chr3:127872312-128127489	9.50669	15.1568	0.672948	1.59433	4.79505	5e-05	8.70301e-05	yes
CYC1	chr8:145149959-145152428	88.4654	141.088	0.673414	1.59484	4.45703	5e-05	8.70301e-05	yes
TMEM43	chr3:14166439-14185180	20.1095	32.0809	0.673838	1.59531	4.41852	5e-05	8.70301e-05	yes
TIPRL	chr1:168148170-168171351	23.1147	36.8781	0.673955	1.59544	2.82681	5e-05	8.70301e-05	yes
SOX13	chr1:204042245-204096871	14.341	22.8914	0.674662	1.59622	4.40077	5e-05	8.70301e-05	yes
MRPL39	chr21:26957967-26979801	18.3402	29.2837	0.675091	1.5967	4.62135	5e-05	8.70301e-05	yes
AGPAT3	chr21:45285115-45407475	10.5954	16.9243	0.675651	1.59732	4.42987	5e-05	8.70301e-05	yes
NHP2L1	chr22:42069936-42084913	82.7692	132.245	0.676047	1.59776	4.46304	5e-05	8.70301e-05	yes
DGCR6L	chr22:20301760-20307628	14.0487	22.4509	0.676336	1.59808	4.46478	5e-05	8.70301e-05	yes
UBE2S	chr19:55912649-55919325	125.079	199.904	0.676469	1.59822	4.46881	5e-05	8.70301e-05	yes
POLR2G	chr11:62529010-62534187	57.1697	91.3841	0.676692	1.59847	4.44091	5e-05	8.70301e-05	yes
TTC4	chr1:55107426-55208328	12.7694	20.4136	0.67684	1.59863	4.63026	5e-05	8.70301e-05	yes
PHF14	chr7:11013498-11209250	16.3982	26.215	0.676852	1.59865	3.79094	5e-05	8.70301e-05	yes
SRPK1	chr6:35800810-35888957	38.4019	61.3969	0.67699	1.5988	4.5064	5e-05	8.70301e-05	yes
SERPINB1	chr6:2832565-2842283	26.6803	42.6951	0.678298	1.60025	4.46502	5e-05	8.70301e-05	yes
AUNIP	chr1:26160496-26185848	7.34207	11.7533	0.678803	1.60081	4.39914	5e-05	8.70301e-05	yes
BLOC1S6	chr15:45879416-45901909	8.74705	14.004	0.678968	1.60099	4.73187	5e-05	8.70301e-05	yes
NUP205	chr7:135242661-135333499	17.5498	28.102	0.67922	1.60127	4.49874	5e-05	8.70301e-05	yes
SORBS3	chr8:22409250-22433008	37.2733	59.7197	0.680064	1.60221	4.46883	5e-05	8.70301e-05	yes
MEAF6	chr1:37955560-37980420	6.96924	11.1662	0.680066	1.60221	4.73274	5e-05	8.70301e-05	yes
HSPD1	chr2:198351307-198418423	229.957	368.484	0.680234	1.6024	3.45353	5e-05	8.70301e-05	yes
ZNF22	chr10:45493145-45500777	15.5706	24.9562	0.680578	1.60278	4.60967	5e-05	8.70301e-05	yes
CHML	chr1:241695433-241803701	10.7252	17.1927	0.680797	1.60303	3.96245	5e-05	8.70301e-05	yes
KIF14	chr1:200520624-200589862	6.29383	10.0921	0.681223	1.6035	4.39371	5e-05	8.70301e-05	yes
MAP3K7	chr6:91223291-91297020	8.20627	13.1617	0.681552	1.60386	4.38777	5e-05	8.70301e-05	yes
UMPS	chr3:124449212-124468119	7.78485	12.4922	0.682285	1.60468	4.49898	5e-05	8.70301e-05	yes
OARD1	chr6:41034530-41040188	12.8891	20.6902	0.682797	1.60525	4.33427	5e-05	8.70301e-05	yes
PAFAH1B2	chr11:117014999-117047592	20.5497	32.9932	0.683055	1.60554	4.38846	5e-05	8.70301e-05	yes
MYO5B	chr18:47349155-47721451	10.4678	16.8109	0.683445	1.60597	4.52356	5e-05	8.70301e-05	yes
TMCO3	chr13:114145307-114204544	15.7286	25.2645	0.683716	1.60627	4.41571	5e-05	8.70301e-05	yes
EPHB4	chr7:100400186-100425143	48.6525	78.161	0.683936	1.60652	4.48846	5e-05	8.70301e-05	yes
SMURF2	chr17:62540734-62658386	26.2637	42.2017	0.684227	1.60684	4.52991	5e-05	8.70301e-05	yes
NOP58	chr2:203130514-203168384	73.7432	118.51	0.684433	1.60707	4.52939	5e-05	8.70301e-05	yes
CKS1B	chr1:154947117-154951725	83.4598	134.163	0.684836	1.60752	4.42368	5e-05	8.70301e-05	yes
SELRC1	chr1:53152013-53164038	11.4131	18.357	0.685642	1.60842	5.03717	5e-05	8.70301e-05	yes
HSPE1	chr2:198351307-198418423	144.811	232.944	0.68581	1.6086	1.63997	0.00385	0.00565092	yes
RABL6	chr9:139690789-139735639	35.7134	57.4535	0.685928	1.60874	4.45914	5e-05	8.70301e-05	yes
ZFP62	chr5:180274610-180288286	6.93138	11.1514	0.686016	1.60883	4.6523	5e-05	8.70301e-05	yes
HNRNPU	chr1:245013601-245027827	65.0137	104.61	0.686202	1.60904	4.29397	5e-05	8.70301e-05	yes
FAM49B	chr8:130851838-131028897	26.4492	42.5658	0.686469	1.60934	4.55943	5e-05	8.70301e-05	yes
ATAD5	chr17:29159022-29222295	6.79241	10.9474	0.688587	1.6117	4.42129	5e-05	8.70301e-05	yes
DESI1	chr22:41994031-42017061	18.8703	30.4267	0.689222	1.61241	4.52957	5e-05	8.70301e-05	yes
GADD45GIP1	chr19:13064969-13068068	80.9596	130.598	0.689865	1.61313	4.46118	5e-05	8.70301e-05	yes
ZFP64	chr20:50700549-50808524	8.92316	14.3965	0.690097	1.61339	4.67652	5e-05	8.70301e-05	yes
GTPBP4	chr10:1034348-1063708	55.6269	89.7609	0.690304	1.61362	4.57178	5e-05	8.70301e-05	yes
PGP	chr16:2261602-2264822	8.38802	13.5359	0.690388	1.61372	4.63282	5e-05	8.70301e-05	yes
ATAD3B	chr1:1407163-1431582	8.94462	14.4387	0.690845	1.61423	4.96971	5e-05	8.70301e-05	yes
RPP40	chr6:4995279-5004271	7.86048	12.6926	0.691298	1.61474	3.67697	5e-05	8.70301e-05	yes
ALDH9A1	chr1:165631448-165667900	15.7054	25.3681	0.691758	1.61525	4.6796	5e-05	8.70301e-05	yes
HNRNPH1	chr5:179041178-179050722	123.684	199.834	0.692148	1.61569	4.47478	5e-05	8.70301e-05	yes
SOLH	chr16:577855-604636	17.1681	27.7432	0.692409	1.61598	4.56818	5e-05	8.70301e-05	yes
DPH5	chr1:101455179-101491362	14.7253	23.7982	0.692555	1.61614	4.63031	5e-05	8.70301e-05	yes
DEK	chr6:18224399-18264799	71.8323	116.158	0.693384	1.61707	4.56013	5e-05	8.70301e-05	yes
TTI1	chr20:36611422-36661833	21.8919	35.4027	0.693464	1.61716	4.5808	5e-05	8.70301e-05	yes
C22orf39	chr22:19428409-19435755	7.05519	11.4131	0.693936	1.61769	4.12206	5e-05	8.70301e-05	yes
YBX1	chr1:43148065-43168020	329.741	533.544	0.694275	1.61807	4.29927	5e-05	8.70301e-05	yes
BHLHA15	chr7:97841565-97842271	9.75014	15.7809	0.694681	1.61853	3.14216	5e-05	8.70301e-05	yes
BOK	chr2:242483800-242513553	17.5705	28.4418	0.694857	1.61872	4.47334	5e-05	8.70301e-05	yes
XPO7	chr8:21777179-21864096	20.3518	32.951	0.695168	1.61907	4.60309	5e-05	8.70301e-05	yes
LONP1	chr19:5691844-5720463	20.9008	33.843	0.6953	1.61922	4.4843	5e-05	8.70301e-05	yes
RBM26	chr13:79894099-79979923	7.79159	12.6164	0.695315	1.61924	4.72362	5e-05	8.70301e-05	yes
MPND	chr19:4343523-4360083	7.01168	11.355	0.695498	1.61944	3.99365	5e-05	8.70301e-05	yes
SLC25A43	chrX:118533257-118588437	11.3737	18.4215	0.695685	1.61965	4.72171	5e-05	8.70301e-05	yes
FAM207A	chr21:46359954-46396888	39.7522	64.3888	0.695777	1.61976	4.76558	5e-05	8.70301e-05	yes
PPIF	chr10:81107219-81115089	72.7466	117.902	0.696643	1.62073	4.60802	5e-05	8.70301e-05	yes
NUDT21	chr16:56463047-56485261	34.8205	56.4373	0.696715	1.62081	4.60722	5e-05	8.70301e-05	yes
EMC6	chr17:3539761-3599698	52.6936	85.4125	0.696821	1.62093	1.96675	0.0008	0.00126512	yes
PNN	chr14:39644386-39652422	41.6522	67.5264	0.697059	1.6212	4.60834	5e-05	8.70301e-05	yes
SMARCD2	chr17:61909440-61920351	35.8909	58.2201	0.697899	1.62214	4.61786	5e-05	8.70301e-05	yes
RNF187	chr1:228675067-228683889	22.7853	36.9713	0.6983	1.62259	4.58612	5e-05	8.70301e-05	yes
MYCBP	chr1:39328161-39347298	9.92206	16.1039	0.698697	1.62304	4.65744	5e-05	8.70301e-05	yes
C1GALT1C1	chrX:119759528-119764005	10.4438	16.9519	0.698792	1.62315	4.75812	5e-05	8.70301e-05	yes
AP1S1	chr7:100797685-100804557	131.641	213.687	0.698882	1.62325	4.61374	5e-05	8.70301e-05	yes
APEX2	chrX:55026755-55034306	17.5506	28.4972	0.699302	1.62372	4.8589	5e-05	8.70301e-05	yes
SMYD3	chr1:245912641-246670644	7.66566	12.4502	0.699686	1.62415	4.15854	5e-05	8.70301e-05	yes
DPM1	chr20:49551404-49575060	67.988	110.426	0.699728	1.6242	4.57195	5e-05	8.70301e-05	yes
GFM1	chr3:158362316-158410360	26.4938	43.0373	0.699936	1.62443	4.60104	5e-05	8.70301e-05	yes
DUSP23	chr1:159750758-159752333	20.9887	34.0954	0.699965	1.62447	4.20235	5e-05	8.70301e-05	yes
SH3GL1	chr19:4360363-4400565	49.0848	79.7771	0.700697	1.62529	4.58394	5e-05	8.70301e-05	yes
FAR1	chr11:13690205-13753893	17.6195	28.6392	0.700814	1.62542	4.6348	5e-05	8.70301e-05	yes
SNRPA	chr19:41256758-41271297	56.3483	91.5926	0.70086	1.62547	4.62742	5e-05	8.70301e-05	yes
MBOAT2	chr2:8996700-9143876	11.8461	19.2628	0.701404	1.62609	4.51545	5e-05	8.70301e-05	yes
MOCOS	chr18:33767479-33848685	7.15674	11.6381	0.701485	1.62618	4.92841	5e-05	8.70301e-05	yes
PPDPF	chr20:62152132-62153524	309.14	502.933	0.702106	1.62688	4.60472	5e-05	8.70301e-05	yes
FBXO22	chr15:76196199-76227608	11.6355	18.9381	0.702756	1.62761	3.38451	5e-05	8.70301e-05	yes
RAVER1	chr19:10426888-10444314	28.2554	46.0256	0.703907	1.62891	4.65901	5e-05	8.70301e-05	yes
RARS	chr5:167913462-167946309	39.9799	65.1439	0.704357	1.62942	4.64611	5e-05	8.70301e-05	yes
TRMT2B	chrX:100264333-100307105	6.3738	10.3857	0.704379	1.62944	4.97459	5e-05	8.70301e-05	yes
PPARD	chr6:35310334-35395968	42.3148	68.9729	0.704867	1.62999	4.64043	5e-05	8.70301e-05	yes
RPA1	chr17:1733272-1802848	16.4378	26.7998	0.705204	1.63038	4.63625	5e-05	8.70301e-05	yes
TTC13	chr1:231041986-231114618	9.9913	16.2938	0.705579	1.6308	4.90111	5e-05	8.70301e-05	yes
NOC4L	chr12:132628992-132636986	19.9749	32.5878	0.706142	1.63144	4.85825	5e-05	8.70301e-05	yes
ABHD15	chr17:27887688-27894042	14.8818	24.2788	0.706146	1.63144	4.56906	5e-05	8.70301e-05	yes
MGST2	chr4:140586921-141075233	26.955	43.9835	0.706411	1.63174	2.83773	5e-05	8.70301e-05	yes
MRPS28	chr8:80831094-80942506	20.8294	34.0219	0.707841	1.63336	4.3014	5e-05	8.70301e-05	yes
RAB34	chr17:27041298-27045286	24.4181	39.886	0.70793	1.63346	4.57131	5e-05	8.70301e-05	yes
CPSF3	chr2:9563665-9613239	16.273	26.5857	0.708172	1.63373	4.78795	5e-05	8.70301e-05	yes
ENSA	chr1:150594598-150602098	93.7721	153.206	0.708246	1.63382	4.3276	5e-05	8.70301e-05	yes
NAA15	chr4:140211070-140311935	21.2613	34.7561	0.709033	1.63471	4.20761	5e-05	8.70301e-05	yes
FAHD1	chr16:1877224-1922179	13.9274	22.7704	0.709229	1.63493	5.16956	5e-05	8.70301e-05	yes
ICT1	chr17:73008779-73017356	42.2237	69.0576	0.709746	1.63552	4.89826	5e-05	8.70301e-05	yes
MRPL35	chr2:86426555-86440477	12.2753	20.0784	0.709879	1.63567	4.38297	5e-05	8.70301e-05	yes
FKBP3	chr14:45553301-45603732	30.8907	50.5475	0.710464	1.63633	2.67686	5e-05	8.70301e-05	yes
AZI1	chr17:79163392-79196751	8.61917	14.108	0.710896	1.63682	4.89559	5e-05	8.70301e-05	yes
MORC4	chrX:106183963-106243474	9.23889	15.1229	0.710948	1.63688	4.96579	5e-05	8.70301e-05	yes
TBCB	chr19:36602104-36616849	34.7011	56.8124	0.711224	1.63719	3.78041	5e-05	8.70301e-05	yes
FKBP9	chr7:32997004-33046543	18.2719	29.9403	0.712463	1.6386	4.66282	5e-05	8.70301e-05	yes
BRIX1	chr5:34915819-34925787	91.7643	150.368	0.712493	1.63863	4.71333	5e-05	8.70301e-05	yes
EPB49	chr8:21911080-21940036	11.9368	19.5622	0.712653	1.63881	4.89727	5e-05	8.70301e-05	yes
SH3BGRL	chrX:80369199-80554046	9.10205	14.9215	0.713132	1.63936	4.62737	5e-05	8.70301e-05	yes
AEN	chr15:89164526-89175512	19.2918	31.6321	0.713403	1.63967	4.65563	5e-05	8.70301e-05	yes
C3orf14	chr3:62305395-62319320	18.0506	29.5979	0.713442	1.63971	4.27925	5e-05	8.70301e-05	yes
ZMYND19	chr9:140476530-140484937	22.2273	36.4486	0.713533	1.63981	4.84758	5e-05	8.70301e-05	yes
EMC10	chr19:50970044-50986608	51.4647	84.4142	0.713904	1.64024	4.70758	5e-05	8.70301e-05	yes
CDCA2	chr8:25316512-25365425	8.0457	13.1991	0.714151	1.64052	4.89618	5e-05	8.70301e-05	yes
BMP4	chr14:54416454-54423554	35.5526	58.3341	0.714382	1.64078	4.62544	5e-05	8.70301e-05	yes
DHPS	chr19:12777617-12792701	27.0815	44.452	0.71494	1.64141	3.10684	5e-05	8.70301e-05	yes
EIF2D	chr1:206764973-206785904	14.2462	23.3865	0.715105	1.6416	4.88379	5e-05	8.70301e-05	yes
LSM7	chr19:2321519-2328614	43.3252	71.1315	0.715282	1.6418	4.79077	5e-05	8.70301e-05	yes
ARHGDIB	chr12:15094949-15114562	77.9046	127.913	0.715377	1.64191	4.72471	5e-05	8.70301e-05	yes
GRAMD4	chr22:47022657-47075688	6.1829	10.153	0.715551	1.64211	4.82807	5e-05	8.70301e-05	yes
TEX2	chr17:62224794-62340653	14.5882	23.9638	0.716056	1.64269	4.71478	5e-05	8.70301e-05	yes
MSH2	chr2:47630205-47710367	11.0438	18.1439	0.716245	1.6429	5.00919	5e-05	8.70301e-05	yes
CIRBP	chr19:1267469-1274809	36.299	59.6498	0.716588	1.64329	4.21022	5e-05	8.70301e-05	yes
MCFD2	chr2:47129008-47303275	47.8941	78.7145	0.716781	1.64351	4.24234	5e-05	8.70301e-05	yes
CSTB	chr21:45193545-45196256	122.544	201.476	0.717303	1.64411	4.73812	5e-05	8.70301e-05	yes
AGR2	chr7:16832263-16844738	34.9706	57.5029	0.717491	1.64432	4.60215	5e-05	8.70301e-05	yes
PHLDA3	chr1:201434606-201438299	22.5484	37.0958	0.718228	1.64516	4.95062	5e-05	8.70301e-05	yes
LANCL1	chr2:211295972-211341499	9.32732	15.3465	0.718374	1.64533	4.63243	5e-05	8.70301e-05	yes
SNRNP40	chr1:31732414-31769644	19.7402	32.4883	0.718785	1.6458	4.93612	5e-05	8.70301e-05	yes
TAF6	chr7:99690403-99723128	80.7126	132.856	0.718993	1.64603	2.03321	0.00045	0.000728874	yes
GPR110	chr6:46967812-47010082	35.1545	57.9233	0.720433	1.64768	4.56429	5e-05	8.70301e-05	yes
RUVBL2	chr19:49497155-49519182	97.148	160.141	0.721088	1.64842	4.77118	5e-05	8.70301e-05	yes
ABHD2	chr15:89631380-89745591	15.9277	26.2733	0.722059	1.64953	4.78118	5e-05	8.70301e-05	yes
LSM5	chr7:32524944-32534870	11.4474	18.8854	0.722248	1.64975	4.77494	5e-05	8.70301e-05	yes
C19orf21	chr19:751145-764318	42.6093	70.3146	0.722657	1.65022	4.78819	5e-05	8.70301e-05	yes
ATP11C	chrX:138808504-138914447	10.1145	16.7048	0.723837	1.65157	4.7564	5e-05	8.70301e-05	yes
COPS6	chr7:99686582-99689822	148.747	245.676	0.723897	1.65164	4.7603	5e-05	8.70301e-05	yes
MCAT	chr22:43528211-43539403	13.1016	21.6522	0.724769	1.65264	4.83668	5e-05	8.70301e-05	yes
ATP5I	chr4:666224-668127	93.7998	155.026	0.724854	1.65273	5.06301	5e-05	8.70301e-05	yes
CBX6	chr22:39260247-39268258	20.8311	34.4443	0.725531	1.65351	4.75891	5e-05	8.70301e-05	yes
TMEM51	chr1:15479027-15546974	18.0025	29.7913	0.726689	1.65484	5.05523	5e-05	8.70301e-05	yes
TKT	chr3:53258722-53290130	150.883	249.779	0.727217	1.65544	4.62277	5e-05	8.70301e-05	yes
CYB5A	chr18:71920526-71959251	26.3675	43.6528	0.727314	1.65555	5.07139	5e-05	8.70301e-05	yes
NUDCD2	chr5:162880585-162887143	23.1399	38.324	0.727866	1.65619	5.10621	5e-05	8.70301e-05	yes
POLR2E	chr19:1065921-1095391	34.7725	57.5958	0.728017	1.65636	4.34705	5e-05	8.70301e-05	yes
RGS19	chr20:62704534-62711324	18.6357	30.8719	0.728222	1.6566	4.89211	5e-05	8.70301e-05	yes
C19orf60	chr19:18699494-18703147	11.3421	18.791	0.728349	1.65674	3.9142	5e-05	8.70301e-05	yes
TXNDC15	chr5:134209459-134237323	6.66376	11.0439	0.72884	1.65731	4.85592	5e-05	8.70301e-05	yes
DNAJC10	chr2:183580767-183644750	30.4381	50.479	0.729804	1.65841	4.80406	5e-05	8.70301e-05	yes
MBNL1	chr3:151980404-152183569	29.5381	48.9927	0.729987	1.65862	4.76512	5e-05	8.70301e-05	yes
PABPN1	chr14:23775970-23795394	21.4078	35.5207	0.730521	1.65924	2.77632	5e-05	8.70301e-05	yes
PNMA1	chr14:74178485-74181128	12.8646	21.3467	0.73061	1.65934	5.06657	5e-05	8.70301e-05	yes
DGCR2	chr22:19023794-19109967	16.9755	28.1841	0.731426	1.66028	4.60113	5e-05	8.70301e-05	yes
CD274	chr9:5450502-5470567	13.4783	22.3902	0.732224	1.6612	4.75283	5e-05	8.70301e-05	yes
GSR	chr8:30535579-30585486	30.0988	50.0228	0.732882	1.66196	4.84373	5e-05	8.70301e-05	yes
HSD17B7	chr1:162760495-162782608	6.5317	10.8685	0.734617	1.66396	4.09641	5e-05	8.70301e-05	yes
CTTN	chr11:70244611-70282690	116.53	193.937	0.734889	1.66427	4.61431	5e-05	8.70301e-05	yes
SLC7A6	chr16:68298418-68344868	13.1929	21.96	0.735116	1.66453	4.25107	5e-05	8.70301e-05	yes
SEC13	chr3:10342614-10362858	56.4108	93.9167	0.735409	1.66487	4.85307	5e-05	8.70301e-05	yes
C6orf203	chr6:107349406-107372547	6.72601	11.1985	0.735481	1.66495	3.29372	5e-05	8.70301e-05	yes
PHF6	chrX:133507341-133562822	18.5033	30.8275	0.736437	1.66606	3.38709	5e-05	8.70301e-05	yes
HK1	chr10:71029755-71161637	34.2735	57.1035	0.736484	1.66611	4.88524	5e-05	8.70301e-05	yes
PAPSS1	chr4:108534821-108641419	17.1968	28.6692	0.73736	1.66712	4.7342	5e-05	8.70301e-05	yes
EMG1	chr12:7079943-7085165	33.1722	55.3619	0.738919	1.66892	5.1002	5e-05	8.70301e-05	yes
APOA1BP	chr1:156561557-156564091	57.5904	96.1502	0.739462	1.66955	4.82336	5e-05	8.70301e-05	yes
NCBP1	chr9:100263461-100436029	13.171	21.9902	0.7395	1.6696	4.21912	5e-05	8.70301e-05	yes
IFT122	chr3:129149786-129239191	6.0877	10.1751	0.741068	1.67141	2.75593	5e-05	8.70301e-05	yes
MPG	chr16:127017-188697	32.5535	54.4112	0.74109	1.67144	3.02912	5e-05	8.70301e-05	yes
POLR1C	chr6:43484776-43489246	19.6686	32.8766	0.741167	1.67153	5.07241	5e-05	8.70301e-05	yes
FKBP4	chr12:2904107-2914587	45.9174	76.8722	0.743422	1.67414	4.90629	5e-05	8.70301e-05	yes
PTGR1	chr9:114287446-114362135	12.0847	20.2349	0.743656	1.67441	4.67545	5e-05	8.70301e-05	yes
APEH	chr3:49711434-49720934	37.8051	63.3118	0.743896	1.67469	4.92493	5e-05	8.70301e-05	yes
POMGNT1	chr1:46654352-46686928	24.7847	41.5138	0.74414	1.67498	4.84297	5e-05	8.70301e-05	yes
MRPS27	chr5:71515235-71616084	33.8802	56.7543	0.744288	1.67515	4.92239	5e-05	8.70301e-05	yes
SNRPD2	chr19:46190711-46195443	143.228	239.95	0.744421	1.6753	4.91139	5e-05	8.70301e-05	yes
JMJD8	chr16:730114-734439	28.184	47.2552	0.745595	1.67667	3.35099	5e-05	8.70301e-05	yes
MANSC1	chr12:12482217-12503169	16.658	27.9411	0.746177	1.67734	5.03319	5e-05	8.70301e-05	yes
DEGS1	chr1:224370909-224381142	21.6215	36.2691	0.746275	1.67746	4.79293	5e-05	8.70301e-05	yes
C19orf48	chr19:51300960-51307974	47.5446	79.772	0.746602	1.67784	4.87568	5e-05	8.70301e-05	yes
PLOD2	chr3:145787227-145879282	7.45588	12.5197	0.747745	1.67917	5.10431	5e-05	8.70301e-05	yes
GTDC2	chr3:43120720-43147575	11.126	18.6832	0.747807	1.67924	5.08114	5e-05	8.70301e-05	yes
ATP5J2	chr7:99006600-99063824	340.734	572.179	0.747819	1.67925	1.96939	0.00125	0.00193826	yes
AP2B1	chr17:33914281-34053436	97.0651	162.998	0.747829	1.67926	4.52654	5e-05	8.70301e-05	yes
IFFO2	chr1:19230773-19282826	7.01144	11.7752	0.747974	1.67943	4.79475	5e-05	8.70301e-05	yes
OSBPL10	chr3:31702316-32033228	10.0505	16.8807	0.748099	1.67958	4.51726	5e-05	8.70301e-05	yes
RBM3	chrX:48432740-48439553	29.7118	49.9201	0.748584	1.68014	4.95552	5e-05	8.70301e-05	yes
TAGLN3	chr3:111717585-111732735	13.9778	23.4874	0.748754	1.68034	4.9575	5e-05	8.70301e-05	yes
CUTA	chr6_ssto_hap7:4864564-4866311	41.8588	70.3473	0.748964	1.68059	5.1529	5e-05	8.70301e-05	yes
NOP14	chr4:2937277-2965118	32.5399	54.7035	0.749422	1.68112	4.72462	5e-05	8.70301e-05	yes
[truncated: 1,613 more rows]

## Sheet: Legend
This Excel Spreadsheet contains the cuffdiff output for gene expression changes for OE33 cells transduced with control plasmid and OE33 cells expressing DN-FOS
The cuffdiff input included the triplicate experiment for the OE33 control and OE33 A-FOS transduced cells
The output is for all transcripts that are deemed to have a significant fold change determined linear Fold change >1.5 and q value <0.05
A further filter is applied such that there must be an FPKM of >10 in at least one condition so that we are looking at fold change of expressed transcripts only
To apply a different fold change cutoff column E and F can be filtered for the appropriate fold changes required (NB E fold change is log2; column F fold change is linear)
