# Supplementary material for: Open chromatin profiling identifies AP1 as a transcriptional regulator in oesophageal adenocarcinoma
Source: PLoS Genet. 2017 Aug 31;13(8):e1006879. doi: 10.1371/journal.pgen.1006879 (PMC5578490; doi:10.1371/journal.pgen.1006879)
Supplement: S5 Table — Columns F-M show normalised Tn5 cutting frequency within each indicated ETV1 binding region in each of the indicated cell lines. The final column shows the clustering from Fig 4C. (XLSX) [file pgen.1006879.s020.xlsx]

## Sheet: ETV1_ChiP_pks_tags.txt
Chr	Start	End	Distance to TSS	Gene Name	OE33-1 Cancer	OE33-2 Cancer	OE19 Cancer	FLO1 Cancer	HET1A-1 Normal	HET1A-2 Normal	Cluster
chr1	8180908	8181197	-94660	ERRFI1	3.39	0.87	17.27	0.51	2.18	1.47	Cluster 3
chr1	8242322	8242699	-141879	SLC45A1	11.49	3.98	22.31	4.09	6.96	1.96	Cluster 3
chr1	8272115	8272390	-112137	SLC45A1	16.97	3.64	21.77	4.34	10.66	5.78	Cluster 3
chr1	12540907	12541148	-26272	SNORA59A	19.58	8.14	44.61	20.43	16.75	8.42	Cluster 3
chr1	12664405	12664688	13273	DHRS3	16.71	5.89	72.14	54.66	13.7	4.99	Cluster 3
chr1	16470469	16470730	11982	EPHA2	32.63	5.72	134.2	11.24	26.54	10.28	Cluster 3
chr1	16488803	16489130	-6385	EPHA2	8.88	3.12	40.66	2.3	8.27	5.29	Cluster 3
chr1	17516484	17516739	-15009	PADI1	14.1	2.43	7.38	41.63	23.71	7.64	Cluster 2
chr1	17560205	17560456	-15262	PADI3	39.68	10.22	55.05	68.96	40.9	12.63	Cluster 3
chr1	33899238	33899656	-38785	ZSCAN20	14.1	4.16	1.08	97.82	21.75	7.24	Cluster 2
chr1	41341395	41341781	-13570	CITED4	10.96	3.81	9.89	35.25	13.27	5.68	Cluster 2
chr1	43672596	43672843	-34479	EBNA1BP2	15.4	2.94	25.18	47.51	29.37	7.54	Cluster 2
chr1	53879015	53879329	26521	SLC25A3P1	8.88	1.39	1.08	1.02	5.66	3.52	Cluster 1
chr1	55894800	55895102	203637	MIR4422	48.82	8.49	248.97	151.71	62.43	25.94	Cluster 3
chr1	59314504	59315011	63935	LINC01135	139.41	25.64	25.72	181.6	70.7	25.84	Cluster 2
chr1	59349032	59349365	98376	LINC01135	14.62	4.85	38.5	24.26	10.66	4.7	Cluster 3
chr1	59351002	59351312	100334	LINC01135	31.85	7.8	115.85	3.58	2.39	2.64	Cluster 3
chr1	67029978	67030331	30330	SGIP1	30.28	3.98	0.9	2.55	24.36	8.42	Cluster 1
chr1	68850616	68850936	64866	RPE65	16.97	6.24	17.27	33.71	3.92	2.74	Cluster 2
chr1	79297446	79297700	174922	ELTD1	30.02	5.2	0.36	26.82	16.1	4.41	Cluster 1
chr1	79659137	79659406	-186777	ELTD1	11.75	4.68	42.99	1.28	0.22	0.78	Cluster 3
chr1	84831269	84831630	32126	UOX	25.58	2.77	14.03	2.81	13.49	4.6	Cluster 3
chr1	85794690	85794981	-52249	BCL10	13.31	3.29	17.99	23.24	14.14	6.85	Cluster 3
chr1	94245250	94245622	-66952	MIR760	29.76	10.22	1.08	24.52	31.98	10.96	Cluster 1
chr1	95071364	95071626	-64082	F3	13.58	2.25	1.62	2.55	0.87	0.69	Cluster 1
chr1	95111712	95112096	-104491	F3	27.41	2.6	0.18	3.06	14.57	4.7	Cluster 1
chr1	107745091	107745373	62487	NTNG1	0	0	0.18	0	0	0	Cluster 3
chr1	151031772	151032240	119	CDC42SE1	32.63	12.47	141.4	55.93	24.36	9.59	Cluster 3
chr1	153748168	153748501	567	SLC27A3	23.76	7.97	46.95	16.86	11.31	6.46	Cluster 3
chr1	167683710	167683958	-7353	MPZL1	20.62	4.5	70.34	20.43	14.36	5.97	Cluster 3
chr1	175138531	175138898	23234	KIAA0040	15.66	2.94	2.88	2.81	3.48	1.27	Cluster 1
chr1	183962308	183962569	44424	COLGALT2	4.18	1.21	107.4	1.28	1.31	1.76	Cluster 3
chr1	199241812	199242135	-335416	MIR181A1HG	20.1	2.94	2.16	12	12.62	2.06	Cluster 1
chr1	200404774	200405022	-25712	ZNF281	0.78	0.35	0	0.51	0.44	0.39	Cluster 1
chr1	204140854	204141224	-5574	REN	11.75	2.08	5.58	4.34	4.57	1.27	Cluster 1
chr1	206939643	206939897	6069	IL10	19.32	5.72	1.62	4.85	4.79	4.01	Cluster 1
chr1	218879352	218879633	-360473	RP11-224O19.2	17.23	2.43	23.21	19.67	10.01	3.92	Cluster 3
chr1	235116517	235116887	174550	SNORA14B	37.07	11.78	19.61	50.06	24.8	13.9	Cluster 2
chr10	4812930	4813245	-55281	AKR1E2	1.83	0.87	9.71	2.81	0	0.88	Cluster 3
chr10	4814096	4814370	-54136	AKR1E2	5.48	0.87	0.9	0	0	0.69	Cluster 1
chr10	14620393	14620806	-6228	FAM107B	9.66	2.08	34	3.32	1.09	1.27	Cluster 3
chr10	32229772	32230050	-12107	ARHGAP12	8.35	2.6	32.74	38.82	3.7	0.78	Cluster 3
chr10	33247257	33247527	-99	ITGB1	43.86	8.83	76.63	53.38	12.4	6.95	Cluster 3
chr10	33298989	33299498	-51951	ITGB1	70.22	6.93	87.79	14.3	5.44	3.72	Cluster 3
chr10	33445008	33445347	178655	NRP1	4.18	1.91	21.05	0.77	0.65	0.69	Cluster 3
chr10	33654785	33655282	-31201	NRP1	7.57	3.98	1.26	6.64	5.22	2.25	Cluster 1
chr10	35294901	35295232	68191	CUL2	6.79	2.6	0.18	2.81	8.48	1.86	Cluster 1
chr10	54203236	54203534	129344	DKK1	25.58	2.43	1.98	30.39	3.05	1.47	Cluster 2
chr10	71579575	71579829	18058	COL13A1	5.22	3.46	0.36	4.6	2.83	3.43	Cluster 1
chr10	72338270	72338663	24064	PRF1	26.63	5.72	11.33	1.79	16.97	4.21	Cluster 1
chr10	75021943	75022187	-9614	MRPS16	9.4	2.25	2.88	2.04	8.27	1.76	Cluster 1
chr10	79497353	79497653	-99926	KCNMA1	16.45	3.46	0.18	2.04	0.87	0.88	Cluster 1
chr10	79709006	79709276	22571	DLG5-AS1	85.11	14.9	4.86	51.08	38.5	10.57	Cluster 1
chr10	98623756	98624028	31180	LCOR	11.49	2.6	31.12	1.79	0.65	1.66	Cluster 3
chr10	101327327	101327580	34764	NKX2-3	0.26	0.35	0	0.26	0	0.69	N/A
chr10	101726061	101726418	39274	DNMBP-AS1	40.99	7.62	14.75	27.84	31.98	8.71	Cluster 1
chr10	105655190	105655665	22617	OBFC1	34.2	7.28	1.98	4.09	5.22	3.33	Cluster 1
chr10	107762844	107763231	1161428	SORCS1	1.31	0.17	0	0.26	0.22	0.88	Cluster 1
chr10	112174422	112174675	-83076	DUSP5	75.18	9.7	30.76	5.87	9.79	4.41	Cluster 1
chr10	114139807	114140112	4004	ACSL5	83.02	11.78	5.22	14.05	8.7	5.68	Cluster 1
chr10	114149181	114149524	13397	ACSL5	75.71	16.63	13.67	8.17	4.35	1.86	Cluster 1
chr10	114164425	114164900	28707	ACSL5	53.78	6.24	11.15	3.06	1.09	1.66	Cluster 1
chr10	114833575	114833929	123743	TCF7L2	108.34	22	80.59	140.73	62.43	18.11	Cluster 2
chr10	114853423	114853820	143613	TCF7L2	9.66	3.64	41.38	0.26	0.87	0.88	Cluster 3
chr10	133761528	133761774	13691	PPP2R2D	10.18	5.72	0.72	2.81	8.27	4.01	Cluster 1
chr11	1146285	1146565	71550	MUC2	31.85	7.8	14.39	40.35	10.44	4.8	Cluster 2
chr11	2098516	2098829	56766	MIR483	8.61	3.29	7.92	4.6	6.74	1.17	Cluster 3
chr11	10681274	10681514	-7546	MRVI1	16.19	4.33	30.94	3.06	4.13	1.66	Cluster 3
chr11	12188642	12188933	3558	MIR6124	25.84	4.33	42.81	42.14	5	3.03	Cluster 3
chr11	12715214	12715461	19369	TEAD1	16.19	2.25	19.43	14.05	8.48	2.74	Cluster 3
chr11	27895122	27895481	-151697	BDNF	33.68	5.72	5.4	1.28	1.31	1.96	Cluster 1
chr11	31677061	31677366	145938	ELP4	18.54	3.12	7.2	0	4.13	3.33	Cluster 1
chr11	33711948	33712326	10149	C11orf91	55.87	9.18	57.75	89.39	13.49	4.7	Cluster 2
chr11	34621075	34621488	-21306	EHF	27.15	6.06	14.75	1.79	11.31	4.11	Cluster 3
chr11	64622515	64622823	-10628	CDC42BPG	31.33	9.87	56.31	52.36	27.41	6.95	Cluster 3
chr11	67055805	67056057	-831	ANKRD13D	22.45	3.98	89.59	37.8	20.88	5.78	Cluster 3
chr11	69064583	69065171	3255	MYEOV	54.3	11.78	164.6	104.46	25.45	9.5	Cluster 3
chr11	69257473	69257746	195988	MYEOV	8.61	3.12	3.42	0.51	3.48	0.98	Cluster 1
chr11	69863077	69863498	58166	ANO1-AS2	24.8	5.02	2.16	2.04	17.19	4.21	Cluster 1
chr11	75946471	75946759	-29041	WNT11	27.67	4.33	97.86	72.79	23.49	7.15	Cluster 3
chr11	80305058	80305301	-1153485	TENM4	14.36	3.64	50.55	8.17	5	2.94	Cluster 3
chr11	93969648	93969967	-68995	FOLR4	3.92	1.39	0.54	8.43	3.48	4.31	Cluster 2
chr11	95657130	95657385	113	MTMR2	15.4	9.53	53.61	34.99	26.76	12.73	Cluster 3
chr11	121835973	121836402	134364	MIR125B1	4.44	2.43	3.06	2.3	9.57	4.41	Cluster 1
chr11	122067663	122068089	5894	MIR100HG	23.5	3.46	1.98	16.35	17.84	5.29	Cluster 1
chr11	126350629	126350896	74686	ST3GAL4	6.53	2.08	66.02	21.71	4.13	2.94	Cluster 3
chr11	131934845	131935136	154279	NTM	27.93	5.89	2.88	8.43	3.48	1.66	Cluster 1
chr11	131942027	131942351	161477	NTM	14.62	5.37	0.72	5.36	20.67	7.05	Cluster 1
chr12	13025072	13025473	-3138	RPL13AP20	27.93	7.1	48.57	9.45	9.14	3.92	Cluster 3
chr12	28913249	28913713	-388455	FAR2	15.4	3.64	22.31	2.04	1.96	2.35	Cluster 3
chr12	30641537	30641801	188509	IPO8	0.52	0.35	0	0.51	0.22	0.1	Cluster 1
chr12	30947951	30948390	-444	LINC00941	63.96	11.95	26.44	30.39	16.97	7.34	Cluster 1
chr12	31902128	31902453	-20183	AMN1	12.79	2.77	38.32	17.37	2.18	3.72	Cluster 3
chr12	47262461	47262727	-42814	SLC38A4	0	0.17	0	0.51	0.65	0.2	N/A
chr12	47670572	47670912	-60516	PCED1B-AS1	10.18	2.94	42.27	0.51	0	0.98	Cluster 3
chr12	56435646	56435895	85	RPS26	4.7	1.21	11.51	12	2.83	1.76	Cluster 3
chr12	56912449	56912700	-3034	RBMS2	10.18	1.39	3.06	0.77	3.7	0.78	Cluster 1
chr12	64311904	64312151	73487	SRGAP1	9.14	0.87	4.14	1.53	1.52	1.47	Cluster 1
chr12	65824729	65825127	152161	MSRB3	3.13	1.04	0.54	0.51	2.18	0.78	Cluster 1
chr12	65930542	65931025	258017	MSRB3	35.24	6.41	0.54	10.47	8.7	2.74	Cluster 1
chr12	66025401	66025794	-192642	HMGA2	26.89	5.37	41.38	13.03	7.4	2.74	Cluster 3
chr12	66042914	66043281	-175142	HMGA2	14.36	2.6	22.49	13.79	2.61	0.49	Cluster 3
chr12	66050621	66051134	-167362	HMGA2	12.01	2.08	0	12	0.87	0.59	Cluster 1
chr12	76184011	76184377	241362	PHLDA1	10.7	2.6	0.9	0.51	0.44	0.59	Cluster 1
chr12	76219493	76219876	205871	PHLDA1	24.8	1.56	5.4	1.53	7.61	2.45	Cluster 1
chr12	76338011	76338660	87220	PHLDA1	42.29	6.93	53.43	33.97	5.44	4.41	Cluster 3
chr12	76371688	76372073	53675	PHLDA1	51.69	7.97	101.82	94.25	12.83	5.68	Cluster 3
chr12	76414698	76415025	10694	PHLDA1	17.49	2.6	3.96	1.53	2.18	0.98	Cluster 1
chr12	89746229	89746669	-153	DUSP6	54.82	11.43	122.87	86.58	18.06	9.2	Cluster 3
chr12	89747695	89748141	-1622	DUSP6	58.74	11.43	100.74	17.88	14.57	8.32	Cluster 3
chr12	89764544	89764972	-18462	DUSP6	30.54	5.02	24.47	1.79	1.74	1.76	Cluster 3
chr12	91725464	91725762	-148807	DCN	0	0.17	0	0.51	0	0.39	N/A
chr12	92987758	92988077	-108701	C12orf74	48.82	10.91	0.72	5.87	6.96	3.62	Cluster 1
chr12	109232212	109232526	-11042	SSH1	46.73	13.51	16.37	131.03	50.25	13.51	Cluster 2
chr12	120669120	120669492	18658	PXN	79.62	16.63	30.94	152.48	43.94	12.63	Cluster 2
chr12	125165957	125166199	-114068	NCOR2	22.71	6.24	1.62	5.62	16.1	6.07	Cluster 1
chr12	125412901	125413153	12934	MIR5188	44.12	9.53	44.79	41.89	26.1	9.98	Cluster 3
chr12	125424411	125424848	24537	MIR5188	86.41	13.51	76.63	142.52	90.06	19.97	Cluster 2
chr12	132195373	132195629	-131	SFSWAP	4.18	0.87	5.4	11.24	3.48	2.15	Cluster 2
chr13	44880658	44881038	-67130	SERP2	27.15	4.16	13.49	0.77	6.96	2.35	Cluster 3
chr13	106571518	106572078	212580	LINC00343	21.67	8.83	216.23	0.77	5.87	2.64	Cluster 3
chr13	106572878	106573132	213787	LINC00343	6.27	2.25	3.96	0.77	0.65	0.78	Cluster 3
chr13	110396032	110396353	15572	LINC00676	14.88	2.6	36.7	0.51	6.53	1.96	Cluster 3
chr13	114488065	114488412	26023	TMEM255B	14.1	3.81	2.52	13.28	10.88	4.89	Cluster 1
chr14	23158475	23158729	-77129	OXA1L	5.74	1.73	42.09	15.07	9.14	2.84	Cluster 3
chr14	28778055	28778364	-458068	FOXG1	5.22	1.04	12.95	1.53	3.05	0.88	Cluster 3
chr14	29046882	29047280	-189197	FOXG1	7.83	1.21	0.72	0	3.48	0.49	Cluster 1
chr14	34034082	34034336	386075	EGLN3	6.53	1.21	0.72	0.77	5.44	2.06	Cluster 1
chr14	50100977	50101249	835	DNAAF2	35.5	10.22	136.9	83.52	66.35	19.58	Cluster 3
chr14	54575526	54575905	-152162	BMP4	3.92	1.21	24.83	3.83	6.96	2.64	Cluster 3
chr14	62028671	62028931	-8457	FLJ22447	15.66	4.33	58.29	10.73	41.33	12.33	Cluster 3
chr14	65725184	65725546	-36300	LOC100128233	7.83	2.77	21.41	12.52	15.23	5.68	Cluster 3
chr14	67880820	67881180	-2172	PLEK2	24.54	4.33	7.02	60.02	28.5	9.01	Cluster 2
chr14	69152174	69152555	108266	ZFP36L1	14.36	5.72	3.24	0.77	13.27	6.17	Cluster 1
chr14	69246768	69247035	13729	ZFP36L1	3.92	1.04	22.67	1.79	0.65	1.96	Cluster 3
chr14	75038604	75038912	40276	LTBP2	10.18	1.56	0.72	9.96	15.23	4.6	Cluster 1
chr14	75046738	75047031	32149	LTBP2	16.71	4.5	1.08	2.04	5.87	2.35	Cluster 1
chr14	84932232	84932476	-927869	LINC00911	8.35	2.94	40.12	1.02	0.44	0.59	Cluster 3
chr14	94425764	94426104	-2167	ASB2	45.16	14.38	46.59	74.07	53.73	18.99	Cluster 2
chr14	101159419	101159913	-33536	DLK1	45.16	15.07	3.24	36.01	82.88	27.61	Cluster 1
chr15	30270842	30271094	-104190	GOLGA8J	3.13	0.35	0.18	2.04	0.44	0.98	Cluster 1
chr15	50647131	50647394	-187	FLJ10038	8.35	5.72	33.82	27.84	19.8	11.55	Cluster 3
chr15	67442639	67443021	12471	SMAD3	11.49	4.85	32.2	43.42	26.32	11.75	Cluster 3
chr15	71587461	71588013	153949	THSD4	18.54	4.5	5.4	71.77	41.11	11.55	Cluster 2
chr15	85590568	85590961	65560	PDE8A	10.44	2.25	12.77	1.02	11.96	5.48	Cluster 3
chr15	96817035	96817290	-51994	NR2F2	39.42	11.09	54.87	52.87	68.09	22.51	Cluster 3
chr15	101253657	101253940	111044	ASB7	51.43	9.35	328.84	6.39	62.21	24.96	Cluster 3
chr16	3070724	3071049	574	TNFRSF12A	32.89	14.38	11.87	21.97	40.46	13.02	Cluster 1
chr16	7235817	7236082	-146801	RBFOX1	4.18	1.04	1.62	0.26	4.35	1.37	Cluster 1
chr16	15684632	15685189	20041	MIR6506	26.37	6.93	117.83	64.87	26.54	7.83	Cluster 3
chr16	21637982	21638326	25833	IGSF6	12.53	2.25	18.89	0.26	6.53	1.86	Cluster 3
chr16	22037765	22038099	18476	C16orf52	12.01	1.91	3.24	1.28	5	2.45	Cluster 1
chr16	46389818	46390112	213044	ANKRD26P1	0	0	0	0	0	0	N/A
chr16	46394169	46394477	208686	ANKRD26P1	0	0	0	0	0	0	N/A
chr16	46406757	46406999	196131	ANKRD26P1	0	0	0	0	0	0	N/A
chr16	46407967	46408487	194782	ANKRD26P1	0	0	0	0	0	0	N/A
chr16	51442355	51442606	-257298	SALL1	11.75	0.69	0.18	0.77	1.52	1.17	Cluster 1
chr16	55787179	55787470	-7186	CES1P1	12.27	2.25	2.16	6.64	2.61	0.88	Cluster 1
chr16	68955608	68955920	78255	TANGO6	3.39	0.87	39.4	1.02	8.05	2.64	Cluster 3
chr16	69438371	69438781	-18685	TERF2	13.31	2.6	105.96	4.34	6.31	3.52	Cluster 3
chr16	69444148	69444481	-14183	CYB5B	2.87	0.87	0.36	1.28	0.44	0.59	Cluster 1
chr16	69564641	69564891	35005	MIR1538	17.49	3.12	31.12	60.28	19.36	5.78	Cluster 2
chr16	75279070	75279346	3016	BCAR1	45.69	11.95	16.37	95.52	46.55	16.54	Cluster 2
chr16	75339232	75339535	-37433	BCAR1	56.13	11.26	148.77	110.59	29.15	10.08	Cluster 3
chr16	89382441	89382974	-4833	AC137932.6	37.59	9.53	64.04	75.86	33.07	11.94	Cluster 3
chr16	89396545	89396970	9217	AC137932.6	23.23	9.53	7.02	13.54	22.84	6.66	Cluster 1
chr17	2858363	2858662	108388	OR1D5	6	1.56	19.79	8.43	8.05	2.55	Cluster 3
chr17	13487577	13488338	17286	HS3ST3A1	8.35	2.08	1.98	1.53	1.09	2.74	Cluster 1
chr17	15818153	15818580	-29864	ADORA2B	14.88	4.5	1.8	1.53	2.61	2.64	Cluster 1
chr17	15824250	15824493	-23859	ADORA2B	6.27	0.52	2.34	8.68	11.31	3.13	Cluster 2
chr17	36298754	36298994	14871	TBC1D3F	10.18	10.05	0	1.28	1.74	1.57	Cluster 1
chr17	36860110	36860446	-1595	MLLT6	51.95	25.64	48.75	24.01	5.44	3.52	Cluster 3
chr17	38673029	38673478	-15400	TNS4	30.02	8.83	87.79	15.58	11.75	6.85	Cluster 3
chr17	41606523	41606992	1045	ETV4	6.27	4.33	1.62	2.3	4.79	4.7	Cluster 1
chr17	43449052	43449334	53819	ARHGAP27	20.62	7.45	91.03	60.79	21.97	9.01	Cluster 3
chr17	46321516	46322074	-87922	MIR1203	20.1	3.98	4.86	6.9	2.61	3.13	Cluster 1
chr17	56471913	56472222	22863	RNF43	11.75	2.77	80.95	0.77	1.52	1.76	Cluster 3
chr17	57697020	57697320	120	CLTC	13.31	4.16	53.79	24.52	9.57	4.6	Cluster 3
chr17	57831929	57832291	47247	VMP1	8.88	1.91	38.68	19.92	7.83	2.74	Cluster 3
chr17	57833734	57834027	49018	VMP1	1.31	1.21	11.15	8.68	3.92	1.96	Cluster 3
chr17	57915005	57915333	-3458	MIR21	8.35	3.29	62.6	45.72	6.09	2.94	Cluster 3
chr17	62703239	62703652	-45060	SMURF2	24.54	8.31	18.53	51.34	28.5	7.73	Cluster 2
chr17	65418046	65418307	44780	PITPNC1	13.58	1.91	23.93	25.03	3.48	2.84	Cluster 3
chr17	66379657	66380358	-29756	PRKAR1A	32.89	9.53	5.58	3.06	13.7	8.91	Cluster 1
chr17	66818066	66818377	133311	ABCA8	13.31	3.29	3.06	4.6	9.57	6.95	Cluster 1
chr17	69420268	69420690	-222159	CASC17	18.27	3.98	50.73	0	10.88	5.38	Cluster 3
chr17	70335121	70335452	218126	SOX9	23.5	3.46	6.48	26.05	16.75	6.66	Cluster 2
chr17	70389699	70390004	199091	LINC00673	16.19	7.28	6.12	17.62	18.71	8.22	Cluster 1
chr17	71301208	71301522	6778	CDC42EP4	13.31	4.68	12.05	27.84	22.41	8.42	Cluster 2
chr17	74025541	74025845	-2186	EVPL	13.31	8.31	84.55	10.47	11.09	7.73	Cluster 3
chr17	75251011	75251269	-26352	2009-09-01	26.37	9.53	25.9	4.6	19.36	7.05	Cluster 3
chr17	76325511	76325836	30486	SOCS3	12.53	8.14	5.22	3.58	17.19	6.36	Cluster 1
chr18	43354012	43354413	47295	SLC14A1	9.4	2.43	21.59	3.32	1.09	0.59	Cluster 3
chr18	43382745	43383335	-22505	SIGLEC15	23.5	3.98	13.31	76.11	12.18	2.74	Cluster 2
chr18	57622069	57622350	55018	PMAIP1	4.7	1.21	0.18	1.79	0.44	0.59	Cluster 1
chr19	4812884	4813192	18716	TICAM1	13.31	3.64	10.43	19.67	17.84	5.09	Cluster 2
chr19	4870203	4870453	-2548	PLIN3	13.31	4.33	11.51	35.76	11.75	4.89	Cluster 2
chr19	6766062	6766408	1288	SH2D3A	20.1	7.45	49.83	4.6	5.87	2.25	Cluster 3
chr19	11205783	11206049	5878	LDLR	4.7	2.77	26.08	24.26	6.96	3.13	Cluster 3
chr19	13278316	13278772	17262	IER2	46.21	14.55	115.13	79.69	31.98	12.53	Cluster 3
chr19	15946511	15947039	7018	UCA1	36.55	4.5	20.87	2.04	3.26	3.72	Cluster 3
chr19	35809799	35810219	-10060	CD22	56.39	14.55	24.29	177.25	13.27	6.95	Cluster 2
chr19	39564322	39564657	-10455	PAPL	21.41	6.06	3.6	149.67	15.23	4.8	Cluster 2
chr19	39903097	39903393	-505	PLEKHG2	7.83	6.06	25.54	110.59	8.05	3.33	Cluster 2
chr19	41731865	41732190	-632	AXL	18.54	7.8	12.41	25.29	15.23	6.07	Cluster 2
chr19	42625811	42626078	10680	POU2F2	13.58	5.54	1.98	3.06	13.92	4.99	Cluster 1
chr19	45927497	45927873	-508	ERCC1	22.45	5.89	33.82	29.37	19.14	7.24	Cluster 3
chr19	46792537	46792864	-7602	HIF3A	4.7	3.46	6.3	2.3	6.09	3.52	Cluster 3
chr19	50879542	50879782	-18	NR1H2	5.22	2.94	42.09	19.92	5.87	2.15	Cluster 3
chr19	51435223	51435563	20951	KLK5	54.3	11.09	124.13	1.53	12.18	4.11	Cluster 3
chr19	54523538	54523864	28159	CACNG6	27.15	5.2	72.5	34.99	13.49	5.48	Cluster 3
chr19	55030035	55030347	-13718	KIR3DX1	8.61	2.94	5.76	0.51	4.79	1.27	Cluster 3
chr2	602673	603343	74431	TMEM18	75.18	22.35	8.99	3.58	3.05	2.84	Cluster 1
chr2	6697041	6697352	-93308	MIR7515	9.92	3.81	3.06	0	0.87	0.49	Cluster 1
chr2	9374826	9375205	28122	ASAP2	54.56	11.78	105.6	61.04	20.23	8.22	Cluster 3
chr2	10633728	10634023	-45196	ODC1	39.16	10.74	149.31	89.65	23.06	5.38	Cluster 3
chr2	11076404	11076675	24477	KCNF1	18.54	3.46	35.44	43.93	4.79	2.25	Cluster 3
chr2	11970327	11970720	6588	MIR4262	38.9	6.58	92.46	56.19	17.62	4.8	Cluster 3
chr2	17484339	17484660	215206	RAD51AP2	33.15	6.93	1.62	0.77	6.31	3.23	Cluster 1
chr2	62532054	62532515	99324	MIR5192	42.29	7.1	159.38	5.62	4.57	3.72	Cluster 3
chr2	62805152	62805446	-71695	TMEM17	10.44	1.39	19.79	29.63	2.18	2.64	Cluster 2
chr2	74347446	74347732	27450	BOLA3	7.05	4.33	65.3	45.72	13.27	5.48	Cluster 3
chr2	101397147	101397556	-39261	NPAS2	23.23	2.94	92.46	11.24	7.4	1.27	Cluster 3
chr2	110859021	110859373	14946	MALL	68.66	16.11	184.03	111.61	34.15	10.67	Cluster 3
chr2	112732663	112733059	76670	MERTK	34.2	7.1	80.41	2.3	13.49	7.15	Cluster 3
chr2	113569534	113569821	24678	IL1B	13.31	3.12	4.32	16.09	3.48	3.03	Cluster 2
chr2	134575721	134576185	-249922	NCKAP5	39.42	7.62	65.66	15.07	16.97	5.78	Cluster 3
chr2	139705707	139705960	50940	YY1P2	18.8	3.81	50.73	11.49	12.18	3.92	Cluster 3
chr2	139707180	139707424	52408	YY1P2	21.67	3.98	13.67	0	3.26	1.17	Cluster 3
chr2	146081131	146081478	655771	TEX41	12.01	2.08	0.54	0.51	0.65	0.98	Cluster 1
chr2	158039432	158039765	-74741	GALNT5	13.05	1.04	7.56	0.51	3.05	0.69	Cluster 3
chr2	159580497	159580758	-71201	DAPL1	22.19	6.06	54.69	1.53	1.52	0.59	Cluster 3
chr2	170681264	170681520	-39	METTL5	16.71	4.33	32.02	31.42	16.53	8.03	Cluster 3
chr2	173117938	173118205	-150594	DLX2	11.23	1.91	30.22	32.18	8.05	2.55	Cluster 3
chr2	182656079	182656340	-100233	SSFA2	32.63	6.41	63.86	4.85	9.79	6.27	Cluster 3
chr2	182675604	182675857	-80712	SSFA2	24.8	3.46	87.07	5.87	10.22	7.34	Cluster 3
chr2	182677189	182677466	-79115	SSFA2	1.57	0.69	1.8	0.51	2.61	0.98	Cluster 3
chr2	192510857	192511137	-31801	NABP1	27.67	5.37	0.36	0.51	3.26	1.57	Cluster 1
chr2	201981413	201981700	680	CFLAR	32.37	3.29	30.04	14.3	10.01	5.48	Cluster 3
chr2	202016055	202016453	6261	CFLAR-AS1	4.18	0.52	0.18	2.55	2.61	0.78	Cluster 1
chr2	213984037	213984395	30842	IKZF2	28.72	5.89	0.54	0.77	3.26	0.98	Cluster 1
chr2	220563572	220563979	71484	SLC4A3	13.84	3.81	3.24	0.77	0.87	1.47	Cluster 1
chr2	227514934	227515191	8446	MIR5702	15.4	5.02	79.87	0.77	11.53	5.19	Cluster 3
chr2	234883142	234883599	57328	TRPM8	58.74	12.82	23.03	59.26	25.89	11.45	Cluster 2
chr2	235112016	235112295	152810	SPP2	15.92	2.08	27.52	7.66	3.92	1.96	Cluster 3
chr2	235166910	235167171	207695	SPP2	38.9	7.45	58.64	30.39	11.31	6.66	Cluster 3
chr2	238409540	238409925	-9841	MIR6811	77.01	17.84	15.11	7.92	35.24	17.23	Cluster 1
chr2	239870130	239870427	-22314	FLJ43879	31.07	9.18	9.35	23.75	18.27	7.05	Cluster 1
chr2	240169261	240169764	-52360	MGC16025	38.9	12.47	91.03	2.55	3.7	3.33	Cluster 3
chr20	862139	862394	34693	ANGPT4	13.84	4.5	1.98	12.52	7.4	3.92	Cluster 1
chr20	6104044	6104455	-59	FERMT1	175.69	40.53	140.68	1.79	10.01	5.58	Cluster 3
chr20	7837475	7837738	83486	HAO1	12.53	1.73	0.72	0	2.83	1.17	Cluster 1
chr20	9574979	9575235	-79462	RP5-1119D9.4	6.79	1.21	10.61	0	1.31	0.39	Cluster 3
chr20	10739182	10739476	-84635	JAG1	6.79	3.12	0.72	0.26	1.96	0.39	Cluster 1
chr20	15683881	15684243	506558	MACROD2	42.29	9.7	87.07	1.02	3.26	1.57	Cluster 3
chr20	19797643	19798084	-69301	RIN2	20.1	6.24	0.36	0	2.61	2.35	Cluster 1
chr20	25720359	25720610	-43016	ZNF337	7.57	1.91	1.62	1.53	1.31	0.39	Cluster 1
chr20	30198332	30198799	3577	MIR3193	183.26	35.16	361.22	86.84	43.94	20.65	Cluster 3
chr20	30283929	30284264	26559	BCL2L1	42.03	8.83	5.58	20.18	9.35	6.07	Cluster 1
chr20	30292312	30292758	18121	BCL2L1	63.44	12.65	132.94	14.05	17.62	6.36	Cluster 3
chr20	30301119	30301470	9361	BCL2L1	55.08	9.7	12.95	66.92	17.84	5.48	Cluster 2
chr20	34542208	34542511	188	SCAND1	52.47	17.67	116.03	76.62	29.15	9.98	Cluster 3
chr20	39632155	39632422	-25173	TOP1	37.85	8.31	39.22	6.13	18.49	7.34	Cluster 3
chr20	45696422	45696783	-99006	MIR3616	0	0	0	0.51	1.09	1.37	N/A
chr20	45945986	45946304	-1101	LOC100131496	25.32	9.18	7.02	17.62	25.45	11.36	Cluster 1
chr20	45962934	45963180	15811	LOC100131496	14.36	2.08	1.26	2.55	10.66	3.43	Cluster 1
chr20	50247883	50248205	-68674	NFATC2	13.05	4.68	0.9	2.55	11.53	5.87	Cluster 1
chr20	56268272	56268529	-2721	PMEPA1	139.67	20.96	114.59	8.17	12.4	9.4	Cluster 3
chr20	56273367	56273666	-7837	PMEPA1	29.5	8.83	53.61	49.81	10.01	8.22	Cluster 3
chr20	56592355	56593324	122390	MIR4532	268.63	59.59	221.45	124.38	31.11	18.21	Cluster 3
chr20	56702728	56703123	-23057	C20orf85	52.99	10.91	5.22	93.74	23.93	8.91	Cluster 2
chr20	56706930	56707249	-18893	C20orf85	37.33	8.31	41.91	4.09	7.83	3.43	Cluster 3
chr20	58406098	58406458	100931	SYCP2	117.48	24.77	63.86	1.79	14.36	10.38	Cluster 3
chr20	60934526	60934780	6587	LOC101928158	28.72	13.86	6.3	3.32	26.76	9.79	Cluster 1
chr20	61370825	61372052	31250	NTSR1	195.79	57.34	199.86	7.92	92.02	46.2	Cluster 3
chr20	62313811	62314194	-14001	TNFRSF6B	144.63	38.98	221.45	140.73	162.28	48.26	Cluster 3
chr20	62882156	62882550	-4695	PCMTD2	0.78	1.39	0.54	0.26	1.09	0.39	Cluster 3
chr21	30541217	30541532	23495	MAP3K7CL	14.88	3.12	9.17	1.02	5.44	1.66	Cluster 3
chr22	24603862	24604300	26637	SUSD2	16.71	3.64	25.9	8.43	3.92	1.47	Cluster 3
chr22	30592472	30592722	50243	LIF	14.1	3.81	17.63	21.97	7.4	3.13	Cluster 2
chr22	30606347	30606725	36304	LIF	68.14	12.99	197.7	80.2	23.28	7.64	Cluster 3
chr22	38004432	38004711	91	GGA1	8.61	5.02	60.26	42.65	12.83	6.17	Cluster 3
chr22	46365088	46365333	7797	WNT7B	22.97	8.14	2.88	6.9	6.96	5.78	Cluster 1
chr3	11330730	11331067	16889	ATG7	10.44	2.6	2.16	31.93	8.92	3.82	Cluster 2
chr3	12486677	12486951	-39117	TSEN2	35.5	5.2	191.59	5.36	2.39	5.87	Cluster 3
chr3	13895462	13895774	26000	WNT7A	38.11	8.49	5.4	7.15	11.96	7.54	Cluster 1
chr3	22903015	22903301	-341626	UBE2E2	3.65	0.35	0	0	0	0.49	Cluster 1
chr3	30269453	30269778	-378378	TGFBR2	9.14	1.39	15.83	0.26	5.44	2.25	Cluster 3
chr3	30389102	30389398	-258744	TGFBR2	12.79	1.56	0.9	3.58	6.53	4.7	Cluster 1
chr3	32463490	32463824	30494	CMTM7	20.88	4.85	44.07	9.71	7.61	2.94	Cluster 3
chr3	45106398	45106739	38810	CLEC3B	3.92	3.29	1.62	15.58	7.18	3.62	Cluster 2
chr3	49395852	49396166	-218	GPX1	32.11	9.87	76.27	4.6	30.24	12.53	Cluster 3
chr3	57193324	57193646	5918	IL17RD	13.84	1.91	3.96	5.36	4.35	3.52	Cluster 1
chr3	57541705	57542059	-99	PDE12	8.35	1.04	30.04	22.48	7.4	2.94	Cluster 3
chr3	98641700	98641960	-21297	DCBLD2	10.7	1.39	0.72	1.79	3.26	1.57	Cluster 1
chr3	98689910	98690455	-69650	DCBLD2	39.16	4.33	0	10.22	6.09	3.43	Cluster 1
chr3	98696321	98696731	-75993	DCBLD2	14.36	2.77	0.36	4.85	5	2.06	Cluster 1
chr3	102018008	102018327	-135691	ZPLD1	10.44	1.56	0.54	0.26	0.44	2.15	Cluster 1
chr3	109525840	109526145	397156	FLJ25363	2.87	0	13.31	2.04	0.87	1.47	Cluster 3
chr3	111414425	111414731	21055	PLCXD2	1.57	1.39	2.16	9.19	5.87	1.86	Cluster 2
chr3	121597418	121597745	-15589	SLC15A2	1.04	0.69	0.36	1.02	0.22	0.39	Cluster 1
chr3	124597576	124598189	8261	ITGB5	36.81	11.26	74.84	72.28	31.32	9.5	Cluster 3
chr3	139938211	139938512	284335	CLSTN2	23.76	4.33	0	0.77	0.87	1.76	Cluster 1
chr3	139942473	139942755	285017	CLSTN2-AS1	38.38	7.28	129.16	2.3	3.48	2.84	Cluster 3
chr3	149333598	149333854	42086	WWTR1	8.35	3.81	0.9	0.77	1.52	0.78	Cluster 1
chr3	152939655	152939923	59788	RAP2B	49.86	8.31	2.16	4.34	46.55	11.45	Cluster 1
chr3	156534649	156534921	66	LINC00886	51.95	13.34	80.95	39.08	24.36	8.42	Cluster 3
chr3	156892707	156893060	-14402	CCNL1	33.42	9.7	161.9	65.64	24.15	11.55	Cluster 3
chr3	158887694	158888005	100809	IQCJ	12.53	2.08	41.91	0.51	1.74	1.66	Cluster 3
chr3	171858399	171858675	100193	FNDC3B	28.46	7.45	104.16	20.94	25.89	7.05	Cluster 3
chr3	182002705	182003001	201297	FLJ46066	17.75	5.54	156.15	0.51	1.52	3.52	Cluster 3
chr3	189042457	189042864	-84278	TPRG1-AS2	37.85	8.14	178.45	21.97	18.93	10.87	Cluster 3
chr3	193587519	193587964	124285	DPPA2P3	102.86	29.62	91.74	1.79	58.95	23.2	Cluster 3
chr3	193858561	193858847	4773	HES1	27.67	5.54	17.27	32.18	14.79	8.61	Cluster 2
chr3	194838701	194839297	23682	XXYLT1-AS1	65.53	11.61	113.51	12	13.49	6.46	Cluster 3
chr4	7971774	7972191	-30330	AFAP1	16.71	7.62	57.75	1.28	9.14	3.82	Cluster 3
chr4	11507015	11507501	-76721	HS3ST1	34.72	7.97	89.41	1.02	5.22	2.35	Cluster 3
chr4	23086093	23086392	370531	GBA3	13.31	3.46	3.24	0	0.44	0.1	Cluster 1
chr4	26199052	26199315	-122148	RBPJ	16.19	1.73	4.32	22.48	7.4	4.99	Cluster 2
chr4	26570047	26570389	-15328	TBC1D19	6	0.87	7.38	0	0	0.49	Cluster 3
chr4	41000779	41001067	-141714	APBB2	9.14	1.39	15.47	1.53	6.96	2.15	Cluster 3
chr4	48082137	48082402	54003	TXK	5.22	0.69	5.76	0	1.52	0.59	Cluster 3
chr4	75585062	75585311	104558	AREG	5.22	0.87	23.57	2.3	1.96	0.59	Cluster 3
chr4	80998884	80999139	-4386	ANTXR2	1.83	1.04	2.7	0	0	0.1	Cluster 3
chr4	81048573	81048826	-54074	ANTXR2	4.7	1.73	11.15	2.55	1.09	1.08	Cluster 3
chr4	122607466	122607708	10560	ANXA5	5.22	1.91	31.48	0	0.87	0.29	Cluster 3
chr4	127699507	127699810	-854428	INTU	1.57	1.21	0.18	0.51	0.87	0.2	Cluster 1
chr4	162857970	162858264	227069	FSTL5	11.75	1.91	0	1.02	6.53	2.25	Cluster 1
chr4	169019393	169019933	5975	ANXA10	14.36	3.81	21.59	2.04	5.87	1.17	Cluster 3
chr4	177804807	177805078	-91044	VEGFC	4.7	1.56	0	1.02	4.79	0.88	Cluster 1
chr4	183896999	183897247	-58493	DCTD	8.61	2.25	0.36	13.79	7.18	3.23	Cluster 2
chr4	187112518	187112762	4	FLJ38576	15.14	2.43	36.16	15.32	8.48	4.01	Cluster 3
chr4	187606011	187606337	38813	FAT1	12.01	3.98	47.67	2.81	1.09	0.78	Cluster 3
chr4	188471495	188471822	-44892	RP11-138B4.1	10.7	4.16	0.54	0.51	1.52	1.08	Cluster 1
chr5	4777721	4778036	4285	LOC101929153	0	0.69	0.54	2.55	0.22	0.59	Cluster 2
chr5	4810481	4810754	37024	LOC101929153	0	0.69	0	0.77	0.22	0	Cluster 2
chr5	14809793	14810193	16128	MIR4637	51.95	10.22	4.68	17.62	22.19	9.5	Cluster 1
chr5	30099773	30100075	-703841	LOC101929681	7.05	1.04	0	0	2.83	1.57	Cluster 1
chr5	30850134	30850413	-343488	CDH6	24.8	4.85	0.18	1.28	3.26	1.96	Cluster 1
chr5	37666034	37666336	168739	GDNF	25.06	8.66	31.3	3.58	5.22	3.23	Cluster 3
chr5	43783636	43783884	-180428	NNT-AS1	0	0.69	0	0	0.22	0.69	N/A
chr5	44470948	44471227	82254	FGF10-AS1	0.78	0.69	0.72	1.79	0.44	1.66	N/A
chr5	52283476	52284011	-1412	ITGA2	66.57	11.61	39.76	6.64	8.27	4.8	Cluster 3
chr5	52327590	52327856	42567	ITGA2	29.76	4.68	19.97	4.34	5.44	1.96	Cluster 3
chr5	52658462	52658714	-117676	FST	7.31	0.69	0.36	1.02	3.48	2.55	Cluster 1
chr5	56662616	56662929	115863	ACTBL2	18.8	6.93	7.02	19.67	6.96	2.45	Cluster 2
chr5	56679030	56679407	99417	ACTBL2	22.45	5.54	13.13	10.22	7.18	4.99	Cluster 1
chr5	56731550	56731847	46937	ACTBL2	14.62	4.5	25.72	8.94	6.09	3.62	Cluster 3
chr5	72666510	72666852	77671	FOXD1	27.41	4.85	0.18	26.82	19.58	4.11	Cluster 1
chr5	74391235	74391529	-64658	GCNT4	11.23	3.12	1.44	2.81	4.57	3.13	Cluster 1
chr5	81652700	81653425	51897	ATP6AP1L	96.59	20.27	45.69	4.34	44.16	14	Cluster 3
chr5	81683175	81683448	82146	ATP6AP1L	9.14	0.69	10.79	1.79	2.61	2.06	Cluster 3
chr5	90607638	90607962	2419	LUCAT1	20.62	5.37	18.17	35.5	19.58	6.27	Cluster 2
chr5	92498709	92499015	407637	NR2F1-AS1	3.13	1.73	1.08	0.77	4.57	2.35	Cluster 1
chr5	141736368	141736782	-31955	SPRY4	34.46	13.51	40.12	45.46	28.93	9.89	Cluster 2
chr5	141851869	141852206	141688	FGF1	12.79	4.5	2.88	21.2	11.96	4.99	Cluster 2
chr5	151124784	151125047	13294	ATOX1	56.13	11.95	1.26	6.64	19.58	7.54	Cluster 1
chr5	157030434	157030722	-27747	ADAM19	21.67	5.02	1.08	1.02	20.23	9.79	Cluster 1
chr5	172879089	172879433	104803	MIR8056	9.66	3.12	0.54	18.13	1.09	2.35	Cluster 2
chr5	174771538	174771787	99500	DRD1	11.49	2.6	29.68	15.07	17.4	4.6	Cluster 3
chr5	174805483	174805725	65559	DRD1	12.79	2.25	23.75	2.81	5	3.03	Cluster 3
chr6	1287472	1287746	-25066	FOXQ1	34.46	9.35	10.25	0.77	11.31	5.38	Cluster 1
chr6	3024103	3024418	744	HTATSF1P2	19.58	8.66	43.53	60.02	27.63	12.82	Cluster 3
chr6	6811719	6811972	-188787	LY86-AS1	15.4	4.16	23.39	6.9	6.31	5.87	Cluster 3
chr6	14733388	14733722	-447870	LINC01108	12.79	4.5	5.58	2.3	3.48	3.62	Cluster 1
chr6	21004055	21004425	469552	CDKAL1	3.39	3.12	0.72	0.77	1.31	1.08	Cluster 1
chr6	22764743	22765065	195226	HDGFL1	8.35	1.91	0.72	2.3	1.74	0.98	Cluster 1
chr6	26285811	26286142	-250	HIST1H4H	6.79	2.43	19.61	54.66	9.14	3.13	Cluster 2
chr6	26328284	26328534	-36978	BTN3A2	5.74	1.39	13.13	64.11	7.4	1.76	Cluster 2
chr6	28048666	28048906	304	ZNF165	4.18	1.04	10.97	13.03	5.44	2.94	Cluster 3
chr6	28831306	28831651	-25	LOC401242	12.27	1.39	18.53	31.16	7.4	3.82	Cluster 2
chr6	30650348	30650735	4551	PPP1R18	26.63	6.93	4.5	39.08	43.72	14.68	Cluster 2
chr6	30716757	30717032	-4568	IER3	19.06	7.8	10.07	9.71	15.44	5.87	Cluster 1
chr6	30732088	30732528	-19981	IER3	36.81	3.81	28.78	4.34	5.66	1.96	Cluster 3
chr6	30736879	30737757	-24991	IER3	84.58	27.72	85.45	183.13	45.25	15.86	Cluster 2
chr6	30782136	30782458	-69564	DDR1	6.27	3.46	3.42	5.62	3.7	2.06	Cluster 1
chr6	33807898	33808164	-36238	MLN	8.88	4.33	13.13	51.34	22.19	7.44	Cluster 2
chr6	34211930	34212366	3698	MIR6835	65.53	16.8	27.52	72.79	39.37	14.19	Cluster 2
chr6	36095369	36095644	-2754	MAPK13	17.23	6.93	0.72	18.9	22.41	9.2	Cluster 1
chr6	44002158	44002636	34060	C6orf223	26.89	10.05	9.35	14.05	27.84	10.18	Cluster 1
chr6	57372097	57372381	189824	PRIM2	1.83	0.69	0.36	1.02	1.74	1.86	Cluster 1
chr6	86173981	86174300	14839	NT5E	26.37	5.2	1.08	78.16	20.88	9.5	Cluster 2
chr6	121095549	121095815	559964	TBC1D32	8.09	0.52	1.8	1.53	11.75	2.94	Cluster 1
chr6	130923498	130923887	165431	TMEM200A	11.49	2.94	1.62	6.13	13.7	4.7	Cluster 1
chr6	133930882	133931177	-211255	MGC34034	8.61	1.73	16.55	2.3	9.57	4.99	Cluster 3
chr6	138085512	138086005	-102566	TNFAIP3	8.09	1.73	0.36	1.28	9.35	2.06	Cluster 1
chr6	151357571	151357836	170235	MTHFD1L	11.75	2.94	36.34	12.77	14.14	4.31	Cluster 3
chr6	151362156	151362571	174895	MTHFD1L	65.79	14.38	13.85	80.45	50.47	19.97	Cluster 2
chr6	151381293	151381561	-179707	AKAP12	31.59	3.46	3.78	2.3	22.62	7.54	Cluster 1
chr6	159151552	159151906	34056	MIR3918	33.94	9.7	1.08	2.55	4.13	6.46	Cluster 1
chr6	159274422	159274765	4070	OSTCP1	41.25	7.45	111.89	13.54	42.85	18.31	Cluster 3
chr6	169692847	169693291	-38860	THBS2	8.09	3.64	24.29	3.58	11.75	5.78	Cluster 3
chr7	985312	985591	0	ADAP1	164.47	31.7	353.67	5.36	5.44	7.24	Cluster 3
chr7	988837	989119	-3526	ADAP1	44.12	13.16	7.92	1.53	5.87	5.19	Cluster 1
chr7	5436740	5437048	26283	TNRC18	52.99	14.03	111.89	70.75	33.5	11.65	Cluster 3
chr7	5569063	5569407	997	ACTB	27.41	11.78	17.63	43.42	20.45	8.03	Cluster 2
chr7	14788116	14788402	92816	DGKB	43.86	7.62	25.01	2.3	7.83	4.89	Cluster 3
chr7	14807707	14807973	73235	DGKB	3.92	1.56	0	0.51	0.44	0.2	Cluster 1
chr7	19997994	19998398	181853	AC005062.2	15.66	1.39	3.24	2.55	5.66	1.08	Cluster 1
chr7	23389159	23389608	50444	MALSU1	21.67	4.68	0.9	5.11	6.96	3.43	Cluster 1
chr7	32331107	32331439	7110	PDE1C	1.04	3.29	0.36	1.79	2.18	0.98	Cluster 2
chr7	34075638	34075895	131244	BMPER	14.1	2.6	65.66	1.79	2.83	0.98	Cluster 3
chr7	35031641	35032049	45808	DPY19L1	15.14	1.73	1.08	0.51	1.52	0.88	Cluster 1
chr7	41229562	41229812	-503827	INHBA-AS1	19.06	2.25	0.36	4.6	7.18	1.96	Cluster 1
chr7	41264118	41264382	-469264	INHBA-AS1	33.42	5.54	19.25	2.81	1.31	1.47	Cluster 3
chr7	43689417	43689661	66847	STK17A	17.23	4.5	0.9	0	13.05	2.25	Cluster 1
chr7	44418399	44418700	-53320	CAMK2B	24.02	2.25	2.88	3.32	11.96	4.5	Cluster 1
chr7	48128022	48128329	-24	UPP1	57.43	20.09	94.98	61.81	19.14	8.22	Cluster 3
chr7	48637495	48637981	-326419	CDC14C	1.57	0.87	1.08	0.51	0.87	1.08	Cluster 1
chr7	50894550	50894819	-33526	GRB10	31.07	6.41	18.71	17.88	12.18	4.6	Cluster 1
chr7	50905672	50906070	-44712	GRB10	33.68	4.33	0	1.79	2.83	1.86	Cluster 1
chr7	54899477	54899849	72657	RP11-745C15.2	25.06	5.02	27.52	4.34	7.4	3.62	Cluster 3
chr7	55063579	55064011	-22930	EGFR	20.1	3.64	29.14	6.9	9.57	6.36	Cluster 3
chr7	55766803	55767071	5323	FKBP9L	6	3.29	12.77	0.77	6.74	1.86	Cluster 3
chr7	77111006	77111618	-55461	PTPN12	8.09	3.81	145.35	0.51	0.87	1.57	Cluster 3
chr7	80571711	80572087	-23232	SEMA3C	51.17	10.57	81.49	20.18	5.44	1.47	Cluster 3
chr7	83690065	83690323	134023	SEMA3A	7.83	1.04	0.18	0	0.44	0.39	Cluster 1
chr7	83721620	83721881	102466	SEMA3A	7.05	1.04	4.14	0	0	0.69	Cluster 3
chr7	85012482	85012737	-261363	SEMA3D	0.78	0.52	0	0.26	0.22	0.29	Cluster 1
chr7	85763776	85764078	-509303	GRM3	1.31	0.17	0.36	0	0	0	Cluster 1
chr7	85978995	85979305	-294080	GRM3	0.52	0.69	1.26	0	0	0.39	Cluster 3
chr7	85984723	85984972	-288382	GRM3	2.35	2.6	0	0.26	0	0.39	Cluster 1
chr7	95128880	95129265	13860	ASB4	22.19	6.24	0	1.28	0.65	0.39	Cluster 1
chr7	95130041	95130310	14963	ASB4	22.97	6.24	0	2.04	4.79	0.88	Cluster 1
chr7	97983824	97984148	46441	BAIAP2L1	145.41	23.73	197.34	86.58	23.49	8.42	Cluster 3
chr7	98048277	98048598	-18011	BAIAP2L1	110.95	27.54	268.58	68.71	9.57	5.48	Cluster 3
chr7	99698097	99698469	120	MCM7	55.34	32.74	94.98	54.66	11.53	4.7	Cluster 3
chr7	100781771	100782062	11547	SERPINE1	21.93	6.41	23.21	28.1	8.27	6.36	Cluster 2
chr7	106358712	106358956	-57200	CCDC71L	9.92	2.25	29.14	8.68	2.83	0.59	Cluster 3
chr7	107636220	107636536	7426	LAMB1	21.93	6.93	0.9	3.06	2.39	0.88	Cluster 1
chr7	109366221	109366626	233846	EIF3IP1	1.31	1.04	0.54	0.51	0	0	Cluster 1
chr7	116412582	116412854	-89845	CAPZA2	57.43	10.22	21.23	4.09	0	0	Cluster 1
chr7	119566118	119566372	-347477	KCND2	3.39	4.33	1.44	0.51	0.22	0.1	Cluster 1
chr7	121184789	121185146	-148546	FAM3C	5.48	3.12	19.25	18.9	4.13	1.37	Cluster 3
chr7	128694977	128695336	70	TNPO3	11.75	5.02	91.74	60.53	8.27	4.89	Cluster 3
chr7	130571959	130572265	-9814	MIR29B1	13.05	2.6	10.97	23.75	12.4	6.75	Cluster 2
chr7	130597909	130598525	-6	LOC100506860	68.4	7.1	80.41	134.09	46.12	17.42	Cluster 2
chr7	138437370	138437638	21278	ATP6V0A4	43.07	10.74	27.7	1.53	4.57	2.55	Cluster 3
chr7	142506528	142506855	26784	PRSS2	35.5	11.09	48.57	6.13	7.18	3.43	Cluster 3
chr7	155744325	155744742	-139567	SHH	67.35	16.11	269.66	85.56	49.82	26.33	Cluster 3
chr7	157357544	157358010	9337	MIR153-2	38.38	9.7	2.34	15.58	8.48	7.44	Cluster 1
chr8	8145924	8146373	60057	FAM86B3P	14.62	7.1	125.38	10.98	3.48	3.13	Cluster 3
chr8	8729777	8730063	21211	MFHAS1	8.88	0.87	34.36	0.77	1.74	0.78	Cluster 3
chr8	11711441	11711705	14073	CTSB	27.67	6.24	291.61	57.47	10.01	5.38	Cluster 3
chr8	13224260	13224636	147981	DLC1	25.32	3.12	11.15	15.07	13.7	8.32	Cluster 1
chr8	23398801	23399084	12580	SLC25A37	11.23	2.94	9.17	30.65	4.79	1.86	Cluster 2
chr8	25202931	25203267	181	MIR6876	32.37	10.74	116.75	22.99	18.27	6.36	Cluster 3
chr8	29526941	29527199	78555	LINC00589	8.09	2.43	31.12	1.53	1.09	1.08	Cluster 3
chr8	32189140	32189430	-108977	NRG1-IT3	5.74	1.21	2.16	1.79	5.66	1.57	Cluster 1
chr8	55065881	55066298	18309	MRPL15	33.15	7.8	16.01	26.56	5.22	2.94	Cluster 1
chr8	55541992	55542325	13532	RP1	10.96	4.5	2.34	26.82	5.87	2.25	Cluster 2
chr8	62646991	62647297	19797	MIR4470	0.78	1.21	30.76	1.53	0.87	0.2	Cluster 3
chr8	62672342	62673091	45370	MIR4470	55.34	15.42	122.87	40.61	9.57	7.34	Cluster 3
chr8	67036244	67036689	-2811	TRIM55	65.26	9.35	159.38	156.57	43.51	15.47	Cluster 3
chr8	94886252	94886511	41965	MIR378D2	2.35	1.04	73.76	64.62	8.92	4.5	Cluster 3
chr8	94892480	94892817	35698	MIR378D2	3.65	0.87	0.18	50.57	6.09	2.84	Cluster 2
chr8	107072604	107072881	-209663	OXR1	13.84	2.77	1.8	2.04	7.61	3.92	Cluster 1
chr8	122361105	122361429	-290319	HAS2-AS1	31.07	5.37	182.59	4.09	5.87	3.72	Cluster 3
chr8	122738164	122738443	-84674	HAS2	16.45	2.94	12.23	0.26	2.18	1.08	Cluster 3
chr8	126656619	126656934	212326	TRIB1	14.1	6.93	97.68	3.83	10.66	5.29	Cluster 3
chr8	127446019	127446299	124552	FAM84B	11.23	3.81	9.89	14.05	4.35	3.43	Cluster 2
chr8	128227362	128227819	3922	CCAT1	26.63	2.25	108.47	2.55	6.74	2.94	Cluster 3
chr8	128944074	128944327	16768	TMEM75	21.41	4.5	3.6	36.52	14.14	7.24	Cluster 2
chr8	131495603	131495864	-39828	ASAP1	15.14	3.46	17.81	17.88	17.62	5.87	Cluster 3
chr8	132262571	132262882	-209892	ADCY8	13.31	4.16	15.47	0.26	0.65	1.57	Cluster 3
chr8	134230197	134230543	27088	WISP1	15.66	7.28	39.58	24.77	22.19	7.44	Cluster 3
chr8	134931880	134932129	-347822	ST3GAL1	32.63	12.3	121.61	7.41	4.13	2.64	Cluster 3
chr8	140227569	140227836	-301467	COL22A1	16.71	5.37	15.11	4.09	13.49	3.82	Cluster 3
chr8	141655937	141656183	-10414	AGO2	38.9	6.93	3.06	34.74	30.67	10.47	Cluster 1
chr8	144655992	144656430	-1283	MROH6	159.77	34.64	203.64	12.77	14.79	12.43	Cluster 3
chr9	3875364	3875672	-23128	GLIS3-AS1	10.7	1.91	1.26	1.79	7.18	2.94	Cluster 1
chr9	16058134	16058478	194799	C9orf92	28.72	5.54	2.34	2.81	12.18	3.82	Cluster 1
chr9	21591666	21591937	-32105	MIR31HG	19.84	5.54	59	17.37	7.61	2.55	Cluster 3
chr9	21684801	21685388	-117540	MTAP	113.56	22.69	61.16	19.67	15.88	7.15	Cluster 3
chr9	22158964	22159322	-149831	CDKN2B	13.31	1.91	11.69	3.06	3.92	1.47	Cluster 3
chr9	22211707	22211991	-202537	CDKN2B	4.7	1.56	7.38	2.55	2.61	0.78	Cluster 3
chr9	33458590	33458959	9158	MIR6851	14.36	2.08	26.26	2.3	8.05	3.72	Cluster 3
chr9	86087237	86087484	-4704	FRMD3	20.62	3.81	146.79	0.77	1.74	2.35	Cluster 3
chr9	103115138	103115431	-26	TEX10	5.22	2.77	54.15	26.82	15.88	9.4	Cluster 3
chr9	110517575	110517906	-265694	KLF4	5.22	2.25	21.41	7.92	4.35	2.55	Cluster 3
chr9	111342332	111342594	275812	ACTL7B	20.62	5.02	111.71	4.09	1.96	1.47	Cluster 3
chr9	112239945	112240190	20525	PTPN3	51.69	9.01	306.54	3.06	4.57	5.09	Cluster 3
chr9	113559706	113560272	128938	MUSK	3.92	1.04	0	1.79	3.48	2.45	Cluster 1
chr9	113576438	113576846	145591	MUSK	18.8	3.81	38.14	7.15	19.36	6.07	Cluster 3
chr9	117647160	117647400	45595	TNFSF8	2.09	2.08	68.9	0.26	2.61	1.27	Cluster 3
chr9	118770541	118770797	-83292	LINC00474	24.28	4.5	8.28	2.55	2.39	2.64	Cluster 1
chr9	119311490	119311762	45064	RP11-264C15.2	18.54	7.97	32.56	10.73	10.88	6.56	Cluster 3
chr9	129811356	129811692	73520	ANGPTL2	9.66	1.04	3.6	3.83	10.22	2.35	Cluster 1
chr9	130814337	130814686	15087	NAIF1	35.77	10.05	146.97	2.04	3.7	4.21	Cluster 3
chr9	132096292	132096810	13256	C9orf106	56.91	14.38	200.4	86.58	50.9	19.77	Cluster 3
chr9	132319747	132320123	-51228	NTMT1	28.19	6.24	24.83	4.85	15.23	8.52	Cluster 3
chr9	132359677	132359950	-11349	NTMT1	27.41	4.85	126.28	2.55	6.96	6.07	Cluster 3
chrX	16622008	16622351	-46101	S100G	3.39	1.39	16.91	1.79	2.39	0.98	Cluster 3
chrX	23825593	23825923	24483	SAT1	14.62	1.91	41.38	3.06	3.7	2.74	Cluster 3
chrX	45569443	45570165	-20773	LOC392452	28.72	4.5	0	19.41	15.44	6.27	Cluster 1
chrX	46179954	46180199	-126547	KRBOX4	6.79	1.56	21.23	0	0	0.49	Cluster 3
chrX	106161079	106161382	-359	CLDN2	12.79	2.6	102.54	4.85	10.88	6.36	Cluster 3
chrX	144000548	144000885	-328390	SPANXN1	10.96	4.5	6.66	1.79	0.65	0.78	Cluster 3
