# Supplementary material for: Open chromatin profiling identifies AP1 as a transcriptional regulator in oesophageal adenocarcinoma
Source: PLoS Genet. 2017 Aug 31;13(8):e1006879. doi: 10.1371/journal.pgen.1006879 (PMC5578490; doi:10.1371/journal.pgen.1006879)
Supplement: S6 Table — Information about samples used in ATAC-seq and for gene expression on the Fluidigm Biomark system are shown on separate tabs. (XLSX) [file pgen.1006879.s021.xlsx]

## Sheet: ATAC-seq samples
Patient ID	Tissue	Stage	Histology	Cell Number/
				Preservation
ATAC-001	Tumour	T2N1M0	Poorly differentiated	50,000/fresh
ATAC-002	Tumour	T1N0M0	Poorly differentiated	50,000/fresh
ATAC-003	Tumour	T3N1M0	Poorly differentiated	50,000/fresh
	Normal	n/a	n/a	25,000/fresh
ATAC-006	Tumour	T3N1M0	Poorly differentiated	40,000/frozen
	Normal	n/a	n/a	2000/frozen
ATAC-004	Tumour	T3N1M0	Poorly differentiated	25,000/frozen
ATAC-005	Tumour	T3N1M0	Moderate-Poorly differentiated	35,000/fresh
	Normal	n/a	n/a	10,000/fresh
