# Supplementary material for: Open chromatin profiling identifies AP1 as a transcriptional regulator in oesophageal adenocarcinoma
Source: PLoS Genet. 2017 Aug 31;13(8):e1006879. doi: 10.1371/journal.pgen.1006879 (PMC5578490; doi:10.1371/journal.pgen.1006879)
Supplement: S7 Table — Columns H-P show normalised Tn5 cutting frequency within each indicated chromatin regions in each of the indicated tissue samples from normal tissue (N) or OAC tumour samples (T). Regions are included that show significant differential accessibility (5 fold difference in tag counts; p-value <0.05) between the normal and the cancer samples. (XLSX) [file pgen.1006879.s022.xlsx]

## Sheet: Diffaccessible_tagcounts_allsam
Chr	Start	End	Gene Name	Gene Alias	Gene Description	Gene Type	ATAC-001-T	ATAC-002-T	ATAC-003-N	ATAC-003-T	ATAC-005-N	ATAC-005-T	ATAC-006-N	ATAC-006-T	ATAC-004-T
chrY	21228268	21229044	TTTY14	CYorf14|NCRNA00137|NCRNA00185|PRO2834|TTY14	testis-specific transcript, Y-linked 14 (non-protein coding)	ncRNA	6.29	69.05	1.28	5.06	0	0	1.78	38.38	2.57
chrY	16021224	16021776	VCY1B	BPY1B	variable charge, Y-linked 1B	protein-coding	0.57	63.45	1.28	7.91	0	0	1.48	10.49	0.34
chrX	143872806	143873371	SPANXN1	CT11.6	SPANX family, member N1	protein-coding	1.29	33.59	5.87	29.28	4.69	11.14	1.88	30.54	0.69
chrX	130964523	130965190	RP11-453F18__B.1	-	uncharacterized LOC286467	ncRNA	3.57	45.2	3.3	20.1	11.49	60.02	3.46	49.34	13.9
chrX	122913760	122914078	THOC2	CXorf3|THO2|dJ506G2.1|hTREX120	THO complex 2	protein-coding	0.43	3.32	0.92	10.6	0.97	11.6	0.59	12.69	1.37
chrX	122781920	122782978	THOC2	CXorf3|THO2|dJ506G2.1|hTREX120	THO complex 2	protein-coding	14.15	37.32	2.2	13.77	9.71	94.98	2.67	34.62	16.65
chrX	108524722	108525340	GUCY2F	CYGF|GC-F|GUC2DL|GUC2F|RETGC-2|ROS-GC2	guanylate cyclase 2F, retinal	protein-coding	3.72	32.76	1.47	26.43	2.43	13.77	2.96	28.51	0.34
chrX	106209603	106210253	MORC4	ZCW4|ZCWCC2|dJ75H8.2	MORC family CW-type zinc finger 4	protein-coding	1.72	49.97	2.38	1.9	7.93	118.03	2.96	26.16	4.8
chrX	70836836	70837496	CXCR3	CD182|CD183|CKR-L2|CMKAR3|GPR9|IP10-R|Mig-R|MigR	chemokine (C-X-C motif) receptor 3	protein-coding	4.15	47.48	2.02	12.5	8.09	97.92	3.36	22.4	3.26
chrX	65382057	65382773	HEPH	CPL	hephaestin	protein-coding	2.86	23.85	3.3	22.16	4.85	75.33	2.27	26.94	0.51
chrX	64416720	64417256	ZC4H2	HCA127|KIAA1166|WRWF|WWS	zinc finger, C4H2 domain containing	protein-coding	3.15	25.92	3.12	14.88	6.63	76.42	2.37	28.66	8.07
chrX	64415498	64416127	ZC4H2	HCA127|KIAA1166|WRWF|WWS	zinc finger, C4H2 domain containing	protein-coding	1.14	26.75	1.47	15.35	1.29	25.99	1.88	9.4	2.57
chrX	38202362	38202746	OTC	OCTD	ornithine carbamoyltransferase	protein-coding	0.14	5.6	0.37	9.5	0.97	22.74	0.99	12.06	0.34
chrX	36037253	36037750	LOC101928564	-	uncharacterized LOC101928564	ncRNA	1.86	18.66	0.73	7.44	2.27	23.51	0.69	9.87	1.89
chrX	28005871	28006403	DCAF8L1	WDR42B	DDB1 and CUL4 associated factor 8-like 1	protein-coding	1	31.1	2.38	16.93	2.43	86.01	3.06	19.58	2.06
chrX	3388195	3388744	MXRA5	-	matrix-remodelling associated 5	protein-coding	0.57	27.99	1.28	12.5	0.65	27.69	0.59	11.59	0.69
chrX	2845666	2846001	ARSD	ASD	arylsulfatase D	protein-coding	1.14	8.92	1.47	7.12	3.07	25.21	0.79	7.52	1.89
chr9	140682893	140683867	EHMT1-IT1	-	EHMT1 intronic transcript 1	ncRNA	15.58	106.17	9.72	23.74	14.72	277.97	8.1	76.59	13.04
chr9	140392322	140393135	NSMF	HH9|NELF	NMDA receptor synaptonuclear signaling and neuronal migration factor	protein-coding	13.87	82.74	6.24	8.55	14.88	234.35	7.11	31.01	11.84
chr9	140386939	140387494	NSMF	HH9|NELF	NMDA receptor synaptonuclear signaling and neuronal migration factor	protein-coding	9.72	111.56	7.15	3.8	8.9	67.13	2.57	34.62	10.98
chr9	140187942	140189019	NRARP	-	NOTCH-regulated ankyrin repeat protein	protein-coding	9.29	158.01	13.76	59.82	13.59	255.08	7.31	154.91	12.7
chr9	140045030	140045516	GRIN1	GluN1|MRD8|NMDA1|NMDAR1|NR1	glutamate receptor, ionotropic, N-methyl D-aspartate 1	protein-coding	2.14	52.05	2.75	7.44	2.59	69.92	1.98	16.29	6.01
chr9	139916580	139917237	C9orf139	-	chromosome 9 open reading frame 139	protein-coding	21.3	90.2	16.14	20.26	28.15	219.19	7.51	51.38	25.05
chr9	139695397	139695888	CCDC183	KIAA1984|PARF|RP11-216L13.9|bA216L13.7	coiled-coil domain containing 183	protein-coding	22.59	49.35	17.79	15.98	25.24	231.88	5.04	59.68	27.8
chr9	139588005	139588583	AGPAT2	1-AGPAT2|BSCL|BSCL1|LPAAB|LPAAT-beta	1-acylglycerol-3-phosphate O-acyltransferase 2	protein-coding	13.73	63.45	12.47	22.32	32.84	200.17	7.41	69.7	19.56
chr9	136837043	136837502	VAV2	VAV-2	vav 2 guanine nucleotide exchange factor	protein-coding	5.86	16.59	2.38	3.96	1.94	94.2	3.65	13.78	3.6
chr9	134481606	134481940	UCK1	URK1	uridine-cytidine kinase 1	protein-coding	3.43	2.7	2.2	6.81	1.13	19.65	1.28	10.34	1.54
chr9	133748265	133748725	QRFP	26RFa|P518	pyroglutamylated RFamide peptide	protein-coding	5	8.29	1.65	6.81	5.18	60.02	2.57	20.68	6.18
chr9	130675141	130675479	ST6GALNAC4	IV|SIAT3-C|SIAT3C|SIAT7-D|SIAT7D|ST6GALNACIV|ST6GalNAc	ST6 (alpha-N-acetyl-neuraminyl-2,3-beta-galactosyl-1,3)-N-acetylgalactosaminide alpha-2,6-sialyltransferase 4	protein-coding	2.57	5.18	3.67	3.32	3.88	42.08	1.68	16.6	5.15
chr9	129701968	129702570	RALGPS1	RALGEF2|RALGPS1A	Ral GEF with PH domain and SH3 binding motif 1	protein-coding	5	68.22	5.32	12.5	4.21	148.96	4.25	33.68	7.04
chr9	126906951	126907472	NEK6	SID6-1512	NIMA-related kinase 6	protein-coding	2.43	22.39	2.75	12.03	1.46	54.3	1.78	8.3	2.23
chr9	124513048	124513368	DAB2IP	AF9Q34|AIP-1|AIP1|DIP1/2	DAB2 interacting protein	protein-coding	10.58	11.61	3.49	6.17	3.24	36.97	2.86	11.12	8.92
chr9	124088277	124089059	GSN	ADF|AGEL	gelsolin	protein-coding	11.58	5.18	22.38	6.49	109.05	21.5	22.52	17.07	10.3
chr9	120253713	120254066	ASTN2	bA67K19.1	astrotactin 2	protein-coding	0.43	14.51	1.28	9.18	2.27	20.73	2.17	13.47	0.86
chr9	117541535	117542137	TNFSF15	TL1|TL1A|VEGI|VEGI192A	tumor necrosis factor (ligand) superfamily, member 15	protein-coding	3.29	109.07	2.38	40.04	9.71	135.2	8.89	57.01	1.03
chr9	116880380	116881071	KIF12	RP11-56P10.3	kinesin family member 12	protein-coding	7.43	42.92	2.93	20.26	10.52	88.64	5.43	51.85	2.23
chr9	116842902	116843557	AMBP	A1M|EDC1|HCP|HI30|IATIL|ITI|ITIL|ITILC|UTI	alpha-1-microglobulin/bikunin precursor	protein-coding	5	84.81	4.22	26.59	4.53	66.83	3.56	43.86	2.06
chr9	116728690	116729070	ZNF618	FP13169|NEDD10	zinc finger protein 618	protein-coding	3.86	3.32	1.83	11.87	1.94	38.67	2.47	33.83	2.4
chr9	114721696	114722295	MIR4668	-	microRNA 4668	ncRNA	4.86	60.34	7.15	24.06	13.27	127	4.64	43.23	11.15
chr9	114111097	114111579	OR2K2	HSHTPCRH06|HTPCRH06|OR2AN1P|OR2AR1P	olfactory receptor, family 2, subfamily K, member 2	protein-coding	1.14	27.58	1.65	19.62	1.78	30.47	0.99	28.35	0.34
chr9	112239679	112240422	PTPN3	PTP-H1|PTPH1	protein tyrosine phosphatase, non-receptor type 3	protein-coding	7.01	168.79	4.77	21.68	10.03	151.59	9.88	70.17	4.46
chr9	112069598	112070202	EPB41L4B	CG1|EHM2	erythrocyte membrane protein band 4.1 like 4B	protein-coding	4.58	67.39	2.02	9.02	4.21	204.19	3.26	19.27	3.26
chr9	110708581	110709070	KLF4	EZF|GKLF	Kruppel-like factor 4 (gut)	protein-coding	1.86	16.59	1.28	15.51	2.43	5.41	0.99	16.6	0.69
chr9	110349541	110350415	KLF4	EZF|GKLF	Kruppel-like factor 4 (gut)	protein-coding	9.72	100.36	4.22	36.24	13.59	65.12	9.38	80.82	6.52
chr9	109830021	109830351	MIR548Q	-	microRNA 548q	ncRNA	1.14	7.26	0.92	5.38	2.1	8.51	1.98	19.11	0.69
chr9	108080939	108082029	SLC44A1	CD92|CDW92|CHTL1|CTL1|RP11-287A8.1	solute carrier family 44 (choline transporter), member 1	protein-coding	2.29	69.67	3.85	36.88	4.69	89.1	5.14	39.47	5.49
chr9	104116730	104117868	BAAT	BACAT|BAT	bile acid CoA: amino acid N-acyltransferase (glycine N-choloyltransferase)	protein-coding	12.01	80.66	6.42	45.26	6.8	53.99	6.91	41.66	4.98
chr9	101920959	101921338	TGFBR1	AAT5|ACVRLK4|ALK-5|ALK5|LDS1A|LDS2A|MSSE|SKR4|TGFR-1	transforming growth factor, beta receptor 1	protein-coding	2	5.39	0.92	2.37	1.62	33.57	1.98	9.55	1.89
chr9	99153527	99153989	SLC35D2	HFRC1|SQV7L|UGTrel8|hfrc	solute carrier family 35 (UDP-GlcNAc/UDP-glucose transporter), member D2	protein-coding	3.43	30.69	3.12	9.34	4.21	140.46	4.84	21.93	2.23
chr9	97370448	97371186	FBP2	-	fructose-1,6-bisphosphatase 2	protein-coding	6.86	49.97	7.89	20.57	4.85	120.66	4.94	47.15	2.23
chr9	97315277	97317420	FBP2	-	fructose-1,6-bisphosphatase 2	protein-coding	42.61	133.33	13.21	34.66	27.5	286.33	20.15	150.84	28.66
chr9	95417084	95417907	IPPK	C9orf12|INSP5K2|IP5K|IPK1|bA476B13.1	inositol 1,3,4,5,6-pentakisphosphate 2-kinase	protein-coding	15.01	4.77	31.18	3.48	66.01	20.11	16.59	7.99	11.15
chr9	90524464	90525121	SPATA31C1	FAM75C1|SPATA31C2	SPATA31 subfamily C, member 1	protein-coding	7.15	77.97	2.2	12.82	7.93	141.69	7.11	36.34	2.4
chr9	88741893	88742743	GOLM1	C9orf155|GOLPH2|GP73|HEL46|PSEC0257|bA379P1.3	golgi membrane protein 1	protein-coding	22.73	176.25	11.74	20.73	26.21	215.17	9.28	140.81	8.24
chr9	88708691	88709185	GOLM1	C9orf155|GOLPH2|GP73|HEL46|PSEC0257|bA379P1.3	golgi membrane protein 1	protein-coding	3.15	56.82	2.2	23.9	5.18	116.48	1.98	67.98	2.92
chr9	80204323	80204758	GNA14	-	guanine nucleotide binding protein (G protein), alpha 14	protein-coding	1.14	18.25	3.85	8.7	4.53	52.28	2.57	40.41	0.86
chr9	79502234	79502675	PRUNE2	A214N16.3|BMCC1|BNIPXL|C9orf65|KIAA0367|RP11-58J3.2|bA214N16.3	prune homolog 2 (Drosophila)	protein-coding	3.29	18.45	1.83	1.9	2.43	68.22	1.38	1.88	2.4
chr9	79249250	79250053	PCA3	DD3|NCRNA00019|PCAT3	prostate cancer associated 3 (non-protein coding)	ncRNA	2.29	87.09	2.75	31.02	1.94	29.85	4.94	66.57	1.72
chr9	79230058	79230564	GCNT1	C2GNT|C2GNT-L|C2GNT1|G6NT|NACGT2|NAGCT2	glucosaminyl (N-acetyl) transferase 1, core 2	protein-coding	1.14	16.8	0.55	21.05	2.59	13.3	1.48	23.65	2.4
chr9	79200933	79201417	GCNT1	C2GNT|C2GNT-L|C2GNT1|G6NT|NACGT2|NAGCT2	glucosaminyl (N-acetyl) transferase 1, core 2	protein-coding	1.14	41.26	1.83	19.31	0.65	22.43	1.28	39.63	2.06
chr9	79071162	79071497	GCNT1	C2GNT|C2GNT-L|C2GNT1|G6NT|NACGT2|NAGCT2	glucosaminyl (N-acetyl) transferase 1, core 2	protein-coding	3.57	10.16	5.5	7.28	2.75	37.9	2.17	14.72	8.58
chr9	78664282	78664753	PCSK5	PC5|PC6|PC6A|SPC6|subtilase	proprotein convertase subtilisin/kexin type 5	protein-coding	1.43	32.76	1.1	16.46	2.59	58.78	3.26	45.74	2.23
chr9	75594238	75594645	ALDH1A1	ALDC|ALDH-E1|ALDH1|ALDH11|HEL-S-53e|HEL12|PUMB1|RALDH1	aldehyde dehydrogenase 1 family, member A1	protein-coding	3.29	12.03	1.1	14.24	0.32	8.35	1.38	23.18	1.72
chr9	74577215	74577808	C9orf85	-	chromosome 9 open reading frame 85	protein-coding	1.43	30.48	1.83	9.81	2.75	24.6	1.09	22.87	1.2
chr9	71719999	71720518	TJP2	C9DUPq21.11|DFNA51|DUP9q21.11|X104|ZO2	tight junction protein 2	protein-coding	2.29	61.79	9.72	24.53	14.24	158.55	7.31	71.11	1.37
chr9	71355448	71355882	PIP5K1B	MSS4|STM7	phosphatidylinositol-4-phosphate 5-kinase, type I, beta	protein-coding	1.57	29.65	2.93	18.52	5.66	56	1.48	38.53	0.51
chr9	71354577	71355141	PIP5K1B	MSS4|STM7	phosphatidylinositol-4-phosphate 5-kinase, type I, beta	protein-coding	2.72	84.81	3.85	35.61	7.28	135.04	4.35	96.64	1.89
chr9	40071769	40071962	FAM74A1	-	family with sequence similarity 74, member A1	ncRNA	0	0	0	4.43	0	0	0	0	0
chr9	36867988	36868450	MIR4540	-	microRNA 4540	ncRNA	4.72	42.09	2.02	23.11	7.28	27.84	3.06	38.38	2.92
chr9	35905851	35906345	HRCT1	LGLL338|PRO537|UNQ338	histidine rich carboxyl terminus 1	protein-coding	7.01	63.04	5.69	14.88	9.55	45.94	6.12	39.16	8.41
chr9	19397806	19398353	ACER2	ALKCDase2|ASAH3L	alkaline ceramidase 2	protein-coding	2.14	86.05	2.75	20.73	2.91	14.23	2.47	72.68	1.37
chr9	15333350	15333812	TTC39B	C9orf52	tetratricopeptide repeat domain 39B	protein-coding	1.29	21.57	3.85	26.9	2.1	19.65	2.07	21.3	0.69
chr9	14961376	14961857	LOC389705	-	chromosome 4 open reading frame 27 pseudogene	pseudo	2.43	32.97	2.38	7.6	2.1	48.42	2.37	14.41	3.6
chr9	11064911	11065368	PTPRD	HPTP|HPTPD|HPTPDELTA|PTPD|RPTPDELTA	protein tyrosine phosphatase, receptor type, D	protein-coding	13.15	16.38	2.02	38.3	2.27	29.24	3.26	44.33	0.51
chr9	7433223	7434436	TMEM261	C9orf123	transmembrane protein 261	protein-coding	7.86	7.46	35.95	7.91	39.31	4.18	19.85	6.74	4.12
chr9	4933284	4933660	JAK2	JTK10|THCYT3	Janus kinase 2	protein-coding	2.14	0.62	14.67	2.85	31.39	1.39	5.63	4.39	1.54
chr9	682724	683219	KANK1	ANKRD15|CPSQ2|KANK	KN motif and ankyrin repeat domains 1	protein-coding	1.57	30.9	2.57	27.7	3.88	9.9	2.27	30.23	1.2
chr8	145721257	145721957	PPP1R16A	MYPT3	protein phosphatase 1, regulatory subunit 16A	protein-coding	16.16	97.04	13.76	9.5	15.53	108.13	5.23	96.33	12.87
chr8	145641798	145642353	SLC39A4	AEZ|AWMS2|ZIP4	solute carrier family 39 (zinc transporter), member 4	protein-coding	12.58	42.09	7.34	14.56	11.81	54.91	5.53	74.4	35.01
chr8	134440963	134441756	NDRG1	CAP43|CMT4D|DRG-1|DRG1|GC4|HMSNL|NDR1|NMSL|PROXY1|RIT42|RTP|TARG1|TDD5	N-myc downstream regulated 1	protein-coding	4.29	77.97	4.59	48.11	4.53	44.24	3.56	65.32	4.63
chr8	129567074	129567827	MIR1208	MIRN1208|hsa-mir-1208	microRNA 1208	ncRNA	6.72	70.5	7.7	46.21	15.21	255.39	6.32	88.19	32.43
chr8	128872009	128872595	PVT1	LINC00079|NCRNA00079	Pvt1 oncogene (non-protein coding)	ncRNA	6.72	3.53	20.73	4.59	64.07	12.22	12.64	5.8	8.92
chr8	128582522	128583025	CASC8	LINC00860|RP11-382A18.1	cancer susceptibility candidate 8 (non-protein coding)	ncRNA	2.86	20.94	2.75	18.2	3.4	69.3	2.57	36.97	2.92
chr8	128277829	128278369	CCAT1	-	colon cancer associated transcript 1 (non-protein coding)	ncRNA	5.43	23.85	6.42	27.54	3.88	87.24	3.06	35.09	9.61
chr8	128230997	128231590	CCAT1	-	colon cancer associated transcript 1 (non-protein coding)	ncRNA	3.15	20.11	1.65	15.98	3.88	77.03	3.75	18.8	3.6
chr8	128227250	128227829	CCAT1	-	colon cancer associated transcript 1 (non-protein coding)	ncRNA	1	21.98	2.57	25.48	2.43	34.03	1.68	22.87	3.6
chr8	124969823	124970206	FER1L6-AS1	C8orf54|RP11-245A18.2	FER1L6 antisense RNA 1	ncRNA	2.57	5.18	1.28	24.06	5.02	29.08	2.47	40.88	3.09
chr8	124965274	124965661	FER1L6-AS1	C8orf54|RP11-245A18.2	FER1L6 antisense RNA 1	ncRNA	2.86	3.73	2.02	22.95	1.78	6.65	2.27	29.29	1.54
chr8	123733925	123734372	ZHX2	AFR1|RAF|RP11-44N11.3	zinc fingers and homeoboxes 2	protein-coding	6.29	1.04	16.33	3.64	31.55	7.58	7.6	2.82	3.09
chr8	123029472	123030066	HAS2	-	hyaluronan synthase 2	protein-coding	16.73	8.92	19.81	2.06	65.04	14.08	12.94	6.89	7.21
chr8	122360985	122361570	HAS2-AS1	HAS2-AS|HAS2AS|HASNT|NCRNA00077	HAS2 antisense RNA 1	ncRNA	19.02	2.07	2.2	2.22	1.94	38.83	1.88	6.89	22.65
chr8	120984052	120984410	DEPTOR	DEP.6|DEPDC6	DEP domain containing MTOR-interacting protein	protein-coding	1.72	7.46	2.02	12.34	0.97	3.4	1.88	37.91	2.4
chr8	120779705	120780480	TAF2	CIF150|TAF2B|TAFII150	TAF2 RNA polymerase II, TATA box binding protein (TBP)-associated factor, 150kDa	protein-coding	10.87	81.91	5.69	25.96	13.43	127.77	6.72	87.25	21.45
chr8	119560682	119561541	SAMD12-AS1	C8orf26|NCRNA00252	SAMD12 antisense RNA 1	ncRNA	14.58	51.01	3.49	16.3	3.56	75.02	4.15	38.38	14.07
chr8	116382557	116383417	TRPS1	GC79|LGCR	trichorhinophalangeal syndrome I	protein-coding	7.29	96.42	6.05	2.69	6.31	73.48	4.05	8.46	31.92
chr8	114117457	114117882	CSMD3	-	CUB and Sushi multiple domains 3	protein-coding	1.57	16.8	1.83	10.76	1.62	8.51	0.59	19.11	1.54
chr8	110620048	110620483	SYBU	GOLSYN|OCSYN|SNPHL	syntabulin (syntaxin-interacting)	protein-coding	4.29	20.53	2.93	12.5	4.04	24.9	2.07	88.19	3.95
chr8	107629835	107630562	OXR1	TLDC3	oxidation resistance 1	protein-coding	3.29	49.97	5.69	35.77	7.77	35.89	3.75	83.96	12.87
chr8	107459980	107460344	OXR1	TLDC3	oxidation resistance 1	protein-coding	16.44	1.87	2.38	3.8	1.46	13.46	2.37	9.55	21.11
chr8	98861597	98862715	MATN2	-	matrilin 2	protein-coding	11.44	246.75	6.42	27.06	12.13	158.4	7.8	98.84	24.71
chr8	96079632	96080247	MIR3150A	MIR3150	microRNA 3150a	ncRNA	3.57	57.44	5.32	20.1	7.12	59.25	5.63	34.3	15.79
chr8	95210771	95211098	CDH17	CDH16|HPT-1|HPT1	cadherin 17, LI cadherin (liver-intestine)	protein-coding	2.43	2.28	0.55	13.29	1.13	10.98	1.28	23.34	0.69
chr8	86462468	86462892	CA2	CA-II|CAC|CAII|Car2|HEL-76	carbonic anhydrase II	protein-coding	0.43	13.69	2.02	18.2	1.29	3.56	1.58	17.54	1.37
chr8	82902840	82903445	SNX16	-	sorting nexin 16	protein-coding	3.72	94.55	1.1	7.75	5.02	68.06	5.14	21.93	6.52
chr8	82644083	82645281	CHMP4C	SNF7-3|Shax3|VPS32C	charged multivesicular body protein 4C	protein-coding	33.31	164.64	24.03	42.73	25.89	102.71	14.12	89.28	59.37
chr8	81348110	81348563	ZBTB10	RINZF	zinc finger and BTB domain containing 10	protein-coding	3.29	25.92	2.75	6.33	4.53	49.04	2.47	20.36	3.26
chr8	76319169	76319982	CASC9	LINC00981	cancer susceptibility candidate 9 (non-protein coding)	ncRNA	24.88	120.47	12.29	34.19	16.18	72.24	9.28	95.08	29.17
chr8	76236456	76237030	CASC9	LINC00981	cancer susceptibility candidate 9 (non-protein coding)	ncRNA	10.87	24.68	1.47	10.29	1.94	14.23	1.38	12.69	11.84
chr8	75417993	75418644	MIR5681A	-	microRNA 5681a	ncRNA	6.43	59.1	4.04	7.44	3.24	28.15	1.48	7.05	13.21
chr8	66629500	66629902	MTFR1	CHPPR|FAM54A2	mitochondrial fission regulator 1	protein-coding	2.86	10.78	2.57	15.19	4.04	25.99	3.75	45.74	2.92
chr8	63077118	63077808	NKAIN3	FAM77D	Na+/K+ transporting ATPase interacting 3	protein-coding	6.29	98.91	13.39	21.52	7.6	90.34	5.53	70.17	15.79
chr8	62224300	62224934	CLVS1	CRALBPL|RLBP1L1	clavesin 1	protein-coding	6.86	61.38	3.3	25.01	1.29	33.57	4.35	17.86	1.37
chr8	56838679	56839072	LYN	JTK8|p53Lyn|p56Lyn	v-yes-1 Yamaguchi sarcoma viral related oncogene homolog	protein-coding	1	9.95	1.47	19.31	2.27	25.21	0.89	12.84	1.2
chr8	53886139	53886672	NPBWR1	GPR7	neuropeptides B/W receptor 1	protein-coding	2.43	24.26	4.77	18.83	2.27	43.16	3.56	31.95	4.12
chr8	53252768	53253122	ST18	ZC2HC10|ZNF387	suppression of tumorigenicity 18 (breast carcinoma) (zinc finger protein)	protein-coding	1.14	10.78	1.1	16.3	3.56	17.17	2.57	23.81	1.54
chr8	48664573	48665328	CEBPD	C/EBP-delta|CELF|CRP3|NF-IL6-beta	CCAAT/enhancer binding protein (C/EBP), delta	protein-coding	29.45	67.39	7.52	11.55	11	48.42	2.57	43.54	16.99
chr8	42333912	42334712	SLC20A2	GLVR-2|GLVR2|IBGC1|IBGC3|MLVAR|PIT-2|PIT2|RAM1	solute carrier family 20 (phosphate transporter), member 2	protein-coding	14.15	41.89	4.4	20.42	4.37	70.85	4.44	35.71	4.63
chr8	41814531	41814962	ANK1	ANK|SPH1|SPH2	ankyrin 1, erythrocytic	protein-coding	5.15	14.31	2.57	12.66	4.85	43.93	2.37	8.14	2.92
chr8	37329907	37330401	ZNF703	ZEPPO1|ZNF503L|ZPO1	zinc finger protein 703	protein-coding	3.72	10.16	1.47	17.57	2.27	18.72	2.27	32.89	2.06
chr8	33669414	33669811	DUSP26	DUSP24|LDP-4|MKP8|NATA1|SKRP3	dual specificity phosphatase 26 (putative)	protein-coding	2.72	6.22	1.83	15.35	3.88	36.66	5.53	24.59	1.54
chr8	32191810	32192263	NRG1-IT3	RP11-468C1.1	NRG1 intronic transcript 3 (non-protein coding)	ncRNA	6.43	48.11	3.3	13.45	3.24	4.02	1.98	18.33	0.86
chr8	30114478	30115335	MIR548O2	-	microRNA 548o-2	ncRNA	5.29	246.96	4.22	15.19	6.47	62.49	5.23	36.81	0.86
chr8	29957212	29957537	LEPROTL1	HSPC112|Vps55|my047	leptin receptor overlapping transcript-like 1	protein-coding	1.14	8.29	1.28	5.86	0.97	6.5	1.28	11.43	1.37
chr8	29596056	29596346	LINC00589	C8orf75	long intergenic non-protein coding RNA 589	ncRNA	0.57	9.75	1.28	7.44	1.62	3.56	0.99	14.88	0.86
chr8	29592644	29592947	LINC00589	C8orf75	long intergenic non-protein coding RNA 589	ncRNA	2.72	3.73	0.92	2.53	2.59	9.13	1.88	10.18	1.37
chr8	29385476	29385880	DUSP4	HVH2|MKP-2|MKP2|TYP	dual specificity phosphatase 4	protein-coding	1.86	49.56	1.1	8.07	2.1	2.94	1.88	3.92	0.86
chr8	29144270	29144881	KIF13B	GAKIN	kinesin family member 13B	protein-coding	10.58	405.8	8.62	23.74	18.77	109.52	5.04	60.77	3.95
chr8	29140419	29140892	KIF13B	GAKIN	kinesin family member 13B	protein-coding	2.14	140.8	2.2	11.4	4.53	29.39	1.88	29.29	1.2
chr8	29087576	29087918	KIF13B	GAKIN	kinesin family member 13B	protein-coding	1.43	37.32	1.65	8.23	2.1	12.99	1.28	16.29	1.37
chr8	28515232	28515923	EXTL3	BOTV|EXTL1L|EXTR1|REGR|RPR	exostosin-like glycosyltransferase 3	protein-coding	14.3	223.32	4.95	12.98	7.93	51.51	5.04	22.09	2.92
chr8	26339528	26339891	PNMA2	MA2|MM2|RGAG2	paraneoplastic Ma antigen 2	protein-coding	2.14	5.39	1.28	14.4	1.13	18.87	1.58	22.87	0.17
chr8	23039602	23040044	TNFRSF10D	CD264|DCR2|TRAIL-R4|TRAILR4|TRUNDD	tumor necrosis factor receptor superfamily, member 10d, decoy with truncated death domain	protein-coding	1.14	14.1	0.92	12.98	1.46	20.11	1.48	13.16	0.69
chr8	22500359	22500856	BIN3-IT1	-	BIN3 intronic transcript 1 (non-protein coding)	ncRNA	5.15	39.4	4.22	14.72	4.53	25.83	2.37	19.58	2.57
chr8	22222817	22223320	SLC39A14	LZT-Hs4|NET34|ZIP14|cig19	solute carrier family 39 (zinc transporter), member 14	protein-coding	3.15	34.63	1.83	22.16	1.46	21.97	3.26	23.5	1.72
chr8	11570753	11571086	GATA4	ASD2|TACHD|VSD1	GATA binding protein 4	protein-coding	2.29	36.29	1.83	12.66	0.97	6.81	1.28	5.48	0.34
chr8	11561261	11561970	GATA4	ASD2|TACHD|VSD1	GATA binding protein 4	protein-coding	7.72	447.48	4.95	21.84	8.25	42.23	5.93	36.34	3.6
chr8	11499517	11500317	GATA4	ASD2|TACHD|VSD1	GATA binding protein 4	protein-coding	8.72	339.24	3.3	10.76	4.53	39.6	2.57	12.22	2.06
chr8	11218413	11218811	C8orf12	-	chromosome 8 open reading frame 12	ncRNA	0.86	44.79	1.47	5.22	1.78	23.2	1.88	9.71	1.89
chr8	9791144	9791565	MIR124-1	MIR124A|MIR124A1|MIRN124-1|MIRN124A1	microRNA 124-1	ncRNA	4.86	39.61	3.12	2.53	4.04	32.95	3.46	1.72	1.54
chr8	9486558	9487082	TNKS	ARTD5|PARP-5a|PARP5A|PARPL|TIN1|TINF1|TNKS1|pART5	tankyrase, TRF1-interacting ankyrin-related ADP-ribose polymerase	protein-coding	1.57	42.51	1.1	4.75	1.29	3.87	1.38	13	0.86
chr8	9291423	9292027	RP11-115J16.1	-	uncharacterized LOC157273	ncRNA	1.43	169.62	2.2	4.75	2.75	17.48	3.06	1.25	0.86
chr8	9161441	9161755	RP11-115J16.1	-	uncharacterized LOC157273	ncRNA	1.14	12.44	1.28	4.59	2.27	6.5	1.68	1.1	2.23
chr8	9066439	9066826	PPP1R3B	GL|PPP1R4|PTG	protein phosphatase 1, regulatory subunit 3B	protein-coding	1.14	14.1	2.57	2.53	1.46	13.61	1.68	1.57	1.89
chr8	8959489	8960544	PPP1R3B	GL|PPP1R4|PTG	protein phosphatase 1, regulatory subunit 3B	protein-coding	5.58	499.73	5.32	32.29	7.28	55.53	4.44	40.1	2.4
chr8	8864174	8864423	ERI1	3'HEXO|HEXO|THEX1	exoribonuclease 1	protein-coding	1	1.04	0.18	5.22	2.75	2.01	2.57	4.07	0.69
chr8	8483201	8483713	CLDN23	CLDNL|hCG1646163	claudin 23	protein-coding	6	89.37	2.02	3.01	3.4	18.25	2.47	7.21	3.43
chr8	8281163	8281485	SGK223	PRAGMIN	homolog of rat pragma of Rnd2	protein-coding	3.43	6.22	2.02	5.38	5.34	21.19	1.28	8.14	2.4
chr8	8278390	8278679	SGK223	PRAGMIN	homolog of rat pragma of Rnd2	protein-coding	0.29	2.28	1.47	9.18	0.65	1.7	0.4	5.01	0.51
chr8	8145879	8146398	FAM86B3P	-	family with sequence similarity 86, member A pseudogene	pseudo	3.57	55.57	3.3	15.35	3.56	34.5	2.96	8.77	2.92
chr8	8127870	8128338	FAM86B3P	-	family with sequence similarity 86, member A pseudogene	pseudo	6.86	84.81	5.5	19.62	9.38	31.4	2.67	15.82	1.89
chr8	4195742	4196237	CSMD1	PPP1R24	CUB and Sushi multiple domains 1	protein-coding	0.86	39.81	0.92	30.7	0.97	10.98	1.68	45.27	1.37
chr8	1879965	1880363	KBTBD11	KLHDC7C	kelch repeat and BTB (POZ) domain containing 11	protein-coding	4.29	8.71	1.47	23.9	1.62	50.58	2.47	12.06	0.86
chr8	1878331	1879384	KBTBD11	KLHDC7C	kelch repeat and BTB (POZ) domain containing 11	protein-coding	10.87	150.54	8.8	60.14	12.94	197.23	8.1	136.74	2.57
chr7	158300816	158301372	MIR595	MIRN595|hsa-mir-595	microRNA 595	ncRNA	6.15	32.76	2.2	6.33	8.09	101.94	4.94	40.88	5.49
chr7	158225395	158225884	MIR595	MIRN595|hsa-mir-595	microRNA 595	ncRNA	5	14.31	2.2	6.65	4.69	74.71	2.77	39.63	0.86
chr7	155411358	155412239	RBM33	PRR8	RNA binding motif protein 33	protein-coding	8.58	98.29	4.4	35.45	5.02	105.96	5.23	73.3	4.98
chr7	151442148	151442730	PRKAG2	AAKG|AAKG2|CMH6|H91620p|WPWS	protein kinase, AMP-activated, gamma 2 non-catalytic subunit	protein-coding	7.43	42.72	3.85	14.88	7.77	109.67	3.65	51.53	5.66
chr7	150527985	150528461	AOC1	ABP|ABP1|DAO|DAO1|KAO	amine oxidase, copper containing 1	protein-coding	3.29	15.76	2.02	4.59	3.56	51.67	2.77	13.63	19.91
chr7	150504925	150505529	TMEM176B	LR8	transmembrane protein 176B	protein-coding	4.72	28.82	0.92	9.5	4.21	40.22	2.37	22.87	4.8
chr7	142981693	142982154	TMEM139	-	transmembrane protein 139	protein-coding	4.15	31.1	3.3	23.9	6.8	60.48	5.23	34.15	12.36
chr7	139650779	139651280	PARP12	ARTD12|MST109|MSTP109|ZC3H1|ZC3HDC1	poly (ADP-ribose) polymerase family, member 12	protein-coding	1.57	6.84	0.92	15.04	2.43	10.98	0.99	33.21	0.69
chr7	123438029	123438493	HYALP1	HYAL6	hyaluronoglucosaminidase pseudogene 1	pseudo	2.72	25.92	2.2	20.57	6.47	11.45	1.78	43.39	3.78
chr7	122319270	122319788	RNF133	-	ring finger protein 133	protein-coding	9.15	13.27	1.47	24.37	9.06	38.05	2.37	30.39	8.75
chr7	121878516	121879256	FEZF1-AS1	RP11-560I19.4	FEZF1 antisense RNA 1	ncRNA	8.29	45.83	1.1	13.93	2.1	34.65	4.44	23.97	8.24
chr7	121354602	121355286	PTPRZ1	HPTPZ|HPTPzeta|PTP-ZETA|PTP18|PTPRZ|PTPZ|R-PTP-zeta-2|RPTPB|RPTPbeta|phosphacan	protein tyrosine phosphatase, receptor-type, Z polypeptide 1	protein-coding	2.57	43.75	2.57	40.52	1.78	28.62	2.27	42.6	2.75
chr7	113584730	113585844	PPP1R3A	GM|PP1G|PPP1R3	protein phosphatase 1, regulatory subunit 3A	protein-coding	8.29	8.29	26.78	8.86	37.86	5.72	19.95	9.4	9.44
chr7	112431464	112432208	TMEM168	-	transmembrane protein 168	protein-coding	14.3	56.82	11.37	29.75	9.22	35.27	4.74	62.81	10.81
chr7	112212707	112213423	LOC100996249	-	uncharacterized LOC100996249	ncRNA	4.86	38.98	2.75	25.16	3.07	16.4	3.26	25.84	2.06
chr7	104583918	104584489	LHFPL3-AS2	-	LHFPL3 antisense RNA 2	ncRNA	20.3	70.29	9.72	30.86	13.59	59.09	8.79	81.76	8.41
chr7	101916978	101917674	SH2B2	APS	SH2B adaptor protein 2	protein-coding	15.58	239.91	4.22	11.55	10.68	88.79	4.94	30.07	9.95
chr7	101372589	101373142	CUX1	CASP|CDP|CDP/Cut|CDP1|COY1|CUTL1|CUX|Clox|Cux/CDP|GOLIM6|Nbla10317|p100|p110|p200|p75	cut-like homeobox 1	protein-coding	4.86	173.56	4.22	13.14	7.12	42.54	3.36	40.72	6.86
chr7	100825700	100826287	NAT16	C7orf52	N-acetyltransferase 16 (GCN5-related, putative)	protein-coding	7.01	163.6	9.36	11.24	14.72	120.97	3.85	37.75	13.04
chr7	100546773	100547380	ACHE	ACEE|ARACHE|N-ACHE|YT	acetylcholinesterase (Yt blood group)	protein-coding	8.29	183.72	4.04	15.67	6.96	73.79	7.9	30.23	3.95
chr7	100539809	100540440	ACHE	ACEE|ARACHE|N-ACHE|YT	acetylcholinesterase (Yt blood group)	protein-coding	1.86	58.27	1.83	5.06	1.94	7.58	1.58	10.18	1.03
chr7	100499494	100500000	ACHE	ACEE|ARACHE|N-ACHE|YT	acetylcholinesterase (Yt blood group)	protein-coding	3.29	58.47	2.2	13.77	3.4	29.39	2.27	10.34	2.75
chr7	98827604	98828288	KPNA7	-	karyopherin alpha 7 (importin alpha 8)	protein-coding	5.43	47.48	4.04	18.36	2.75	15.62	2.67	48.09	2.57
chr7	98809232	98809817	KPNA7	-	karyopherin alpha 7 (importin alpha 8)	protein-coding	4.15	187.87	7.52	25.32	5.18	49.96	4.15	57.8	4.29
chr7	98807885	98808354	KPNA7	-	karyopherin alpha 7 (importin alpha 8)	protein-coding	2.14	62.62	6.79	22.63	12.3	20.42	3.56	56.39	3.95
chr7	98805619	98805997	KPNA7	-	karyopherin alpha 7 (importin alpha 8)	protein-coding	2.14	26.13	2.2	9.5	7.12	21.35	2.96	33.83	2.4
chr7	98048108	98048810	BAIAP2L1	IRTKS	BAI1-associated protein 2-like 1	protein-coding	9.01	217.1	6.6	29.91	16.66	78.43	5.83	105.42	6.86
chr7	98039042	98039654	BAIAP2L1	IRTKS	BAI1-associated protein 2-like 1	protein-coding	1.86	57.44	0.55	9.18	1.94	8.82	1.78	15.35	1.72
chr7	98013282	98014056	BAIAP2L1	IRTKS	BAI1-associated protein 2-like 1	protein-coding	2.86	124	2.02	19.78	0.97	21.35	1.88	50.44	1.89
chr7	97989810	97990492	BAIAP2L1	IRTKS	BAI1-associated protein 2-like 1	protein-coding	4.58	111.77	6.24	18.68	2.91	88.17	3.65	34.77	6.35
chr7	97761012	97761602	LMTK2	AATYK2|BREK|KPI-2|KPI2|LMR2|cprk	lemur tyrosine kinase 2	protein-coding	9.15	105.96	4.59	10.92	5.34	68.37	4.25	16.6	13.9
chr7	97740007	97740239	LMTK2	AATYK2|BREK|KPI-2|KPI2|LMR2|cprk	lemur tyrosine kinase 2	protein-coding	0.57	13.48	0.55	3.64	2.27	0.46	1.48	1.88	0.51
chr7	97602562	97603013	MGC72080	-	MGC72080 pseudogene	pseudo	3.57	53.29	3.49	9.5	2.59	9.59	2.96	41.98	2.75
chr7	94069805	94070368	COL1A2	OI4	collagen, type I, alpha 2	protein-coding	3.86	91.65	1.47	7.91	3.07	16.86	2.86	15.04	3.26
chr7	91671351	91671962	CYP51A1	CP51|CYP51|CYPL1|LDM|P450-14DM|P450L1	cytochrome P450, family 51, subfamily A, polypeptide 1	protein-coding	0.57	97.87	3.12	15.67	0.32	28.31	1.38	40.1	0.69
chr7	91388502	91389133	MTERF	-	mitochondrial transcription termination factor	protein-coding	5	238.67	7.52	15.04	10.03	45.32	7.9	70.96	3.78
chr7	90396010	90396772	CDK14	PFTAIRE1|PFTK1	cyclin-dependent kinase 14	protein-coding	5.29	182.27	4.95	13.29	4.85	51.36	5.43	5.17	4.46
chr7	90350298	90350621	CDK14	PFTAIRE1|PFTK1	cyclin-dependent kinase 14	protein-coding	2.14	8.29	1.1	12.5	1.13	6.34	1.38	3.92	1.54
chr7	90038818	90039369	CLDN12	-	claudin 12	protein-coding	1.14	120.06	2.93	7.28	2.43	8.35	2.37	9.55	2.57
chr7	89817554	89818038	STEAP2-AS1	-	STEAP2 antisense RNA 1	ncRNA	2.43	104.3	1.65	19.94	0.65	10.05	1.98	23.81	1.2
chr7	89699564	89700054	DPY19L2P4	-	DPY19L2 pseudogene 4	pseudo	2.43	109.9	1.47	5.38	4.69	15	2.57	10.49	3.6
chr7	89247644	89247995	DPY19L2P4	-	DPY19L2 pseudogene 4	pseudo	1	8.92	1.47	4.43	0.97	4.33	2.17	2.04	0.86
chr7	87856206	87856859	SRI	CP-22|CP22|SCN|V19	sorcin	protein-coding	0.71	125.04	4.04	27.38	5.18	40.37	2.67	74.56	2.75
chr7	86475889	86476539	KIAA1324L	EIG121L	KIAA1324-like	protein-coding	2.43	96.84	3.12	8.07	1.29	29.24	3.26	33.68	3.43
chr7	84331193	84331683	AC003984.1	-	uncharacterized LOC101927378	ncRNA	3.29	77.76	3.85	10.45	4.53	31.87	3.85	31.8	2.23
chr7	84158675	84159305	AC003984.1	-	uncharacterized LOC101927378	ncRNA	1.72	76.51	2.93	6.49	1.29	6.5	1.38	23.97	1.72
chr7	81107639	81108531	HGF	DFNB39|F-TCF|HGFB|HPTA|SF	hepatocyte growth factor (hepapoietin A; scatter factor)	protein-coding	12.01	266.04	10.09	17.41	11	105.03	8.49	61.24	8.41
chr7	80784919	80785546	SEMA3C	SEMAE|SemE	sema domain, immunoglobulin domain (Ig), short basic domain, secreted, (semaphorin) 3C	protein-coding	3.43	46.24	1.47	16.3	1.62	20.26	2.27	22.87	2.4
chr7	80499323	80499684	SEMA3C	SEMAE|SemE	sema domain, immunoglobulin domain (Ig), short basic domain, secreted, (semaphorin) 3C	protein-coding	1.86	7.26	0.73	8.07	1.62	15	1.09	3.76	1.89
chr7	77110895	77111630	PTPN12	PTP-PEST|PTPG1	protein tyrosine phosphatase, non-receptor type 12	protein-coding	4.29	141	5.32	17.57	9.38	47.8	3.36	59.21	6.18
chr7	75975379	75975820	YWHAG	14-3-3GAMMA	tyrosine 3-monooxygenase/tryptophan 5-monooxygenase activation protein, gamma	protein-coding	1.86	30.07	5.32	15.51	2.1	44.55	2.67	29.6	2.75
chr7	75880187	75880692	SRRM3	-	serine/arginine repetitive matrix 3	protein-coding	5.43	12.03	2.75	2.85	6.15	71.78	4.05	2.98	24.02
chr7	73707075	73707461	CLIP2	CLIP|CLIP-115|CYLN2|WBSCR3|WBSCR4|WSCR3|WSCR4	CAP-GLY domain containing linker protein 2	protein-coding	4.43	30.27	9.17	12.03	5.99	37.74	3.36	32.11	6.69
chr7	73699135	73699580	CLIP2	CLIP|CLIP-115|CYLN2|WBSCR3|WBSCR4|WSCR3|WSCR4	CAP-GLY domain containing linker protein 2	protein-coding	8.86	68.22	4.4	17.09	2.75	64.04	2.96	36.97	2.75
chr7	73242451	73242900	CLDN4	CPE-R|CPER|CPETR|CPETR1|WBSCR8|hCPE-R	claudin 4	protein-coding	5.86	98.49	4.59	13.14	10.03	88.48	3.95	39	6.86
chr7	73207854	73208393	CLDN3	C7orf1|CPE-R2|CPETR2|HRVP1|RVP1	claudin 3	protein-coding	4.15	69.67	2.93	16.62	5.18	22.58	3.56	46.68	6.69
chr7	73149064	73149712	LINC00035	ABHD11-AS1|NCRNA00035|WBSCR26	long intergenic non-protein coding RNA 35	ncRNA	20.59	166.09	14.12	38.77	34.14	183.3	10.07	115.44	24.54
chr7	73121515	73121963	MIR4284	-	microRNA 4284	ncRNA	13.01	37.53	6.79	16.14	11.65	101.32	3.36	58.58	6.52
chr7	69197231	69197590	AUTS2	FBRSL2	autism susceptibility candidate 2	protein-coding	1	1.87	1.28	8.55	0.97	8.51	1.38	18.64	0.69
chr7	66437223	66437766	SBDS	SDS|SWDS	Shwachman-Bodian-Diamond syndrome	protein-coding	2.29	74.23	2.2	15.98	1.94	15.31	2.17	17.07	1.2
chr7	55862270	55862594	2014-09-01	-	septin 14	protein-coding	1.72	1.04	4.77	79.77	2.27	4.33	3.06	0.94	2.23
chr7	55617562	55618073	VOPP1	ECOP|GASP	vesicular, overexpressed in cancer, prosurvival protein 1	protein-coding	3	35.67	16.14	219.35	5.5	37.43	5.93	32.27	11.67
chr7	55499576	55499924	LANCL2	GPR69B|TASP	LanC lantibiotic synthetase component C-like 2 (bacterial)	protein-coding	3.15	3.94	8.07	103.19	1.46	10.21	2.47	9.71	2.4
chr7	55317998	55318229	EGFR-AS1	-	EGFR antisense RNA 1	ncRNA	0.86	2.9	6.42	137.69	4.53	1.39	1.38	2.35	1.37
chr7	52214499	52215300	COBL	-	cordon-bleu WH2 repeat protein	protein-coding	2.43	45.83	1.47	26.27	1.29	4.02	2.47	22.09	1.2
chr7	52085946	52086450	COBL	-	cordon-bleu WH2 repeat protein	protein-coding	3.15	20.53	0.92	10.6	1.46	8.82	1.88	11.9	4.63
chr7	51133971	51134623	COBL	-	cordon-bleu WH2 repeat protein	protein-coding	4.29	95.59	3.3	19.15	2.43	16.71	2.07	22.4	4.46
chr7	48183844	48184353	ABCA13	-	ATP-binding cassette, sub-family A (ABC1), member 13	protein-coding	1.86	52.67	4.77	21.21	1.78	33.1	3.16	29.45	3.26
chr7	47615572	47616401	TNS3	TEM6|TENS1	tensin 3	protein-coding	17.59	120.27	6.97	29.44	15.69	54.91	8.59	63.59	18.36
chr7	47514710	47515287	TNS3	TEM6|TENS1	tensin 3	protein-coding	18.73	104.09	9.72	24.37	22.33	121.58	9.09	100.25	28.31
chr7	47510115	47510525	TNS3	TEM6|TENS1	tensin 3	protein-coding	3.86	12.86	2.2	11.87	2.91	43.62	2.27	32.58	14.76
chr7	47419521	47420017	TNS3	TEM6|TENS1	tensin 3	protein-coding	14.73	53.71	4.77	23.42	10.35	36.82	7.01	54.51	15.96
chr7	35043271	35043923	DPY19L1	-	dpy-19-like 1 (C. elegans)	protein-coding	12.44	226.64	11.01	41.94	38.02	118.18	5.53	94.76	4.8
chr7	32709807	32710092	DPY19L1P1	-	DPY19L1 pseudogene 1	pseudo	1.14	3.32	0.73	10.45	0.49	4.49	1.48	7.05	0.34
chr7	32708751	32709270	DPY19L1P1	-	DPY19L1 pseudogene 1	pseudo	4.86	63.66	4.04	22.79	10.19	54.3	3.65	47.62	2.75
chr7	31987657	31988092	PDE1C	Hcam3	phosphodiesterase 1C, calmodulin-dependent 70kDa	protein-coding	0.57	15.97	0.37	14.72	2.91	13.3	2.07	34.15	1.89
chr7	25901793	25902538	RNU6-16P	RNU6-16	RNA, U6 small nuclear 16, pseudogene	snRNA	73.2	308.96	41.64	18.99	23.78	408.99	10.37	156.95	97.98
chr7	25236146	25236500	C7orf31	-	chromosome 7 open reading frame 31	protein-coding	0.86	4.98	1.47	11.4	0.65	8.97	0.79	19.74	1.2
chr7	20259059	20259957	MACC1	7A5|SH3BP4L	metastasis associated in colon cancer 1	protein-coding	21.73	172.73	12.11	43.68	15.37	120.19	8.2	97.27	30.03
chr7	17245908	17246537	AHR	bHLHe76	aryl hydrocarbon receptor	protein-coding	2.57	12.65	2.93	29.28	1.62	44.55	2.07	22.71	1.37
chr7	16886900	16887437	AGR3	AG3|BCMP11|HAG3|PDIA18|hAG-3	anterior gradient 3	protein-coding	4	39.4	3.85	24.69	5.34	30.47	2.86	46.21	3.6
chr7	16861645	16862057	AGR2	AG2|GOB-4|HAG-2|HEL-S-116|PDIA17|XAG-2	anterior gradient 2	protein-coding	1	8.92	1.28	16.62	0	6.81	1.48	13.94	1.72
chr7	16649473	16649908	ANKMY2	ZMYND20	ankyrin repeat and MYND domain containing 2	protein-coding	0.57	12.65	0.73	18.04	1.13	11.14	1.58	15.04	1.54
chr7	5128094	5128459	RBAKDN	-	RBAK downstream neighbor (non-protein coding)	ncRNA	5	6.22	2.57	1.27	0.49	21.66	1.09	10.18	1.89
chr7	2900235	2900785	GNA12	NNX3|RMP|gep	guanine nucleotide binding protein (G protein) alpha 12	protein-coding	4	57.44	4.95	13.29	11	50.89	3.36	60.77	2.92
chr7	2611467	2612228	IQCE	1700028P05Rik	IQ motif containing E	protein-coding	6	114.67	5.32	22.47	5.5	109.21	2.96	26.78	4.8
chr7	1595428	1596223	TMEM184A	-	transmembrane protein 184A	protein-coding	25.16	227.26	21.46	31.02	38.67	364.44	13.63	145.36	27.97
chr7	1016717	1017782	COX19	-	cytochrome c oxidase assembly homolog 19 (S. cerevisiae)	protein-coding	25.16	88.54	14.12	28.49	16.99	201.4	6.91	72.84	15.44
chr7	940824	941668	ADAP1	CENTA1|GCS1L|p42IP4	ArfGAP with dual PH domains 1	protein-coding	28.6	153.03	14.31	21.68	30.74	223.83	7.31	63.28	19.56
chr7	834288	835200	SUN1	UNC84A	Sad1 and UNC84 domain containing 1	protein-coding	14.3	82.53	9.54	29.91	10.35	116.33	5.83	96.33	9.78
chr7	543073	543655	PDGFA	PDGF-A|PDGF1	platelet-derived growth factor alpha polypeptide	protein-coding	6.15	75.27	5.14	21.37	12.3	144.32	3.26	91.32	6.69
chr6	168662551	168663094	DACT2	C6orf116|DAPPER2|DPR2|RP11-503C24.7|bA503C24.7	dishevelled-binding antagonist of beta-catenin 2	protein-coding	1.43	34.84	2.02	16.93	6.8	42.85	3.16	47.62	3.6
chr6	167834727	167835293	TCP10	TCP10A	t-complex 10	protein-coding	5.72	78.59	3.67	14.88	5.99	102.25	4.54	41.82	8.07
chr6	167637320	167637980	TCP10L2	bA517H2.3	t-complex 10-like 2	protein-coding	2.57	54.53	2.2	15.98	4.53	30.01	4.64	66.73	1.72
chr6	167034340	167034913	RPS6KA2	HU-2|MAPKAPK1C|RSK|RSK3|S6K-alpha|S6K-alpha2|p90-RSK3|pp90RSK3	ribosomal protein S6 kinase, 90kDa, polypeptide 2	protein-coding	4.72	94.55	4.22	9.02	6.31	32.95	4.35	36.34	2.23
chr6	162479303	162479824	PACRG	GLUP|HAK005771|PARK2CRG|RP3-495O10.2	PARK2 co-regulated	protein-coding	8.86	51.42	2.38	14.56	4.69	45.63	5.04	39.47	2.57
chr6	160675694	160676345	SLC22A2	2002-10-01	solute carrier family 22 (organic cation transporter), member 2	protein-coding	5.58	80.04	6.05	22.63	2.91	83.07	3.26	28.19	3.26
chr6	158992749	158993811	TMEM181	GPR178|KIAA1423	transmembrane protein 181	protein-coding	10.44	169.41	12.66	29.75	21.84	152.37	9.78	106.67	6.86
chr6	158455275	158455666	SYNJ2	INPP5H	synaptojanin 2	protein-coding	4.58	5.81	2.93	17.09	6.96	67.44	2.77	41.51	1.89
chr6	157814242	157814586	ZDHHC14	NEW1CP	zinc finger, DHHC-type containing 14	protein-coding	1.14	5.18	0.73	8.7	0.97	4.95	1.38	9.4	1.03
chr6	155406515	155407364	TIAM2	STEF|TIAM-2	T-cell lymphoma invasion and metastasis 2	protein-coding	8.58	63.87	5.69	17.88	5.5	51.2	4.25	41.35	6.52
chr6	155302155	155302567	TIAM2	STEF|TIAM-2	T-cell lymphoma invasion and metastasis 2	protein-coding	2.57	14.31	1.83	22	1.94	23.67	2.07	35.56	3.95
chr6	152915810	152916196	SYNE1	8B|ARCA1|C6orf98|CPG2|EDMD4|MYNE1|Nesp1|SCAR8|dJ45H2.2	spectrin repeat containing, nuclear envelope 1	protein-coding	0.57	2.49	1.1	19.47	1.29	0.77	1.98	25.37	0.17
chr6	149498204	149498730	TAB2	CHTD2|MAP3K7IP2	TGF-beta activated kinase 1/MAP3K7 binding protein 2	protein-coding	1	20.11	2.2	7.75	1.29	16.86	0.99	24.75	1.54
chr6	147880076	147880460	SAMD5	dJ875H10.1	sterile alpha motif domain containing 5	protein-coding	6.15	7.05	1.28	13.14	0.81	10.83	1.38	15.82	3.6
chr6	142721609	142722005	GPR126	APG1|DREG|PS1TP2|VIGR	G protein-coupled receptor 126	protein-coding	0.71	8.92	1.1	8.39	1.29	4.64	1.28	11.28	2.06
chr6	134356833	134357293	SLC2A12	GLUT12|GLUT8	solute carrier family 2 (facilitated glucose transporter), member 12	protein-coding	10.01	3.94	3.67	5.38	4.69	35.27	1.78	27.25	10.3
chr6	130698988	130699583	TMEM200A	KIAA1913|TTMA|TTMC	transmembrane protein 200A	protein-coding	3.72	54.33	2.57	12.5	4.04	66.52	3.36	14.88	2.23
chr6	127887094	127887794	C6orf58	-	chromosome 6 open reading frame 58	protein-coding	2.57	61.17	1.47	22	3.72	2.78	3.75	50.28	3.6
chr6	120326409	120327095	LOC285762	-	uncharacterized LOC285762	ncRNA	8.72	64.7	2.38	4.59	1.78	29.55	3.36	37.91	13.73
chr6	119117445	119118090	LOC100287632	-	selenoprotein K pseudogene	pseudo	11.3	60.55	2.38	10.6	6.47	12.07	2.37	30.23	3.09
chr6	114107420	114107725	MARCKS	80K-L|MACS|PKCSL|PRKCSL	myristoylated alanine-rich protein kinase C substrate	protein-coding	0.71	3.32	0.55	11.71	0.32	6.96	0.2	7.99	0.17
chr6	113963989	113964696	MARCKS	80K-L|MACS|PKCSL|PRKCSL	myristoylated alanine-rich protein kinase C substrate	protein-coding	5.29	43.75	2.57	30.7	3.72	24.9	4.05	40.88	4.8
chr6	112013493	112014354	FYN	SLK|SYN|p59-FYN	FYN oncogene related to SRC, FGR, YES	protein-coding	12.15	134.16	5.5	40.04	10.68	81.83	7.9	67.2	8.75
chr6	109639487	109640004	CCDC162P	C6orf184|C6orf185|CCDC162|bA425D10.3|bA425D10.7	coiled-coil domain containing 162, pseudogene	pseudo	9.29	17.63	1.83	13.61	5.02	65.12	2.47	14.88	5.32
chr6	109292323	109293017	SESN1	PA26|SEST1	sestrin 1	protein-coding	3.29	35.67	2.02	30.86	2.27	21.04	4.54	41.04	3.26
chr6	95494585	95495353	MANEA-AS1	-	MANEA antisense RNA 1 (head to head)	ncRNA	16.3	160.91	6.05	16.14	5.34	79.66	8.1	40.57	9.78
chr6	94393943	94394577	TSG1	-	tumor suppressor TSG1	ncRNA	7.01	62.83	1.65	12.34	2.59	31.25	5.14	10.49	4.63
chr6	86114972	86115793	NT5E	CALJA|CD73|E5NT|NT|NT5|NTE|eN|eNT	5'-nucleotidase, ecto (CD73)	protein-coding	7.58	97.46	4.95	36.56	5.34	31.4	6.72	36.5	3.26
chr6	86099816	86100312	NT5E	CALJA|CD73|E5NT|NT|NT5|NTE|eN|eNT	5'-nucleotidase, ecto (CD73)	protein-coding	1.72	38.15	1.28	17.09	1.62	31.71	2.07	5.8	1.54
chr6	82547717	82548083	FAM46A	C6orf37|XTP11	family with sequence similarity 46, member A	protein-coding	0.57	0.83	1.65	25.32	0.65	8.35	0.89	19.11	1.54
chr6	80340491	80341523	SH3BGRL2	-	SH3 domain binding glutamic acid-rich protein like 2	protein-coding	28.88	145.77	17.43	60.14	33.65	148.96	16.69	176.53	46.5
chr6	80318516	80318992	SH3BGRL2	-	SH3 domain binding glutamic acid-rich protein like 2	protein-coding	2.72	11.4	2.93	42.57	1.94	25.99	3.75	40.41	6.69
chr6	80279920	80280722	LCA5	C6orf152	Leber congenital amaurosis 5	protein-coding	9.01	53.71	4.4	30.7	3.07	31.87	4.25	22.71	12.01
chr6	78544238	78544773	MEI4	-	meiosis-specific 4 homolog (S. cerevisiae)	protein-coding	1.86	40.85	2.75	13.14	2.27	24.13	2.07	32.58	1.03
chr6	78202286	78202631	HTR1B	5-HT1B|5-HT1DB|HTR1D2|HTR1DB|S12	5-hydroxytryptamine (serotonin) receptor 1B, G protein-coupled	protein-coding	1.86	3.32	0.55	15.83	0.65	8.51	1.88	19.27	3.09
chr6	78197707	78198187	HTR1B	5-HT1B|5-HT1DB|HTR1D2|HTR1DB|S12	5-hydroxytryptamine (serotonin) receptor 1B, G protein-coupled	protein-coding	0.71	24.47	0	21.52	0.32	5.57	1.78	21.62	1.37
chr6	75244229	75244558	COL12A1	BA209D8.1|COL12A1L|DJ234P15.1	collagen, type XII, alpha 1	protein-coding	0.71	7.26	0.92	17.57	0	9.44	1.68	24.43	1.2
chr6	74375484	74376023	SLC17A5	AST|ISSD|NSD|SD|SIALIN|SIASD|SLD	solute carrier family 17 (acidic sugar transporter), member 5	protein-coding	1.72	47.28	3.3	12.82	1.62	14.23	2.27	34.77	1.89
chr6	71216845	71217204	C6orf57	-	chromosome 6 open reading frame 57	protein-coding	0.57	6.01	0.73	10.45	1.13	6.5	1.19	5.8	1.54
chr6	64492950	64493391	PHF3	-	PHD finger protein 3	protein-coding	1.43	20.11	2.2	18.68	2.59	16.55	1.58	28.35	1.54
chr6	64275443	64275664	PTP4A1	HH72|PRL-1|PRL1|PTP(CAAX1)|PTPCAAX1	protein tyrosine phosphatase type IVA, member 1	protein-coding	0.29	0.62	0	4.43	0	0	0.3	1.57	0
chr6	64206225	64206867	PTP4A1	HH72|PRL-1|PRL1|PTP(CAAX1)|PTPCAAX1	protein tyrosine phosphatase type IVA, member 1	protein-coding	1.57	39.4	2.2	10.76	2.1	21.66	1.09	14.25	1.89
chr6	55733699	55734158	BMP5	-	bone morphogenetic protein 5	protein-coding	27.59	1.45	2.02	1.58	2.59	8.04	1.38	1.57	10.47
chr6	52254389	52254986	PAQR8	C6orf33|LMPB1|MPRB	progestin and adipoQ receptor family member VIII	protein-coding	7.29	48.11	3.12	30.39	7.28	49.96	3.46	22.71	8.75
chr6	52193038	52193406	PAQR8	C6orf33|LMPB1|MPRB	progestin and adipoQ receptor family member VIII	protein-coding	1.72	7.67	3.12	26.43	2.27	9.59	2.47	34.62	1.72
chr6	47427844	47428532	CD2AP	CMS	CD2-associated protein	protein-coding	3.43	85.43	2.2	43.05	5.18	60.02	3.36	62.97	2.57
chr6	43894439	43895310	LOC100132354	-	uncharacterized LOC100132354	ncRNA	38.75	94.76	7.52	46.37	10.68	221.36	5.63	41.66	6.69
chr6	43791697	43792472	VEGFA	MVCD1|VEGF|VPF	vascular endothelial growth factor A	protein-coding	5.15	67.18	5.14	30.39	7.12	61.41	5.73	48.09	3.09
chr6	41487059	41488028	FOXP4	hFKHLA	forkhead box P4	protein-coding	10.01	97.04	5.14	34.19	5.66	90.03	3.06	77.22	3.78
chr6	40682443	40683046	LRFN2	FIGLER2|KIAA1246|RP11-535K1.2|SALM1	leucine rich repeat and fibronectin type III domain containing 2	protein-coding	5.72	39.4	4.4	18.83	10.68	77.34	6.32	74.24	3.95
chr6	36304481	36305077	C6orf222	-	chromosome 6 open reading frame 222	protein-coding	6.86	54.53	4.04	9.5	2.75	62.34	2.67	17.54	3.78
chr6	31845321	31845860	SLC44A4	C6orf29|CTL4|NG22	solute carrier family 44, member 4	protein-coding	12.44	65.94	8.99	34.66	11.16	63.27	6.52	103.69	6.52
chr6	24668697	24669207	ACOT13	PNAS-27|THEM2	acyl-CoA thioesterase 13	protein-coding	2.86	54.74	4.22	21.84	1.29	29.7	3.16	45.27	11.33
chr6	23728937	23729366	NRSN1	VMP|p24	neurensin 1	protein-coding	2.43	19.49	0.73	6.96	1.62	4.02	2.27	25.69	1.37
chr6	20274345	20274950	MBOAT1	1|LPEAT1|LPLAT|LPLAT 1|LPSAT|OACT1|dJ434O11.1	membrane bound O-acyltransferase domain containing 1	protein-coding	3.57	43.13	2.93	17.88	1.13	4.33	2.86	42.76	0.69
chr6	15949493	15950099	MYLIP	IDOL|MIR	myosin regulatory light chain interacting protein	protein-coding	16.87	84.39	2.02	31.34	5.66	63.89	2.47	62.81	1.89
chr6	12364128	12364664	RNU6-48P	RNU6-48	RNA, U6 small nuclear 48, pseudogene	snRNA	2.43	49.14	1.1	20.57	3.24	26.61	3.75	15.66	2.23
chr6	12343637	12344337	RNU6-48P	RNU6-48	RNA, U6 small nuclear 48, pseudogene	snRNA	3.57	67.18	2.93	27.54	4.21	81.98	3.85	45.58	2.23
chr6	12332092	12333016	EDN1	ET1|HDLCQ7|PPET1	endothelin 1	protein-coding	4.29	54.12	5.14	44.31	6.31	25.83	3.26	69.7	2.23
chr6	8158073	8158532	EEF1E1	AIMP3|P18	eukaryotic translation elongation factor 1 epsilon 1	protein-coding	1.57	24.68	1.47	15.98	0	7.73	1.19	21.62	1.89
chr6	7604276	7604611	SNRNP48	C6orf151|dJ336K20B.1|dJ512B11.2	small nuclear ribonucleoprotein 48kDa (U11/U12)	protein-coding	2.57	1.87	0.92	2.37	1.46	10.21	1.09	8.14	1.37
chr6	7561389	7562168	DSP	DP|DPI|DPII	desmoplakin	protein-coding	4.43	135.2	7.52	37.19	7.44	122.05	3.85	93.04	6.01
chr6	5782856	5783522	NRN1	NRN|dJ380B8.2	neuritin 1	protein-coding	9.72	66.15	4.95	10.13	9.38	150.51	5.04	32.11	10.64
chr6	2259172	2259635	GMDS-AS1	RP1-80B9.2	GMDS antisense RNA 1 (head to head)	ncRNA	0.86	21.15	2.02	18.68	2.43	13.61	1.68	26.78	0.86
chr5	167741663	167742297	WWC1	HBEBP3|HBEBP36|KIBRA	WW and C2 domain containing 1	protein-coding	6.29	138.31	6.97	35.45	8.74	63.73	6.52	42.45	8.92
chr5	149011890	149012841	ARHGEF37	-	Rho guanine nucleotide exchange factor (GEF) 37	protein-coding	19.44	297.14	14.31	46.05	23.94	55.38	7.7	102.6	8.58
chr5	148358475	148359067	SH3TC2	CMT4C|MNMN	SH3 domain and tetratricopeptide repeats 2	protein-coding	4.15	7.05	16.33	4.59	63.58	3.56	12.54	9.08	4.8
chr5	148329595	148330110	SH3TC2	CMT4C|MNMN	SH3 domain and tetratricopeptide repeats 2	protein-coding	4	3.32	15.04	2.85	22.97	2.32	6.22	4.86	0.51
chr5	144923573	144923926	PRELID2	-	PRELI domain containing 2	protein-coding	1.72	3.94	1.1	19.47	1.29	7.12	2.17	10.81	1.89
chr5	139599137	139599577	CYSTM1	C5orf32	cysteine-rich transmembrane module containing 1	protein-coding	1	32.97	0.37	17.25	2.43	8.82	1.28	18.33	2.57
chr5	139544681	139545783	CYSTM1	C5orf32	cysteine-rich transmembrane module containing 1	protein-coding	6	142.25	6.24	38.46	15.05	48.26	8.69	61.87	8.75
chr5	133841775	133842387	LOC101927934	-	uncharacterized LOC101927934	ncRNA	8.86	210.05	11.56	42.41	20.55	150.82	8.99	95.55	10.3
chr5	133353838	133354776	VDAC1	PORIN|VDAC-1	voltage-dependent anion channel 1	protein-coding	4.43	168.37	10.82	40.99	6.15	89.1	5.33	49.97	9.44
chr5	130233212	130233979	HINT1	HINT|NMAN|PKCI-1|PRKCNH1	histidine triad nucleotide binding protein 1	protein-coding	27.45	88.96	3.12	9.65	5.02	22.12	4.64	21.3	12.7
chr5	95582858	95583496	PCSK1	BMIQ12|NEC1|PC1|PC3|SPC3	proprotein convertase subtilisin/kexin type 1	protein-coding	3.43	4.15	24.21	2.22	41.09	2.63	7.8	3.6	3.6
chr5	83074893	83075586	HAPLN1	CRTL1	hyaluronan and proteoglycan link protein 1	protein-coding	2.29	67.39	1.83	22.32	3.07	23.98	3.46	31.01	2.06
chr5	75771744	75772132	IQGAP2	-	IQ motif containing GTPase activating protein 2	protein-coding	1.14	7.26	1.47	22.63	2.27	10.98	2.47	15.35	1.2
chr5	44002684	44003108	FGF10	-	fibroblast growth factor 10	protein-coding	0.57	26.33	1.47	12.5	1.13	23.2	1.68	14.88	1.37
chr5	43409783	43410441	CCL28	CCK1|MEC|SCYA28	chemokine (C-C motif) ligand 28	protein-coding	4.58	114.88	1.65	20.57	3.07	12.38	1.78	12.69	1.89
chr5	41182395	41183285	C6	-	complement component 6	protein-coding	3.29	90.61	2.93	30.7	2.43	31.56	3.36	17.07	2.92
chr5	40784179	40784705	PRKAA1	AMPK|AMPKa1	protein kinase, AMP-activated, alpha 1 catalytic subunit	protein-coding	2.14	37.53	1.28	16.78	1.62	51.98	1.38	8.3	3.43
chr5	40411123	40411737	PTGER4	EP4|EP4R	prostaglandin E receptor 4 (subtype EP4)	protein-coding	6.15	4.56	18.16	2.22	35.43	3.4	6.91	3.92	3.26
chr5	38660347	38660816	LOC101926904	-	uncharacterized LOC101926904	ncRNA	31.88	48.52	4.59	18.36	7.77	97.92	2.07	31.64	6.86
chr5	38636772	38637066	LIFR	CD118|LIF-R|SJS2|STWS|SWS	leukemia inhibitory factor receptor alpha	protein-coding	2.57	1.66	1.47	5.54	1.94	6.81	1.58	11.59	1.03
chr5	34686872	34687290	RAI14	NORPEG|RAI13	retinoic acid induced 14	protein-coding	4.58	43.34	4.95	19.31	13.59	61.72	4.84	24.43	1.2
chr5	34466681	34467026	RAI14	NORPEG|RAI13	retinoic acid induced 14	protein-coding	0.57	12.23	0.73	6.49	0.81	16.24	1.88	9.08	1.03
chr5	31707426	31707890	PDZD2	AIPC|PAPIN|PDZK3|PIN1	PDZ domain containing 2	protein-coding	3	77.97	4.77	8.7	6.96	55.69	3.65	8.77	1.37
chr5	31221161	31221507	CDH6	CAD6|KCAD	cadherin 6, type 2, K-cadherin (fetal kidney)	protein-coding	1.57	6.84	1.47	14.4	1.62	5.41	1.68	13.78	1.54
chr5	29191576	29192165	LOC101929645	-	uncharacterized LOC101929645	ncRNA	20.87	66.77	1.47	9.18	1.29	10.21	2.27	0.47	1.37
chr5	27472152	27472839	LINC01021	RP11-46C20.1	long intergenic non-protein coding RNA 1021	ncRNA	20.45	70.92	4.77	11.4	3.56	10.05	5.83	5.8	30.72
chr5	26847078	26847757	CDH9	-	cadherin 9, type 2 (T1-cadherin)	protein-coding	22.59	81.28	2.57	4.91	1.13	27.69	4.15	5.01	5.83
chr5	22649150	22649852	CDH12	CDHB	cadherin 12, type 2 (N-cadherin 2)	protein-coding	30.6	107	2.75	14.09	4.21	25.99	3.06	25.53	5.83
chr5	18792287	18793123	CDH18	CDH14|CDH14L|CDH24	cadherin 18, type 2	protein-coding	27.74	224.15	6.42	20.89	7.44	35.27	10.37	34.3	9.61
chr5	16931411	16931757	MYO10	-	myosin X	protein-coding	6.15	8.29	2.02	10.29	3.4	39.45	3.46	15.51	2.75
chr5	16894468	16895229	MYO10	-	myosin X	protein-coding	29.31	130.84	3.3	16.46	8.74	92.81	4.15	21.62	19.39
chr5	16881375	16881738	MYO10	-	myosin X	protein-coding	1	6.64	2.2	11.4	0.97	14.54	1.19	4.7	4.63
chr5	16744366	16744866	FAM134B	JK-1|JK1	family with sequence similarity 134, member B	protein-coding	5	18.66	2.93	7.44	3.88	64.04	2.07	10.18	18.19
chr5	16721229	16722013	FAM134B	JK-1|JK1	family with sequence similarity 134, member B	protein-coding	6.29	38.36	1.47	8.07	1.62	37.74	3.26	10.81	8.41
chr5	16521578	16522578	FAM134B	JK-1|JK1	family with sequence similarity 134, member B	protein-coding	6.58	150.96	4.4	19.62	3.4	55.07	5.83	16.45	3.43
chr5	14977330	14977756	ANKH	ANK|CCAL2|CMDJ|CPPDD|HANK|MANK	ANKH inorganic pyrophosphate transport regulator	protein-coding	7.15	16.8	1.65	7.91	0.97	33.88	0.59	5.95	2.23
chr5	14342185	14342753	TRIO	ARHGEF23|tgat	trio Rho guanine nucleotide exchange factor	protein-coding	11.58	86.68	3.49	11.4	5.34	28.62	2.96	5.17	6.35
chr5	7879274	7879629	MTRR	MSR|cblE	5-methyltetrahydrofolate-homocysteine methyltransferase reductase	protein-coding	0.57	2.9	2.02	5.86	0.65	32.95	1.28	6.74	1.2
chr5	7828415	7828764	C5orf49	-	chromosome 5 open reading frame 49	protein-coding	2	8.5	1.65	4.59	1.29	10.52	2.67	2.35	1.72
chr5	6660002	6660795	SRD5A1	S5AR 1	steroid-5-alpha-reductase, alpha polypeptide 1 (3-oxo-5 alpha-steroid delta 4-dehydrogenase alpha 1)	protein-coding	4.29	169	4.22	17.09	6.31	102.87	6.52	8.3	4.98
chr5	6349462	6350000	FLJ33360	-	FLJ33360 protein	ncRNA	16.01	84.81	3.12	7.6	10.03	71.47	4.74	16.13	4.8
chr5	1161302	1162357	CTD-3080P12.3	-	uncharacterized LOC101928857	ncRNA	65.48	269.36	15.04	32.76	52.74	390.28	13.63	74.4	32.09
chr5	1105619	1106339	SLC12A7	KCC4	solute carrier family 12 (potassium/chloride transporter), member 7	protein-coding	18.44	88.96	6.05	16.3	15.21	151.44	6.72	23.81	12.36
chr5	891162	891763	BRD9	LAVS3040|PRO9856	bromodomain containing 9	protein-coding	17.44	98.08	6.05	10.45	5.99	177.27	3.56	39.79	12.36
chr5	553951	554362	MIR4456	-	microRNA 4456	ncRNA	6.43	36.08	3.3	12.34	2.27	73.63	2.37	13.94	4.12
chr5	535917	536287	MIR4456	-	microRNA 4456	ncRNA	7.29	23.43	2.2	2.85	3.07	40.68	2.27	1.57	2.92
chr5	518784	519254	SLC9A3	NHE3	solute carrier family 9, subfamily A (NHE3, cation proton antiporter 3), member 3	protein-coding	6.58	73.61	5.69	5.54	10.84	194.75	2.47	6.74	4.29
chr4	187620466	187620800	FAT1	CDHF7|CDHR8|FAT|ME5|hFat1	FAT atypical cadherin 1	protein-coding	1.86	6.01	1.65	9.18	1.29	9.9	1.48	14.57	1.54
chr4	187421900	187422449	F11-AS1	RP11-215A19.1	F11 antisense RNA 1	ncRNA	4	93.93	3.85	3.32	8.74	78.12	2.67	2.82	2.4
chr4	185269650	185270356	RP11-290F5.2	-	uncharacterized LOC728175	ncRNA	3.43	116.74	9.36	38.3	11	68.53	6.81	89.59	5.32
chr4	173647168	173647675	GALNT7	GALNAC-T7|GalNAcT7	UDP-N-acetyl-alpha-D-galactosamine:polypeptide N-acetylgalactosaminyltransferase 7 (GalNAc-T7)	protein-coding	0.57	27.58	0.37	8.86	0.81	24.6	2.07	5.01	1.72
chr4	170037033	170037790	CBR4	SDR45C1	carbonyl reductase 4	protein-coding	39.03	68.64	4.59	12.66	20.22	80.75	5.14	71.11	13.73
chr4	169305972	169306366	DDX60	-	DEAD (Asp-Glu-Ala-Asp) box polypeptide 60	protein-coding	2.72	13.48	0.37	9.34	0.65	8.82	2.17	9.24	1.37
chr4	169013364	169013825	ANXA10	ANX14	annexin A10	protein-coding	0.57	9.54	0.55	18.36	0.97	3.25	1.68	27.1	2.75
chr4	161046651	161047351	RAPGEF2	CNrasGEF|NRAPGEP|PDZ-GEF1|PDZGEF1|RA-GEF|RA-GEF-1|Rap-GEP|nRap GEP	Rap guanine nucleotide exchange factor (GEF) 2	protein-coding	21.3	87.5	2.02	2.06	0.97	55.07	2.37	24.9	3.43
chr4	159248680	159249111	TMEM144	-	transmembrane protein 144	protein-coding	6.58	31.52	3.3	18.04	2.91	19.49	2.96	11.12	0.51
chr4	154140110	154140483	TRIM2	CMT2R|RNF86	tripartite motif containing 2	protein-coding	0.71	5.18	1.65	12.98	2.91	15.16	1.09	23.34	1.89
chr4	151643974	151644624	MAB21L2	-	mab-21-like 2 (C. elegans)	protein-coding	6.15	93.93	9.17	22.16	10.19	164.43	8.99	85.99	6.52
chr4	147196515	147196939	LSM6	YDR378C	LSM6 homolog, U6 small nuclear RNA associated (S. cerevisiae)	protein-coding	1.43	10.58	0.73	6.01	1.46	3.71	1.78	26.78	1.89
chr4	146830450	146831357	ZNF827	-	zinc finger protein 827	protein-coding	12.44	61.17	5.87	24.85	5.82	83.69	8.59	62.5	5.66
chr4	143235896	143236203	INPP4B	-	inositol polyphosphate-4-phosphatase, type II, 105kDa	protein-coding	2.43	2.49	0.37	9.02	2.75	16.71	2.07	6.89	1.54
chr4	141264270	141264847	SCOC	SCOCO	short coiled-coil protein	protein-coding	2.14	68.64	2.75	24.06	3.24	36.04	3.46	37.59	1.72
chr4	129494979	129495774	JADE1	PHF17	jade family PHD finger 1	protein-coding	1.72	103.26	4.22	28.17	2.75	16.71	1.48	18.33	2.23
chr4	129482064	129482692	JADE1	PHF17	jade family PHD finger 1	protein-coding	2.43	68.22	1.47	18.68	3.07	22.43	2.67	10.02	2.57
chr4	106473044	106474057	ARHGEF38	-	Rho guanine nucleotide exchange factor (GEF) 38	protein-coding	19.3	176.25	12.11	43.21	24.75	153.14	9.58	105.1	53.71
chr4	93155530	93155971	GRID2	GluD2	glutamate receptor, ionotropic, delta 2	protein-coding	10.15	17.83	2.75	9.97	3.07	12.84	0.89	14.88	1.03
chr4	80956530	80956874	ANTXR2	CMG-2|CMG2|HFS|ISH|JHF	anthrax toxin receptor 2	protein-coding	2.57	2.7	1.83	12.98	1.94	23.05	1.28	14.57	1.03
chr4	77625314	77626040	MIR4450	-	microRNA 4450	ncRNA	4.29	44.17	2.75	24.06	12.13	38.21	4.44	66.26	4.98
chr4	74889446	74889859	CXCL3	CINC-2b|GRO3|GROg|MIP-2b|MIP2B|SCYB3	chemokine (C-X-C motif) ligand 3	protein-coding	0.43	8.92	1.1	17.57	0.97	6.03	1.98	33.36	1.54
chr4	70710473	70710722	SULT1E1	EST|EST-1|ST1E1|STE	sulfotransferase family 1E, estrogen-preferring, member 1	protein-coding	0.29	1.24	0	5.22	0.16	0	0.59	2.35	0.17
chr4	70698256	70698760	SULT1E1	EST|EST-1|ST1E1|STE	sulfotransferase family 1E, estrogen-preferring, member 1	protein-coding	2.86	48.94	2.57	19.15	1.46	26.61	2.86	29.76	2.23
chr4	69598621	69599195	UGT2B15	HLUG4|UDPGT 2B8|UDPGT2B15|UDPGTH3|UGT2B8	UDP glucuronosyltransferase 2 family, polypeptide B15	protein-coding	4	33.59	2.93	27.54	1.62	31.56	3.26	27.25	3.78
chr4	65912139	65912680	RP11-707A18.1	-	uncharacterized LOC401134	ncRNA	5.29	1.66	9.91	1.9	35.92	3.4	7.7	3.92	3.78
chr4	62406631	62407111	LPHN3	CIRL3|LEC3	latrophilin 3	protein-coding	2.43	46.86	3.85	16.46	2.27	73.63	1.78	39.63	4.29
chr4	54510675	54511211	LNX1-AS2	-	LNX1 antisense RNA 2	ncRNA	22.88	83.15	9.72	32.13	22	81.52	6.91	93.98	5.83
chr4	53739396	53739686	RASL11B	-	RAS-like, family 11, member B	protein-coding	7.72	1.04	0.37	5.22	3.88	7.89	1.28	10.81	4.63
chr4	52775362	52775958	DCUN1D4	-	DCN1, defective in cullin neddylation 1, domain containing 4	protein-coding	5.29	51.01	3.12	16.93	4.37	50.58	3.65	41.82	2.23
chr4	48605450	48605818	ZAR1	-	zygote arrest 1	protein-coding	1.86	5.18	0.55	10.45	0.97	14.7	1.38	15.35	2.23
chr4	44449472	44451269	KCTD8	-	potassium channel tetramerization domain containing 8	protein-coding	46.47	23.85	40.54	17.57	96.43	10.36	37.04	13.94	19.91
chr4	41936109	41936506	TMEM33	1600019D15Rik|SHINC3	transmembrane protein 33	protein-coding	8.58	18.45	2.75	6.17	1.62	12.84	2.27	28.35	3.95
chr4	37585697	37586109	C4orf19	-	chromosome 4 open reading frame 19	protein-coding	2.29	10.99	3.49	10.6	4.37	41.15	2.96	32.11	2.57
chr4	25789513	25790208	SEL1L3	Sel-1L3	sel-1 suppressor of lin-12-like 3 (C. elegans)	protein-coding	3.72	32.97	2.75	32.92	2.43	17.63	1.88	25.69	2.4
chr4	24599622	24600183	DHX15	DBP1|DDX15|HRH2|PRP43|PRPF43|PrPp43p	DEAH (Asp-Glu-Ala-His) box helicase 15	protein-coding	3.43	40.43	3.85	23.42	7.77	29.08	3.95	69.23	2.4
chr4	23374809	23375329	MIR548AJ2	-	microRNA 548aj-2	ncRNA	4.43	46.45	6.42	19.78	10.68	45.01	5.14	76.12	2.92
chr4	16142488	16142978	PROM1	AC133|CD133|CORD12|MCDR2|PROML1|RP41|STGD4	prominin 1	protein-coding	4.15	51.22	1.47	13.29	5.5	62.18	2.37	32.27	6.18
chr4	16124855	16125597	PROM1	AC133|CD133|CORD12|MCDR2|PROML1|RP41|STGD4	prominin 1	protein-coding	60.19	66.35	1.47	7.6	6.8	73.32	3.95	18.64	19.73
chr4	15559426	15559817	CC2D2A	JBTS9|MKS6	coiled-coil and C2 domain containing 2A	protein-coding	2.72	8.5	0.92	12.82	2.43	34.96	1.38	7.52	2.57
chr4	11733804	11734181	HS3ST1	3OST|3OST1	heparan sulfate (glucosamine) 3-O-sulfotransferase 1	protein-coding	1.43	4.98	0.37	11.4	3.24	6.81	1.78	40.57	1.37
chr4	6748551	6749843	BLOC1S4	BCAS4L|BLOS4|CNO	biogenesis of lysosomal organelles complex-1, subunit 4, cappuccino	protein-coding	28.31	142.66	16.69	25.48	23.3	169.07	11.56	122.33	16.3
chr3	197317097	197317651	BDH1	BDH|SDR9C1	3-hydroxybutyrate dehydrogenase, type 1	protein-coding	8.44	25.3	2.93	13.93	3.56	98.54	2.86	19.58	6.86
chr3	193830278	193830884	HES1	HES-1|HHL|HRY|bHLHb39	hes family bHLH transcription factor 1	protein-coding	11.15	33.18	4.22	30.07	11.97	53.52	3.75	55.45	1.54
chr3	193274666	193274967	ATP13A4	-	ATPase type 13A4	protein-coding	1.29	1.66	0.73	7.12	1.62	2.48	0.89	12.84	0.17
chr3	184208645	184209433	EPHB3	ETK2|HEK2|TYRO6	EPH receptor B3	protein-coding	10.01	128.56	4.22	28.01	6.31	44.7	5.73	26.78	3.95
chr3	182984990	182985459	B3GNT5	B3GN-T5|beta3Gn-T5	UDP-GlcNAc:betaGal beta-1,3-N-acetylglucosaminyltransferase 5	protein-coding	5.15	29.65	1.83	14.24	3.72	20.57	4.05	18.17	6.18
chr3	182478273	182479002	ATP11B	ATPIF|ATPIR	ATPase, class VI, type 11B	protein-coding	2.57	87.5	3.67	31.97	3.07	21.81	4.54	35.71	2.23
chr3	177995341	177995825	LINC01014	KCNMB2-IT1|RP11-33A14.2	long intergenic non-protein coding RNA 1014	ncRNA	1.72	13.48	2.57	9.34	0.32	8.51	1.98	19.89	3.26
chr3	177017786	177018477	LINC00501	-	long intergenic non-protein coding RNA 501	ncRNA	4.29	120.47	4.4	64.41	7.28	94.2	6.02	46.83	6.18
chr3	177012845	177013329	LINC00501	-	long intergenic non-protein coding RNA 501	ncRNA	1.72	36.49	4.04	31.97	2.27	28.77	2.17	24.75	2.92
chr3	176929481	176930277	TBL1XR1	C21|DC42|IRA1|TBLR1	transducin (beta)-like 1 X-linked receptor 1	protein-coding	4.58	46.45	2.38	25.16	6.8	31.09	2.96	48.87	4.12
chr3	176187603	176188053	RP11-71G7.1	-	uncharacterized LOC100505547	ncRNA	3	17.42	1.47	28.49	2.75	4.18	2.67	3.76	10.3
chr3	170719999	170720472	SLC2A2	GLUT2	solute carrier family 2 (facilitated glucose transporter), member 2	protein-coding	1.43	20.53	1.65	15.51	1.78	31.87	1.68	26.63	3.09
chr3	170048905	170049315	SKIL	SNO|SnoA|SnoI|SnoN	SKI-like oncogene	protein-coding	1.57	21.15	4.59	30.7	1.29	36.35	1.68	34.77	1.89
chr3	167695733	167696265	RP11-298O21.5	-	uncharacterized LOC646168	pseudo	4.43	76.51	2.2	9.02	2.59	36.66	3.46	14.1	4.98
chr3	160385202	160385648	ARL14	ARF7	ADP-ribosylation factor-like 14	protein-coding	2.43	31.73	2.38	20.1	1.46	27.84	2.27	8.61	2.06
chr3	159903289	159904013	IL12A-AS1	-	IL12A antisense RNA 1	ncRNA	5.58	108.86	4.4	39.09	4.37	21.19	4.44	40.72	2.23
chr3	156847613	156848599	LINC00880	RP11-6F2.4	long intergenic non-protein coding RNA 880	ncRNA	15.01	72.78	7.52	50.8	26.21	91.27	10.47	39.47	23.51
chr3	151739541	151740286	RP11-454C18.2	-	uncharacterized LOC101928142	ncRNA	10.72	4.35	15.78	5.22	43.36	7.43	12.94	5.48	3.26
chr3	150032358	150032835	RP11-483E7.1	-	uncharacterized LOC101928022	ncRNA	9.15	21.77	4.22	16.46	5.34	36.97	2.86	15.04	1.89
chr3	150018573	150019030	RP11-483E7.1	-	uncharacterized LOC101928022	ncRNA	1.14	11.4	1.83	23.11	1.46	9.44	2.07	10.49	1.03
chr3	146186839	146187873	PLSCR2	-	phospholipid scramblase 2	protein-coding	37.03	228.09	17.98	75.65	42.23	185.93	16.99	76.28	45.65
chr3	145415919	145416420	PLOD2	LH2|TLH	procollagen-lysine, 2-oxoglutarate 5-dioxygenase 2	protein-coding	2.14	3.73	11.92	4.43	22.33	0.77	8.1	5.01	2.23
chr3	137717245	137718139	CLDN18	SFTA5|SFTPJ	claudin 18	protein-coding	9.01	138.1	6.24	64.89	5.99	28.93	6.91	68.76	2.92
chr3	137707752	137708286	CLDN18	SFTA5|SFTPJ	claudin 18	protein-coding	5.72	54.95	2.57	43.05	2.43	15.16	5.83	48.09	3.09
chr3	137707010	137707322	CLDN18	SFTA5|SFTPJ	claudin 18	protein-coding	1.14	2.7	3.85	25.96	3.24	12.68	1.68	18.17	0.17
chr3	133198919	133199460	BFSP2	CP47|CP49|CTRCT12|LIFL-L|PHAKOSIN	beaded filament structural protein 2, phakinin	protein-coding	43.18	35.67	2.02	4.27	1.94	22.12	1.78	5.48	6.86
chr3	118930030	118930467	B4GALT4	B4Gal-T4|beta4Gal-T4	UDP-Gal:betaGlcNAc beta 1,4- galactosyltransferase, polypeptide 4	protein-coding	1.86	30.07	2.38	22.63	1.78	12.07	1.78	14.88	1.72
chr3	111761679	111762184	TMPRSS7	-	transmembrane protease, serine 7	protein-coding	8.86	7.67	2.2	9.34	12.13	71.62	1.98	54.35	7.89
chr3	110462094	110462445	PVRL3-AS1	RP11-553A10.2	PVRL3 antisense RNA 1	ncRNA	1.72	1.87	1.28	18.52	0.32	10.67	0.59	7.36	0.34
chr3	108852020	108852574	FLJ22763	RP11-59E19.1	uncharacterized LOC401081	ncRNA	2	24.68	0.37	28.49	1.46	16.4	2.07	20.99	1.2
chr3	108015023	108015449	HHLA2	B7H7	HERV-H LTR-associating 2	protein-coding	1.57	18.45	3.85	21.52	2.43	17.02	1.19	23.97	2.23
chr3	101573446	101574153	NFKBIZ	IKBZ|INAP|MAIL	nuclear factor of kappa light polypeptide gene enhancer in B-cells inhibitor, zeta	protein-coding	4.29	105.34	5.69	42.57	6.47	25.52	4.05	31.64	2.92
chr3	100354121	100354484	GPR128	-	G protein-coupled receptor 128	protein-coding	1.43	6.84	1.47	18.2	0.97	12.07	1.38	11.28	0.86
chr3	95985622	95986088	MIR8060	hsa-mir-8060	microRNA mir-8060	ncRNA	2.57	51.22	1.65	31.49	2.27	7.58	1.58	47.93	1.54
chr3	93802125	93802534	DHFRL1	DHFRP4	dihydrofolate reductase-like 1	protein-coding	1.29	31.52	1.65	5.7	0.97	28.93	2.96	18.01	2.23
chr3	93668615	93669383	PROS1	PROS|PS21|PS22|PS23|PS24|PS25|PSA|THPH5|THPH6	protein S (alpha)	protein-coding	39.18	162.57	6.6	9.18	3.4	31.4	3.36	5.33	3.95
chr3	90185714	90186313	EPHA3	EK4|ETK|ETK1|HEK|HEK4|TYRO4	EPH receptor A3	protein-coding	1	45.62	1.47	17.41	0.49	10.36	1.78	14.57	1.89
chr3	88238498	88239017	CGGBP1	CGGBP|p20-CGGBP	CGG triplet repeat binding protein 1	protein-coding	1.29	39.19	3.12	10.13	2.27	34.65	2.67	15.66	11.84
chr3	82558216	82559047	GBE1	APBD|GBE|GSD4	glucan (1,4-alpha-), branching enzyme 1	protein-coding	10.72	6.01	20.36	3.96	77.01	6.81	12.74	7.52	12.53
chr3	72200122	72200512	LINC00870	RP11-433A10.1	long intergenic non-protein coding RNA 870	ncRNA	0.57	20.94	1.1	9.34	2.91	15	0.89	11.59	2.23
chr3	71421453	71421874	FOXP1	12CC4|QRF1|hFKH1B	forkhead box P1	protein-coding	1.29	11.82	1.1	9.65	1.94	27.07	1.38	5.95	3.26
chr3	71303392	71303728	FOXP1	12CC4|QRF1|hFKH1B	forkhead box P1	protein-coding	0.57	5.18	0.73	14.88	0.65	4.64	0.99	14.88	1.37
chr3	65938894	65939492	MAGI1-AS1	-	MAGI1 antisense RNA 1	ncRNA	5	96.84	10.64	40.83	29.61	105.19	9.38	122.96	20.08
chr3	58161184	58161707	DNASE1L3	DHP2|DNAS1L3|LSD|SLEB16	deoxyribonuclease I-like 3	protein-coding	2.86	39.4	5.14	23.26	13.27	62.49	4.44	56.08	5.15
chr3	57957673	57958080	FLNB	ABP-278|ABP-280|AOI|FH1|FLN-B|FLN1L|LRS1|SCT|TABP|TAP	filamin B, beta	protein-coding	3.29	10.16	3.49	14.56	4.85	21.97	2.77	29.92	4.8
chr3	57944394	57945171	FLNB	ABP-278|ABP-280|AOI|FH1|FLN-B|FLN1L|LRS1|SCT|TABP|TAP	filamin B, beta	protein-coding	7.43	87.71	10.46	34.82	6.47	38.83	7.31	78	9.44
chr3	53193379	53193915	PRKCD	CVID9|MAY1|PKCD|nPKC-delta	protein kinase C, delta	protein-coding	5.58	127.73	6.79	23.9	6.63	48.26	6.42	71.11	10.81
chr3	52230934	52231414	ALAS1	ALAS|ALAS3|ALASH|MIG4	aminolevulinate, delta-, synthase 1	protein-coding	5.58	46.86	5.5	19.31	8.57	26.45	4.25	41.82	9.44
chr3	50306202	50306750	SEMA3B	LUCA-1|SEMA5|SEMAA|SemA|semaV	sema domain, immunoglobulin domain (Ig), short basic domain, secreted, (semaphorin) 3B	protein-coding	11.44	81.08	7.34	25.01	26.21	72.7	7.31	114.81	16.13
chr3	48700884	48701801	CELSR3	CDHF11|EGFL1|FMI1|HFMI1|MEGF2|RESDA1	cadherin, EGF LAG seven-pass G-type receptor 3	protein-coding	29.88	114.46	25.68	37.67	49.02	156.7	12.25	185.14	76.36
chr3	43220338	43220940	POMGNT2	AGO61|C3orf39|GTDC2|MDDGA8	protein O-linked mannose N-acetylglucosaminyltransferase 2 (beta 1,4-)	protein-coding	5.72	51.63	3.3	12.98	4.37	84.3	5.04	32.11	5.32
chr3	42556487	42557454	VIPR1	HVR1|II|PACAP-R-2|PACAP-R2|RDC1|V1RG|VAPC1|VIP-R-1|VIPR|VIRG|VPAC1|VPAC1R|VPCAP1R	vasoactive intestinal peptide receptor 1	protein-coding	35.74	7.67	53.2	9.81	121.02	12.84	18.07	50.91	7.55
chr3	38034098	38034560	VILL	-	villin-like	protein-coding	5	49.14	7.15	39.88	9.71	98.23	5.83	82.86	7.04
chr3	38032017	38032393	VILL	-	villin-like	protein-coding	6	10.78	6.24	25.8	8.57	56.62	3.75	78.47	5.32
chr3	37271219	37271543	GOLGA4	GCP2|GOLG|MU-RMS-40.18|p230	golgin A4	protein-coding	0	2.9	1.47	16.62	1.94	21.35	1.09	18.64	1.03
chr3	36961285	36961629	TRANK1	LBA1	tetratricopeptide repeat and ankyrin repeat containing 1	protein-coding	0.14	7.88	1.47	8.55	1.29	6.19	0.89	8.61	0.86
chr3	27401943	27402417	NEK10	-	NIMA-related kinase 10	protein-coding	0.86	29.24	2.02	7.75	0.81	15.62	1.68	11.9	3.43
chr3	24565804	24566193	MIR4792	miR-4792	microRNA 4792	ncRNA	1.29	10.58	3.3	22	3.4	9.75	2.07	38.22	1.72
chr3	17522028	17523088	TBC1D5	-	TBC1 domain family, member 5	protein-coding	7.29	5.6	17.43	5.7	42.71	2.32	16.99	8.61	10.64
chr3	12521426	12521943	TSEN2	PCH2B|SEN2|SEN2L	TSEN2 tRNA splicing endonuclease subunit	protein-coding	4.29	61.38	7.7	30.23	6.63	88.33	5.04	63.75	16.47
chr3	12485964	12487143	TSEN2	PCH2B|SEN2|SEN2L	TSEN2 tRNA splicing endonuclease subunit	protein-coding	10.58	160.49	7.34	47.48	11.81	136.43	8.99	117.01	10.64
chr3	9939384	9940001	IL17RE	-	interleukin 17 receptor E	protein-coding	4.72	97.25	9.54	32.44	6.47	39.91	4.54	84.58	6.52
chr3	8485958	8486477	LMCD1-AS1	AC087859.1	LMCD1 antisense RNA 1 (head to head)	ncRNA	8.01	49.14	6.97	27.7	27.5	132.1	8.59	78.63	7.21
chr3	5418250	5418858	MIR4790	-	microRNA 4790	ncRNA	5	61.38	1.65	9.65	8.9	56.15	5.93	61.09	3.6
chr22	41983728	41984151	PMM1	Sec53	phosphomannomutase 1	protein-coding	2.72	16.17	2.93	16.14	1.13	54.45	0.69	41.98	3.26
chr22	40783673	40784192	SGSM3	MAP|RABGAP5|RUSC3|RUTBC3|RabGAP-5	small G protein signaling modulator 3	protein-coding	2.57	21.57	2.75	14.24	5.5	68.68	2.27	41.19	2.92
chr22	38127856	38128339	TRIOBP	DFNB28|TARA|dJ37E16.4	TRIO and F-actin binding protein	protein-coding	4.15	17.21	3.85	15.04	4.21	50.12	4.84	26.94	3.26
chr22	26867451	26867873	HPS4	LE	Hermansky-Pudlak syndrome 4	protein-coding	13.87	4.15	4.22	6.49	4.69	22.58	2.77	36.65	4.29
chr22	24945971	24946303	GUCD1	C22orf13|LLN4	guanylyl cyclase domain containing 1	protein-coding	3.57	25.3	1.47	8.07	2.1	15.16	1.38	20.52	2.4
chr21	43013485	43014319	LINC00111	C21orf21|NCRNA00111	long intergenic non-protein coding RNA 111	ncRNA	1.72	42.3	2.57	18.52	3.4	22.58	3.16	45.74	2.75
chr21	36391877	36392200	RUNX1-IT1	C21orf96	RUNX1 intronic transcript 1 (non-protein coding)	ncRNA	0.57	2.49	1.83	9.18	1.62	8.82	1.38	13.78	1.2
chr21	18834680	18835264	C21orf37	-	chromosome 21 open reading frame 37	ncRNA	2.43	41.47	4.22	29.6	1.29	20.42	1.48	22.4	4.12
chr21	16512607	16513230	NRIP1	RIP140	nuclear receptor interacting protein 1	protein-coding	2.14	63.66	5.5	28.8	3.88	45.01	4.44	35.56	4.12
chr20	57892027	57892708	EDN3	ET-3|ET3|HSCR4|PPET3|WS4B	endothelin 3	protein-coding	3.86	80.66	1.47	7.12	3.07	16.4	3.65	7.52	2.06
chr20	57622980	57623479	SLMO2	C20orf45|PRELID3B|dJ543J19.5	slowmo homolog 2 (Drosophila)	protein-coding	2.86	40.85	4.22	20.73	1.62	32.79	2.96	20.21	3.26
chr20	56592423	56593205	MIR4532	-	microRNA 4532	ncRNA	29.6	117.16	5.87	15.35	7.44	74.25	5.33	31.48	12.7
chr20	56273207	56273625	PMEPA1	STAG1|TMEPAI	prostate transmembrane protein, androgen induced 1	protein-coding	9.87	26.75	4.77	28.17	13.1	55.38	2.77	19.11	7.04
chr20	56270076	56270437	PMEPA1	STAG1|TMEPAI	prostate transmembrane protein, androgen induced 1	protein-coding	13.87	9.95	3.49	31.02	16.34	38.67	2.77	26.47	6.52
chr20	56268052	56268672	PMEPA1	STAG1|TMEPAI	prostate transmembrane protein, androgen induced 1	protein-coding	18.3	86.05	6.97	37.19	21.03	155.31	7.9	28.19	14.24
chr20	52701407	52701879	BCAS1	AIBC1|NABC1	breast carcinoma amplified sequence 1	protein-coding	2	10.37	3.49	13.14	3.88	76.11	2.07	29.45	1.89
chr20	52686907	52687438	BCAS1	AIBC1|NABC1	breast carcinoma amplified sequence 1	protein-coding	7.01	61.79	7.34	40.99	12.46	519.9	7.21	82.55	4.29
chr20	52684068	52684692	MIR4756	-	microRNA 4756	ncRNA	10.01	218.76	10.09	88.15	19.9	757.66	7.7	174.18	6.18
chr20	52517633	52517960	SUMO1P1	PIC1L|UBL2|UBL6	SUMO1 pseudogene 1	pseudo	0.57	8.09	2.38	14.4	1.62	51.98	1.48	6.89	1.03
chr20	52453833	52454219	SUMO1P1	PIC1L|UBL2|UBL6	SUMO1 pseudogene 1	pseudo	2.14	6.22	3.12	5.06	0.97	143.4	2.67	4.23	2.92
chr20	52403092	52403877	SUMO1P1	PIC1L|UBL2|UBL6	SUMO1 pseudogene 1	pseudo	3.72	37.32	5.87	36.88	7.77	89.87	3.36	69.86	3.26
chr20	52380397	52380759	SUMO1P1	PIC1L|UBL2|UBL6	SUMO1 pseudogene 1	pseudo	0.71	6.43	2.93	14.88	2.27	91.27	1.88	20.05	0.86
chr20	52354990	52355367	SUMO1P1	PIC1L|UBL2|UBL6	SUMO1 pseudogene 1	pseudo	5.58	9.33	3.85	18.04	3.72	112.3	4.05	27.88	4.29
chr20	52285479	52285957	ZNF217	ZABC1	zinc finger protein 217	protein-coding	2.29	17	2.2	7.12	2.27	160.57	2.17	11.75	0.86
chr20	52271517	52271821	ZNF217	ZABC1	zinc finger protein 217	protein-coding	1.29	2.9	1.28	8.55	0.49	18.87	1.58	4.23	1.2
chr20	51959771	51960399	TSHZ2	C20orf17|OVC10-2|TSH2|ZABC2|ZNF218	teashirt zinc finger homeobox 2	protein-coding	4	66.98	4.04	9.97	6.47	188.56	4.25	10.02	2.4
chr20	51697861	51698220	TSHZ2	C20orf17|OVC10-2|TSH2|ZABC2|ZNF218	teashirt zinc finger homeobox 2	protein-coding	1.29	1.45	2.2	18.04	3.56	102.25	3.65	20.83	1.89
chr20	51693961	51694491	TSHZ2	C20orf17|OVC10-2|TSH2|ZABC2|ZNF218	teashirt zinc finger homeobox 2	protein-coding	1.43	29.86	4.77	22.95	4.21	137.52	4.25	19.58	3.26
chr20	50847815	50848207	ZFP64	ZNF338	ZFP64 zinc finger protein	protein-coding	0.71	6.64	0.73	17.09	0	93.59	0.59	5.64	0.69
chr20	50383501	50384914	ATP9A	ATPIIA	ATPase, class II, type 9A	protein-coding	43.18	210.26	36.87	59.82	47.08	449.68	16.49	146.3	40.33
chr20	50378110	50378593	ATP9A	ATPIIA	ATPase, class II, type 9A	protein-coding	2.43	26.75	1.1	19.62	1.62	59.25	2.27	11.9	4.29
chr20	50366664	50367554	ATP9A	ATPIIA	ATPase, class II, type 9A	protein-coding	12.01	72.16	10.27	45.11	33.98	216.1	12.94	128.6	16.65
chr20	50361100	50361466	ATP9A	ATPIIA	ATPase, class II, type 9A	protein-coding	1.14	13.48	2.75	29.44	4.37	64.66	1.58	34.93	0.51
chr20	50352353	50352878	ATP9A	ATPIIA	ATPase, class II, type 9A	protein-coding	4.86	24.47	3.12	16.14	5.34	72.08	2.96	13.16	4.46
chr20	50320304	50320631	ATP9A	ATPIIA	ATPase, class II, type 9A	protein-coding	0.86	2.07	2.02	12.34	0.32	21.04	0.69	12.69	0.51
chr20	50199650	50200418	NFATC2	NFAT1|NFATP	nuclear factor of activated T-cells, cytoplasmic, calcineurin-dependent 2	protein-coding	7.86	46.24	5.87	6.49	2.91	160.88	3.36	23.18	2.92
chr20	49934564	49935200	MIR3194	-	microRNA 3194	ncRNA	8.29	31.93	3.67	6.49	5.5	200.78	3.95	7.68	7.04
chr20	49511700	49512254	ADNP	ADNP1	activity-dependent neuroprotector homeobox	protein-coding	2.29	24.05	2.2	9.18	1.46	27.69	1.19	33.05	2.92
chr20	49362932	49363321	PARD6B	PAR6B	par-6 family cell polarity regulator beta	protein-coding	1.86	7.46	2.02	13.77	1.46	16.09	0.59	14.1	0.86
chr20	49345584	49345904	PARD6B	PAR6B	par-6 family cell polarity regulator beta	protein-coding	3.86	6.64	4.04	26.11	5.82	44.55	3.46	31.8	3.43
chr20	49294695	49295363	FAM65C	C20orf175|C20orf176|dJ530I15.2|dJ530I15.3	family with sequence similarity 65, member C	protein-coding	9.15	80.87	5.87	18.99	4.21	56.93	3.06	63.12	3.09
chr20	49286981	49287415	FAM65C	C20orf175|C20orf176|dJ530I15.2|dJ530I15.3	family with sequence similarity 65, member C	protein-coding	4.29	19.7	5.87	15.04	9.87	86.78	3.46	46.52	1.37
chr20	49039711	49040144	PTPN1	PTP1B	protein tyrosine phosphatase, non-receptor type 1	protein-coding	9.87	26.96	5.14	21.52	11.33	134.11	4.05	44.64	3.43
chr20	49000194	49000550	RP11-290F20.2	-	uncharacterized LOC101927586	ncRNA	1.43	8.09	2.38	7.75	2.27	33.88	0.69	11.28	4.12
chr20	48983114	48983412	RP11-290F20.2	-	uncharacterized LOC101927586	ncRNA	2.86	4.77	1.1	12.82	0.81	13.3	0.99	7.99	1.54
chr20	48883693	48884681	RP11-290F20.3	-	uncharacterized LOC100506115	protein-coding	56.05	130.22	15.78	34.82	20.06	201.71	9.48	71.11	13.56
chr20	48859405	48860028	RP11-290F20.3	-	uncharacterized LOC100506115	protein-coding	26.74	37.53	6.97	12.34	11.97	118.95	4.25	51.06	19.91
chr20	48410165	48410591	SLC9A8	NHE-8|NHE8	solute carrier family 9, subfamily A (NHE8, cation proton antiporter 8), member 8	protein-coding	1.86	14.72	2.38	20.89	1.13	67.44	2.86	15.51	2.57
chr20	48391763	48392175	SLC9A8	NHE-8|NHE8	solute carrier family 9, subfamily A (NHE8, cation proton antiporter 8), member 8	protein-coding	2.72	12.03	3.12	9.5	3.24	38.36	2.96	38.22	2.4
chr20	48200106	48200851	PTGIS	CYP8|CYP8A1|PGIS|PTGI	prostaglandin I2 (prostacyclin) synthase	protein-coding	5.86	59.51	2.57	23.58	8.9	99.93	6.42	48.4	3.26
chr20	45949903	45950545	LOC100131496	-	uncharacterized LOC100131496	ncRNA	6.58	31.73	5.87	17.57	12.78	136.13	4.44	41.66	11.15
chr20	45259798	45260310	SLC13A3	NADC3|SDCT2	solute carrier family 13 (sodium-dependent dicarboxylate transporter), member 3	protein-coding	3.15	52.88	2.02	4.59	3.4	76.11	3.75	24.28	1.54
chr20	45187147	45187522	OCSTAMP	C20orf123|OC-STAMP|dJ257E24.3	osteoclast stimulatory transmembrane protein	protein-coding	3.86	6.43	3.3	6.33	7.93	102.09	1.98	17.07	3.09
chr20	44280145	44280936	WFDC11	WAP11	WAP four-disulfide core domain 11	protein-coding	4.15	71.54	2.38	11.4	3.72	105.65	5.14	36.97	2.92
chr20	43746270	43746650	WFDC5	PRG5|WAP1|dJ211D12.5	WAP four-disulfide core domain 5	protein-coding	1.14	11.2	1.1	5.22	2.1	47.8	1.19	6.58	0.86
chr20	43062644	43063404	RP5-1013A22.2	-	uncharacterized LOC101927242	ncRNA	6.29	71.33	2.75	12.82	4.69	115.09	3.56	18.33	3.95
chr20	43035954	43036464	MIR3646	-	microRNA 3646	ncRNA	4.58	111.56	5.5	25.8	12.3	283.7	5.63	123.58	3.95
chr20	42999188	42999860	HNF4A	HNF4|HNF4a7|HNF4a8|HNF4a9|HNF4alpha|MODY|MODY1|NR2A1|NR2A21|TCF|TCF14	hepatocyte nuclear factor 4, alpha	protein-coding	5.86	55.99	6.05	33.24	10.68	171.39	5.33	31.48	3.43
chr20	42983778	42985031	HNF4A	HNF4|HNF4a7|HNF4a8|HNF4a9|HNF4alpha|MODY|MODY1|NR2A1|NR2A21|TCF|TCF14	hepatocyte nuclear factor 4, alpha	protein-coding	9.44	166.51	8.07	68.85	15.69	193.67	10.77	131.73	8.24
chr20	42186982	42187898	SGK2	H-SGK2|dJ138B7.2	serum/glucocorticoid regulated kinase 2	protein-coding	5.86	129.18	7.89	63.46	6.8	201.87	5.04	59.99	5.66
chr20	42185176	42185497	SGK2	H-SGK2|dJ138B7.2	serum/glucocorticoid regulated kinase 2	protein-coding	4	6.22	1.47	11.71	0.49	23.82	1.58	3.6	0.51
chr20	39968576	39969021	LPIN3	LIPN3L|SMP2|dJ450M14.2|dJ450M14.3|dJ620E11.2	lipin 3	protein-coding	27.45	66.35	11.92	45.42	29.45	39.45	8.89	83.17	18.36
chr20	36008687	36009213	SRC	ASV|SRC1|c-SRC|p60-Src	v-src avian sarcoma (Schmidt-Ruppin A-2) viral oncogene homolog	protein-coding	3.29	29.03	3.85	21.68	4.04	49.19	2.67	32.42	2.57
chr20	35937026	35937440	MANBAL	-	mannosidase, beta A, lysosomal-like	protein-coding	3.72	7.26	3.3	19.15	2.43	61.41	3.16	29.13	1.54
chr20	33914855	33915479	FAM83C	C20orf128|dJ614O4.7	family with sequence similarity 83, member C	protein-coding	3	63.04	3.3	24.37	1.78	58.78	1.88	24.12	2.75
chr20	33762441	33762974	PROCR	CCCA|CCD41|EPCR	protein C receptor, endothelial	protein-coding	5.15	33.8	5.14	17.73	7.93	179.44	3.36	23.5	3.6
chr20	33626946	33627418	MIR499B	MIR499A|hsa-mir-499b	microRNA 499b	ncRNA	2	23.02	2.75	15.35	1.13	68.06	2.77	14.1	1.03
chr20	33504606	33505066	GSS	GSHS|HEL-S-64p|HEL-S-88n	glutathione synthetase	protein-coding	3.43	19.91	2.57	22	2.1	37.43	1.68	16.45	1.2
chr20	31865258	31866309	BPIFB1	C20orf114|LPLUNC1	BPI fold containing family B, member 1	protein-coding	9.58	102.23	6.97	20.89	9.22	77.5	7.21	121.55	4.46
chr20	31861115	31861465	BPIFB1	C20orf114|LPLUNC1	BPI fold containing family B, member 1	protein-coding	3.72	10.99	1.28	5.06	1.94	6.34	3.16	38.06	2.23
chr20	31062814	31063616	C20orf112	C20orf113|dJ1184F4.2|dJ1184F4.4	chromosome 20 open reading frame 112	protein-coding	29.31	193.67	10.46	44.16	25.89	258.02	11.06	140.81	9.61
chr20	31053204	31053765	C20orf112	C20orf113|dJ1184F4.2|dJ1184F4.4	chromosome 20 open reading frame 112	protein-coding	9.72	61.38	4.4	7.91	11.16	197.23	4.44	74.24	6.18
chr20	30815559	30816345	POFUT1	DDD2|FUT12|O-FUT|O-Fuc-T|O-FucT-1|OFUCT1	protein O-fucosyltransferase 1	protein-coding	7.01	74.23	5.87	28.96	8.9	74.56	4.35	41.19	4.98
chr20	30292281	30292806	BCL2L1	BCL-XL/S|BCL2L|BCLX|BCLXL|BCLXS|Bcl-X|PPP1R52|bcl-xL|bcl-xS	BCL2-like 1	protein-coding	9.44	56.61	9.36	59.03	18.77	56.62	4.84	65.47	4.46
chr20	30284979	30285306	BCL2L1	BCL-XL/S|BCL2L|BCLX|BCLXL|BCLXS|Bcl-X|PPP1R52|bcl-xL|bcl-xS	BCL2-like 1	protein-coding	0.71	3.73	2.2	15.04	0.97	14.39	0.89	7.21	2.4
chr20	30198306	30198858	MIR3193	-	microRNA 3193	ncRNA	14.3	201.34	24.03	91.48	38.34	310.46	15.41	122.96	13.04
chr20	30196258	30196737	MIR3193	-	microRNA 3193	ncRNA	16.87	109.69	9.36	53.97	16.18	152.52	8.39	36.34	16.82
chr20	29524935	29525535	FRG1B	C20orf80|bA348I14.2	FSHD region gene 1 family, member B	pseudo	7.86	68.64	5.14	33.08	5.02	31.09	2.57	40.57	4.8
chr20	23317048	23317425	NXT1	MTR2|P15	NTF2-like export factor 1	protein-coding	0.86	4.77	1.47	8.23	1.62	25.37	1.48	16.6	1.2
chr20	22597730	22598209	LOC101929685	-	uncharacterized LOC101929685	ncRNA	2.72	64.07	2.2	36.24	2.91	19.65	4.35	41.51	2.06
chr20	22564689	22566047	FOXA2	HNF3B|TCF3B	forkhead box A2	protein-coding	17.3	223.53	16.33	89.89	19.09	90.96	10.57	111.37	8.92
chr20	22471436	22471990	RP5-1004I9.1	-	uncharacterized LOC284788	ncRNA	3.86	42.09	2.2	37.35	7.44	63.73	3.65	33.83	3.95
chr20	22392185	22392735	RP5-1004I9.1	-	uncharacterized LOC284788	ncRNA	2.72	46.03	3.12	31.18	4.69	15.47	2.07	22.4	2.4
chr20	17836673	17837141	SNORD17	HBI-43	small nucleolar RNA, C/D box 17	snoRNA	15.01	20.11	4.4	15.04	8.74	58.63	2.47	14.25	10.12
chr20	17804371	17804750	BANF2	BAF-L|BAF2|BAFL|C20orf179	barrier to autointegration factor 2	protein-coding	2.43	8.09	2.2	14.72	2.59	21.81	1.78	6.74	3.43
chr20	14966481	14967212	MACROD2-AS1	NCRNA00186	MACROD2 antisense RNA 1	ncRNA	2.43	27.99	3.12	58.87	3.56	29.39	3.36	19.42	0.69
chr20	11497084	11497533	LOC339593	-	uncharacterized LOC339593	ncRNA	0.71	22.39	1.83	19.94	0.32	4.33	0.79	10.96	0.34
chr20	11026050	11026440	RP4-697P8.3	-	uncharacterized LOC101929413	ncRNA	0.86	10.16	2.2	18.83	1.78	6.34	0.89	3.45	1.2
chr20	10689437	10689865	JAG1	AGS|AHD|AWS|CD339|HJ1|JAGL1	jagged 1	protein-coding	0.29	13.27	2.02	38.77	0.97	3.56	1.78	4.7	0.86
chr20	6684777	6685225	BMP2	BDA2|BMP2A	bone morphogenetic protein 2	protein-coding	3	43.96	3.12	34.34	2.27	14.54	2.07	13.94	2.92
chr20	6671570	6671993	BMP2	BDA2|BMP2A	bone morphogenetic protein 2	protein-coding	1.72	20.11	2.2	29.75	1.62	13.3	1.58	11.43	0.86
chr20	749026	749670	SLC52A3	BVVLS|BVVLS1|C20orf54|RFT2|RFVT3|bA371L19.1|hRFT2	solute carrier family 52 (riboflavin transporter), member 3	protein-coding	7.15	162.98	13.94	47.32	25.56	318.35	8.99	52.79	9.27
chr20	731394	731949	SLC52A3	BVVLS|BVVLS1|C20orf54|RFT2|RFVT3|bA371L19.1|hRFT2	solute carrier family 52 (riboflavin transporter), member 3	protein-coding	4.72	66.35	2.57	5.7	3.88	87.24	3.95	6.27	2.06
chr20	401342	401915	RBCK1	C20orf18|HOIL-1|HOIL1|RBCK2|RNF54|UBCE7IP3|XAP3|XAP4|ZRANB4	RanBP-type and C3HC4-type zinc finger containing 1	protein-coding	15.16	115.5	8.62	22.95	8.57	75.95	4.84	28.98	8.41
chr20	382368	382836	RBCK1	C20orf18|HOIL-1|HOIL1|RBCK2|RNF54|UBCE7IP3|XAP3|XAP4|ZRANB4	RanBP-type and C3HC4-type zinc finger containing 1	protein-coding	3.15	15.34	1.83	4.91	1.13	67.29	1.58	2.35	1.37
chr2	236617762	236618316	AGAP1	AGAP-1|CENTG2|GGAP1|cnt-g2	ArfGAP with GTPase domain, ankyrin repeat and PH domain 1	protein-coding	6	71.33	3.49	37.35	7.12	159.48	4.05	117.48	5.49
chr2	234330680	234331374	DGKD	DGKdelta|dgkd-2	diacylglycerol kinase, delta 130kDa	protein-coding	6.72	64.07	7.7	41.94	19.09	108.13	6.42	122.49	4.8
chr2	233877815	233878258	NGEF	ARHGEF27|EPHEXIN	neuronal guanine nucleotide exchange factor	protein-coding	4.29	12.23	3.12	17.09	3.4	38.67	3.16	34.46	2.06
chr2	232530914	232531499	PTMA	TMSA	prothymosin, alpha	protein-coding	21.02	115.91	17.06	39.88	37.7	152.52	11.95	172.77	31.57
chr2	231965011	231965357	HTR2B	5-HT(2B)|5-HT2B	5-hydroxytryptamine (serotonin) receptor 2B, G protein-coupled	protein-coding	1.29	3.11	1.83	19.31	0.97	8.35	1.58	5.01	4.12
chr2	231915011	231915637	PSMD1	P112|Rpn2|S1	proteasome (prosome, macropain) 26S subunit, non-ATPase, 1	protein-coding	5.72	49.35	4.04	38.62	8.09	76.88	5.83	43.39	6.01
chr2	231035077	231035737	SP110	IFI41|IFI75|IPR1|VODI	SP110 nuclear body protein	protein-coding	2.29	65.52	1.28	14.24	3.24	25.06	3.65	47.46	1.37
chr2	230024801	230025344	PID1	NYGGF4|P-CLI1|PCLI1	phosphotyrosine interaction domain containing 1	protein-coding	2.43	50.6	1.1	21.68	2.43	30.16	4.15	19.11	0.86
chr2	228315962	228316446	MIR5703	-	microRNA 5703	ncRNA	3.57	37.95	3.3	19.31	1.29	16.24	3.06	16.76	1.89
chr2	227545427	227545815	MIR5702	-	microRNA 5702	ncRNA	2.29	8.09	0.92	25.48	0.81	5.26	1.48	18.8	1.54
chr2	219946762	219947077	IHH	BDA1|HHG2	indian hedgehog	protein-coding	1.14	3.94	0.55	20.57	0.97	8.04	1.48	18.17	0.69
chr2	219925554	219925999	IHH	BDA1|HHG2	indian hedgehog	protein-coding	6.72	34.84	4.77	17.25	13.27	53.06	4.15	55.76	5.49
chr2	219176936	219177420	PNKD	BRP17|DYT8|FPD1|KIPP1184|MR-1|MR1|PDC|PKND1|TAHCCP2	paroxysmal nonkinesigenic dyskinesia	protein-coding	1.72	34.42	2.75	39.09	1.46	41.77	2.57	36.03	2.75
chr2	219095618	219096041	ARPC2	ARC34|PNAS-139|p34-Arc	actin related protein 2/3 complex, subunit 2, 34kDa	protein-coding	2	12.86	3.12	18.83	2.1	41.46	2.47	12.53	4.29
chr2	217509796	217510526	IGFBP2	IBP2|IGF-BP53	insulin-like growth factor binding protein 2, 36kDa	protein-coding	6.15	72.99	3.49	11.55	5.02	7.27	5.04	71.74	4.63
chr2	214505408	214506210	SPAG16	PF20|WDR29	sperm associated antigen 16	protein-coding	6	20.32	39.99	6.49	72.16	11.6	13.53	7.83	7.55
chr2	208684644	208685218	FZD5	C2orf31|HFZ5	frizzled family receptor 5	protein-coding	2.57	39.19	5.32	39.88	5.34	80.28	5.23	68.92	1.54
chr2	208634043	208635120	FZD5	C2orf31|HFZ5	frizzled family receptor 5	protein-coding	85.64	497.45	44.02	110.15	78.63	291.12	27.36	439.2	53.37
chr2	208393168	208393472	CREB1	CREB	cAMP responsive element binding protein 1	protein-coding	3	10.99	4.22	20.26	4.69	11.14	2.47	20.21	6.35
chr2	206839889	206840537	INO80D	-	INO80 complex subunit D	protein-coding	3.72	91.24	3.3	37.67	3.56	81.52	3.56	37.59	2.4
chr2	204676224	204676657	CTLA4	CD|CD152|CELIAC3|CTLA-4|GRD4|GSE|IDDM12	cytotoxic T-lymphocyte-associated protein 4	protein-coding	8.29	23.02	5.5	22.79	10.68	75.95	5.63	105.88	3.09
chr2	202013840	202014208	CFLAR-AS1	ALS2CR10	CFLAR antisense RNA 1	ncRNA	2.43	4.35	1.47	14.56	1.13	15.16	1.88	23.65	1.37
chr2	201242486	201243082	SPATS2L	DNAPTP6|SGNP	spermatogenesis associated, serine-rich 2-like	protein-coding	4.58	58.27	4.77	31.97	4.69	20.42	3.65	73.15	3.6
chr2	196409216	196409598	SLC39A10	LZT-Hs2	solute carrier family 39 (zinc transporter), member 10	protein-coding	1.14	6.64	1.28	12.34	0.81	4.18	1.28	14.41	1.2
chr2	190387244	190387886	SLC40A1	FPN1|HFE4|IREG1|MST079|MTP1|SLC11A3	solute carrier family 40 (iron-regulated transporter), member 1	protein-coding	1.57	41.47	3.12	27.06	3.88	31.25	3.26	15.98	3.6
chr2	186603350	186604002	AC007966.1	-	uncharacterized LOC101927196	ncRNA	24.73	55.57	8.8	13.61	10.03	57.39	8.69	96.49	7.38
chr2	177861817	177862209	HNRNPA3	2610510D13Rik|D10S102|FBRNP|HNRPA3	heterogeneous nuclear ribonucleoprotein A3	protein-coding	3	3.73	1.28	13.14	1.46	23.51	2.96	28.04	2.57
chr2	172410360	172410786	CYBRD1	CYB561A2|DCYTB|FRRS3	cytochrome b reductase 1	protein-coding	9.58	10.99	0.92	7.6	1.94	32.95	1.48	28.19	9.27
chr2	169073175	169073568	STK39	DCHT|PASK|SPAK	serine threonine kinase 39	protein-coding	1.43	7.26	3.3	20.26	7.12	37.59	1.88	39.63	1.72
chr2	169053305	169053748	STK39	DCHT|PASK|SPAK	serine threonine kinase 39	protein-coding	1.43	25.09	2.57	21.68	2.43	33.88	2.37	35.87	3.26
chr2	167814099	167814552	XIRP2	CMYA3	xin actin-binding repeat containing 2	protein-coding	1.43	12.65	0.92	21.21	0.81	1.39	1.98	19.74	1.72
chr2	161064638	161064976	ITGB6	-	integrin, beta 6	protein-coding	6.29	6.64	4.04	18.2	7.28	32.33	4.44	35.4	5.15
chr2	151071106	151071528	RND3	ARHE|Rho8|RhoE|memB	Rho family GTPase 3	protein-coding	0.43	9.95	0.55	18.36	0.65	16.71	1.88	10.18	1.54
chr2	147789502	147789880	PABPC1P2	PABP2|PABP4|PABPCP2|PABPCP4	poly(A) binding protein, cytoplasmic 1 pseudogene 2	pseudo	0.86	4.35	0.92	20.1	2.1	6.03	0.79	7.52	1.03
chr2	134946526	134947146	MIR3679	-	microRNA 3679	ncRNA	3.29	91.44	9.54	38.46	6.15	66.98	3.75	31.8	4.8
chr2	133173594	133174504	GPR39	-	G protein-coupled receptor 39	protein-coding	47.75	460.54	22.75	87.36	45.62	251.21	16.3	99.93	19.73
chr2	128212521	128213091	MIR4783	-	microRNA 4783	ncRNA	2.57	55.99	3.12	28.49	2.43	78.12	1.28	24.12	1.54
chr2	120973714	120974236	TMEM185B	FAM11B	transmembrane protein 185B	protein-coding	2.86	51.22	2.75	21.05	3.56	69.61	1.48	46.05	4.46
chr2	114634018	114634731	ACTR3	ARP3	ARP3 actin-related protein 3 homolog (yeast)	protein-coding	44.04	85.64	8.07	26.11	23.62	107.04	7.31	65.94	12.01
chr2	114046157	114046693	PAX8	-	paired box 8	protein-coding	3.86	39.4	2.57	17.41	4.21	43.47	2.67	27.25	3.09
chr2	112677726	112678132	MERTK	MER|RP38|c-mer	c-mer proto-oncogene tyrosine kinase	protein-coding	3.29	11.61	1.1	11.55	4.21	34.8	2.57	23.65	2.75
chr2	111790244	111790844	BCL2L11	BAM|BIM|BOD	BCL2-like 11 (apoptosis facilitator)	protein-coding	5.43	76.72	3.85	33.08	6.63	89.72	2.77	40.1	3.95
chr2	108917938	108918363	SULT1C2	ST1C1|ST1C2|SULT1C1|humSULTC2	sulfotransferase family, cytosolic, 1C, member 2	protein-coding	1.14	17.83	0.73	7.6	1.13	16.4	1.88	28.66	1.2
chr2	108904959	108905490	SULT1C2	ST1C1|ST1C2|SULT1C1|humSULTC2	sulfotransferase family, cytosolic, 1C, member 2	protein-coding	1.57	29.65	1.28	23.11	4.21	55.22	5.23	32.42	2.57
chr2	108887259	108887941	SULT1C2	ST1C1|ST1C2|SULT1C1|humSULTC2	sulfotransferase family, cytosolic, 1C, member 2	protein-coding	9.58	62.62	4.22	21.84	3.4	51.2	5.14	28.35	5.15
chr2	106199401	106199754	LOC285000	-	uncharacterized LOC285000	ncRNA	4.72	7.67	2.57	19.47	2.59	15.62	1.78	31.17	1.54
chr2	102246654	102247300	MAP4K4	FLH21957|HEL-S-31|HGK|MEKKK4|NIK	mitogen-activated protein kinase kinase kinase kinase 4	protein-coding	23.59	70.92	4.22	16.78	8.9	105.81	6.91	78.32	9.95
chr2	101441955	101442408	NPAS2	MOP4|PASD4|bHLHe9	neuronal PAS domain protein 2	protein-coding	3.29	29.03	3.3	21.05	1.62	17.94	2.37	36.34	1.54
chr2	97484972	97485307	CNNM3	ACDP3	cyclin M3	protein-coding	4.29	6.84	3.12	21.84	6.15	43.31	3.95	27.41	3.26
chr2	86876115	86876721	RNF103	HKF-1|KF-1|KF1|ZFP-103|ZFP103	ring finger protein 103	protein-coding	2.14	45.62	4.4	21.52	3.88	53.52	1.78	38.69	1.54
chr2	84713445	84714158	SUCLG1	GALPHA|MTDPS9|SUCLA1	succinate-CoA ligase, alpha subunit	protein-coding	5	62.41	4.59	11.4	3.07	42.08	2.07	55.29	4.12
chr2	81885337	81885755	AC012075.2	-	uncharacterized LOC100507201	ncRNA	5.72	8.5	1.83	18.68	1.13	16.55	2.37	26.31	8.41
chr2	70191420	70191972	ASPRV1	MUNO|SASP|SASPase|Taps	aspartic peptidase, retroviral-like 1	protein-coding	5.72	34.42	2.93	24.06	3.4	97.3	3.75	30.86	3.6
chr2	60321496	60322107	MIR4432	-	microRNA 4432	ncRNA	2.72	76.1	2.02	9.65	4.21	26.3	3.85	47.46	8.24
chr2	56070250	56070744	EFEMP1	DHRD|DRAD|FBLN3|FBNL|FIBL-3|MLVT|MTLV|S1-5	EGF containing fibulin-like extracellular matrix protein 1	protein-coding	9.58	45.2	4.77	17.57	7.44	36.51	2.86	26.31	3.6
chr2	47596010	47597321	EPCAM	DIAR5|EGP-2|EGP314|EGP40|ESA|HNPCC8|KS1/4|KSA|M4S1|MIC18|MK-1|TACSTD1|TROP1	epithelial cell adhesion molecule	protein-coding	84.78	158.63	18.34	37.19	39.15	121.58	12.35	68.92	47.19
chr2	47572116	47572649	AC073283.4	-	uncharacterized LOC101927043	ncRNA	29.31	79.63	6.42	23.9	9.38	162.42	6.12	35.87	13.9
chr2	47536883	47538349	AC073283.4	-	uncharacterized LOC101927043	ncRNA	31.45	111.77	10.09	42.1	14.56	125.76	9.48	45.42	13.56
chr2	47306172	47306589	C2orf61	-	chromosome 2 open reading frame 61	protein-coding	5.29	35.04	2.93	14.24	1.46	23.36	2.37	15.04	3.6
chr2	45164915	45165246	SIX3-AS1	-	SIX3 antisense RNA 1	ncRNA	7.58	6.43	3.3	9.81	4.21	15.93	2.17	11.12	8.75
chr2	44518659	44519123	SLC3A1	ATR1|CSNU1|D2H|NBAT|RBAT	solute carrier family 3 (amino acid transporter heavy chain), member 1	protein-coding	6.29	22.19	4.04	13.93	2.91	59.4	1.98	16.29	2.92
chr2	43421102	43422337	ZFP36L2	BRF2|ERF-2|ERF2|RNF162C|TIS11D	ZFP36 ring finger protein-like 2	protein-coding	26.88	149.09	16.33	37.98	18.61	195.22	9.68	57.48	22.31
chr2	43390064	43390578	ZFP36L2	BRF2|ERF-2|ERF2|RNF162C|TIS11D	ZFP36 ring finger protein-like 2	protein-coding	5.43	49.14	3.3	19.31	8.57	70.54	4.74	22.4	6.52
chr2	43248896	43249590	ZFP36L2	BRF2|ERF-2|ERF2|RNF162C|TIS11D	ZFP36 ring finger protein-like 2	protein-coding	32.03	76.72	5.14	22.79	6.96	57.08	4.54	13.78	5.66
chr2	43232382	43233154	HAAO	3-HAO|HAO	3-hydroxyanthranilate 3,4-dioxygenase	protein-coding	15.3	274.13	6.6	50.17	8.57	186.55	5.73	63.91	6.52
chr2	43206638	43207324	HAAO	3-HAO|HAO	3-hydroxyanthranilate 3,4-dioxygenase	protein-coding	7.01	88.33	6.05	34.82	9.06	97.61	5.33	27.88	3.09
chr2	42282917	42283484	PKDCC	SGK493|Vlk	protein kinase domain containing, cytoplasmic	protein-coding	5.72	74.86	4.04	31.81	5.5	78.27	3.95	30.54	3.43
chr2	42087199	42087687	AC104654.1	-	uncharacterized LOC388942	ncRNA	2.14	36.91	1.65	20.73	2.91	21.66	1.88	6.42	1.54
chr2	39731305	39731813	AC007246.3	-	uncharacterized LOC728730	ncRNA	4.43	37.95	2.38	18.2	2.75	40.68	3.95	21.15	2.75
chr2	36650376	36650856	CRIM1	CRIM-1|S52	cysteine rich transmembrane BMP regulator 1 (chordin-like)	protein-coding	2.14	33.18	1.1	3.48	0.97	19.65	1.48	3.45	1.03
chr2	30440497	30441223	LBH	-	limb bud and heart development	protein-coding	17.3	137.68	5.69	24.85	12.3	89.1	7.11	135.33	6.18
chr2	30009246	30009615	ALK	CD246|NBLST3	anaplastic lymphoma receptor tyrosine kinase	protein-coding	2	2.9	0.92	5.38	1.13	9.44	1.38	55.29	1.54
chr2	28604152	28604697	FOSL2	FRA2	FOS-like antigen 2	protein-coding	5	89.79	6.05	23.42	6.15	75.02	4.54	37.59	5.49
chr2	27975448	27976205	MRPL33	C2orf1|L33mt|MRP-L33|RPL33L	mitochondrial ribosomal protein L33	protein-coding	34.89	63.45	3.67	11.71	5.18	37.59	6.02	14.72	10.81
chr2	23350308	23350785	KLHL29	KBTBD9	kelch-like family member 29	protein-coding	3.57	58.47	2.2	31.49	1.78	47.8	2.77	22.24	1.72
chr2	11893541	11893947	LPIN1	PAP1	lipin 1	protein-coding	6	23.22	2.2	16.3	12.94	44.24	4.64	29.6	3.09
chr2	11510646	11511242	LINC00570	AC099344.4|ncRNA-a5	long intergenic non-protein coding RNA 570	ncRNA	9.15	50.8	6.05	20.89	12.78	78.74	2.77	33.21	3.6
chr2	10984162	10984564	PDIA6	ERP5|P5|TXNDC7	protein disulfide isomerase family A, member 6	protein-coding	21.02	9.33	1.83	6.17	8.74	52.75	2.77	19.89	2.57
chr2	10630870	10631280	ODC1	ODC	ornithine decarboxylase 1	protein-coding	5	18.45	1.1	12.19	4.37	40.06	1.38	11.75	3.09
chr2	8767891	8768238	AC011747.4	-	uncharacterized LOC101929567	ncRNA	3.86	10.58	2.38	15.35	2.43	44.09	3.75	20.05	2.23
chr2	8723466	8724336	AC011747.4	-	uncharacterized LOC101929567	ncRNA	52.61	179.99	22.93	42.57	53.71	202.95	13.83	162.9	33.98
chr2	7171618	7172337	AC019048.1	-	uncharacterized LOC101929452	ncRNA	37.89	258.78	11.01	27.38	22.81	189.49	7.8	75.81	8.75
chr2	4720591	4721104	AC022311.1	-	uncharacterized LOC727982	ncRNA	12.72	58.68	2.38	5.86	2.27	27.84	1.38	14.88	5.66
chr19	57350082	57351415	PEG3	PW1|ZKSCAN22|ZNF904|ZSCAN24	paternally expressed 3	protein-coding	16.44	15.55	62.19	5.38	149.01	15.78	19.36	16.29	10.81
chr19	57018804	57019905	ZNF471	ERP1|Z1971	zinc finger protein 471	protein-coding	15.3	6.84	42.01	9.34	116.16	18.25	21.53	12.06	9.95
chr19	56988645	56989688	ZNF667-AS1	-	ZNF667 antisense RNA 1 (head to head)	ncRNA	8.15	5.18	20.73	7.44	61.32	11.29	18.57	5.17	7.89
chr19	56199851	56200575	EPN1	-	epsin 1	protein-coding	8.72	108.86	10.46	25.16	15.21	252.76	8.49	50.44	22.65
chr19	56194978	56195642	EPN1	-	epsin 1	protein-coding	4.58	54.95	6.42	23.74	6.31	88.64	3.56	50.75	6.01
chr19	55700721	55701115	SYT5	-	synaptotagmin V	protein-coding	2.72	1.87	11.92	5.06	51.29	8.04	7.9	5.01	3.26
chr19	51227648	51228727	CLEC11A	CLECSF3|LSLCL|P47|SCGF	C-type lectin domain family 11, member A	protein-coding	45.61	14.72	56.87	8.86	132.83	24.13	23.51	7.68	9.27
chr19	49132891	49133578	SPHK2	SK 2|SK-2|SPK 2|SPK-2	sphingosine kinase 2	protein-coding	18.16	80.66	14.67	30.39	20.22	382.85	8.3	83.02	18.7
chr19	45198678	45199138	CEACAM16	CEAL2|DFNA4B	carcinoembryonic antigen-related cell adhesion molecule 16	protein-coding	2.29	13.06	1.83	18.04	8.25	51.36	3.65	20.21	5.15
chr19	45198123	45198483	CEACAM16	CEAL2|DFNA4B	carcinoembryonic antigen-related cell adhesion molecule 16	protein-coding	1.14	8.92	1.28	11.08	1.29	27.07	1.88	10.49	1.72
chr19	44763853	44764347	ZNF233	-	zinc finger protein 233	protein-coding	16.59	30.48	4.4	10.29	12.62	102.25	4.25	32.42	5.32
chr19	39303423	39304066	LGALS4	GAL4|L36LBP	lectin, galactoside-binding, soluble, 4	protein-coding	8.15	68.22	8.99	22.95	9.55	184.85	3.85	73.93	4.8
chr19	37997022	37997571	ZNF793	-	zinc finger protein 793	protein-coding	2.43	3.32	11.01	0.95	22.33	3.25	7.31	2.66	2.92
chr19	37287937	37288726	ZNF790-AS1	-	ZNF790 antisense RNA 1	ncRNA	10.29	10.78	23.11	6.96	38.02	8.35	15.01	4.39	4.8
chr19	36640886	36641299	COX7A1	COX7A|COX7AH|COX7AM	cytochrome c oxidase subunit VIIa polypeptide 1 (muscle)	protein-coding	9.01	2.49	17.24	3.17	37.05	5.26	9.48	5.8	5.83
chr19	35497233	35497840	GRAMD1A	KIAA1533	GRAM domain containing 1A	protein-coding	4.29	58.68	4.22	11.87	7.77	113.7	3.56	36.97	6.52
chr19	33539806	33540434	RHPN2	P76RBE|RHOBP	rhophilin, Rho GTPase binding protein 2	protein-coding	3.86	37.74	3.3	19.47	4.69	19.95	2.77	41.51	3.78
chr19	33538293	33538748	RHPN2	P76RBE|RHOBP	rhophilin, Rho GTPase binding protein 2	protein-coding	1.86	22.81	5.5	13.61	9.38	112.3	3.75	56.7	4.46
chr19	33532118	33532855	RHPN2	P76RBE|RHOBP	rhophilin, Rho GTPase binding protein 2	protein-coding	8.44	37.74	3.67	13.14	4.53	111.38	2.37	37.28	6.18
chr19	10859527	10860744	MIR4748	-	microRNA 4748	ncRNA	18.73	135.61	17.24	32.44	24.27	109.67	8.69	175.74	38.1
chr19	752600	753093	MISP	C19orf21	mitotic spindle positioning	protein-coding	7.29	31.93	6.05	17.73	8.74	81.52	3.65	67.2	15.96
chr19	750747	751453	MISP	C19orf21	mitotic spindle positioning	protein-coding	14.73	66.56	11.74	24.53	16.66	145.87	5.43	60.3	25.91
chr18	72148299	72148671	CNDP2	CN2|CPGL|HEL-S-13|HsT2298|PEPA	CNDP dipeptidase 2 (metallopeptidase M20 family)	protein-coding	1.29	7.88	1.28	11.87	0.97	7.43	0.89	17.7	1.54
chr18	68044063	68044423	SOCS6	CIS-4|CIS4|HSPC060|SOCS-4|SOCS-6|SOCS4|SSI4|STAI4|STATI4	suppressor of cytokine signaling 6	protein-coding	0.86	5.18	0.55	12.98	0.97	14.39	1.88	18.17	1.2
chr18	43408852	43409763	SIGLEC15	CD33L3|HsT1361|SIGLEC-15	sialic acid binding Ig-like lectin 15	protein-coding	14.58	196.78	9.36	33.55	12.94	74.4	9.09	66.57	5.83
chr18	40100102	40100579	LINC00907	RP11-21F16.1	long intergenic non-protein coding RNA 907	ncRNA	1.29	16.38	1.1	20.57	0	4.18	2.96	7.36	1.54
chr18	31392162	31392540	ASXL3	BRPS|KIAA1713	additional sex combs like 3 (Drosophila)	protein-coding	3.72	0.21	11.74	1.11	21.19	5.72	6.32	2.35	2.57
chr18	20679555	20679974	CABLES1	CABL1|CABLES|HsT2563|IK3-1	Cdk5 and Abl enzyme substrate 1	protein-coding	2.57	9.75	4.22	22	3.4	32.79	3.36	57.8	1.89
chr18	20263132	20263722	RBBP8	COM1|CTIP|JWDS|RIM|SAE2|SCKL2	retinoblastoma binding protein 8	protein-coding	7.58	35.25	5.5	31.49	5.82	100.7	4.84	47.46	1.89
chr18	19774094	19774578	GATA6	-	GATA binding protein 6	protein-coding	4.15	65.32	1.65	20.57	1.62	45.79	3.65	40.26	3.78
chr18	19581791	19582457	GATA6-AS1	RP11-627G18.3|locus5689	GATA6 antisense RNA 1 (head to head)	ncRNA	6.15	33.38	4.59	27.22	4.53	41.15	5.33	77.69	2.92
chr18	3051728	3052688	LPIN2	-	lipin 2	protein-coding	5.29	61.58	6.6	36.4	5.82	24.75	5.43	57.48	3.26
chr18	2984795	2985278	LPIN2	-	lipin 2	protein-coding	4.15	29.24	2.38	25.96	3.56	29.24	2.57	23.81	3.26
chr18	848102	848801	YES1	HsT441|P61-YES|Yes|c-yes	v-yes-1 Yamaguchi sarcoma viral oncogene homolog 1	protein-coding	7.15	117.57	4.59	27.38	4.69	36.82	4.64	29.76	2.57
chr17	75390495	75391050	MIR4316	-	microRNA 4316	ncRNA	16.16	39.19	3.67	7.44	5.99	84.61	5.04	47.62	20.08
chr17	73641611	73642655	SMIM6	C17orf110	small integral membrane protein 6	protein-coding	8.72	137.89	13.57	37.98	20.71	226	8	113.4	12.36
chr17	73613342	73613715	SMIM5	C17orf109|PP12104	small integral membrane protein 5	protein-coding	6.15	14.1	5.87	9.97	5.34	70.85	3.85	34.93	8.92
chr17	73606216	73607122	MYO15B	MYO15BP	myosin XVB pseudogene	pseudo	12.01	101.4	11.56	22.95	14.72	136.74	7.7	36.03	31.4
chr17	73574786	73575345	MYO15B	MYO15BP	myosin XVB pseudogene	pseudo	5.15	49.14	6.24	13.14	4.04	121.89	5.14	19.74	10.64
chr17	73545031	73546556	LLGL2	HGL|LGL2	lethal giant larvae homolog 2 (Drosophila)	protein-coding	43.04	286.36	42.19	56.82	59.38	389.35	18.57	203.94	64.69
chr17	70614095	70614713	LINC00511	-	long intergenic non-protein coding RNA 511	ncRNA	11.15	109.07	7.15	23.11	16.02	157.16	4.94	28.04	14.93
chr17	70514890	70515785	LINC00673	LINC00511	long intergenic non-protein coding RNA 673	ncRNA	17.44	108.24	5.14	24.21	6.15	121.74	6.62	63.28	14.41
chr17	64382976	64383458	PRKCA	AAG6|PKC-alpha|PKCA|PRKACA	protein kinase C, alpha	protein-coding	3.43	35.46	1.83	15.51	6.31	43.93	1.78	30.86	1.89
chr17	63584395	63584954	AXIN2	AXIL|ODCRCS	axin 2	protein-coding	4.43	65.73	6.6	15.98	7.6	85.7	4.94	24.59	22.31
chr17	62151759	62152541	ICAM2	CD102	intercellular adhesion molecule 2	protein-coding	5.86	46.86	4.4	11.87	4.85	26.61	1.28	28.35	4.29
chr17	58243326	58243673	CA4	CAIV|Car4|RP17	carbonic anhydrase IV	protein-coding	2.57	6.01	1.47	8.86	2.59	21.19	1.88	17.07	2.75
chr17	56468729	56469308	RNF43	RNF124|URCC	ring finger protein 43	protein-coding	20.16	36.29	4.22	14.24	6.47	46.25	3.95	20.68	17.33
chr17	55498509	55498953	MSI2	MSI2H	musashi RNA-binding protein 2	protein-coding	3.29	35.25	4.4	6.96	4.04	55.84	1.88	13.31	6.35
chr17	55491167	55491815	MSI2	MSI2H	musashi RNA-binding protein 2	protein-coding	1.72	101.19	2.75	9.65	4.53	74.71	2.96	22.87	3.43
chr17	55484781	55485472	MSI2	MSI2H	musashi RNA-binding protein 2	protein-coding	6.15	72.78	5.14	6.01	10.35	51.82	4.25	25.22	31.57
chr17	54963763	54964170	MTVR2	-	mouse mammary tumor virus receptor homolog 2	pseudo	2.86	12.23	2.2	13.45	4.21	33.26	3.26	24.9	2.92
chr17	48845643	48846132	MIR8059	hsa-mir-8059	microRNA mir-8059	ncRNA	2.29	61.17	10.82	15.35	9.71	83.07	3.06	51.69	13.04
chr17	48707725	48708299	ABCC3	ABC31|EST90757|MLP2|MOAT-D|MRP3|cMOAT2	ATP-binding cassette, sub-family C (CFTR/MRP), member 3	protein-coding	15.87	102.02	10.46	28.8	13.1	83.07	8.1	71.9	16.3
chr17	46043399	46043901	CDK5RAP3	C53|HSF-27|IC53|LZAP|MST016|OK/SW-cl.114|PP1553	CDK5 regulatory subunit associated protein 3	protein-coding	2.72	59.3	5.5	16.3	4.04	36.66	2.77	22.4	4.12
chr17	46037639	46038045	PRR15L	ATAD4	proline rich 15-like	protein-coding	4.72	19.28	1.65	11.4	2.75	27.23	2.17	24.43	7.89
chr17	36077158	36077482	HNF1B	FJHN|HNF-1B|HNF1beta|HNF2|HPC11|LF-B3|LFB3|MODY5|TCF-2|TCF2|VHNF1	HNF1 homeobox B	protein-coding	2.86	1.24	1.83	8.39	1.13	16.24	2.27	15.51	2.23
chr17	36070238	36070776	HNF1B	FJHN|HNF-1B|HNF1beta|HNF2|HPC11|LF-B3|LFB3|MODY5|TCF-2|TCF2|VHNF1	HNF1 homeobox B	protein-coding	3.29	39.19	1.28	22	3.4	92.5	3.26	72.99	1.89
chr17	27025219	27025894	PROCA1	-	protein interacting with cyclin A1	protein-coding	8.29	64.07	7.15	21.84	7.93	114	4.64	29.92	5.15
chr16	89900032	89900541	SPIRE2	Spir-2	spire-type actin nucleation factor 2	protein-coding	4.58	60.13	6.6	15.98	5.02	102.71	3.36	68.92	5.83
chr16	88571770	88572131	MIR5189	-	microRNA 5189	ncRNA	7.72	18.04	3.3	15.19	4.69	46.56	1.68	18.64	7.55
chr16	88554215	88555205	MIR5189	-	microRNA 5189	ncRNA	11.01	127.52	5.87	44.31	12.62	208.52	7.9	108.86	13.21
chr16	87778744	87779123	KLHDC4	-	kelch domain containing 4	protein-coding	2.72	2.07	2.93	4.75	6.96	51.2	2.67	17.7	11.84
chr16	86652517	86653426	FOXL1	FKH6|FKHL11|FREAC7	forkhead box L1	protein-coding	20.59	109.28	6.42	13.77	7.77	129.16	5.83	16.92	21.79
chr16	85602092	85602427	GSE1	KIAA0182	Gse1 coiled-coil protein	protein-coding	2.14	4.98	1.47	1.74	3.72	39.45	2.17	21.62	2.92
chr16	85456007	85456758	MIR5093	-	microRNA 5093	ncRNA	8.15	83.15	8.25	21.37	10.68	144.17	8.39	80.2	8.92
chr16	85368439	85369517	MIR5093	-	microRNA 5093	ncRNA	14.15	197.2	8.99	38.14	18.12	167.22	9.18	65.47	11.67
chr16	84047406	84048307	SLC38A8	-	solute carrier family 38, member 8	protein-coding	51.47	557.58	30.63	23.26	30.25	500.57	9.88	107.29	22.48
chr16	75561708	75562247	CHST5	I-GlcNAc-6-ST|I-GlcNAc6ST|glcNAc6ST-3|gn6st-3|hIGn6ST	carbohydrate (N-acetylglucosamine 6-O) sulfotransferase 5	protein-coding	2.14	39.61	1.65	11.4	3.4	17.94	1.78	25.37	1.89
chr16	69757743	69758056	NQO1	DHQU|DIA4|DTD|NMOR1|NMORI|QR1	NAD(P)H dehydrogenase, quinone 1	protein-coding	1.57	4.15	3.3	13.45	1.78	27.07	2.47	17.23	3.6
chr16	68420513	68421106	SMPD3	NSMASE2	sphingomyelin phosphodiesterase 3, neutral membrane (neutral sphingomyelinase II)	protein-coding	5.43	31.73	4.4	17.88	9.55	79.97	5.73	48.71	11.5
chr16	57514164	57514663	DOK4	-	docking protein 4	protein-coding	5.29	32.76	5.69	25.48	11.97	95.75	4.25	62.65	4.63
chr16	52598897	52599467	TOX3	CAGF9|TNRC9	TOX high mobility group box family member 3	protein-coding	1.14	13.69	1.47	14.88	2.1	21.5	2.96	44.01	3.43
chr16	46934368	46935274	GPT2	ALT2	glutamic pyruvate transaminase (alanine aminotransferase) 2	protein-coding	12.15	2.28	33.94	6.33	66.01	11.14	15.31	10.49	6.69
chr16	31149960	31150575	PRSS8	CAP1|PROSTASIN	protease, serine, 8	protein-coding	11.3	129.81	11.19	27.22	24.43	154.69	7.8	113.25	15.96
chr16	22243794	22244580	EEF2K	HSU93850|eEF-2K	eukaryotic elongation factor-2 kinase	protein-coding	5.29	112.59	8.62	19.31	15.05	150.36	4.54	66.41	3.26
chr16	19819443	19820161	GPRC5B	RAIG-2|RAIG2	G protein-coupled receptor, family C, group 5, member B	protein-coding	4.15	59.72	3.12	25.16	4.21	16.55	2.47	84.74	2.75
chr16	19765248	19765909	KNOP1	101F10.1|C16orf88|FAM191A|TSG118	lysine-rich nucleolar protein 1	protein-coding	1.43	27.99	2.38	20.57	4.69	11.29	4.05	45.58	2.4
chr16	17369111	17369691	XYLT1	PXYLT1|XT-I|XT1|XTI|XYLTI	xylosyltransferase I	protein-coding	4	64.28	5.87	23.9	5.02	52.9	2.86	48.56	4.98
chr16	14763538	14764035	PLA2G10	GXPLA2|GXSPLA2|SPLA2	phospholipase A2, group X	protein-coding	2.29	30.9	3.49	22.32	6.47	18.56	2.47	43.54	3.26
chr16	14750299	14750855	BFAR	BAR|RNF47	bifunctional apoptosis regulator	protein-coding	3.15	35.67	5.32	17.41	5.18	35.73	2.57	44.33	2.92
chr16	10394799	10395140	ATF7IP2	MCAF2	activating transcription factor 7 interacting protein 2	protein-coding	1.29	2.49	0.73	5.7	1.13	20.57	1.38	2.82	1.72
chr16	377112	377960	AXIN1	AXIN|PPP1R49	axin 1	protein-coding	11.01	100.78	11.37	14.88	18.93	174.49	7.21	113.56	16.65
chr15	95067732	95068196	MCTP2	RP11-4F5.2	multiple C2 domains, transmembrane 2	protein-coding	1.86	26.96	2.02	9.34	1.94	11.76	1.78	15.04	1.03
chr15	93160728	93161218	FAM174B	-	family with sequence similarity 174, member B	protein-coding	2.86	48.31	3.3	21.84	4.85	47.8	4.64	64.85	3.26
chr15	90572287	90572697	ZNF710	-	zinc finger protein 710	protein-coding	2.14	19.91	1.65	13.29	1.46	28.31	1.58	18.48	4.98
chr15	89693974	89694539	ABHD2	HS1-2|LABH2|PHPS1-2	abhydrolase domain containing 2	protein-coding	3.15	48.94	2.93	9.65	4.85	18.1	1.38	35.71	5.66
chr15	89658836	89659212	ABHD2	HS1-2|LABH2|PHPS1-2	abhydrolase domain containing 2	protein-coding	5.29	7.26	4.22	23.74	3.88	40.53	2.07	48.24	8.58
chr15	89655534	89655978	ABHD2	HS1-2|LABH2|PHPS1-2	abhydrolase domain containing 2	protein-coding	2.57	24.05	1.83	17.88	3.24	23.36	3.85	21.46	8.92
chr15	89158512	89159018	MIR3529	-	microRNA 3529	ncRNA	3.57	46.66	1.83	16.78	1.13	17.17	1.88	29.6	1.89
chr15	86905795	86906350	AGBL1-AS1	RP11-31E22.1	AGBL1 antisense RNA 1	ncRNA	7.01	4.98	14.67	2.69	23.3	2.63	9.18	2.35	3.09
chr15	86383716	86384201	KLHL25	ENC-2|ENC2	kelch-like family member 25	protein-coding	8.72	69.88	6.79	19.47	14.4	72.24	7.8	51.38	9.44
chr15	86381880	86382254	KLHL25	ENC-2|ENC2	kelch-like family member 25	protein-coding	3.72	10.99	3.49	11.87	5.5	3.09	2.96	44.95	2.92
chr15	86380234	86380641	KLHL25	ENC-2|ENC2	kelch-like family member 25	protein-coding	2.14	21.77	3.67	21.37	5.02	35.73	3.75	35.71	0.69
chr15	85473033	85473657	SLC28A1	CNT1|HCNT1	solute carrier family 28 (concentrative nucleoside transporter), member 1	protein-coding	20.59	149.09	6.97	18.68	14.72	145.72	8.3	29.45	8.58
chr15	78666760	78667804	CRABP1	CRABP|CRABP-I|CRABPI|RBP5	cellular retinoic acid binding protein 1	protein-coding	12.44	162.36	8.25	41.62	10.52	134.11	12.84	89.91	6.01
chr15	78305044	78305569	LOC91450	-	uncharacterized LOC91450	ncRNA	1.86	33.8	1.83	12.98	3.72	25.68	2.37	50.91	2.75
chr15	64311902	64312386	DAPK2	DRP-1|DRP1	death-associated protein kinase 2	protein-coding	2.72	22.81	0.73	12.34	2.91	31.56	2.07	27.57	1.37
chr15	64262188	64262652	DAPK2	DRP-1|DRP1	death-associated protein kinase 2	protein-coding	3.86	21.57	2.57	13.14	3.4	61.57	5.23	28.35	0.86
chr15	63343467	63343884	TPM1	C15orf13|CMD1Y|CMH3|HTM-alpha|LVNC9|TMSA	tropomyosin 1 (alpha)	protein-coding	1.14	19.91	2.02	20.26	4.37	29.24	1.68	36.18	2.92
chr15	59887632	59888093	GCNT3	C2/4GnT|C24GNT|C2GNT2|C2GNTM|GNTM	glucosaminyl (N-acetyl) transferase 3, mucin type	protein-coding	3.29	27.16	4.4	20.26	4.85	53.68	2.86	23.65	1.72
chr15	57899738	57900190	GCOM1	GRINL1A|Gcom2|MYZAP|MYZAP-POLR2M|gcom	GRINL1A complex locus 1	protein-coding	5.58	29.65	5.14	17.41	7.12	72.55	6.32	54.04	3.09
chr15	52542702	52543045	MIR1266	MIRN1266|hsa-mir-1266	microRNA 1266	ncRNA	2.29	1.87	2.2	10.29	1.94	12.68	3.56	45.74	1.72
chr15	52199599	52200164	LOC100422556	-	Leo1, Paf1/RNA polymerase II complex component, homolog (S. cerevisiae) pseudogene	pseudo	2.72	59.3	5.5	15.19	7.12	66.67	3.46	43.86	9.44
chr15	52018527	52018933	LYSMD2	-	LysM, putative peptidoglycan-binding, domain containing 2	protein-coding	6.86	1.87	14.86	2.06	28.15	6.03	6.52	2.35	3.43
chr15	45541307	45541881	SLC28A2	CNT2|HCNT2|HsT17153|SPNT1	solute carrier family 28 (concentrative nucleoside transporter), member 2	protein-coding	1.29	20.94	0.92	10.13	0.65	16.4	1.68	21.93	4.12
chr15	39566117	39566644	C15orf54	-	chromosome 15 open reading frame 54	protein-coding	2.43	43.75	1.47	20.42	2.1	14.39	2.37	51.69	2.92
chr15	31588845	31589427	KLF13	BTEB3|FKLF2|NSLP1|RFLAT-1|RFLAT1	Kruppel-like factor 13	protein-coding	6.86	67.81	8.8	35.77	10.52	61.72	6.91	75.81	4.98
chr15	29966914	29967487	FAM189A1	TMEM228	family with sequence similarity 189, member A1	protein-coding	23.3	81.28	6.24	31.34	15.53	92.97	5.83	59.99	10.47
chr15	29963113	29963678	FAM189A1	TMEM228	family with sequence similarity 189, member A1	protein-coding	4.86	42.09	7.52	31.49	5.02	78.74	4.15	61.87	1.72
chr15	29960288	29960583	FAM189A1	TMEM228	family with sequence similarity 189, member A1	protein-coding	2.86	2.49	2.38	10.92	4.37	8.35	3.46	18.33	3.78
chr14	107280716	107281431	LINC00221	C14orf98|NCRNA00221	long intergenic non-protein coding RNA 221	ncRNA	11.3	74.86	6.97	15.04	10.84	111.53	4.94	44.8	13.56
chr14	104692013	104692555	KIF26A	-	kinesin family member 26A	protein-coding	4.43	95.59	3.3	15.98	7.12	144.17	3.36	32.89	13.21
chr14	99782552	99783316	BCL11B	ATL1|ATL1-alpha|ATL1-beta|ATL1-delta|ATL1-gamma|CTIP-2|CTIP2|RIT1|ZNF856B|hRIT1-alpha	B-cell CLL/lymphoma 11B (zinc finger protein)	protein-coding	4.58	194.92	4.77	41.47	7.93	61.26	5.63	81.14	13.73
chr14	96690864	96691481	BDKRB2	B2R|BK-2|BK2|BKR2|BRB2	bradykinin receptor B2	protein-coding	5.29	8.71	25.5	4.91	36.4	8.66	11.06	2.19	2.75
chr14	95935123	95935485	SYNE3	C14orf49|NET53|Nesp3	spectrin repeat containing, nuclear envelope family member 3	protein-coding	2.86	7.46	1.47	13.61	1.29	18.72	1.19	14.1	1.03
chr14	95715433	95715917	CLMN	-	calmin (calponin-like, transmembrane)	protein-coding	1	31.73	0.73	17.09	2.91	26.14	2.47	27.41	1.37
chr14	95354409	95354853	GSC	-	goosecoid homeobox	protein-coding	4.43	39.4	0.92	7.91	3.24	29.7	2.27	6.11	4.12
chr14	93616658	93617320	MOAP1	MAP-1|PNMA4	modulator of apoptosis 1	protein-coding	15.16	81.7	6.97	8.23	5.02	95.29	5.14	17.54	2.92
chr14	93509686	93510280	ITPK1-AS1	C14orf85|ITPK1-AS|ITPK1AS|NCRNA00203	ITPK1 antisense RNA 1	ncRNA	9.87	131.88	12.84	44.95	35.11	170.16	7.01	117.79	6.86
chr14	93186195	93186828	LGMN	AEP|LGMN1|PRSC1	legumain	protein-coding	1.29	43.75	2.57	13.93	4.69	42.23	3.56	33.83	2.23
chr14	92210314	92210889	CATSPERB	C14orf161|CatSper(beta)	catsper channel auxiliary subunit beta	protein-coding	2	30.9	1.83	17.88	7.12	28.31	2.37	41.04	2.23
chr14	91686788	91687533	GPR68	GPR12A|OGR1	G protein-coupled receptor 68	protein-coding	7.29	4.15	34.3	5.38	80.41	6.65	15.01	3.92	4.29
chr14	90920456	90921134	LINC00642	AL096869.5	long intergenic non-protein coding RNA 642	ncRNA	7.01	60.13	6.05	15.67	9.55	91.88	7.11	46.05	22.82
chr14	84932081	84932624	LINC00911	-	long intergenic non-protein coding RNA 911	ncRNA	1.72	31.1	0.37	9.5	1.29	4.18	2.27	26.78	2.23
chr14	73928938	73929387	NUMB	C14orf41|S171|c14_5527	numb homolog (Drosophila)	protein-coding	4.43	42.51	6.42	19.94	10.03	68.06	4.05	49.97	6.86
chr14	66219753	66220171	FUT8	-	fucosyltransferase 8 (alpha (1,6) fucosyltransferase)	protein-coding	1.86	11.61	0.55	7.91	2.59	38.36	2.57	14.25	1.03
chr14	65693685	65694377	LOC100128233	-	uncharacterized LOC100128233	ncRNA	4.15	38.15	6.79	32.76	8.74	114.16	4.05	104.16	4.98
chr14	62025928	62026662	FLJ22447	-	uncharacterized LOC400221	ncRNA	3.29	44.37	2.02	22	2.1	42.23	3.36	30.86	2.23
chr14	61848244	61848703	PRKCH	PKC-L|PKCL|PRKCL|nPKC-eta	protein kinase C, eta	protein-coding	4.72	3.32	14.12	3.48	19.25	3.87	8.3	2.19	3.09
chr14	56442834	56443668	PELI2	-	pellino E3 ubiquitin protein ligase family member 2	protein-coding	3.29	63.87	2.57	36.24	3.88	38.83	4.54	39	1.72
chr14	50108465	50108937	DNAAF2	C14orf104|CILD10|KTU|PF13	dynein, axonemal, assembly factor 2	protein-coding	1.86	36.49	1.28	11.55	3.88	26.92	2.67	19.74	2.92
chr14	39493273	39493753	SEC23A	CLSD	Sec23 homolog A (S. cerevisiae)	protein-coding	1.14	26.75	0.55	8.07	1.13	17.63	1.68	9.4	1.54
chr14	38678041	38678787	SSTR1	SRIF-2|SS-1-R|SS1-R|SS1R	somatostatin receptor 1	protein-coding	5.86	124	9.17	47.64	12.46	86.01	7.51	75.18	22.65
chr14	31435081	31435519	MIR624	MIRN624|hsa-mir-624	microRNA 624	ncRNA	0.71	17.21	1.65	19.78	1.62	24.9	0.79	2.66	6.86
chr14	27461591	27462222	MIR4307	-	microRNA 4307	ncRNA	1.43	49.35	1.47	12.82	1.94	4.64	1.48	38.69	1.2
chr14	23029937	23030194	DAD1	OST2	defender against cell death 1	protein-coding	1.72	2.28	2.2	13.77	2.43	7.27	1.88	7.36	1.37
chr14	21155617	21155920	ANG	ALS9|HEL168|RAA1|RNASE4|RNASE5	angiogenin, ribonuclease, RNase A family, 5	protein-coding	2	3.53	1.1	16.14	3.07	11.45	0.89	27.72	1.72
chr14	20886692	20887081	TEP1	TLP1|TP1|TROVE1|VAULT2|p240	telomerase-associated protein 1	protein-coding	2.14	6.43	2.02	15.51	0.65	10.98	1.28	14.41	2.06
chr13	111229158	111229882	RAB20	-	RAB20, member RAS oncogene family	protein-coding	2.29	26.13	2.2	15.19	2.59	29.55	1.98	37.75	4.46
chr13	108806695	108807269	LIG4	-	ligase IV, DNA, ATP-dependent	protein-coding	1.57	45.83	1.65	26.9	1.46	33.88	2.57	42.92	2.4
chr13	107128187	107128597	EFNB2	EPLG5|HTKL|Htk-L|LERK5	ephrin-B2	protein-coding	1.86	15.76	0.73	13.45	1.94	14.39	1.48	14.1	3.26
chr13	106752500	106753296	LINC00460	RP11-165M6.1	long intergenic non-protein coding RNA 460	ncRNA	11.3	63.45	6.42	48.9	11.49	64.2	7.21	55.29	11.67
chr13	99302465	99303083	STK24	HEL-S-95|MST3|MST3B|STE20|STK3	serine/threonine kinase 24	protein-coding	3.43	108.24	7.52	28.17	17.15	181.76	8.59	87.09	6.86
chr13	99300387	99300785	STK24	HEL-S-95|MST3|MST3B|STE20|STK3	serine/threonine kinase 24	protein-coding	0.86	18.25	0.18	12.03	1.29	35.73	1.19	15.51	1.89
chr13	95211002	95211367	TGDS	SDR2E1|TDPGD	TDP-glucose 4,6-dehydratase	protein-coding	1	2.7	2.02	1.58	0.81	20.26	0.89	33.68	2.92
chr13	85568741	85569191	LINC00351	-	long intergenic non-protein coding RNA 351	ncRNA	1	21.15	2.75	15.51	0.32	8.35	0.2	7.52	1.37
chr13	80435933	80436269	LINC01080	TCONS_00021856	long intergenic non-protein coding RNA 1080	ncRNA	0.86	2.07	1.47	6.96	0.97	3.56	1.09	10.02	1.37
chr13	77717469	77718062	MYCBP2-AS1	RP11-226E21.3	MYCBP2 antisense RNA 1	ncRNA	2.43	85.64	3.3	7.91	2.1	35.58	2.67	8.46	1.2
chr13	73712824	73713640	KLF5	BTEB2|CKLF|IKLF	Kruppel-like factor 5 (intestinal)	protein-coding	2.86	30.9	2.93	23.74	2.91	21.35	2.07	23.97	2.23
chr13	61047770	61048249	TDRD3	-	tudor domain containing 3	protein-coding	9.87	40.85	2.02	3.48	2.91	39.91	3.16	6.58	13.38
chr13	47181865	47182309	LRCH1	CHDC1|NP81	leucine-rich repeats and calponin homology (CH) domain containing 1	protein-coding	1.14	28.41	2.93	13.14	0.65	55.07	1.48	9.24	2.06
chr13	41469794	41470338	TPTE2P5	-	transmembrane phosphoinositide 3-phosphatase and tensin homolog 2 pseudogene 5	pseudo	1.14	19.7	0.37	10.92	4.85	35.89	1.09	7.99	10.47
chr13	32572285	32572656	FRY	13CDNA73|214K23.2|C13orf14|CG003|bA207N4.2|bA37E23.1	furry homolog (Drosophila)	protein-coding	1.86	4.77	0.92	15.98	1.13	5.88	2.37	10.34	1.54
chr13	31884234	31885301	B3GALTL	B3GLCT|B3GTL|B3Glc-T|Gal-T|beta3Glc-T	beta 1,3-galactosyltransferase-like	protein-coding	10.15	4.35	28.62	6.81	37.05	4.64	17.28	5.64	7.21
chr13	30646180	30647246	LINC00544	-	long intergenic non-protein coding RNA 544	ncRNA	4.58	184.34	10.64	78.18	17.47	43	7.41	109.33	4.8
chr13	30141487	30142102	SLC7A1	ATRC1|CAT-1|ERR|HCAT1|REC1L	solute carrier family 7 (cationic amino acid transporter, y+ system), member 1	protein-coding	10.29	3.11	25.86	4.59	49.51	6.96	9.58	3.6	5.15
chr12	133170298	133170928	MIR6763	hsa-mir-6763	microRNA mir-6763	ncRNA	12.44	130.43	19.63	27.38	38.51	329.79	8.59	94.76	22.48
chr12	126118259	126118904	TMEM132B	-	transmembrane protein 132B	protein-coding	2.86	3.53	19.63	3.96	42.87	4.18	11.46	6.11	5.15
chr12	124723418	124723871	FAM101A	-	family with sequence similarity 101, member A	protein-coding	1.14	18.25	1.47	20.89	2.43	13.3	1.88	31.64	1.72
chr12	124716387	124717243	FAM101A	-	family with sequence similarity 101, member A	protein-coding	5.58	68.64	3.67	27.85	11.33	78.27	4.64	88.66	7.89
chr12	122478512	122478930	BCL7A	BCL7	B-cell CLL/lymphoma 7A	protein-coding	3	13.69	3.67	9.65	2.75	66.36	2.07	23.97	2.06
chr12	122234945	122235401	RHOF	ARHF|RIF	ras homolog family member F (in filopodia)	protein-coding	9.01	65.73	15.23	17.73	21.68	101.48	8.39	84.11	15.96
chr12	121463532	121463983	C12orf43	-	chromosome 12 open reading frame 43	protein-coding	2.57	15.97	2.38	12.34	4.85	55.69	1.98	23.97	2.23
chr12	119646383	119646834	HSPB8	CMT2L|DHMN2|E2IG1|H11|HMN2|HMN2A|HSP22	heat shock 22kDa protein 8	protein-coding	5.15	2.07	13.02	1.42	29.45	11.76	7.51	4.07	1.72
chr12	117528617	117529185	TESC	CHP3|TSC	tescalcin	protein-coding	4.58	33.8	2.38	11.4	2.1	34.5	4.74	34.77	3.26
chr12	113574691	113575066	RASAL1	RASAL	RAS protein activator like 1 (GAP1 like)	protein-coding	4.43	13.27	4.22	16.62	11	44.86	2.57	48.24	7.38
chr12	112903734	112904247	PTPN11	BPTP3|CFC|NS1|PTP-1D|PTP2C|SH-PTP2|SH-PTP3|SHP2	protein tyrosine phosphatase, non-receptor type 11	protein-coding	2	28.2	1.65	5.06	2.27	4.33	2.07	27.25	2.4
chr12	105608370	105608881	APPL2	DIP13B	adaptor protein, phosphotyrosine interaction, PH domain and leucine zipper containing 2	protein-coding	8.44	46.86	3.67	18.68	5.18	77.5	2.57	27.25	2.4
chr12	102456871	102457263	CCDC53	CGI-116	coiled-coil domain containing 53	protein-coding	1.43	17.21	1.28	17.41	1.78	25.21	2.07	30.07	3.95
chr12	98967905	98968352	SLC25A3	PHC|PTP	solute carrier family 25 (mitochondrial carrier; phosphate carrier), member 3	protein-coding	1.72	19.91	2.02	22.79	0.81	15.93	1.19	16.13	0.86
chr12	98894537	98895019	LOC643770	-	uncharacterized LOC643770	ncRNA	4.72	29.65	3.3	22	3.07	26.3	3.16	22.09	4.12
chr12	97092438	97093237	NEDD1	GCP-WD|TUBGCP7	neural precursor cell expressed, developmentally down-regulated 1	protein-coding	3.86	113.84	2.75	12.66	3.88	51.2	3.85	29.13	4.98
chr12	93708282	93708838	RP11-486A14.2	-	uncharacterized LOC643339	ncRNA	4.86	53.08	4.59	27.85	4.21	77.65	2.86	41.51	18.36
chr12	90333231	90333882	LINC00936	RP11-591N1.1	long intergenic non-protein coding RNA 936	ncRNA	1.72	16.38	2.57	26.43	0.65	15.16	1.88	13.31	1.54
chr12	90026565	90026953	ATP2B1	PMCA1|PMCA1kb	ATPase, Ca++ transporting, plasma membrane 1	protein-coding	0.86	3.11	1.28	11.55	0.65	11.45	1.68	12.06	1.37
chr12	89900850	89901650	GALNT4	GALNAC-T4|GALNACT4	UDP-N-acetyl-alpha-D-galactosamine:polypeptide N-acetylgalactosaminyltransferase 4 (GalNAc-T4)	protein-coding	3.57	45.62	2.57	28.33	3.56	16.71	2.27	27.57	4.8
chr12	89769359	89769952	DUSP6	HH19|MKP3|PYST1	dual specificity phosphatase 6	protein-coding	3.15	53.5	6.24	31.97	9.38	85.85	4.25	76.12	2.92
chr12	71556983	71557399	TSPAN8	CO-029|TM4SF3	tetraspanin 8	protein-coding	1.29	17.42	0.37	14.56	1.29	16.24	1.48	24.28	0.69
chr12	68141609	68142822	RP11-43N5.1	-	uncharacterized LOC101927901	ncRNA	4.15	104.72	4.95	47.48	5.82	92.97	6.02	80.04	4.46
chr12	63154576	63154938	MIRLET7I	LET7I|MIRNLET7I|hsa-let-7i	microRNA let-7i	ncRNA	0.86	6.43	1.47	9.02	1.13	7.27	1.38	17.23	1.03
chr12	60660138	60660654	SLC16A7	MCT2	solute carrier family 16 (monocarboxylate transporter), member 7	protein-coding	1.57	28.82	0.73	6.49	1.29	3.09	0.89	17.07	1.2
chr12	59318963	59319349	LRIG3	LIG3	leucine-rich repeats and immunoglobulin-like domains 3	protein-coding	2.14	8.92	1.47	20.57	0.97	4.49	2.37	14.41	1.72
chr12	56475566	56476117	ERBB3	ErbB-3|HER3|LCCS2|MDA-BF-1|c-erbB-3|c-erbB3|erbB3-S|p180-ErbB3|p45-sErbB3|p85-sErbB3	v-erb-b2 avian erythroblastic leukemia viral oncogene homolog 3	protein-coding	10.72	61.17	9.91	25.96	8.41	102.56	5.73	55.29	8.75
chr12	54372708	54373052	HOTAIR	HOXAS|HOXC-AS4|HOXC11-AS1|NCRNA00072	HOX transcript antisense RNA	ncRNA	4.43	5.6	1.83	10.6	2.75	22.12	1.28	27.88	1.03
chr12	53321006	53321546	KRT8	CARD2|CK-8|CK8|CYK8|K2C8|K8|KO	keratin 8	protein-coding	5	43.75	3.85	25.96	16.5	121.28	5.43	63.28	8.92
chr12	53319613	53320686	KRT8	CARD2|CK-8|CK8|CYK8|K2C8|K8|KO	keratin 8	protein-coding	22.45	125.24	5.69	39.41	20.87	251.21	8.79	106.67	22.65
chr12	38518216	38518579	ALG10B	ALG10|KCR1	ALG10B, alpha-1,2-glucosyltransferase	protein-coding	1.86	10.78	0.92	11.71	2.1	8.04	0.59	23.03	0.86
chr12	33049317	33050412	PKP2	ARVD9	plakophilin 2	protein-coding	49.76	250.07	21.83	56.18	54.68	256.47	17.58	192.82	60.92
chr12	32654803	32655232	FGD4	CMT4H|FRABP|ZFYVE6	FYVE, RhoGEF and PH domain containing 4	protein-coding	16.16	5.81	1.65	6.49	3.72	19.34	2.27	23.34	4.29
chr12	32101763	32102179	KIAA1551	C12orf35	KIAA1551	protein-coding	0.86	10.78	1.47	12.19	1.62	12.68	0.89	7.36	2.06
chr12	31897269	31897670	AMN1	-	antagonist of mitotic exit network 1 homolog (S. cerevisiae)	protein-coding	2.57	10.37	4.4	27.54	5.5	21.35	2.07	30.86	3.43
chr12	27031567	27032074	ITPR2	IP3R2	inositol 1,4,5-trisphosphate receptor, type 2	protein-coding	4.29	2.9	10.46	3.32	38.18	9.9	8.39	4.54	0.86
chr12	22741740	22742099	ETNK1	EKI|EKI 1|EKI1|Nbla10396	ethanolamine kinase 1	protein-coding	0.71	1.66	0.55	6.17	2.59	16.55	1.28	26.16	1.03
chr12	19818320	19819236	AEBP2	-	AE binding protein 2	protein-coding	10.72	3.53	32.65	5.7	55.01	6.81	15.11	3.92	4.8
chr12	18395408	18396020	PIK3C2G	PI3K-C2-gamma|PI3K-C2GAMMA	phosphatidylinositol-4-phosphate 3-kinase, catalytic subunit type 2 gamma	protein-coding	0.29	12.86	0.55	20.73	1.29	4.33	2.07	24.9	0.34
chr12	15933249	15933777	EPS8	-	epidermal growth factor receptor pathway substrate 8	protein-coding	2.43	16.38	1.65	9.97	2.1	14.23	0.89	15.82	3.09
chr12	15865671	15866224	EPS8	-	epidermal growth factor receptor pathway substrate 8	protein-coding	2.86	28.2	0.73	28.33	1.78	29.24	1.98	34.62	1.54
chr12	13025018	13026085	RPL13AP20	RPL13A_9_1211	ribosomal protein L13a pseudogene 20	pseudo	13.15	128.35	5.69	38.3	21.68	125.76	8.49	102.6	10.3
chr12	12929169	12929661	APOLD1	VERGE	apolipoprotein L domain containing 1	protein-coding	30.74	22.6	1.83	3.17	4.37	28	2.27	6.74	4.8
chr12	12466859	12467340	MANSC1	9130403P13Rik|LOH12CR3	MANSC domain containing 1	protein-coding	2.43	25.5	1.47	6.96	1.46	30.16	1.98	10.81	1.37
chr12	11760639	11761010	ETV6	TEL|TEL/ABL	ets variant 6	protein-coding	1.86	4.15	0.55	5.54	0	19.65	1.38	4.7	1.37
chr12	6989815	6990104	RPL13P5	RPL13-2|RPL13L|RPL13_4_1199|RRPL13L	ribosomal protein L13 pseudogene 5	pseudo	1.43	1.45	1.47	7.12	0.97	15.62	1.19	11.43	1.03
chr11	129513101	129513708	TMEM45B	-	transmembrane protein 45B	protein-coding	3.72	2.49	22.38	2.85	38.02	2.63	8.2	5.17	2.57
chr11	128318226	128318805	ETS1	ETS-1|EWSR2	v-ets avian erythroblastosis virus E26 oncogene homolog 1	protein-coding	2.43	56.82	4.59	41.78	4.53	71.78	4.15	95.23	6.01
chr11	128231292	128231830	ETS1	ETS-1|EWSR2	v-ets avian erythroblastosis virus E26 oncogene homolog 1	protein-coding	1.29	21.36	1.28	15.19	2.59	26.45	4.15	47.46	1.72
chr11	128216735	128217045	ETS1	ETS-1|EWSR2	v-ets avian erythroblastosis virus E26 oncogene homolog 1	protein-coding	0.43	1.04	1.83	13.61	1.62	4.95	1.48	20.83	1.2
chr11	128161731	128162066	ETS1	ETS-1|EWSR2	v-ets avian erythroblastosis virus E26 oncogene homolog 1	protein-coding	1.43	4.98	1.65	20.57	1.46	6.65	1.58	20.52	0.86
chr11	123461065	123461769	GRAMD1B	-	GRAM domain containing 1B	protein-coding	7.58	154.07	7.15	20.1	10.35	165.83	11.16	159.77	7.04
chr11	113777268	113777612	HTR3B	5-HT3B	5-hydroxytryptamine (serotonin) receptor 3B, ionotropic	protein-coding	1.57	12.44	0.18	5.54	2.1	9.13	1.09	15.51	1.2
chr11	111853744	111854216	DIXDC1	CCD1	DIX domain containing 1	protein-coding	2.43	15.14	5.5	17.88	8.41	50.58	2.27	61.4	15.79
chr11	111494299	111494767	SIK2	LOH11CR1I|QIK|SNF1LK2	salt-inducible kinase 2	protein-coding	2.14	26.13	5.32	20.57	3.4	62.96	2.57	21.93	3.09
chr11	111230755	111231422	MIR4491	-	microRNA 4491	ncRNA	3.86	118.19	3.49	57.61	4.37	101.01	5.83	113.09	7.89
chr11	102344276	102344641	TMEM123	KCT3|PORIMIN|PORMIN	transmembrane protein 123	protein-coding	3	5.6	3.12	9.5	2.43	35.89	1.58	44.48	3.09
chr11	100646906	100647526	ARHGAP42	GRAF3	Rho GTPase activating protein 42	protein-coding	0.86	33.38	4.4	35.61	4.04	30.78	3.26	87.4	5.66
chr11	94335612	94336545	PIWIL4	HIWI2|MIWI2	piwi-like RNA-mediated gene silencing 4	protein-coding	2.29	45.41	5.32	36.88	5.34	34.8	2.07	52.79	4.63
chr11	94272628	94272911	FUT4	CD15|ELFT|FCT3A|FUC-TIV|FUTIV|LeX|SSEA-1	fucosyltransferase 4 (alpha (1,3) fucosyltransferase, myeloid-specific)	protein-coding	0.57	7.26	2.57	26.43	0.97	4.49	2.47	24.43	1.89
chr11	85498813	85499258	SYTL2	CHR11SYT|EXO4|SGA72M|SLP2|SLP2A	synaptotagmin-like 2	protein-coding	0.71	14.93	2.38	15.19	2.27	35.58	0.89	34.77	2.23
chr11	85453879	85454485	SYTL2	CHR11SYT|EXO4|SGA72M|SLP2|SLP2A	synaptotagmin-like 2	protein-coding	2.43	23.85	5.87	26.27	3.24	24.6	4.05	72.84	1.37
chr11	80957962	80958514	MIR4300	-	microRNA 4300	ncRNA	0.43	45.2	1.28	12.34	1.13	8.82	1.48	19.74	1.72
chr11	77801535	77802344	NDUFC2	B14.5b|CI-B14.5b|HLC-1|NADHDH2	NADH dehydrogenase (ubiquinone) 1, subcomplex unknown, 2, 14.5kDa	protein-coding	2.72	46.66	3.12	20.57	3.72	24.9	3.06	33.05	3.09
chr11	77755741	77756140	KCTD14	-	potassium channel tetramerization domain containing 14	protein-coding	1.29	12.86	3.67	11.55	2.91	17.63	0.89	43.39	1.89
chr11	77748063	77748575	KCTD14	-	potassium channel tetramerization domain containing 14	protein-coding	4	45	4.95	14.56	5.82	32.33	5.04	69.86	3.26
chr11	77182863	77183225	PAK1	PAKalpha	p21 protein (Cdc42/Rac)-activated kinase 1	protein-coding	1.72	13.06	1.83	11.55	1.29	15.62	1.88	21.93	4.29
chr11	76954364	76954812	GDPD4	GDE6	glycerophosphodiester phosphodiesterase domain containing 4	protein-coding	1	16.8	1.83	9.18	1.46	12.68	0.49	23.18	0.34
chr11	76902884	76903481	MYO7A	DFNA11|DFNB2|MYOVIIA|MYU7A|NSRD2|USH1B	myosin VIIA	protein-coding	21.59	89.99	6.24	17.73	21.03	112.15	7.7	56.7	20.25
chr11	76806656	76807186	OMP	-	olfactory marker protein	protein-coding	6.29	140.38	4.22	10.13	7.77	121.12	6.52	54.51	7.55
chr11	76797848	76798528	OMP	-	olfactory marker protein	protein-coding	6.43	178.95	8.44	40.2	9.38	122.98	6.91	107.92	11.15
chr11	76786462	76786959	CAPN5	HTRA3|nCL-3	calpain 5	protein-coding	2.29	48.73	5.32	16.14	4.85	45.17	2.17	66.57	2.92
chr11	76673826	76674367	B3GNT6	B3Gn-T6|BGnT-6|beta-1,3-Gn-T6|beta3Gn-T6	UDP-GlcNAc:betaGal beta-1,3-N-acetylglucosaminyltransferase 6 (core 3 synthase)	protein-coding	1.72	34.84	1.47	13.61	1.29	18.56	1.68	23.5	1.37
chr11	75445661	75446286	MOGAT2	DGAT2L5|MGAT2	monoacylglycerol O-acyltransferase 2	protein-coding	4.86	77.14	3.85	10.6	3.4	87.4	3.65	20.05	2.06
chr11	75133075	75133938	KLHL35	-	kelch-like family member 35	protein-coding	4.58	99.32	5.69	23.11	8.74	56.15	4.54	57.17	6.86
chr11	75041235	75041658	MIR326	MIRN326|hsa-mir-326	microRNA 326	ncRNA	2.14	22.39	1.65	9.65	4.37	29.55	2.57	32.42	1.89
chr11	75034667	75035014	MIR326	MIRN326|hsa-mir-326	microRNA 326	ncRNA	0.86	16.38	1.65	11.55	1.13	22.28	2.17	17.07	0.86
chr11	73358474	73359073	PLEKHB1	KPL1|PHR1|PHRET1	pleckstrin homology domain containing, family B (evectins) member 1	protein-coding	19.87	91.03	8.62	6.33	18.28	77.03	6.02	57.64	17.16
chr11	73072944	73073543	RELT	TNFRSF19L|TRLT	RELT tumor necrosis factor receptor	protein-coding	8.15	74.44	5.87	8.39	8.74	165.36	5.23	36.81	24.54
chr11	72497397	72497832	MIR4692	-	microRNA 4692	ncRNA	5.86	34.01	5.87	16.78	12.46	77.96	4.44	95.23	9.09
chr11	71659381	71660275	RNF121	-	ring finger protein 121	protein-coding	7.01	108.03	3.3	12.34	2.43	40.53	2.07	11.75	4.63
chr11	70588717	70589026	SHANK2	AUTS17|CORTBP1|CTTNBP1|ProSAP1|SHANK|SPANK-3	SH3 and multiple ankyrin repeat domains 2	protein-coding	13.15	6.84	2.38	8.7	4.04	12.22	3.56	17.23	1.37
chr11	70473299	70473677	SHANK2-AS1	AP001271.2	SHANK2 antisense RNA 1	ncRNA	11.44	11.82	1.83	9.18	4.37	31.87	2.47	12.84	2.06
chr11	70079562	70080266	FADD	MORT1	Fas (TNFRSF6)-associated via death domain	protein-coding	48.61	41.68	9.36	52.07	10.84	52.13	5.14	18.33	3.95
chr11	70071709	70072343	FADD	MORT1	Fas (TNFRSF6)-associated via death domain	protein-coding	20.87	97.25	3.67	49.85	5.99	75.18	4.74	13.31	6.86
chr11	69926894	69927236	ANO1	DOG1|ORAOV2|TAOS2|TMEM16A	anoctamin 1, calcium activated chloride channel	protein-coding	35.74	8.92	5.5	23.42	12.46	22.89	5.33	14.88	5.32
chr11	69846545	69846869	ANO1-AS2	C11orf78|NCRNA00224|RP11-626H12.4	ANO1 antisense RNA 2 (head to head)	ncRNA	11.87	6.64	1.83	18.99	0.81	2.78	1.28	11.59	1.2
chr11	69845821	69846244	ANO1-AS2	C11orf78|NCRNA00224|RP11-626H12.4	ANO1 antisense RNA 2 (head to head)	ncRNA	77.49	23.64	3.67	39.25	2.75	14.23	2.17	18.33	1.54
chr11	69839095	69840097	ANO1-AS2	C11orf78|NCRNA00224|RP11-626H12.4	ANO1 antisense RNA 2 (head to head)	ncRNA	66.34	77.55	7.7	88.47	9.71	29.85	5.73	28.98	4.12
chr11	69795306	69795897	ANO1-AS2	C11orf78|NCRNA00224|RP11-626H12.4	ANO1 antisense RNA 2 (head to head)	ncRNA	86.21	36.29	7.52	35.77	9.55	54.45	7.6	21.62	7.21
chr11	69794136	69795123	ANO1-AS2	C11orf78|NCRNA00224|RP11-626H12.4	ANO1 antisense RNA 2 (head to head)	ncRNA	133.82	119.85	11.56	86.1	14.24	110.29	9.78	65	12.36
chr11	69639862	69640230	FGF3	HBGF-3|INT2	fibroblast growth factor 3	protein-coding	27.31	9.12	3.49	16.78	5.99	50.89	4.64	10.18	12.01
chr11	69061299	69061718	MYEOV	OCIM	myeloma overexpressed	protein-coding	41.89	30.9	12.84	37.83	10.35	21.66	4.25	66.1	6.69
chr11	69055580	69056295	MYEOV	OCIM	myeloma overexpressed	protein-coding	35.89	76.1	8.8	22.32	6.63	76.11	7.41	58.42	9.09
chr11	68147789	68148421	LRP5	BMND1|EVR1|EVR4|HBM|LR3|LRP7|OPPG|OPS|OPTA1|VBCH2	low density lipoprotein receptor-related protein 5	protein-coding	12.44	135.2	9.36	21.21	23.3	152.52	7.7	83.02	13.56
chr11	68065158	68065989	LRP5	BMND1|EVR1|EVR4|HBM|LR3|LRP7|OPPG|OPS|OPTA1|VBCH2	low density lipoprotein receptor-related protein 5	protein-coding	14.87	116.33	9.54	33.55	22.65	125.14	11.85	87.56	14.93
chr11	67917674	67917921	CHKA	CHK|CK|CKI|EK	choline kinase alpha	protein-coding	1.57	2.9	2.57	8.86	3.07	3.87	0.79	6.58	1.37
chr11	67122026	67122468	POLD4	POLDS|p12	polymerase (DNA-directed), delta 4, accessory subunit	protein-coding	11.72	69.26	11.56	24.37	10.68	95.44	5.83	39.16	6.86
chr11	65621569	65621975	CFL1	CFL|HEL-S-15	cofilin 1 (non-muscle)	protein-coding	6.15	34.84	6.42	25.48	5.34	63.73	3.26	36.65	6.69
chr11	64660789	64661215	MIR194-2	MIRN194-2	microRNA 194-2	ncRNA	7.01	35.25	7.52	26.59	13.91	99.62	3.56	44.33	6.01
chr11	64656165	64656880	MIR192	MIRN192|miR-192|miRNA192	microRNA 192	ncRNA	14.01	134.99	11.19	54.13	10.52	157.16	7.31	60.15	9.09
chr11	64140350	64141112	MIR1237	MIRN1237|hsa-mir-1237	microRNA 1237	ncRNA	28.17	69.46	12.29	20.42	8.09	165.83	9.28	54.35	25.05
chr11	61523876	61524659	DKFZP434K028	RP11-467L20.10	uncharacterized LOC26070	ncRNA	8.58	83.15	8.07	37.03	11.81	173.25	7.6	73.3	6.18
chr11	57446855	57447363	ZDHHC5	DHHC5|ZNF375	zinc finger, DHHC-type containing 5	protein-coding	2.72	6.64	17.06	2.85	27.18	5.41	7.11	4.23	4.63
chr11	47530732	47531280	CELF1	BRUNOL2|CUG-BP|CUGBP|CUGBP1|EDEN-BP|NAB50|NAPOR|hNab50	CUGBP, Elav-like family member 1	protein-coding	3.15	35.25	4.4	14.72	2.91	29.85	3.46	51.53	4.12
chr11	46297611	46298196	CREB3L1	OASIS	cAMP responsive element binding protein 3-like 1	protein-coding	2.72	52.25	4.77	19.47	5.99	23.2	2.07	52.32	2.92
chr11	39563205	39564136	LRRC4C	NGL-1|NGL1	leucine rich repeat containing 4C	protein-coding	9.29	169.2	3.3	15.19	8.09	24.44	6.22	45.89	5.66
chr11	31832562	31833105	PAX6	AN|AN2|D11S812E|MGDA|WAGR	paired box 6	protein-coding	13.15	149.3	3.12	28.17	6.31	43.47	6.52	34.15	7.38
chr11	27313875	27314217	CCDC34	NY-REN-41|RAMA3	coiled-coil domain containing 34	protein-coding	1	8.09	1.47	20.89	1.29	13.15	1.88	14.25	1.03
chr11	27076666	27077109	BBOX1	BBH|BBOX|G-BBH|gamma-BBH	butyrobetaine (gamma), 2-oxoglutarate dioxygenase (gamma-butyrobetaine hydroxylase) 1	protein-coding	0.29	15.55	1.1	11.24	0.97	36.97	2.17	25.53	1.54
chr11	15805084	15805614	MIR6073	hsa-mir-6073	microRNA mir-6073	ncRNA	7.01	3.73	23.85	1.27	38.02	8.97	8.99	2.82	3.78
chr11	12112241	12112742	MICAL2	MICAL-2|MICAL2PV1|MICAL2PV2	microtubule associated monooxygenase, calponin and LIM domain containing 2	protein-coding	3.43	41.26	6.6	26.9	16.66	106.27	3.06	60.62	4.12
chr11	9532177	9532854	ZNF143	SBF|STAF|pHZ-1	zinc finger protein 143	protein-coding	1.72	21.77	1.83	10.29	2.1	22.89	0.49	21.15	1.72
chr11	6273254	6273907	CCKBR	CCK-B|CCK2R|GASR	cholecystokinin B receptor	protein-coding	3.43	120.68	4.4	9.65	2.91	16.55	4.74	57.17	4.12
chr11	2232202	2232924	MIR4686	-	microRNA 4686	ncRNA	19.02	63.87	6.79	7.12	12.13	217.34	5.73	16.29	26.77
chr10	134588435	134589338	NKX6-2	GTX|NKX6.2|NKX6B	NK6 homeobox 2	protein-coding	22.16	170.65	9.54	17.57	13.59	91.73	4.64	94.61	12.36
chr10	134587678	134588368	NKX6-2	GTX|NKX6.2|NKX6B	NK6 homeobox 2	protein-coding	9.58	43.96	2.38	9.34	8.9	69.76	4.64	49.97	8.92
chr10	133473551	133474008	LINC01164	-	long intergenic non-protein coding RNA 1164	ncRNA	3.29	21.36	1.83	6.49	2.59	32.48	1.38	53.57	1.54
chr10	129955249	129955706	MKI67	KIA|MIB-1	marker of proliferation Ki-67	protein-coding	3.72	21.36	1.47	11.87	2.91	36.66	3.36	16.6	3.43
chr10	121030396	121031582	GRK5	GPRK5	G protein-coupled receptor kinase 5	protein-coding	17.44	201.55	7.7	38.93	24.59	213.16	11.65	152.09	10.64
chr10	115842557	115843269	ADRB1	ADRB1R|B1AR|BETA1AR|RHR	adrenoceptor beta 1	protein-coding	5.43	98.91	4.95	13.14	5.99	38.83	5.63	46.83	4.46
chr10	112618030	112618410	PDCD4-AS1	-	PDCD4 antisense RNA 1	ncRNA	1.43	19.08	0.92	10.6	1.62	14.23	1.38	14.57	3.6
chr10	111963277	111963760	MXI1	MAD2|MXD2|MXI|bHLHc11	MAX interactor 1, dimerization protein	protein-coding	4.29	71.33	5.87	10.6	7.12	87.55	6.52	33.05	4.12
chr10	111737137	111737610	ADD3	ADDL	adducin 3 (gamma)	protein-coding	2.57	22.39	1.28	15.67	2.59	35.73	3.85	21.3	4.8
chr10	106078911	106079419	ITPRIP	DANGER|KIAA1754|bA127L20|bA127L20.2	inositol 1,4,5-trisphosphate receptor interacting protein	protein-coding	7.29	4.15	15.41	2.85	55.82	4.33	8.79	3.76	2.57
chr10	105571777	105572126	SH3PXD2A	FISH|SH3MD1|TKS5	SH3 and PX domains 2A	protein-coding	2.29	8.29	2.57	13.77	3.56	20.88	2.96	18.17	2.75
chr10	105553956	105554487	SH3PXD2A-AS1	-	SH3PXD2A antisense RNA 1	ncRNA	5	60.55	4.04	21.21	7.12	79.82	5.73	79.57	3.09
chr10	102855200	102855663	KAZALD1	BONO1|FKSG28|FKSG40|IGFBP-rP10	Kazal-type serine peptidase inhibitor domain 1	protein-coding	20.45	34.84	7.34	7.12	20.22	112.3	4.35	36.18	15.79
chr10	98021681	98022099	BLNK	AGM4|BASH|BLNK-S|LY57|SLP-65|SLP65|bca	B-cell linker	protein-coding	1.86	11.61	1.83	7.75	1.29	17.48	1.19	24.28	1.37
chr10	95766878	95767285	PLCE1	NPHS3|PLCE|PPLC	phospholipase C, epsilon 1	protein-coding	2.57	8.5	1.28	5.54	1.46	25.68	1.38	17.7	1.72
chr10	93640148	93640492	FGFBP3	C10orf13|FGF-BP3	fibroblast growth factor binding protein 3	protein-coding	3.86	0.41	13.57	1.27	22.16	4.02	5.14	1.88	3.6
chr10	81955977	81956747	ANXA11	ANX11|CAP50	annexin A11	protein-coding	12.87	97.87	12.11	53.97	27.02	191.04	8.59	127.97	17.67
chr10	81951316	81951686	ANXA11	ANX11|CAP50	annexin A11	protein-coding	5	10.78	4.77	18.99	9.55	38.83	5.33	44.48	3.6
chr10	80818976	80819345	ZMIZ1-AS1	RP11-202P11.1	ZMIZ1 antisense RNA 1	ncRNA	3.29	12.23	2.57	21.68	2.1	18.41	3.06	27.41	1.72
chr10	73857459	73858006	SPOCK2	testican-2	sparc/osteonectin, cwcv and kazal-like domains proteoglycan (testican) 2	protein-coding	2.86	28.82	1.1	20.42	3.24	22.43	2.47	33.68	3.09
chr10	71210552	71211880	TSPAN15	2700063A19Rik|NET-7|NET7|TM4SF15	tetraspanin 15	protein-coding	50.04	127.11	22.75	46.21	25.72	155.62	16.69	112.46	36.55
chr10	69252085	69252708	CTNNA3	VR22	catenin (cadherin-associated protein), alpha 3	protein-coding	1.14	62.83	2.2	9.5	1.62	26.3	2.57	29.45	1.37
chr10	66627159	66627847	ANXA2P3	ANX2L3|ANX2P3|LIP2|LPC2C	annexin A2 pseudogene 3	pseudo	3.72	43.96	2.75	30.39	2.91	8.04	1.98	25.22	1.89
chr10	60228279	60228728	BICC1	BICC|CYSRD	bicaudal C homolog 1 (Drosophila)	protein-coding	0.57	12.44	1.1	21.37	0.97	5.41	1.68	22.71	1.03
chr10	59657950	59658568	IPMK	-	inositol polyphosphate multikinase	protein-coding	16.44	44.79	3.3	35.61	4.85	32.79	3.85	28.98	2.75
chr10	48408252	48408607	GDF2	BMP-9|BMP9|HHT5	growth differentiation factor 2	protein-coding	4.72	8.92	3.49	9.97	2.91	30.47	1.88	13	2.23
chr10	44516029	44516612	LINC00841	-	long intergenic non-protein coding RNA 841	ncRNA	10.58	42.72	2.2	9.81	4.21	26.61	4.54	30.07	6.52
chr10	33553152	33553602	NRP1	BDCA4|CD304|NP1|NRP|VEGF165R	neuropilin 1	protein-coding	5.72	7.46	3.85	27.06	3.24	62.49	3.95	44.95	3.26
chr10	26637739	26638237	APBB1IP	INAG1|PREL1|RARP1|RIAM	amyloid beta (A4) precursor protein-binding, family B, member 1 interacting protein	protein-coding	0.71	5.18	2.75	24.21	1.13	11.14	1.68	26.47	1.37
chr10	14596014	14596577	FAM107B	C10orf45	family with sequence similarity 107, member B	protein-coding	6	31.31	3.67	30.07	6.31	39.6	3.56	37.91	5.32
chr10	14592290	14592798	FAM107B	C10orf45	family with sequence similarity 107, member B	protein-coding	2.43	10.78	2.2	28.65	1.78	30.16	3.65	34.77	2.4
chr10	9867290	9867950	LINC00709	-	long intergenic non-protein coding RNA 709	ncRNA	3.15	48.31	4.22	52.54	1.94	16.71	3.56	85.52	2.92
chr10	9866638	9867125	LINC00709	-	long intergenic non-protein coding RNA 709	ncRNA	5	25.09	1.83	26.43	1.29	22.28	1.98	44.33	1.54
chr10	3848777	3849258	KLF6	BCD1|CBA1|COPEB|CPBP|GBF|PAC1|ST12|ZF9	Kruppel-like factor 6	protein-coding	3.57	14.51	2.93	27.7	6.15	24.13	3.06	28.98	4.46
chr10	482208	483539	MIR5699	-	microRNA 5699	ncRNA	14.58	95.8	10.82	25.01	14.88	53.99	8.3	159.14	10.98
chr1	245208759	245209283	EFCAB2	-	EF-hand calcium binding domain 2	protein-coding	3.29	55.99	3.49	10.29	6.15	63.73	3.46	26.78	6.18
chr1	241355120	241355646	MIR3123	-	microRNA 3123	ncRNA	1	44.37	1.83	21.68	0.97	28.62	1.98	39.47	1.2
chr1	239516843	239517190	CHRM3	EGBRS|HM3	cholinergic receptor, muscarinic 3	protein-coding	1	3.32	0.73	7.91	1.78	13.92	1.68	14.41	1.03
chr1	239376080	239376639	CHRM3	EGBRS|HM3	cholinergic receptor, muscarinic 3	protein-coding	2.57	14.1	1.47	15.67	2.27	9.59	2.27	52	5.66
chr1	237963098	237963480	RP11-193H5.1	-	POTE ankyrin domain family, member F pseudogene	pseudo	4.15	4.77	2.93	10.45	1.62	26.61	2.77	26.31	5.49
chr1	232818033	232818367	MAP10	KIAA1383|MTR120	microtubule-associated protein 10	protein-coding	1.14	5.81	0.55	9.34	1.46	8.51	1.48	24.12	1.54
chr1	232814024	232814717	MAP10	KIAA1383|MTR120	microtubule-associated protein 10	protein-coding	15.3	31.31	3.67	15.98	9.55	72.39	3.26	87.56	2.75
chr1	231162852	231163337	MIR1182	MIRN1182|hsa-mir-1182	microRNA 1182	ncRNA	4.72	1.45	10.64	1.27	27.67	10.67	7.11	4.23	3.43
chr1	226084680	226085232	LEFTY1	LEFTB|LEFTYB	left-right determination factor 1	protein-coding	25.31	48.52	6.24	14.09	11	52.28	5.73	67.98	8.24
chr1	223829212	223829669	CAPN8	nCL-2	calpain 8	protein-coding	3.15	21.36	2.38	13.14	3.56	31.4	2.47	19.27	3.09
chr1	220907917	220908294	MARC2	MOSC2|RP11-270A6.1	mitochondrial amidoxime reducing component 2	protein-coding	1.14	7.05	1.65	10.6	1.46	14.23	1.48	13.63	1.2
chr1	220295570	220295859	MIR194-1	MIRN194-1	microRNA 194-1	ncRNA	1	3.11	1.1	11.71	0	2.78	0.89	9.4	0.86
chr1	220292393	220292782	MIR194-1	MIRN194-1	microRNA 194-1	ncRNA	0.43	6.64	1.83	9.65	0.81	9.9	0.99	18.64	1.03
chr1	213006814	213007562	C1orf227	-	chromosome 1 open reading frame 227	protein-coding	1.72	76.72	4.4	38.3	5.5	23.67	3.46	23.18	1.72
chr1	212352791	212353319	MIR3122	-	microRNA 3122	ncRNA	6.86	3.73	18.53	1.74	32.36	4.95	7.7	3.45	3.09
chr1	211688483	211689191	RD3	C1orf36|LCA12	retinal degeneration 3	protein-coding	26.45	286.15	20.73	47	41.09	249.82	15.9	159.61	25.05
chr1	207115090	207115784	PIGR	-	polymeric immunoglobulin receptor	protein-coding	11.87	67.6	5.87	28.49	5.82	40.84	2.86	39.16	2.92
chr1	206292424	206292766	C1orf186	-	chromosome 1 open reading frame 186	protein-coding	3.43	4.35	0.73	9.65	1.94	18.87	2.17	14.72	1.54
chr1	205418961	205419882	MIR135B	MIRN135B	microRNA 135b	ncRNA	68.91	99.53	12.47	7.44	30.58	221.51	8	37.59	20.94
chr1	204419611	204420342	PPP1R15B	CREP	protein phosphatase 1, regulatory subunit 15B	protein-coding	10.58	131.88	13.21	36.24	19.74	164.74	8.39	96.8	5.66
chr1	204346171	204346660	LINC00628	-	long intergenic non-protein coding RNA 628	ncRNA	4.72	23.22	3.3	11.87	3.88	55.22	3.36	49.97	3.6
chr1	204300383	204300706	PLEKHA6	PEPP-3|PEPP3	pleckstrin homology domain containing, family A member 6	protein-coding	2.14	3.53	2.02	14.09	5.18	21.81	2.57	19.58	1.37
chr1	202075437	202076019	GPR37L1	ET(B)R-LP-2|ETBR-LP-2	G protein-coupled receptor 37 like 1	protein-coding	15.16	44.79	9.72	25.8	11.49	79.82	4.94	84.58	14.07
chr1	202053920	202055411	GPR37L1	ET(B)R-LP-2|ETBR-LP-2	G protein-coupled receptor 37 like 1	protein-coding	79.49	172.52	19.99	46.53	44.65	349.44	13.04	96.49	50.62
chr1	201986663	201988422	ELF3	EPR-1|ERT|ESE-1|ESX	E74-like factor 3 (ets domain transcription factor, epithelial-specific )	protein-coding	27.88	268.73	28.62	66.79	39.64	332.58	18.67	279.91	56.97
chr1	200865711	200866352	C1orf106	-	chromosome 1 open reading frame 106	protein-coding	16.87	110.31	12.84	36.24	15.21	146.18	4.74	82.08	11.67
chr1	192708504	192709233	RGS2	G0S8	regulator of G-protein signaling 2, 24kDa	protein-coding	22.45	94.76	2.2	21.68	1.94	53.52	2.27	47.15	15.44
chr1	185554892	185555278	HMCN1	ARMD1|FBLN6|FIBL-6|FIBL6	hemicentin 1	protein-coding	1.72	4.98	0.55	19.94	0.65	4.64	1.19	3.13	4.8
chr1	182057076	182057697	ZNF648	-	zinc finger protein 648	protein-coding	17.3	5.39	25.68	3.17	76.04	12.07	13.23	8.77	5.32
chr1	180126758	180127203	QSOX1	Q6|QSCN6	quiescin Q6 sulfhydryl oxidase 1	protein-coding	2.43	41.89	2.02	18.68	2.27	38.67	3.06	52.16	2.23
chr1	177938935	177939546	SEC16B	LZTR2|PGPR-p117|RGPR|SEC16S	SEC16 homolog B (S. cerevisiae)	protein-coding	4.58	119.64	5.69	33.08	3.72	116.94	4.74	57.8	2.75
chr1	177867972	177868352	SEC16B	LZTR2|PGPR-p117|RGPR|SEC16S	SEC16 homolog B (S. cerevisiae)	protein-coding	1.72	9.75	2.93	14.24	3.07	29.39	3.65	32.74	1.72
chr1	167051735	167052314	GPA33	A33	glycoprotein A33 (transmembrane)	protein-coding	7.15	81.08	4.77	22	4.37	102.87	3.75	29.76	2.57
chr1	165716817	165717314	TMCO1	HP10122|PCIA3|PNAS-136|RP11-466F5.7|TMCC4	transmembrane and coiled-coil domains 1	protein-coding	2.43	15.76	2.38	19.31	0.32	10.98	1.78	3.76	1.54
chr1	165614920	165615581	MGST3	GST-III	microsomal glutathione S-transferase 3	protein-coding	2.43	161.12	3.49	33.24	4.85	82.6	2.77	69.86	3.95
chr1	162843827	162844394	C1orf110	-	chromosome 1 open reading frame 110	protein-coding	1.29	18.04	2.75	10.29	1.29	10.83	1.88	35.09	3.09
chr1	157210218	157210953	ETV3	METS|PE-1|PE1|bA110J1.4	ets variant 3	protein-coding	9.72	87.5	4.77	15.51	5.5	85.85	7.01	21.3	2.23
chr1	151486053	151486669	CGN	-	cingulin	protein-coding	9.87	58.89	10.27	33.08	10.68	102.71	4.74	74.09	10.3
chr1	149192698	149193099	NBPF23P	NBPF23	neuroblastoma breakpoint family, member 23, pseudogene	pseudo	2.86	8.71	2.02	4.59	2.75	10.83	0.89	15.19	5.15
chr1	119503220	119503740	TBX15	TBX14	T-box 15	protein-coding	2.57	44.37	3.12	17.09	2.91	51.05	3.85	19.42	3.26
chr1	118643483	118643972	SPAG17	CT143|PF6|RP4-776P7.2	sperm associated antigen 17	protein-coding	2.14	31.52	2.02	15.83	3.56	10.83	1.58	42.76	2.23
chr1	110306322	110307040	EPS8L3	EPS8R3	EPS8-like 3	protein-coding	10.58	94.97	6.6	29.28	8.74	60.64	7.11	67.51	12.53
chr1	102511274	102512191	OLFM3	NOE3|NOELIN3|OPTIMEDIN	olfactomedin 3	protein-coding	4.15	96.63	4.04	20.73	4.21	11.29	4.44	45.11	3.6
chr1	88777638	88777964	PKN2	PAK2|PRK2|PRKCL2|PRO2042|Pak-2	protein kinase N2	protein-coding	3.15	2.28	0.73	7.91	0.81	5.72	1.19	14.88	1.54
chr1	85695388	85695845	SYDE2	RP11-33E12.1	synapse defective 1, Rho GTPase, homolog 2 (C. elegans)	protein-coding	6.29	13.89	3.49	6.96	3.4	48.42	1.98	14.41	10.47
chr1	68567593	68567917	DIRAS3	ARHI|NOEY2	DIRAS family, GTP-binding RAS-like 3	protein-coding	1.43	1.45	1.28	2.06	0.81	22.12	0.69	5.64	2.23
chr1	68225704	68226261	GNG12-AS1	RP11-518D3.1	GNG12 antisense RNA 1	ncRNA	4.15	49.97	7.7	30.39	7.6	75.18	5.23	45.58	8.41
chr1	68097320	68097845	GADD45A	DDIT1|GADD45	growth arrest and DNA-damage-inducible, alpha	protein-coding	3.72	45	2.02	27.06	4.53	111.22	1.78	37.59	16.65
chr1	67604468	67605157	C1orf141	-	chromosome 1 open reading frame 141	protein-coding	4.72	52.88	3.85	16.93	0.97	21.81	3.16	33.05	2.57
chr1	65573635	65574376	AK4	AK 4|AK3|AK3L1|AK3L2	adenylate kinase 4	protein-coding	1.72	38.15	2.93	20.57	2.59	53.06	2.07	52.32	2.4
chr1	63173060	63173677	DOCK7	ZIR2	dedicator of cytokinesis 7	protein-coding	1.57	15.34	2.2	16.62	1.13	4.49	1.58	40.88	1.54
chr1	60234374	60235025	MIR4711	-	microRNA 4711	ncRNA	4.29	3.53	15.23	4.11	41.74	4.02	9.48	12.53	4.63
chr1	55894652	55895298	MIR4422	-	microRNA 4422	ncRNA	11.58	61.79	2.38	33.87	8.25	43.62	5.83	151.31	3.43
chr1	51086353	51087076	DMRTA2	-	DMRT-like family A2	protein-coding	56.9	103.26	16.14	25.96	14.88	176.03	6.42	160.08	17.16
chr1	48392835	48393249	TRABD2B	RP11-543D5.2|TIKI2	TraB domain containing 2B	protein-coding	3.72	2.07	8.25	1.11	45.14	8.66	4.44	3.29	2.4
chr1	47943238	47944248	FOXD2	FKHL17|FREAC-9|FREAC9	forkhead box D2	protein-coding	8.58	61.58	6.97	26.11	11.81	64.97	5.53	85.05	6.18
chr1	39623960	39624739	MACF1	ABP620|ACF7|MACF|OFC4	microtubule-actin crosslinking factor 1	protein-coding	7.15	57.85	4.22	17.57	8.25	79.66	3.85	46.05	6.35
chr1	29609489	29610248	PTPRU	FMI|PCP-2|PTP|PTP-J|PTP-PI|PTP-RO|PTPPSI|PTPRO|PTPU2|R-PTP-PSI|R-PTP-U|hPTP-J	protein tyrosine phosphatase, receptor type, U	protein-coding	56.19	86.05	11.92	6.01	11.65	86.16	5.23	14.88	10.81
chr1	27317162	27317413	TRNP1	C1orf225|TNRP	TMF1-regulated nuclear protein 1	protein-coding	1.14	2.28	1.28	6.96	0.97	9.44	1.28	10.18	0.86
chr1	27240168	27241102	NR0B2	SHP|SHP1	nuclear receptor subfamily 0, group B, member 2	protein-coding	10.29	68.64	6.79	42.1	10.84	120.66	7.11	150.84	9.09
chr1	16107067	16107626	FBLIM1	CAL|FBLP-1|FBLP1	filamin binding LIM protein 1	protein-coding	3.15	27.79	3.3	25.64	1.29	42.23	2.86	25.84	2.4
chr1	15750674	15751244	CTRC	CLCR|ELA4	chymotrypsin C (caldecrin)	protein-coding	8.72	38.36	8.44	27.06	12.3	133.65	7.01	72.99	14.93
chr1	15556225	15556688	FHAD1	-	forkhead-associated (FHA) phosphopeptide binding domain 1	protein-coding	1.86	10.78	1.47	24.85	2.91	34.5	1.48	30.7	1.72
chr1	15528464	15529123	C1orf195	-	chromosome 1 open reading frame 195	protein-coding	5	32.97	2.93	29.6	2.91	79.2	3.26	43.7	4.8
chr1	10819435	10820166	CASZ1	CAS11|CST|SRG|ZNF693|dJ734G22.1	castor zinc finger 1	protein-coding	8.58	203	7.7	26.43	8.57	168.76	5.63	53.1	7.04
chr1	3339857	3340406	ARHGEF16	GEF16|NBR	Rho guanine nucleotide exchange factor (GEF) 16	protein-coding	9.15	34.84	6.42	14.09	7.44	116.48	6.72	92.41	6.18
chr1	3138541	3139361	MIR4251	-	microRNA 4251	ncRNA	25.16	39.81	7.7	19.94	9.55	109.52	6.42	67.82	7.72
chr1	2507095	2507799	FAM213B	C1orf93	family with sequence similarity 213, member B	protein-coding	10.72	56.4	6.05	35.93	14.72	195.22	9.58	100.72	8.58
chr1	1097848	1098643	MIR200B	MIRN200B	microRNA 200b	ncRNA	44.61	60.76	20.73	46.05	39.8	245.49	11.75	116.69	31.75
chr1	1071634	1072639	RP11-465B22.5	-	uncharacterized LOC254099	ncRNA	22.3	45.83	14.31	24.69	22.81	183.46	7.11	81.76	30.2
