# Supplementary material for: Open chromatin profiling identifies AP1 as a transcriptional regulator in oesophageal adenocarcinoma
Source: PLoS Genet. 2017 Aug 31;13(8):e1006879. doi: 10.1371/journal.pgen.1006879 (PMC5578490; doi:10.1371/journal.pgen.1006879)
Supplement: S8 Table — (XLSX) [file pgen.1006879.s023.xlsx]

## Sheet: RT-PCR
Gene name	Primer sequence (5'-3')	ADS number
ABTB2_F	ATATGCCAAGATCCACAATGCC	5518
ABTB2_R	CGGGAGGTGATGTAGACAGAG	5519
ACSL5_F	AGGCATGATAGTTTCTGGGAC	5496
ACSL5_R	GCTTCATACACCTGACATCC	5497
ADAP1_F	CAACAGAAATGATGCCAAGGA	5492
ADAP1_R	GTAGATGAAGATGTTACGGGTG	5493
ALAS1_F	CAGATGACTATTCAGACTCCCT	5566
ALAS1_R	TTCAAAGTGTCCATAACTGCC	5567
ANXA10_F	ACTCCAAGGATTTGACTGTGAC	6142
ANXA10_R	ATACATGCTCTGGTATGCCT	6143
AXL_F	CCTTCAACTCCTGCCTTCTC	5516
AXL_R	GTTCAAACACTTCTCCATAACGG	5517
BAIAP2L1_F	AAAGCTGTAAACGCTATGATCC	5490
BAIAP2L1_R	TCTTGTGGGTACTTGAAATCTC	5491
CAV1_F	CAGGGACATCTCTACACCGT	5534
CAV1_R	CAAAGTCAATCTTGACCACGTC	5535
CCNB2_F	TTGCAGTCCATAAACCCACA	4656
CCNB2_R	GAAGCCAAGAGCAGAGCAGT	4657
CDK6_F	TGTTTCAGCTTCTCCGAGGT	2391
CDK6_R	GACTTCGGGTGCTCTGTACC	2392
CFLAR_F	CGGACTATAGAGTGCTGATGG	5508
CFLAR_R	TTAGTTTCTCCAACTCAACCAC	5509
CLMP_F	CTTAGTGAGACCATCCAAGCC	5520
CLMP_R	GTTCATCCTCTCCCTCTTTCTC	5521
CPA4_F	GACGGCAAGGAAGATTGTATCTG	6160
CPA4_R	ATCTACCACTGATTTCACCTCCA	6161
CPNE8_F	CGTATATGAGGTGGTGAATCCC	5548
CPNE8_R	CGTCCCTCCCTTAATGTAGTC	5549
CTGF_F	AAGAGAACATTAAGAAGGGCA	4876
CTGF_R	GCGATTCAAAGATGTCATTGTC	4877
DDAH1_F	AAAGGACAAATCAACGAGGTG	5580
DDAH1_R	TCATCTGTTGCATGATCTTAAGGG	5581
DDX28_F	CCTTCAATCCCAAAGCTCAG	6144
DDX28_R	TATATCCCAGCCAGTTCACAG	6145
DOCK4_F	TTTATACCAACCCAGATTCCCGA	5542
DOCK4_R	CCACTATCACATCTATTTCCTCCA	5543
DUSP1_F	CACAAGGCAGACATCAGCTC	5032
DUSP1_R	AGGTAAGCAAGGCAGATGGT	5033
DUSP6_F	AACTTGGACGTGTTGGAGGA	5556
DUSP6_R	GGGCTTCATCTATGAAAGAAATGG	5557
ERBB2_F	TGGACATTGACGAGACAGAG	5532
ERBB2_R	ACACAGTCACACCATAACTCC	5533
ERCC1_F	AATTTGGCGACGTAATTCCC	5504
ERCC1_R	GGGATCTTTCACATCCACCT	5505
ETV1_F	TCCCTCCATCGCAGTCCATA	5552
ETV1_R	GGAAAGCTTTGGCTGGCCG	5553
ETV4_F	GGGCCAATCAGAATGTAGGG	2860
ETV4_R	GGTCCTCGGCTTCTCTCTTT	2861
ETV5_F	TCCATCAGAACAGAGATTTCAGAG	5554
ETV5_R	GTTCATAGAGTGGGTCATGGT	5555
FERMT1_F	GAACACCAGCATCATCCACC	5510
FERMT1_R	GTCTAGCCAACCTGCATTGAG	5511
FLNB_F	CGTGATGGTGTTTGTTGAGG	5568
FLNB_R	GACTGTGACTTTGTGTAGCC	5569
FOS_F	AGAATCCGAAGGGAAAGGAA	1690
FOS_R	CTTCTCCTTCAGCAGGTTGG	1691
FOSB_F	GGAGGAGACCGTAGCTGAAG	4872
FOSB_R	GCCGCTGTACCTCTTGAAAG	4873
FOSL1_F	AACTGACCGACTTCCTGCAG	4882
FOSL1_R	ATTTTGCAGATGGGTCGGTG	4883
FOSL2_F	AGAGATGAGCAGCTGTCTCC	5560
FOSL2_R	CTCCAGCTTCTCCTTCTCCT	5561
GAPDH_F	ACAGTCAGCCGCATCTTCTT	2184
GAPDH_R	TTGATTTTGGAGGGATCTCG	2185
GPX1_F	TACTACTTATCGAGAATGTGGCGT	5506
GPX1_R	GTTCTCCTGATGCCCAAACTG	5507
HMBS_F	GAGAAGAATGAAGTGGACCT	2858
HMBS_R	GAAAGACAACAGCATCATGAG	2859
ID3_F	GAACTTGTCATCTCCAACGA	5524
ID3_R	GGAAGGGATTTGGTGAAGTC	5525
ITGA2_F	CCAAGCCTTAAGTGAAAGCC	5570
ITGA2_R	GAACATTCCCATCCGAAGAG	5571
ITGB1_F	AGTTTGTGGATCACTGATTGG	5498
ITGB1_R	ACAAGGTGAGCAATAGAAGGA	5499
JAG1_F	GACTCATCAGCCGTGTCTCA	3331
JAG1_R	TGGGGAACACTCACACTCAA	3332
JUN_F	TTTCAGGAGGCTGGAGGAAG	4888
JUN_R	CTGCCACCAATTCCTGCTTT	4889
JUNB_F	ACGATCTGCACAAGATGAACC	5558
JUNB_R	GCTGAGGTTGGTGTAAACGG	5559
JUND_F	CTCATCATCCAGTCCAACGG	5562
JUND_R	TTCTGCTTGTGTAAATCCTCCA	5563
JUP_F	GGACAAGAACCCAGACTACC	5530
JUP_R	GTGGCATCCATGTCATCTCC	5531
MCM7_F	GGAAATATCCCTCGTAGTATCAC	5576
MCM7_R	GAGTAAACCCTGTACCACCT	5577
MET_F	CACTGCTTTAATAGGACACTTCTG	5536
MET_R	GGTGGATATAGATGTTAAGAGGAC	5537
MIEN1_F	GAGAAAGATCTCATTGAGGCCA	5540
MIEN1_R	TGCTAAGGAGCTAAGTAGGG	5541
MLLT6_F	GGCATCTACACCAGTAATAAGGAC	5574
MLLT6_R	GAGATAGAAGCAGAAGAGGAGG	5575
MMP1_F	GGTCTCTGAGGGTCAAGCAG	5582
MMP1_R	AGTTCATGAGCTGCAACACG	5583
MYEOV_F	TGATTTCTGGACACTTCTGCTC	5578
MYEOV_R	CAGAGACCTGCTCAGATCCC	5579
NTSR1_F	CGCACCAAGAAGTTCATCAG	5502
NTSR1_R	GGTGTTGACCTGTATGACGA	5503
PEG10_F	TATTCTCCAATACCACCATCGCT	5522
PEG10_R	CTTAATAGTCCCTCCCACCCT	5523
PHLDA1_F	ACCTCCAACTCTGCCTGAAA	5068
PHLDA1_R	GCGGAGAGACTGTTTTGCTT	5069
PMEPA1_F	GGTGGTGATGATGGTGATGG	5512
PMEPA1_R	ACAGGCATCCTTCTGAGGAC	5513
PTGER2_F	AGTGTCATTCTCAACCTCATCC	5526
PTGER2_R	AAATCGTGAAAGGCAAGGAG	5527
RFX7 _F	ACTGGAGATGGGTTGGAAGG	5528
RFX7 _R	GGTTGGCTTAACACTTTCTGG	5529
RPLP0_F	ATTACACCTTCCCACTTGCT	5454
RPLP0_R	CAAAGAGACCAAATCCCATATCCT	5455
SDHA_F	GATTACTCCAAGCCCATCCAG	5564
SDHA_R	ATTCCAGAGTGACCTTCCCAG	5565
SLC7A11_F	ACTCCTCATAATACGCCCTG	6146
SLC7A11_R	CCATCACTACAGTTATGCCCA	6147
ST7_F	CCAACATAGACGAGACACCA	5546
ST7_R	GGATATTGAACATACTCAGAAGGG	5547
STEAP1_F	GATTATTTGCATAAGGACACGGGA	5550
STEAP1_R	GAAGGGCAGTCAAATTCATCAG	5551
TMEM168_F	ACTTCTGCAGTCCTGATGGT	5544
TMEM168_R	GGAATAGTCACATCCATAGGTCTC	5545
UPP1_F	GTCTGTCAGTCATGGTATGGG	5500
UPP1_R	GCCTTGAAGCAGGTATCCAC	5501
WISP1_F	CTGTGAGTGCTGTAAGATGTG	5514
WISP1_R	GAAGTTCATGGATGCCTCTG	5515
ZNF277_F	CTGTGAGAAGACCTTCAGGGA	5538
ZNF277_R	CAATCAGACCAGTCATCTTCCT	5539

## Sheet: ChIP-PCR
Gene locus	Primer sequence (5'-3')	ADS number
FOXO4 F	AGAGTCCGCGACGACTTCTA	2842
FOXO4 R	GGAAACCGAGTTCTGCAGTC	2843
FOSL1 F	GTGACACAGGTCAGCCTTGA
FOSL1 R	GCTCCAGTGACGGTTAGAGC
DUSP6 PROM F	GCAGGTAACTTTGGGGAGGT
DUSP6 PROM R	GCAGGCTTCGGCACTTTTAT
DUSP6 TSS F	GCTGGAACAGGTTGTGTTGA
DUSP6 TSS R	AAGTGCCCTGGTTTATGTGC
NPAS2 F	CATTTCTGCCTGTGTTCCAA	6148
NPAS2 R	ATGTGGCCTTTCAAACCTTG	6149
UPP1 F	GGTTCCACGCTGTCATTTCT	6150
UPP1 R	AACCAGCAGCCAGTTCTGTT	6151
MYEOV F	GGAGCTCAGAAGGGAGCTTT	6152
MYEOV R	GAGCCAGAACGGAAGTCTTG	6153
FERMT1 F	TCAGGCATACCCATCACTCA	6154
FERMT1 R	GCCTTCTGGAGACTGACACC	6155
PHLDA1 F	GCTTCTGGAGAAAGCCAGTG	6156
PHLDA1 R	AGGCTCCGGAAATGAAAACT	6157
AXL F	TCAGCCCTTGCATATCTGTG	6158
AXL R	CGCCCTGAGTCAGATAGAGG	6159
Ctrl (ABDH12 intron) F	AAGCCCCTCAACAGACTCAA	6162
Ctrl (ABDH12 intron) R	ATCTTCCCAGAGCAGGAGGT	6163
